# Supplementary material for: Dynamic changes in brain lateralization correlate with human cognitive performance
Source: PLoS Biol. 2022 Mar 17;20(3):e3001560. doi: 10.1371/journal.pbio.3001560 (PMC8929635; doi:10.1371/journal.pbio.3001560)
Supplement: S1 Table — Each row of the table corresponds to a cognitive test score in the HCP. PicVocab, Picture Vocabulary Test; ReadEng, Reading Test (reading decoding skill); Cardsort, Dimensional Change Card Sort Test (executive function, specifically tapping cognitive flexibility); Flanker, Flanker task (executive function, specifically tapping inhibitory control and attention); ProcSpeed, Pattern Comparison Processing Test (speed of processing); PicSeq, Picture Sequence Memory Test (episodic memory); VSPLOT_TC, Total Number Correct of Penn Line Orientation. PMAT24_A_CR, Number of Correct Responses of Penn Matrix Test (nonverbal reasoning); ListSort, List Sorting Working Memory Test; IWRD_TOT, Total Number of Correct Responses of Penn Word Memory; LanAcc, the accuracy of answering questions about the story of language task; LanRT, median response time to answer the questions of language task; LanDiff, the average difficulty of all stories of language task for each participant, which represents the overall language comprehension ability. r, Pearson correlation coefficient; p, the permutation test significance obtained by PALM. The bold text represents the association remains significant after FDR correction (q = 0.05, comparison number = 29). The asterisk (*) represents the association remains significant after FDR correction (q = 0.05/13 = 0.0038). See HCP Data Dictionary for more details. FDR, false discovery rate; HCP, Human Connectome Project; PALM, Permutation Analysis of Linear Models. (XLSX) [file pbio.3001560.s016.xlsx]

## Sheet: Sheet1
		Mean Laterality Index				Laterality Fluctuations				Laterality Reversal
		Cluster 1	Cluster 2	Cluster 3	Cluster 4	Cluster 1	Cluster 2	Cluster 3	Cluster 4	Cluster 1	Cluster 2	Cluster 3	Cluster 4
PicVocab	r	0.04	-0.02	-0.11	0.05	0.07	0.08	0.09	0.05	0.04	-0.02	-0.12	-0.08
	p	0.358	0.54	0.033	0.365	0.227	0.112	0.06	0.35	0.335	0.634	0.022	0.149
ReadEng	r	0.03	-0.06	-0.04	0.03	0.08	0.11	0.08	0.07	0.02	-0.01	-0.11	-0.1
	p	0.384	0.109	0.467	0.566	0.13	0.015	0.091	0.151	0.7	0.733	0.044	0.058
CardSort	r	-0.05	-0.08	-0.14	0.13	0.12	0.14	0.14	0.14	-0.05	-0.06	-0.15	-0.15
	p	0.118	0.025	0.001*	0.001*	0.001*	0.000*	0.000*	0.000*	0.19	0.079	0.000*	0.000*
Flanker	r	0.02	-0.01	-0.09	0.05	0.06	0.05	0.07	0.05	0.01	-0.01	-0.1	-0.09
	p	0.63	0.856	0.018	0.16	0.085	0.165	0.084	0.164	0.889	0.725	0.016	0.029
ProcSpeed	r	-0.02	-0.05	-0.1	0.1	0.07	0.06	0.09	0.09	-0.08	-0.05	-0.14	-0.12
	p	0.638	0.141	0.009	0.005	0.075	0.113	0.009	0.021	0.045	0.131	0.001*	0.003
VSPLOT_TC	r	0.01	-0.05	-0.08	0.06	0.06	0.06	0.06	0.04	0.01	0.03	-0.08	-0.05
	p	0.718	0.173	0.056	0.093	0.188	0.13	0.133	0.292	0.835	0.387	0.071	0.317
PMAT24_A_CR	r	0.01	-0.01	-0.08	0.05	0.04	0.05	0.06	0.01	-0.02	-0.04	-0.11	-0.07
	p	0.693	0.77	0.067	0.288	0.396	0.323	0.201	0.874	0.513	0.228	0.012	0.102
PicSeq	r	-0.04	0.01	-0.04	0.06	0.04	0.02	0.01	0.02	0.02	-0.02	-0.06	-0.03
	p	0.278	0.701	0.236	0.065	0.256	0.673	0.745	0.598	0.597	0.617	0.113	0.368
ListSort	r	0.02	0	-0.04	0.03	0	0	-0.02	-0.03	0.02	-0.01	-0.09	-0.03
	p	0.495	0.979	0.365	0.429	0.952	0.913	0.724	0.528	0.654	0.699	0.039	0.495
IWRD_TOT	r	-0.01	0	-0.06	0.04	0.05	0.05	0.06	0.05	0	-0.04	-0.06	-0.04
	p	0.792	0.922	0.056	0.2	0.169	0.134	0.065	0.147	0.963	0.288	0.054	0.293
LanAcc	r	0.03	-0.03	-0.04	0.01	0.01	0.02	0.02	0.02	-0.04	-0.07	-0.11	-0.05
	p	0.298	0.43	0.267	0.674	0.73	0.562	0.545	0.678	0.306	0.038	0.004	0.145
LanRT	r	0.08	0.04	0.01	-0.05	-0.07	-0.07	-0.05	-0.08	0.1	0	0.08	0.08
	p	0.018	0.254	0.83	0.129	0.074	0.073	0.163	0.042	0.007	0.97	0.042	0.047
LanDiff	r	-0.01	-0.06	-0.12	0.11	0.11	0.16	0.11	0.11	-0.05	-0.03	-0.2	-0.14
	p	0.836	0.133	0.002	0.01	0.033	0.000*	0.014	0.018	0.293	0.302	0.000*	0.002
