# Supplementary material for: Dynamic changes in brain lateralization correlate with human cognitive performance
Source: PLoS Biol. 2022 Mar 17;20(3):e3001560. doi: 10.1371/journal.pbio.3001560 (PMC8929635; doi:10.1371/journal.pbio.3001560)
Supplement: S2 Table — Each row of the table corresponds to a cognitive test score in the HCP. r, Pearson correlation coefficient; p, the permutation test significance obtained by PALM. The bold text represents the association remains significant after FDR correction (q = 0.05). The asterisk (*) represents the association remains significant after FDR correction (q = 0.05/13 = 0.0038). FDR, false discovery rate; HCP, Human Connectome Project; PALM, Permutation Analysis of Linear Models. (XLSX) [file pbio.3001560.s017.xlsx]

## Sheet: Sheet1
		Laterality Correlation
		Cluster 1-1	Cluster 1-2	Cluster 1-3	Cluster 1-4	Cluster 2-2	Cluster 2-3	Cluster 2-4	Cluster 3-3	Cluster 3-4	Cluster 4-4
PicVocab	r	0.02	0.05	-0.06	0.04	0.02	0.01	-0.04	0.05	0	-0.01
	p	0.723	0.309	0.125	0.326	0.597	0.817	0.419	0.179	0.914	0.781
ReadEng	r	0.02	0.09	-0.02	0.03	0.08	0.03	-0.08	-0.01	-0.01	0
	p	0.707	0.055	0.685	0.496	0.072	0.512	0.054	0.734	0.889	0.926
CardSort	r	0.07	0.06	0.1	-0.04	0.05	0.05	-0.09	0.06	-0.12	0.11
	p	0.052	0.098	0.011*	0.211	0.155	0.103	0.012	0.093	0.001*	0.003
Flanker	r	0.05	0.03	0.03	-0.01	-0.01	0.04	-0.02	0.04	-0.08	0.04
	p	0.103	0.373	0.498	0.83	0.723	0.186	0.542	0.231	0.034	0.301
ProcSpeed	r	0.01	0.08	0.05	-0.02	-0.02	0.02	-0.05	0.04	-0.1	0.06
	p	0.808	0.039	0.251	0.629	0.509	0.48	0.152	0.172	0.009	0.081
VSPLOT_TC	r	0.04	0.05	-0.04	0.01	0.04	0.01	-0.03	0.04	-0.01	0.03
	p	0.397	0.275	0.245	0.743	0.395	0.744	0.534	0.202	0.726	0.543
PMAT24_A_CR	r	0.07	-0.03	-0.07	0.04	0.07	0	0.03	0.09	0.02	-0.01
	p	0.098	0.519	0.078	0.255	0.086	0.993	0.407	0.014	0.725	0.86
PicSeq	r	0.06	0.04	-0.01	0	0.01	0.01	-0.01	0	-0.03	0.02
	p	0.129	0.374	0.879	0.992	0.822	0.839	0.678	0.914	0.505	0.547
ListSort	r	0.03	-0.03	-0.03	0.04	0.02	-0.05	0.04	-0.01	0.04	-0.04
	p	0.449	0.528	0.381	0.211	0.624	0.125	0.21	0.882	0.365	0.279
IWRD_TOT	r	0.03	0.05	0	0	0.04	0	-0.05	0.05	-0.06	0.04
	p	0.369	0.138	0.947	0.957	0.242	0.989	0.164	0.099	0.055	0.302
LanAcc	r	0.01	0.04	-0.02	0.03	0.02	0.02	-0.02	0.03	0	-0.01
	p	0.843	0.231	0.587	0.427	0.648	0.5	0.571	0.332	0.99	0.743
LanRT	r	-0.01	-0.04	-0.04	0.04	-0.01	-0.03	0.04	0.08	0.01	-0.03
	p	0.703	0.234	0.217	0.189	0.721	0.29	0.253	0.021	0.731	0.428
LanDiff	r	0.03	0.11	0.01	0	0.11	0.02	-0.09	0.03	-0.07	0.06
	p	0.519	0.016	0.777	0.985	0.011	0.564	0.033	0.453	0.097	0.173
