# Supplementary material for: Dynamic changes in brain lateralization correlate with human cognitive performance
Source: PLoS Biol. 2022 Mar 17;20(3):e3001560. doi: 10.1371/journal.pbio.3001560 (PMC8929635; doi:10.1371/journal.pbio.3001560)
Supplement: S3 Table — Each row of the table corresponds to a cognitive test score in the HCP. r, Pearson correlation coefficient; p, the permutation test significance obtained by PALM. The bold text represents the association remains significant after FDR correction (q = 0.05). The asterisk (*) represents the association remains significant after FDR correction (q = 0.05/13 = 0.0038). FDR, false discovery rate; HCP, Human Connectome Project; PALM, Permutation Analysis of Linear Models. (XLSX) [file pbio.3001560.s018.xlsx]

## Sheet: Sheet1
		State Fraction			State Mean Dwelling Time			Transition
		State 1	State 2	State 3	State 1	State 2	State 3
PicVocab	r	-0.01	-0.06	0.07	0.01	-0.04	0.08	-0.04
	p	0.808	0.071	0.038	0.729	0.257	0.034	0.329
ReadEng	r	0.01	-0.09	0.07	0.03	-0.08	0.05	0.01
	p	0.723	0.015	0.045	0.44	0.02	0.133	0.912
CardSort	r	0.1	-0.08	-0.03	0.1	-0.05	0.01	-0.09
	p	0.006	0.014	0.428	0.004	0.134	0.829	0.009
Flanker	r	0.03	-0.05	0.01	0.02	-0.02	0.02	-0.03
	p	0.422	0.164	0.698	0.542	0.544	0.551	0.357
ProcSpeed	r	0.09	-0.09	-0.01	0.06	-0.07	0.01	-0.02
	p	0.017	0.01	0.785	0.069	0.044	0.847	0.554
VSPLOT_TC	r	0.03	-0.06	0.02	0	-0.06	-0.02	0.06
	p	0.305	0.085	0.598	0.883	0.077	0.643	0.111
PMAT24_A_CR	r	-0.01	0	0.01	0	0.01	0.01	0
	p	0.706	0.969	0.661	0.901	0.842	0.675	0.952
PicSeq	r	0.01	0.04	-0.04	-0.02	0	-0.07	0.08
	p	0.811	0.319	0.267	0.603	0.986	0.078	0.022
ListSort	r	0.03	-0.02	-0.01	0.03	-0.03	-0.03	0.03
	p	0.418	0.627	0.699	0.444	0.391	0.318	0.363
IWRD_TOT	r	0.01	-0.02	0.01	0.02	-0.03	-0.01	0.01
	p	0.888	0.548	0.714	0.587	0.409	0.861	0.821
LanAcc	r	0.01	-0.06	0.04	0.01	-0.04	0.04	-0.01
	p	0.772	0.096	0.232	0.769	0.224	0.297	0.715
LanRT	r	-0.03	0.04	0	-0.04	0.03	-0.02	0.03
	p	0.361	0.27	0.97	0.273	0.424	0.474	0.282
LanDiff	r	0.06	-0.1	0.03	0.07	-0.09	0.02	-0.02
	p	0.076	0.007	0.368	0.041	0.015	0.625	0.611
