# Supplementary material for: Dynamic changes in brain lateralization correlate with human cognitive performance
Source: PLoS Biol. 2022 Mar 17;20(3):e3001560. doi: 10.1371/journal.pbio.3001560 (PMC8929635; doi:10.1371/journal.pbio.3001560)
Supplement: S2 Data — (XLSX) [file pbio.3001560.s020.xlsx]

## Sheet: figure2-B
subID	R_V1	R_MST	R_V6	R_V2	R_V3	R_V4	R_V8	R_4	R_3b	R_FEF	R_PEF	R_55b	R_V3A	R_RSC	R_POS2	R_V7	R_IPS1	R_FFC	R_V3B	R_LO1	R_LO2	R_PIT	R_MT	R_A1	R_PSL	R_SFL	R_PCV	R_STV	R_7Pm	R_7m	R_POS1	R_23d	R_v23ab	R_d23ab	R_31pv	R_5m	R_5mv	R_23c	R_5L	R_24dd	R_24dv	R_7AL	R_SCEF	R_6ma	R_7Am	R_7PL	R_7PC	R_LIPv	R_VIP
100206	0.337875	0.334987	0.3378	0.366248	0.401195	0.331548	0.316738	0.332766	0.374315	0.332887	0.363001	0.400598	0.344027	0.395706	0.376166	0.349708	0.342833	0.355713	0.37088	0.337869	0.327756	0.334352	0.336804	0.381612	0.360517	0.331219	0.393788	0.394598	0.346434	0.351605	0.403379	0.350983	0.327983	0.35456	0.36706	0.387989	0.404278	0.383672	0.329754	0.365458	0.313873	0.3667	0.317645	0.33237	0.366593	0.368661	0.394435	0.353872	0.35768
100307	0.543512	0.506017	0.611175	0.571925	0.528485	0.541836	0.548673	0.525623	0.505233	0.558442	0.528174	0.62423	0.5622	0.582028	0.597616	0.522498	0.589995	0.540198	0.547604	0.606531	0.506459	0.55342	0.56965	0.529526	0.565023	0.537101	0.615692	0.58964	0.630073	0.61961	0.629353	0.482919	0.553932	0.546178	0.566484	0.491296	0.51472	0.518584	0.559269	0.506069	0.492376	0.54572	0.534559	0.519651	0.557722	0.545486	0.533991	0.577319	0.548765
100408	0.407442	0.329022	0.432812	0.485205	0.460708	0.405917	0.367856	0.380919	0.38232	0.387504	0.280014	0.332221	0.362018	0.349042	0.373461	0.362362	0.35884	0.336722	0.309181	0.33105	0.396808	0.422762	0.327096	0.368451	0.370089	0.288267	0.336495	0.321304	0.318848	0.305802	0.451385	0.305087	0.272858	0.285625	0.301444	0.411588	0.421658	0.436145	0.37535	0.402293	0.350709	0.33904	0.424962	0.377131	0.404811	0.304366	0.337116	0.286848	0.369902
100610	0.546073	0.446984	0.544335	0.592084	0.579046	0.488911	0.537381	0.499003	0.452591	0.523172	0.483108	0.502996	0.5279	0.48439	0.403301	0.483694	0.466989	0.594471	0.473463	0.458829	0.444828	0.500246	0.487554	0.498957	0.560095	0.451807	0.482444	0.530354	0.476234	0.446722	0.502465	0.475912	0.435528	0.488477	0.421297	0.493344	0.515453	0.497604	0.45501	0.469571	0.447326	0.530608	0.471128	0.499532	0.548064	0.496313	0.50087	0.493784	0.497031
101006	0.692288	0.534008	0.578775	0.651632	0.620546	0.632821	0.5981	0.543014	0.572661	0.5597	0.487388	0.552116	0.623866	0.596797	0.640588	0.601999	0.528742	0.53547	0.512509	0.606812	0.576401	0.599047	0.573034	0.550007	0.55746	0.532543	0.629696	0.60269	0.567582	0.531275	0.678414	0.546779	0.570012	0.497338	0.544321	0.614536	0.558854	0.622623	0.564413	0.517476	0.544669	0.58098	0.48605	0.50741	0.61655	0.642484	0.532477	0.536587	0.624748
101107	0.304109	0.241469	0.315854	0.293795	0.29759	0.263302	0.28126	0.304858	0.280365	0.271802	0.213962	0.254938	0.260954	0.290778	0.310532	0.27505	0.274038	0.333753	0.232024	0.224524	0.239193	0.249061	0.271804	0.304552	0.270067	0.216943	0.23664	0.294101	0.25917	0.23468	0.291192	0.220599	0.234528	0.212737	0.207522	0.270034	0.255981	0.202145	0.278641	0.26755	0.263268	0.269045	0.25258	0.221592	0.321988	0.255076	0.281017	0.28493	0.246363
101309	0.372117	0.342781	0.386588	0.44537	0.40603	0.382059	0.334525	0.382197	0.382665	0.360792	0.334985	0.363671	0.374735	0.367686	0.381275	0.36046	0.335602	0.420721	0.335089	0.318918	0.350191	0.395785	0.336521	0.333564	0.354545	0.358816	0.335842	0.354442	0.405888	0.335784	0.362457	0.353602	0.325678	0.33818	0.3554	0.337124	0.350395	0.349697	0.411506	0.363084	0.335714	0.37121	0.32991	0.374749	0.402234	0.351616	0.350669	0.332376	0.427103
101915	0.490577	0.403517	0.462925	0.496027	0.469789	0.434155	0.448251	0.451801	0.449832	0.463782	0.399741	0.461894	0.494173	0.444579	0.44888	0.491569	0.414319	0.47932	0.455391	0.446347	0.432221	0.454185	0.412007	0.502321	0.44696	0.376062	0.509681	0.4603	0.44075	0.414611	0.463005	0.414709	0.418721	0.445865	0.419408	0.493366	0.490796	0.427379	0.407759	0.450282	0.415327	0.412722	0.447919	0.381588	0.507612	0.430987	0.416336	0.357119	0.411981
102008	0.271896	0.266116	0.309091	0.310838	0.346927	0.304146	0.290611	0.309535	0.322881	0.29792	0.279401	0.326859	0.268871	0.301957	0.263872	0.275847	0.259033	0.320541	0.2923	0.308836	0.24955	0.283827	0.321098	0.339119	0.296302	0.225188	0.289567	0.310839	0.251171	0.278231	0.340038	0.270335	0.249852	0.268174	0.283643	0.30717	0.311947	0.291287	0.296777	0.252562	0.239618	0.266025	0.281677	0.235115	0.315783	0.245366	0.309636	0.276525	0.30103
102109	0.490817	0.42286	0.510124	0.533738	0.50289	0.469988	0.507146	0.436579	0.478626	0.471011	0.377991	0.479367	0.488528	0.421787	0.395275	0.457079	0.448918	0.545673	0.43758	0.460934	0.472196	0.530757	0.501379	0.478348	0.461983	0.454751	0.365678	0.436982	0.356015	0.376708	0.53148	0.369876	0.410504	0.355006	0.370654	0.468443	0.546571	0.46246	0.47371	0.462542	0.386826	0.531085	0.423618	0.436741	0.478147	0.433261	0.573394	0.462199	0.55576
102311	0.351305	0.334861	0.387729	0.410639	0.369689	0.380322	0.350135	0.385537	0.392343	0.329895	0.261289	0.292318	0.337257	0.286716	0.284255	0.28648	0.239186	0.369431	0.258013	0.353656	0.316935	0.331588	0.335627	0.294134	0.293545	0.272649	0.283536	0.330983	0.328402	0.296256	0.393315	0.239067	0.251266	0.232491	0.258052	0.307634	0.290052	0.25105	0.296158	0.374916	0.213832	0.30196	0.279635	0.255568	0.271152	0.260699	0.311548	0.268049	0.281265
102513	0.509213	0.455225	0.485981	0.517687	0.504605	0.487668	0.438742	0.440707	0.464026	0.422865	0.421734	0.402381	0.445689	0.40475	0.462048	0.530972	0.4522	0.489007	0.441843	0.465985	0.464977	0.474164	0.449912	0.467826	0.443805	0.409657	0.452793	0.456331	0.452621	0.420236	0.459994	0.414317	0.383742	0.381104	0.406193	0.440618	0.441632	0.460944	0.416558	0.45223	0.395688	0.421126	0.384833	0.402209	0.451193	0.445609	0.424937	0.411228	0.467288
102614	0.75439	0.642192	0.676685	0.703751	0.704697	0.680658	0.622499	0.706473	0.711029	0.652613	0.65786	0.676873	0.681188	0.654933	0.650179	0.619512	0.638469	0.666507	0.647718	0.661037	0.645682	0.683494	0.662207	0.620635	0.741435	0.63972	0.685786	0.721782	0.663524	0.70671	0.668587	0.661825	0.683765	0.711797	0.684869	0.701912	0.687927	0.702136	0.629758	0.689752	0.667491	0.644295	0.639177	0.675693	0.705888	0.675806	0.671916	0.626192	0.649501
102715	0.575035	0.476747	0.552586	0.557615	0.608102	0.572086	0.603416	0.498245	0.515596	0.505441	0.492455	0.526518	0.531552	0.494908	0.566739	0.521537	0.515895	0.613225	0.552104	0.559013	0.547088	0.50239	0.507507	0.542979	0.541302	0.507505	0.541029	0.533621	0.534943	0.520414	0.507573	0.444169	0.511941	0.526875	0.513945	0.500747	0.491471	0.517161	0.548519	0.582237	0.469727	0.507232	0.47301	0.497736	0.503065	0.526889	0.486492	0.502255	0.520189
102816	0.403897	0.305434	0.385291	0.427087	0.409482	0.368832	0.296911	0.362992	0.368051	0.347429	0.336281	0.372719	0.364824	0.365545	0.372201	0.360933	0.310417	0.480685	0.34477	0.325278	0.352029	0.446601	0.321187	0.350607	0.386474	0.328907	0.369026	0.394146	0.329617	0.322073	0.3746	0.343361	0.322321	0.307303	0.349259	0.376164	0.420629	0.374149	0.360305	0.383391	0.305386	0.336002	0.345234	0.338714	0.401018	0.405255	0.431008	0.319887	0.33486
103010	0.351263	0.278448	0.345266	0.37171	0.347524	0.295642	0.261408	0.314604	0.320883	0.31546	0.228714	0.2879	0.339535	0.314072	0.331529	0.317075	0.311973	0.335389	0.260636	0.28872	0.292549	0.297323	0.271756	0.29992	0.316855	0.270151	0.285944	0.316014	0.287409	0.286695	0.334704	0.274014	0.302945	0.314737	0.299018	0.283509	0.317682	0.312252	0.270559	0.334201	0.251357	0.248546	0.246127	0.256477	0.307908	0.26122	0.273318	0.250384	0.272951
103111	0.611324	0.505014	0.576129	0.637262	0.634469	0.613941	0.5746	0.539776	0.557031	0.547981	0.571613	0.537242	0.640368	0.593059	0.650828	0.617566	0.610518	0.598243	0.536113	0.516524	0.541865	0.566282	0.477665	0.518185	0.54289	0.542415	0.51369	0.548387	0.526512	0.505892	0.558282	0.487002	0.50123	0.480541	0.532225	0.531311	0.532132	0.538973	0.54569	0.553523	0.487285	0.569913	0.488093	0.573958	0.545235	0.649307	0.608645	0.55458	0.537957
103212	0.467711	0.417497	0.436659	0.440169	0.475371	0.49309	0.473394	0.409288	0.462576	0.478088	0.418533	0.434358	0.452154	0.446028	0.428594	0.486581	0.485718	0.46341	0.440936	0.451799	0.410084	0.477141	0.402034	0.453663	0.466311	0.381006	0.44709	0.413214	0.452683	0.407884	0.483465	0.394155	0.384881	0.418499	0.433204	0.466521	0.484197	0.482267	0.430753	0.442541	0.397429	0.498354	0.419381	0.414514	0.501363	0.498511	0.530838	0.422652	0.513673
103414	0.507255	0.430603	0.508066	0.545957	0.513003	0.51587	0.500934	0.4689	0.484305	0.444803	0.499598	0.497853	0.480667	0.462129	0.518456	0.453935	0.455914	0.509826	0.463272	0.460463	0.467585	0.471664	0.474153	0.484557	0.449752	0.517844	0.472949	0.484051	0.485703	0.438614	0.493249	0.456942	0.482035	0.420348	0.428652	0.450564	0.446627	0.478708	0.451117	0.464415	0.503829	0.430851	0.483313	0.529235	0.512949	0.492979	0.457648	0.4533	0.437202
103515	0.307929	0.327299	0.38064	0.349464	0.378536	0.355118	0.381079	0.383772	0.386251	0.408896	0.351294	0.439809	0.363707	0.392836	0.425356	0.35678	0.371556	0.385551	0.345014	0.325266	0.323863	0.33641	0.351288	0.353114	0.401475	0.358402	0.386978	0.354335	0.400089	0.367595	0.383856	0.379677	0.38043	0.377265	0.378268	0.367388	0.326381	0.348772	0.332495	0.361544	0.360912	0.338387	0.346937	0.369134	0.365447	0.388886	0.347926	0.336512	0.351338
103818	0.596954	0.414073	0.362708	0.522543	0.481348	0.478541	0.522368	0.424924	0.416968	0.435726	0.389844	0.432689	0.407795	0.460726	0.440115	0.427344	0.382494	0.485509	0.414485	0.440906	0.462465	0.51707	0.441764	0.460939	0.455545	0.395373	0.433685	0.434168	0.372062	0.440215	0.487618	0.391516	0.416878	0.418552	0.425203	0.41524	0.460649	0.410359	0.417076	0.443742	0.352696	0.410873	0.387584	0.422971	0.377876	0.378785	0.447674	0.381175	0.397659
104012	0.659236	0.516679	0.611546	0.675137	0.655548	0.57999	0.612287	0.62897	0.620427	0.610962	0.541699	0.648547	0.629137	0.555699	0.609495	0.626889	0.560055	0.588154	0.54645	0.568283	0.544852	0.574041	0.583588	0.624312	0.579711	0.58754	0.613467	0.590981	0.591257	0.582071	0.574353	0.588531	0.593078	0.535644	0.525467	0.58011	0.613388	0.59365	0.601715	0.601419	0.546149	0.555868	0.575413	0.56227	0.593794	0.579876	0.615587	0.608333	0.543717
104416	0.394745	0.396011	0.472613	0.498535	0.413524	0.40253	0.414271	0.391478	0.429275	0.423998	0.379202	0.41922	0.460817	0.447178	0.356627	0.421016	0.402937	0.430369	0.397949	0.415779	0.404892	0.449108	0.414062	0.408092	0.422203	0.364063	0.409285	0.430443	0.432686	0.364821	0.418966	0.327929	0.372363	0.342965	0.355063	0.445162	0.362421	0.412835	0.445306	0.465182	0.399777	0.445278	0.379676	0.390367	0.419498	0.406978	0.441566	0.389533	0.424944
104820	0.512262	0.367522	0.463193	0.497738	0.495224	0.416705	0.410724	0.466448	0.450408	0.401398	0.369449	0.409247	0.437277	0.468918	0.417764	0.431349	0.436955	0.390079	0.42584	0.418689	0.421579	0.395006	0.404636	0.393977	0.441889	0.403673	0.474348	0.439135	0.446793	0.400984	0.479565	0.401173	0.388354	0.370424	0.422766	0.424494	0.426215	0.421365	0.428164	0.402021	0.41051	0.408477	0.4096	0.422436	0.499275	0.496999	0.403894	0.386224	0.388071
105014	0.507932	0.391397	0.421535	0.523026	0.513754	0.487712	0.414754	0.418838	0.438298	0.410615	0.406818	0.423234	0.44555	0.433934	0.446958	0.480372	0.445139	0.439257	0.441019	0.456381	0.462805	0.44473	0.426663	0.431539	0.415266	0.382955	0.460972	0.4243	0.404149	0.413657	0.446322	0.423017	0.356927	0.348114	0.358103	0.399951	0.376331	0.390013	0.436451	0.393272	0.415907	0.389677	0.415493	0.389674	0.446144	0.475208	0.460436	0.413262	0.439708
105115	0.741078	0.652958	0.722305	0.793867	0.778387	0.75094	0.686756	0.703326	0.72877	0.695952	0.701732	0.676876	0.749066	0.741904	0.712413	0.711226	0.72958	0.706243	0.703199	0.680423	0.751438	0.737008	0.687695	0.728386	0.735975	0.693791	0.739131	0.693609	0.706444	0.772732	0.716857	0.641509	0.700952	0.704426	0.708624	0.69678	0.662338	0.661696	0.691978	0.712891	0.685109	0.734292	0.720874	0.749413	0.718765	0.704221	0.743744	0.695428	0.697487
105216	0.671163	0.565906	0.59465	0.624453	0.633554	0.567362	0.577063	0.606302	0.59573	0.655843	0.616902	0.624894	0.596839	0.578228	0.578228	0.616876	0.588517	0.595158	0.548532	0.582277	0.55969	0.601749	0.586631	0.637193	0.592327	0.611787	0.595336	0.567745	0.648847	0.603819	0.619857	0.618335	0.59576	0.59433	0.635003	0.5984	0.622295	0.603923	0.549249	0.566592	0.555845	0.589361	0.592216	0.612046	0.612585	0.615396	0.536682	0.566341	0.596935
105620	0.651239	0.621129	0.622275	0.664869	0.666343	0.631358	0.623453	0.63255	0.629965	0.632684	0.60857	0.654435	0.654507	0.690945	0.648476	0.62709	0.602507	0.647605	0.62984	0.651049	0.617401	0.586115	0.634552	0.628375	0.651922	0.632387	0.602255	0.662226	0.715323	0.695301	0.630178	0.609727	0.65689	0.645965	0.689282	0.595665	0.584866	0.607752	0.621066	0.627422	0.579998	0.663361	0.672214	0.649237	0.690956	0.651742	0.610994	0.638063	0.653629
105923	0.316679	0.238199	0.326932	0.30913	0.321431	0.299981	0.318344	0.243535	0.257012	0.280371	0.236176	0.27539	0.285198	0.278173	0.300711	0.323808	0.268548	0.30974	0.264901	0.274951	0.262436	0.274838	0.222697	0.319766	0.301177	0.256302	0.287205	0.317076	0.26243	0.216549	0.317286	0.223703	0.227714	0.20476	0.241299	0.296872	0.357526	0.343127	0.2644	0.294567	0.226429	0.234521	0.254388	0.282275	0.250811	0.238564	0.321181	0.20556	0.222983
106016	0.486196	0.373461	0.35206	0.473581	0.477669	0.433847	0.372838	0.375376	0.403627	0.402453	0.34722	0.41059	0.404119	0.413415	0.450558	0.381466	0.414548	0.436474	0.359757	0.415965	0.384458	0.410072	0.368838	0.44133	0.413288	0.328927	0.434428	0.424938	0.436045	0.417325	0.42927	0.368458	0.367783	0.336084	0.337099	0.325945	0.385699	0.397525	0.41338	0.439172	0.359229	0.39877	0.380819	0.3739	0.386723	0.448804	0.42614	0.365082	0.409248
106319	0.32181	0.22031	0.327043	0.335251	0.312232	0.307534	0.208263	0.367336	0.378451	0.315755	0.248089	0.336078	0.26808	0.384062	0.246942	0.271403	0.227604	0.281312	0.24327	0.264049	0.258337	0.299713	0.30435	0.324635	0.322771	0.263744	0.200537	0.356289	0.25578	0.267274	0.355446	0.231821	0.241014	0.202787	0.207969	0.329896	0.277316	0.293236	0.276852	0.340485	0.299632	0.295151	0.335466	0.265781	0.308177	0.290075	0.303829	0.234733	0.273878
106521	0.523024	0.463247	0.503049	0.570372	0.558462	0.475906	0.487614	0.451236	0.465414	0.501992	0.468377	0.508987	0.481451	0.497704	0.509172	0.476004	0.530649	0.52534	0.46376	0.450097	0.456102	0.460182	0.486196	0.474075	0.508022	0.487643	0.49804	0.504356	0.508788	0.534438	0.522368	0.503128	0.495063	0.499886	0.478408	0.513355	0.485845	0.501242	0.480875	0.494679	0.472259	0.502049	0.477831	0.478217	0.503362	0.51328	0.524257	0.461904	0.448306
106824	0.595567	0.568763	0.518377	0.636266	0.622356	0.630793	0.527805	0.636492	0.634676	0.57694	0.503932	0.561195	0.570503	0.561795	0.54823	0.556676	0.596401	0.630096	0.538391	0.54922	0.548434	0.63765	0.585417	0.549051	0.498688	0.48397	0.571638	0.580342	0.552862	0.516277	0.549564	0.545065	0.503267	0.525058	0.519323	0.601757	0.537713	0.529432	0.50754	0.589787	0.476188	0.525269	0.540935	0.572674	0.576874	0.510691	0.609	0.552967	0.511371
107018	0.587134	0.514143	0.571844	0.550193	0.538617	0.559099	0.584988	0.520718	0.520061	0.51848	0.499732	0.498278	0.573082	0.504533	0.527667	0.5863	0.519536	0.549028	0.534011	0.5319	0.516791	0.632163	0.495801	0.517399	0.444814	0.45004	0.48701	0.511706	0.542513	0.516998	0.537038	0.488584	0.477149	0.505929	0.468973	0.515651	0.507538	0.532259	0.460832	0.468138	0.425685	0.546657	0.446075	0.49898	0.577294	0.511535	0.499943	0.483488	0.546947
107321	0.467963	0.394402	0.442167	0.491965	0.47079	0.481363	0.458264	0.418201	0.388591	0.415072	0.356843	0.400937	0.43565	0.464208	0.394813	0.416586	0.400754	0.468536	0.390109	0.411758	0.429778	0.441027	0.426772	0.388644	0.433456	0.363185	0.403124	0.418213	0.421241	0.400702	0.46878	0.374344	0.399371	0.365234	0.380681	0.387728	0.381809	0.42118	0.4107	0.391648	0.334109	0.406459	0.392914	0.430515	0.423315	0.420896	0.428174	0.454853	0.384166
107422	0.38693	0.33524	0.361801	0.394182	0.360216	0.346227	0.412652	0.296166	0.334943	0.36903	0.317754	0.385532	0.316537	0.406869	0.352624	0.334802	0.332102	0.379968	0.323955	0.366487	0.317772	0.36909	0.322823	0.372336	0.417091	0.281419	0.344804	0.367491	0.329331	0.30142	0.395963	0.368532	0.286092	0.309078	0.291435	0.397999	0.382344	0.402084	0.390258	0.375688	0.294673	0.325271	0.33146	0.358023	0.394048	0.374776	0.371458	0.314667	0.343678
107725	0.588389	0.451748	0.524605	0.548669	0.558255	0.526554	0.479694	0.514771	0.51446	0.52899	0.449916	0.469002	0.510791	0.538745	0.500497	0.487469	0.48452	0.485354	0.43703	0.459559	0.432008	0.535741	0.500568	0.539308	0.488517	0.481278	0.514179	0.474094	0.553233	0.499011	0.553467	0.447485	0.515021	0.483522	0.470764	0.542733	0.499019	0.497609	0.508547	0.512801	0.503726	0.49393	0.458706	0.513695	0.509845	0.539736	0.485012	0.429967	0.48096
108020	0.480155	0.380487	0.396508	0.496165	0.453043	0.412368	0.417662	0.419504	0.403476	0.435664	0.379998	0.415712	0.394279	0.413971	0.406883	0.404351	0.371751	0.380155	0.396358	0.402207	0.386808	0.360991	0.400944	0.385271	0.428008	0.384199	0.432275	0.407233	0.35143	0.395533	0.419648	0.36587	0.377568	0.371822	0.395766	0.439306	0.413373	0.35154	0.418208	0.406697	0.406409	0.425891	0.413684	0.341654	0.410786	0.374556	0.387954	0.377697	0.413811
108121	0.509888	0.40896	0.50742	0.501776	0.5017	0.4482	0.475503	0.481672	0.470006	0.445415	0.428263	0.479527	0.485432	0.461537	0.449668	0.475411	0.423458	0.468872	0.418359	0.449664	0.411875	0.413281	0.424147	0.437145	0.46883	0.431678	0.454751	0.43479	0.432965	0.418963	0.430894	0.420913	0.410298	0.40373	0.422888	0.50117	0.440011	0.419177	0.424549	0.500403	0.399136	0.457134	0.451145	0.460037	0.489788	0.502694	0.45629	0.425484	0.446957
108222	0.341489	0.238765	0.319572	0.340256	0.335776	0.289552	0.334001	0.247825	0.262944	0.323835	0.261581	0.379851	0.287609	0.277074	0.281686	0.239747	0.300698	0.334149	0.234348	0.255765	0.234053	0.295318	0.247167	0.389463	0.323876	0.268908	0.302899	0.317868	0.264459	0.257967	0.333323	0.265964	0.254941	0.218524	0.260952	0.280276	0.298855	0.310116	0.235863	0.286663	0.293002	0.241687	0.314967	0.300962	0.321134	0.27158	0.277677	0.229961	0.219362
108323	0.597654	0.511252	0.556995	0.631464	0.566663	0.520871	0.620579	0.503161	0.506416	0.567711	0.500363	0.489002	0.573614	0.512562	0.546637	0.549839	0.465577	0.5803	0.504167	0.491127	0.497102	0.518063	0.502261	0.5217	0.56092	0.556238	0.532134	0.519296	0.557032	0.554161	0.568559	0.496734	0.477144	0.496709	0.512262	0.524216	0.532264	0.50615	0.501728	0.47241	0.466177	0.546424	0.484178	0.50587	0.592585	0.553699	0.516397	0.539102	0.547994
108525	0.34846	0.28829	0.376916	0.416378	0.373642	0.32196	0.294075	0.410793	0.379359	0.372831	0.282532	0.29974	0.334977	0.32704	0.342787	0.361309	0.284739	0.309639	0.292272	0.29523	0.328528	0.344372	0.3008	0.327276	0.332613	0.324728	0.373885	0.328201	0.355162	0.334844	0.359494	0.260481	0.295086	0.285404	0.288098	0.369969	0.353408	0.33671	0.38503	0.355737	0.32663	0.335698	0.342994	0.323819	0.387375	0.335299	0.34179	0.25984	0.372957
108828	0.360473	0.239577	0.295737	0.411979	0.337927	0.345136	0.245052	0.359208	0.385867	0.322673	0.250783	0.305697	0.281824	0.313666	0.286828	0.344836	0.307538	0.297377	0.249263	0.290784	0.285538	0.293698	0.286991	0.383764	0.279575	0.257497	0.321402	0.334275	0.264836	0.289154	0.375272	0.25008	0.256332	0.2384	0.247957	0.358242	0.350217	0.31749	0.360599	0.325454	0.282676	0.338405	0.279663	0.305369	0.337889	0.349165	0.412251	0.3101	0.342459
109123	0.464151	0.296301	0.329317	0.415308	0.391735	0.353335	0.36765	0.426792	0.375809	0.321444	0.314573	0.363023	0.336785	0.312915	0.303975	0.330188	0.32058	0.393368	0.325877	0.366814	0.31804	0.329328	0.288486	0.380182	0.357558	0.273624	0.347973	0.332486	0.292846	0.340587	0.40838	0.29984	0.29707	0.276768	0.287374	0.347534	0.336924	0.399617	0.373584	0.409685	0.312142	0.358567	0.345493	0.315049	0.349595	0.344864	0.3449	0.311338	0.329049
109325	0.572319	0.458434	0.554041	0.653792	0.588653	0.558617	0.598244	0.594471	0.591606	0.493794	0.548227	0.559062	0.560064	0.530366	0.569696	0.503963	0.47786	0.522973	0.50269	0.49173	0.459935	0.501012	0.506212	0.547653	0.557321	0.547042	0.522152	0.675221	0.610753	0.541327	0.526081	0.59953	0.506499	0.497675	0.488807	0.562725	0.587397	0.580342	0.536128	0.541034	0.504053	0.530213	0.586331	0.561095	0.610165	0.599018	0.573625	0.524735	0.516129
109830	0.297986	0.205559	0.255169	0.35718	0.323685	0.30231	0.257425	0.243365	0.251307	0.253498	0.226698	0.255308	0.310897	0.250898	0.235921	0.244324	0.188124	0.33905	0.232396	0.24077	0.223958	0.323587	0.204646	0.226332	0.205961	0.232267	0.215329	0.242709	0.204842	0.20772	0.282949	0.24621	0.210265	0.197747	0.198331	0.27378	0.261782	0.256849	0.232686	0.236222	0.236749	0.285818	0.224042	0.250661	0.253752	0.218195	0.260813	0.23308	0.21678
110007	0.422147	0.304338	0.379119	0.430266	0.424169	0.331188	0.342198	0.336616	0.364714	0.358878	0.313621	0.325639	0.363694	0.387194	0.353415	0.358781	0.321131	0.3678	0.28892	0.331992	0.358597	0.310491	0.302261	0.356848	0.360518	0.303317	0.280336	0.336909	0.309526	0.318367	0.348722	0.296809	0.282855	0.313939	0.300227	0.328943	0.32614	0.346057	0.301089	0.328307	0.310277	0.325349	0.307307	0.300786	0.334725	0.366701	0.372035	0.321891	0.321353
110411	0.378587	0.288111	0.409305	0.379423	0.361499	0.356826	0.355903	0.35909	0.348111	0.364877	0.321343	0.376654	0.339468	0.336755	0.33801	0.350009	0.313628	0.401784	0.33465	0.321849	0.350312	0.349222	0.279108	0.380489	0.37068	0.311373	0.354476	0.368675	0.313213	0.294104	0.300844	0.35049	0.293503	0.278777	0.285228	0.337038	0.348531	0.359383	0.343157	0.307728	0.364804	0.321101	0.353463	0.330451	0.360491	0.306771	0.31592	0.283673	0.297525
110613	0.440797	0.362453	0.439919	0.393673	0.385495	0.345675	0.375927	0.431678	0.424079	0.368047	0.399059	0.410641	0.377734	0.383418	0.39503	0.388301	0.355863	0.419195	0.344169	0.395655	0.381118	0.391648	0.420058	0.414038	0.431222	0.347526	0.422862	0.406972	0.359155	0.383695	0.440541	0.340412	0.387878	0.360062	0.384021	0.394386	0.424619	0.418017	0.372248	0.43359	0.348241	0.423381	0.409012	0.363379	0.426067	0.373635	0.42877	0.357582	0.410778
111009	0.705006	0.632375	0.64796	0.658746	0.630275	0.631012	0.592121	0.695093	0.718001	0.756732	0.675767	0.717525	0.676043	0.702162	0.674568	0.61057	0.616955	0.691205	0.637275	0.609364	0.622283	0.665962	0.586573	0.674324	0.737478	0.701415	0.651518	0.747292	0.747242	0.655583	0.698803	0.686619	0.726487	0.66385	0.656451	0.681156	0.703546	0.703635	0.664212	0.642335	0.648942	0.689032	0.681885	0.692031	0.675515	0.704418	0.662866	0.656938	0.674771
111211	0.384997	0.289036	0.335525	0.40645	0.413749	0.355135	0.336615	0.328337	0.333186	0.380156	0.30544	0.324203	0.361965	0.309104	0.359771	0.341133	0.31598	0.3795	0.317104	0.288243	0.29002	0.391691	0.291227	0.31994	0.406515	0.346854	0.329369	0.377465	0.301904	0.284184	0.317247	0.321373	0.303217	0.315011	0.292576	0.325084	0.317899	0.334308	0.313328	0.354935	0.296866	0.287577	0.34733	0.361322	0.325826	0.312979	0.311802	0.304692	0.279483
111312	0.515882	0.382771	0.405796	0.501056	0.464591	0.402066	0.410714	0.390196	0.448251	0.384097	0.373815	0.468855	0.435813	0.485325	0.443735	0.421621	0.355592	0.475695	0.401516	0.377259	0.360574	0.392508	0.389238	0.444473	0.412944	0.406165	0.465044	0.430997	0.419204	0.382445	0.45735	0.373559	0.412207	0.400897	0.373939	0.403855	0.388623	0.394885	0.365067	0.443089	0.413635	0.382819	0.377123	0.349865	0.375632	0.363509	0.423427	0.383566	0.362756
111413	0.627459	0.575312	0.667653	0.608875	0.6453	0.668283	0.625275	0.582779	0.571624	0.590418	0.548967	0.586284	0.556138	0.651606	0.625382	0.60495	0.639358	0.609345	0.556193	0.622853	0.582048	0.619007	0.59218	0.555222	0.568833	0.570417	0.620883	0.591068	0.627547	0.607346	0.62663	0.612259	0.545317	0.586536	0.603109	0.591384	0.530984	0.577995	0.552717	0.591134	0.584131	0.551037	0.588607	0.626789	0.626981	0.649768	0.548848	0.565147	0.582554
111514	0.563404	0.445425	0.570384	0.583815	0.558422	0.508906	0.575506	0.562958	0.539856	0.50299	0.491338	0.496388	0.555887	0.57577	0.6047	0.53915	0.509951	0.609693	0.514685	0.46837	0.484897	0.538535	0.511475	0.471678	0.444716	0.486286	0.588681	0.470566	0.554197	0.472212	0.505389	0.510015	0.499072	0.492362	0.449553	0.483287	0.516621	0.521327	0.46559	0.513605	0.460417	0.524765	0.496749	0.495993	0.548529	0.531891	0.490693	0.504034	0.494921
111716	0.505713	0.459435	0.501262	0.513719	0.510903	0.524755	0.523799	0.552399	0.544314	0.505362	0.538677	0.539355	0.470906	0.564608	0.587146	0.541833	0.501733	0.532819	0.501692	0.498483	0.520188	0.528097	0.438378	0.525471	0.53799	0.500561	0.529856	0.543766	0.546274	0.574913	0.538354	0.528369	0.546831	0.48515	0.552339	0.494904	0.49565	0.525552	0.472906	0.500801	0.495684	0.477807	0.478167	0.489747	0.520149	0.520533	0.536089	0.512613	0.476703
112112	0.328211	0.2627	0.329647	0.360099	0.370813	0.304699	0.283132	0.310948	0.317967	0.291935	0.247864	0.311191	0.331205	0.321662	0.278222	0.281886	0.313182	0.306014	0.267422	0.264015	0.330666	0.28353	0.302257	0.290513	0.28842	0.24667	0.277391	0.243639	0.307264	0.267588	0.360893	0.299813	0.272706	0.222576	0.268292	0.313497	0.326404	0.274005	0.26416	0.290253	0.29632	0.330031	0.275408	0.300716	0.324872	0.301776	0.306141	0.31468	0.306264
112314	0.494601	0.445582	0.430224	0.524406	0.523501	0.506071	0.491942	0.536449	0.473095	0.520362	0.44127	0.544221	0.475488	0.450493	0.424011	0.460618	0.42728	0.502497	0.425867	0.489494	0.488216	0.489989	0.43882	0.424879	0.546647	0.49962	0.463868	0.542829	0.476351	0.465384	0.4279	0.455419	0.460843	0.457424	0.458978	0.452006	0.450494	0.474464	0.480887	0.507331	0.464604	0.442035	0.494264	0.49784	0.515567	0.487951	0.47472	0.460799	0.438825
112516	0.61226	0.440591	0.580459	0.62784	0.607305	0.497154	0.544079	0.485645	0.505183	0.46211	0.500904	0.48134	0.579175	0.615632	0.568996	0.524316	0.517209	0.501223	0.486099	0.51511	0.473526	0.572447	0.525499	0.491345	0.515943	0.474835	0.584571	0.536821	0.490085	0.512516	0.582109	0.551381	0.510681	0.546741	0.535497	0.511231	0.506939	0.527478	0.490066	0.51265	0.469008	0.506637	0.478436	0.514069	0.548561	0.52021	0.568816	0.454613	0.524527
112920	0.363419	0.353448	0.399659	0.471999	0.508075	0.358253	0.365149	0.378172	0.39308	0.364968	0.331623	0.45751	0.387859	0.363351	0.355639	0.345746	0.289939	0.440418	0.343162	0.331823	0.328223	0.385082	0.397567	0.439681	0.357861	0.300657	0.47213	0.37454	0.338458	0.31991	0.405578	0.36208	0.297327	0.295962	0.310656	0.452839	0.383595	0.418427	0.432486	0.418508	0.30497	0.359657	0.362502	0.338722	0.347496	0.29871	0.407657	0.351272	0.367665
113215	0.367765	0.267912	0.327628	0.409057	0.338395	0.330922	0.293065	0.323174	0.367293	0.310324	0.295136	0.341932	0.354841	0.415182	0.33524	0.316786	0.269437	0.316724	0.320573	0.269864	0.32679	0.319256	0.318756	0.296039	0.323642	0.257896	0.292695	0.36299	0.297788	0.302811	0.422785	0.296018	0.318515	0.269253	0.269435	0.32506	0.336325	0.325108	0.358162	0.321554	0.301944	0.285975	0.308156	0.285744	0.333304	0.310425	0.332208	0.312565	0.270073
113316	0.434364	0.323648	0.380019	0.436747	0.43263	0.40576	0.416526	0.423698	0.436331	0.417918	0.370626	0.43899	0.387984	0.377289	0.425029	0.384414	0.402585	0.393959	0.344955	0.385349	0.365492	0.42352	0.367596	0.399927	0.356719	0.348649	0.398835	0.388086	0.393339	0.377154	0.427785	0.380745	0.347912	0.354906	0.371556	0.43501	0.387268	0.387957	0.377234	0.412454	0.361493	0.385716	0.387533	0.361137	0.42863	0.419487	0.416508	0.376022	0.405649
113619	0.452219	0.428708	0.464784	0.507356	0.475892	0.438061	0.473731	0.463829	0.462703	0.418607	0.455467	0.448712	0.453409	0.51258	0.535195	0.490496	0.44218	0.512489	0.417183	0.447778	0.443539	0.456635	0.443051	0.460635	0.454168	0.418429	0.452666	0.47189	0.453354	0.464283	0.454391	0.431188	0.489867	0.477129	0.475863	0.42338	0.425166	0.464545	0.465919	0.453127	0.436886	0.460582	0.448274	0.464869	0.470405	0.474766	0.453337	0.451671	0.472934
113922	0.392697	0.292157	0.39339	0.447878	0.398808	0.334512	0.328195	0.325688	0.349056	0.295532	0.307975	0.403248	0.347199	0.404589	0.349075	0.294536	0.322095	0.341852	0.287087	0.29209	0.295955	0.326926	0.358586	0.353711	0.365643	0.290092	0.375394	0.341874	0.371775	0.356588	0.412421	0.323484	0.322371	0.331315	0.340239	0.358182	0.398673	0.39013	0.335929	0.354105	0.288645	0.327405	0.331849	0.297035	0.339607	0.321789	0.344161	0.306858	0.31978
114217	0.541499	0.478974	0.492	0.578326	0.565639	0.468834	0.56106	0.496509	0.471871	0.507948	0.494589	0.513503	0.504019	0.441222	0.482425	0.491495	0.485384	0.474197	0.474001	0.465887	0.487462	0.430681	0.493167	0.448567	0.475756	0.440914	0.532582	0.485885	0.455343	0.463335	0.499668	0.488875	0.386399	0.439299	0.461712	0.527886	0.490301	0.462096	0.489281	0.499817	0.473132	0.485596	0.510789	0.503215	0.482871	0.484107	0.483295	0.44428	0.489814
114318	0.571899	0.524907	0.534084	0.577507	0.598093	0.604375	0.52515	0.55983	0.542281	0.55797	0.50877	0.534457	0.588696	0.566583	0.581174	0.536136	0.498017	0.614439	0.523057	0.531951	0.546321	0.566743	0.510141	0.537413	0.530344	0.536187	0.577098	0.488816	0.547325	0.528109	0.524036	0.52886	0.541079	0.528728	0.533495	0.542284	0.563956	0.538375	0.520783	0.611878	0.525814	0.511952	0.515579	0.516002	0.546886	0.568041	0.550364	0.527211	0.521687
114419	0.387525	0.290564	0.352952	0.376122	0.396404	0.390519	0.342337	0.385211	0.410096	0.319671	0.306325	0.336098	0.360315	0.341237	0.337827	0.352091	0.338711	0.363496	0.337953	0.341509	0.368852	0.391342	0.301592	0.348106	0.304351	0.374057	0.36148	0.32752	0.307943	0.29229	0.336181	0.297822	0.27052	0.304722	0.286867	0.399239	0.361801	0.346675	0.346942	0.344696	0.268824	0.327259	0.289344	0.337919	0.339974	0.315861	0.383897	0.330887	0.339597
114621	0.472747	0.418387	0.507165	0.537202	0.443452	0.388924	0.456721	0.450842	0.436372	0.396889	0.371469	0.438146	0.453702	0.46196	0.481256	0.42533	0.474322	0.465148	0.435599	0.411398	0.396408	0.38363	0.411944	0.407098	0.420722	0.439788	0.453436	0.421988	0.480208	0.454694	0.50763	0.42879	0.402081	0.427597	0.42588	0.4518	0.471708	0.468108	0.467567	0.496502	0.437966	0.450884	0.406471	0.425325	0.475134	0.419726	0.479795	0.411605	0.464981
114823	0.50255	0.366725	0.504811	0.485383	0.537296	0.481758	0.433741	0.436862	0.447308	0.425596	0.436278	0.472436	0.476983	0.518274	0.49308	0.439105	0.423787	0.430948	0.443028	0.453728	0.41381	0.431161	0.369689	0.446849	0.483781	0.447886	0.449569	0.455024	0.453923	0.431544	0.450742	0.401897	0.439297	0.404324	0.440011	0.480419	0.436214	0.443067	0.385414	0.460696	0.420825	0.364313	0.436064	0.441644	0.424342	0.440984	0.418817	0.372873	0.404195
114924	0.382968	0.275318	0.346335	0.41585	0.410808	0.333744	0.402283	0.322158	0.330023	0.35718	0.303009	0.357037	0.359401	0.32564	0.343576	0.350778	0.307469	0.37999	0.294216	0.332516	0.352058	0.357949	0.305832	0.344909	0.297959	0.279204	0.333952	0.27844	0.316264	0.278308	0.383321	0.303404	0.286584	0.325857	0.303363	0.381473	0.377745	0.296979	0.323085	0.325371	0.273932	0.327344	0.344898	0.301882	0.380847	0.330833	0.365938	0.403896	0.345821
115017	0.397488	0.300786	0.364164	0.428551	0.437802	0.35397	0.392082	0.346173	0.338407	0.397745	0.352162	0.382808	0.407456	0.359786	0.36809	0.392637	0.396671	0.43773	0.411129	0.359238	0.345329	0.34367	0.378059	0.357509	0.391955	0.332849	0.363091	0.398239	0.348858	0.35614	0.360766	0.380518	0.378961	0.331512	0.363553	0.392417	0.354228	0.344359	0.386961	0.406102	0.349283	0.387275	0.376663	0.361001	0.370119	0.33621	0.32986	0.333902	0.380243
115219	0.455767	0.345897	0.485066	0.469161	0.503708	0.467841	0.404457	0.431147	0.41566	0.365833	0.386925	0.427857	0.423894	0.445644	0.466422	0.4164	0.414785	0.443676	0.347531	0.378534	0.424283	0.474056	0.356361	0.406536	0.384594	0.360692	0.505198	0.361346	0.414131	0.429385	0.444407	0.381931	0.391382	0.413176	0.406153	0.407506	0.449011	0.421657	0.425172	0.418733	0.362161	0.411777	0.434186	0.371266	0.398422	0.412147	0.401562	0.410201	0.442664
115320	0.595334	0.451283	0.492569	0.578981	0.570689	0.533848	0.526451	0.472815	0.478331	0.511045	0.453487	0.467772	0.538645	0.482262	0.514281	0.52182	0.501136	0.593401	0.468583	0.501061	0.497101	0.530975	0.500323	0.46453	0.436718	0.459857	0.494763	0.467723	0.497829	0.470016	0.52095	0.483839	0.469571	0.43549	0.440473	0.469906	0.448163	0.464487	0.494221	0.460264	0.453384	0.501217	0.470441	0.427886	0.504864	0.461236	0.490459	0.485007	0.468311
115724	0.565626	0.538195	0.531123	0.597878	0.562022	0.554313	0.50396	0.5115	0.523779	0.560893	0.497789	0.560031	0.5527	0.619944	0.552915	0.485541	0.48126	0.524899	0.512255	0.495125	0.518509	0.555585	0.493706	0.486611	0.586601	0.584932	0.528134	0.522904	0.493893	0.552821	0.511003	0.537797	0.560999	0.5367	0.576239	0.536049	0.503696	0.519093	0.517414	0.555241	0.535953	0.479113	0.567456	0.553389	0.533619	0.545764	0.53583	0.546965	0.536028
115825	0.466077	0.448521	0.491701	0.516292	0.55121	0.494177	0.566169	0.481963	0.477639	0.507822	0.482156	0.506552	0.456633	0.428225	0.427847	0.544966	0.457278	0.494505	0.472827	0.461737	0.476369	0.452391	0.440018	0.454774	0.508487	0.395401	0.42741	0.463553	0.401441	0.42789	0.445086	0.440046	0.383164	0.388186	0.424309	0.479943	0.467099	0.461565	0.471725	0.531743	0.483642	0.48056	0.460933	0.428241	0.48518	0.449004	0.496987	0.47764	0.46773
116524	0.422156	0.371086	0.436474	0.420541	0.433564	0.35223	0.342684	0.425512	0.428906	0.382125	0.331845	0.403765	0.406795	0.409739	0.379596	0.340953	0.362528	0.418734	0.346535	0.386472	0.368141	0.345643	0.358856	0.401833	0.352953	0.358522	0.338586	0.360322	0.39373	0.363284	0.40529	0.368763	0.339426	0.309313	0.33596	0.446734	0.36462	0.411073	0.419962	0.428755	0.343234	0.388623	0.332274	0.315189	0.39118	0.375721	0.384648	0.396163	0.381195
116726	0.666299	0.566416	0.582013	0.636987	0.667637	0.621648	0.624395	0.571621	0.532752	0.620638	0.609582	0.604465	0.602261	0.668366	0.668842	0.6506	0.591996	0.641958	0.588187	0.568757	0.553053	0.593841	0.555623	0.588464	0.635625	0.646564	0.654044	0.636523	0.632502	0.67067	0.686357	0.614213	0.630859	0.600557	0.623457	0.565981	0.614681	0.629525	0.578837	0.588661	0.538206	0.567392	0.636762	0.591859	0.635961	0.596002	0.594844	0.595423	0.583589
117021	0.557777	0.399992	0.530534	0.554044	0.543246	0.455623	0.47859	0.463343	0.486621	0.41576	0.471913	0.498852	0.458002	0.405492	0.434123	0.42245	0.398993	0.558254	0.409444	0.393904	0.432172	0.489517	0.428144	0.474493	0.428566	0.379613	0.421359	0.454775	0.42645	0.402177	0.408015	0.386866	0.415812	0.387859	0.389944	0.492829	0.453537	0.385881	0.489678	0.488004	0.443962	0.413454	0.445862	0.449377	0.418579	0.402602	0.482791	0.445668	0.406236
117122	0.44735	0.397468	0.409412	0.466808	0.478311	0.43638	0.460144	0.428323	0.425659	0.434464	0.409141	0.456459	0.403002	0.39729	0.451258	0.395361	0.41235	0.418925	0.388143	0.42583	0.412613	0.415248	0.411977	0.386814	0.462232	0.365435	0.39179	0.448071	0.440283	0.369504	0.422739	0.407938	0.355957	0.352766	0.36633	0.404523	0.387991	0.38092	0.408957	0.354916	0.350076	0.377131	0.398221	0.376814	0.371581	0.430487	0.445761	0.358897	0.357325
117324	0.396014	0.341641	0.398047	0.442815	0.401385	0.348894	0.290902	0.356756	0.342207	0.371988	0.350543	0.363056	0.365006	0.348657	0.358937	0.345913	0.316797	0.344789	0.35121	0.321897	0.329528	0.347393	0.327794	0.324742	0.336785	0.298263	0.344793	0.318032	0.339788	0.333935	0.378733	0.337134	0.352011	0.332439	0.325921	0.355689	0.376787	0.395365	0.362255	0.363719	0.318135	0.368061	0.324095	0.337918	0.390752	0.307612	0.367697	0.297082	0.375656
117930	0.663884	0.51732	0.569658	0.63235	0.604036	0.599443	0.580578	0.570229	0.586397	0.599717	0.563433	0.588228	0.55721	0.580998	0.645682	0.566127	0.584183	0.584384	0.549865	0.551038	0.60092	0.553934	0.52204	0.495899	0.555753	0.564948	0.563373	0.592499	0.583226	0.645736	0.623505	0.638169	0.603774	0.602293	0.626619	0.577544	0.609612	0.647921	0.553332	0.601232	0.575519	0.616787	0.558836	0.575865	0.620621	0.616182	0.636463	0.595765	0.598679
118023	0.543073	0.518086	0.593193	0.635441	0.599111	0.549127	0.546538	0.547163	0.547489	0.547021	0.47025	0.469064	0.554255	0.569454	0.505648	0.561818	0.5295	0.550249	0.513911	0.537903	0.475406	0.513569	0.560891	0.607481	0.445209	0.435828	0.511829	0.54772	0.479376	0.512334	0.519787	0.449986	0.495527	0.442057	0.461449	0.585716	0.637696	0.58604	0.517603	0.556479	0.484392	0.549779	0.526402	0.487922	0.567093	0.583412	0.538323	0.446706	0.554909
118124	0.596635	0.468374	0.594115	0.619641	0.557729	0.520624	0.516618	0.506517	0.571291	0.53472	0.492602	0.464217	0.50395	0.504984	0.50872	0.498293	0.506969	0.480383	0.436849	0.466031	0.482248	0.482075	0.546375	0.536614	0.498165	0.487847	0.485761	0.511254	0.4695	0.503923	0.505624	0.469278	0.471704	0.489217	0.49041	0.529346	0.513079	0.47831	0.459322	0.499058	0.466055	0.54773	0.490377	0.495976	0.532174	0.484017	0.487287	0.512153	0.491057
118225	0.544634	0.406698	0.489535	0.529466	0.575766	0.471556	0.466536	0.45751	0.499026	0.560852	0.507337	0.503163	0.449299	0.475861	0.476295	0.428841	0.446512	0.477916	0.433653	0.416936	0.453249	0.454903	0.405373	0.50418	0.546052	0.46492	0.479288	0.547056	0.453756	0.428349	0.445299	0.447005	0.422115	0.443386	0.457979	0.47325	0.43871	0.486006	0.485868	0.449298	0.403254	0.435335	0.458605	0.478254	0.519377	0.48811	0.474064	0.439197	0.43047
118528	0.547352	0.541922	0.55395	0.564849	0.541213	0.588106	0.518476	0.593999	0.599297	0.534967	0.525018	0.538647	0.49204	0.523265	0.592881	0.568567	0.530237	0.544754	0.506803	0.491537	0.507681	0.566087	0.52072	0.462808	0.554323	0.576529	0.514733	0.464873	0.562253	0.546882	0.564594	0.540027	0.506503	0.539341	0.5464	0.509617	0.439183	0.495365	0.543929	0.516028	0.456835	0.549496	0.51934	0.629064	0.538198	0.529646	0.536936	0.563701	0.535945
118730	0.488877	0.381116	0.500436	0.520479	0.479877	0.443527	0.388978	0.447492	0.429108	0.388496	0.384	0.410881	0.435084	0.48393	0.458974	0.435246	0.429651	0.518888	0.412479	0.441756	0.404432	0.459832	0.395418	0.420743	0.442936	0.436069	0.481329	0.468933	0.479427	0.442647	0.474831	0.380103	0.394031	0.447013	0.434444	0.417712	0.468233	0.469256	0.379825	0.456204	0.391161	0.464374	0.445884	0.428024	0.474604	0.44572	0.46049	0.415426	0.422999
118831	0.423436	0.402011	0.366911	0.433232	0.439829	0.4371	0.453462	0.431351	0.472127	0.431448	0.397454	0.37842	0.386569	0.461616	0.432566	0.387494	0.414756	0.496519	0.374253	0.425224	0.42949	0.426271	0.389479	0.42304	0.414713	0.413133	0.424382	0.436454	0.417459	0.440014	0.488539	0.444543	0.433473	0.440028	0.402528	0.459479	0.436563	0.471815	0.421253	0.470705	0.396156	0.466535	0.440131	0.388893	0.47132	0.448969	0.434926	0.42756	0.465985
118932	0.513819	0.438343	0.501196	0.528587	0.543235	0.504339	0.473583	0.49815	0.516416	0.54223	0.48093	0.521319	0.511476	0.544306	0.520802	0.492419	0.49689	0.534561	0.446419	0.467249	0.49036	0.496178	0.409764	0.421747	0.494203	0.477258	0.460161	0.502261	0.545031	0.468396	0.479494	0.482497	0.5005	0.478614	0.505536	0.444258	0.469761	0.50959	0.444417	0.470659	0.414075	0.479402	0.427785	0.514492	0.524502	0.496681	0.48731	0.50198	0.490228
119025	0.691373	0.626991	0.652198	0.68294	0.714642	0.754777	0.62407	0.679697	0.65574	0.699231	0.617209	0.638604	0.662477	0.769741	0.711703	0.657077	0.722159	0.620062	0.617102	0.66856	0.655048	0.665272	0.584021	0.635208	0.638382	0.689157	0.679291	0.673324	0.660987	0.703608	0.722042	0.665381	0.672935	0.650495	0.667043	0.694287	0.641303	0.614952	0.659429	0.612498	0.598637	0.691841	0.673204	0.684051	0.676572	0.679443	0.776004	0.70869	0.644481
119126	0.517581	0.468729	0.457217	0.48291	0.477011	0.466378	0.472261	0.450256	0.44787	0.537822	0.456329	0.503017	0.472351	0.508068	0.547206	0.461011	0.490383	0.49887	0.457593	0.443433	0.471997	0.451983	0.451318	0.439128	0.485417	0.502712	0.541659	0.443718	0.481757	0.488212	0.485239	0.487382	0.45811	0.497938	0.493703	0.52517	0.489616	0.497433	0.483685	0.48124	0.437191	0.484961	0.458977	0.485848	0.584708	0.485113	0.558105	0.491115	0.467743
120111	0.542971	0.498632	0.59327	0.521424	0.50259	0.492494	0.533991	0.483221	0.501258	0.528618	0.480836	0.545585	0.511898	0.585772	0.558629	0.44533	0.476135	0.605338	0.460358	0.497616	0.529002	0.55133	0.514706	0.513264	0.552388	0.597121	0.541349	0.535556	0.567631	0.535462	0.532702	0.501357	0.545775	0.520778	0.524048	0.563164	0.582386	0.605323	0.522242	0.531532	0.502418	0.547111	0.553202	0.55613	0.57759	0.589252	0.483415	0.526649	0.523206
120212	0.624076	0.527396	0.591194	0.603253	0.599443	0.550256	0.5193	0.511754	0.523377	0.520299	0.586077	0.625704	0.575066	0.563117	0.607911	0.570926	0.57305	0.556806	0.535627	0.549148	0.552349	0.566241	0.552358	0.517686	0.565185	0.53602	0.519552	0.577957	0.548535	0.532153	0.602684	0.545501	0.520708	0.565971	0.533496	0.582401	0.540122	0.540571	0.523697	0.554962	0.537988	0.54676	0.525799	0.618257	0.610925	0.67554	0.53542	0.588053	0.545248
120414	0.438584	0.389863	0.379163	0.512493	0.490849	0.451572	0.400717	0.414365	0.432484	0.412663	0.374495	0.421643	0.424084	0.398161	0.414384	0.430966	0.387506	0.412853	0.385318	0.401589	0.366142	0.40031	0.340146	0.360743	0.362349	0.386712	0.424033	0.370928	0.385291	0.374535	0.456167	0.358875	0.373066	0.393516	0.393618	0.455643	0.42319	0.396201	0.46955	0.427548	0.399804	0.407765	0.399167	0.386887	0.439921	0.390136	0.40975	0.395071	0.390923
120515	0.482299	0.405536	0.45552	0.500221	0.509103	0.447941	0.46614	0.448743	0.463357	0.484675	0.435957	0.427238	0.452556	0.485502	0.457212	0.501837	0.463152	0.488292	0.418256	0.449048	0.4736	0.427704	0.405247	0.458377	0.418106	0.487178	0.458384	0.488965	0.434444	0.407157	0.475341	0.44774	0.415633	0.417792	0.431475	0.478033	0.462493	0.420563	0.466389	0.451954	0.429366	0.498913	0.474784	0.478713	0.481627	0.451543	0.503289	0.483736	0.484022
120717	0.458699	0.36385	0.41221	0.464368	0.415277	0.40555	0.361559	0.44573	0.487764	0.423926	0.416029	0.440504	0.397932	0.369017	0.412472	0.414232	0.399058	0.435344	0.391305	0.399583	0.377818	0.410886	0.431185	0.45402	0.443033	0.368069	0.403748	0.460319	0.38095	0.368852	0.405869	0.388459	0.331245	0.377818	0.361648	0.468088	0.41093	0.414935	0.424589	0.438388	0.350902	0.449717	0.400163	0.376988	0.432336	0.435021	0.441967	0.431601	0.517224
121416	0.483626	0.418182	0.520975	0.571906	0.585349	0.454421	0.488093	0.470658	0.463005	0.49457	0.424397	0.464875	0.48467	0.494435	0.479548	0.469729	0.440854	0.482352	0.428237	0.466788	0.480671	0.474897	0.444757	0.521741	0.465746	0.463758	0.478774	0.490177	0.494181	0.474941	0.513492	0.529937	0.451181	0.465098	0.460344	0.518101	0.54532	0.48744	0.48871	0.459688	0.407564	0.451627	0.471277	0.466327	0.481007	0.47143	0.425834	0.428043	0.467123
121618	0.582348	0.494963	0.59005	0.568998	0.59507	0.578253	0.534437	0.584765	0.611883	0.534571	0.49421	0.576701	0.557631	0.588647	0.581616	0.579841	0.551383	0.559428	0.507699	0.565636	0.586704	0.585961	0.571384	0.499769	0.559105	0.56712	0.560232	0.553329	0.592778	0.609897	0.659405	0.589667	0.53239	0.564804	0.582024	0.615524	0.529059	0.524559	0.615129	0.526542	0.550732	0.520164	0.539368	0.557178	0.593682	0.5417	0.609843	0.572505	0.597936
121921	0.467689	0.396529	0.395584	0.514762	0.475582	0.418674	0.415164	0.407901	0.435771	0.371789	0.386944	0.414524	0.374759	0.386902	0.408104	0.373724	0.372268	0.465137	0.368692	0.39168	0.406978	0.435376	0.387221	0.410601	0.350138	0.36838	0.406123	0.35027	0.392876	0.363089	0.444623	0.465467	0.349198	0.345872	0.392046	0.441509	0.409424	0.437333	0.451522	0.465007	0.39376	0.410563	0.396521	0.408704	0.385656	0.395807	0.440228	0.376366	0.381759
122317	0.46326	0.426934	0.465073	0.481238	0.504083	0.481977	0.475045	0.465367	0.470329	0.390047	0.433774	0.503089	0.430719	0.477715	0.482362	0.437991	0.401216	0.404592	0.398886	0.445713	0.451175	0.437009	0.460037	0.483574	0.475018	0.409831	0.428011	0.451925	0.440673	0.469087	0.456538	0.413758	0.442347	0.484345	0.451852	0.449605	0.416588	0.430827	0.455257	0.443896	0.38989	0.377879	0.427288	0.413128	0.418805	0.425583	0.451809	0.438682	0.392925
122620	0.616193	0.50111	0.563435	0.60146	0.587432	0.499703	0.525711	0.489524	0.507457	0.540292	0.520988	0.528147	0.568923	0.525883	0.529838	0.558564	0.54073	0.570774	0.506387	0.513768	0.488918	0.545579	0.492149	0.512903	0.537597	0.478755	0.495487	0.51096	0.522236	0.50218	0.50761	0.484562	0.511761	0.537148	0.539317	0.471203	0.493744	0.517489	0.482993	0.48725	0.475165	0.513098	0.477801	0.531418	0.520043	0.533715	0.553417	0.563583	0.519871
122822	0.571425	0.450739	0.606456	0.584223	0.634363	0.578518	0.595856	0.462211	0.479474	0.494253	0.562867	0.522809	0.556161	0.537038	0.57067	0.551444	0.54587	0.562082	0.496106	0.572799	0.519539	0.528085	0.494535	0.563363	0.545313	0.551476	0.558863	0.555479	0.637005	0.562068	0.530896	0.559956	0.544571	0.526238	0.545466	0.593676	0.534205	0.598702	0.579141	0.554753	0.492789	0.486076	0.513223	0.588628	0.552333	0.505346	0.560647	0.541283	0.483879
123117	0.540476	0.554367	0.536712	0.533408	0.517173	0.543403	0.527078	0.523943	0.503233	0.513857	0.521085	0.5251	0.521358	0.550958	0.597353	0.566937	0.560628	0.577075	0.531	0.519065	0.493526	0.533237	0.54824	0.516861	0.544313	0.493192	0.579427	0.569331	0.591311	0.545731	0.611563	0.542304	0.545462	0.479688	0.514622	0.571995	0.546104	0.558527	0.57247	0.494184	0.462452	0.609699	0.551188	0.520152	0.56808	0.577228	0.570698	0.514868	0.582715
123420	0.417801	0.300171	0.367262	0.424549	0.427778	0.39426	0.372186	0.381328	0.375741	0.376376	0.339804	0.374249	0.398401	0.432449	0.413469	0.362238	0.34642	0.487729	0.377127	0.326614	0.343941	0.353509	0.304075	0.390985	0.384112	0.363734	0.361579	0.399873	0.339707	0.336235	0.394534	0.32645	0.357305	0.338876	0.322768	0.377277	0.411072	0.393154	0.361014	0.395067	0.315672	0.356855	0.372792	0.36016	0.350392	0.362289	0.345283	0.314673	0.315054
123521	0.525086	0.456803	0.572419	0.53752	0.562358	0.526439	0.577721	0.502957	0.533512	0.544237	0.500484	0.516405	0.537863	0.512826	0.562814	0.502225	0.505212	0.524221	0.487669	0.506737	0.488367	0.490758	0.491426	0.470661	0.534726	0.533334	0.541044	0.52282	0.572498	0.512162	0.523698	0.540422	0.500668	0.506841	0.49022	0.53917	0.582741	0.577071	0.49412	0.499418	0.51064	0.462946	0.540195	0.564689	0.557584	0.50683	0.501371	0.494068	0.504818
123723	0.526781	0.513914	0.507816	0.542257	0.533362	0.522763	0.466327	0.491909	0.504663	0.458999	0.477231	0.496911	0.473121	0.546142	0.474522	0.499544	0.460608	0.514884	0.460694	0.487006	0.475867	0.500995	0.49417	0.445528	0.511355	0.470064	0.516805	0.566934	0.499192	0.53038	0.500675	0.413054	0.518415	0.459984	0.45522	0.471627	0.482172	0.484873	0.460426	0.485493	0.497537	0.490537	0.492302	0.463435	0.493903	0.472791	0.556977	0.472431	0.488703
123824	0.497775	0.393172	0.467779	0.515594	0.538902	0.445947	0.482892	0.494632	0.47315	0.518424	0.419482	0.460191	0.420293	0.456338	0.472198	0.473299	0.412068	0.481913	0.427749	0.457368	0.44648	0.42042	0.437338	0.44204	0.450748	0.430861	0.485608	0.481871	0.459587	0.453654	0.495288	0.438454	0.42017	0.397245	0.426275	0.474022	0.440975	0.446923	0.483168	0.495594	0.44821	0.444881	0.436096	0.435736	0.443653	0.480697	0.480618	0.407535	0.483375
123925	0.384981	0.29673	0.352289	0.412314	0.379072	0.360835	0.368505	0.312209	0.318398	0.289983	0.253597	0.268898	0.381281	0.341237	0.315793	0.323457	0.266654	0.290295	0.286059	0.31155	0.293434	0.327802	0.288686	0.322147	0.284712	0.257714	0.245489	0.303362	0.310211	0.24983	0.360064	0.249011	0.280501	0.269484	0.271033	0.359917	0.336171	0.293252	0.33037	0.375014	0.374509	0.287096	0.302604	0.268925	0.31794	0.306767	0.294327	0.231678	0.306731
124422	0.477951	0.461715	0.411165	0.447228	0.474896	0.426863	0.444468	0.440613	0.467214	0.448238	0.410802	0.461829	0.43127	0.390766	0.425334	0.426463	0.41002	0.448601	0.391881	0.432607	0.398476	0.48431	0.420649	0.446772	0.42421	0.401448	0.47251	0.372508	0.444717	0.413325	0.436363	0.400028	0.403713	0.386746	0.378197	0.470332	0.462991	0.478278	0.446292	0.514082	0.395668	0.361834	0.477801	0.411009	0.430899	0.406843	0.422329	0.399635	0.346058
124624	0.455987	0.376798	0.423985	0.466392	0.453958	0.385338	0.393732	0.400656	0.443322	0.393645	0.38897	0.451965	0.394282	0.417732	0.422061	0.412568	0.399833	0.403879	0.408556	0.378388	0.334186	0.335385	0.426992	0.426691	0.368767	0.331884	0.402846	0.415107	0.413663	0.399309	0.38643	0.359809	0.327347	0.379446	0.38639	0.411752	0.384193	0.38784	0.407457	0.401019	0.361304	0.351825	0.393513	0.375718	0.465978	0.417988	0.436028	0.413148	0.37957
124826	0.538301	0.425167	0.618619	0.59416	0.585955	0.532415	0.512516	0.471561	0.483658	0.474337	0.45598	0.471282	0.4903	0.552263	0.552691	0.544477	0.488297	0.514801	0.487314	0.474223	0.469168	0.501444	0.486776	0.432087	0.539076	0.429124	0.522253	0.470259	0.493929	0.466535	0.482581	0.479964	0.433242	0.448293	0.442263	0.496468	0.481293	0.454663	0.445311	0.434204	0.430558	0.485485	0.481083	0.502117	0.495547	0.502612	0.473908	0.498051	0.479495
125222	0.595441	0.50188	0.567673	0.608317	0.606014	0.625301	0.530223	0.510305	0.506487	0.547807	0.481827	0.539837	0.504563	0.496973	0.524006	0.558832	0.530803	0.563073	0.499112	0.554972	0.554822	0.611411	0.49644	0.486092	0.563168	0.528868	0.462192	0.538705	0.482251	0.545517	0.499382	0.475356	0.496021	0.486329	0.504558	0.498713	0.51524	0.507375	0.460133	0.53145	0.500232	0.526485	0.568546	0.585788	0.515027	0.530192	0.547365	0.481823	0.508216
125424	0.410301	0.357296	0.367005	0.412952	0.405959	0.368029	0.378625	0.362588	0.371474	0.349111	0.31471	0.330003	0.352078	0.386793	0.4181	0.339415	0.356458	0.358899	0.345291	0.33619	0.320098	0.339306	0.355079	0.378472	0.361792	0.305341	0.385665	0.39077	0.368886	0.330253	0.436678	0.314339	0.337977	0.319281	0.318649	0.372257	0.378493	0.341376	0.360268	0.330805	0.303853	0.343434	0.3467	0.326184	0.346472	0.356892	0.350129	0.352237	0.321016
125525	0.480447	0.375269	0.405765	0.465482	0.494368	0.467048	0.429841	0.405976	0.389465	0.403198	0.38851	0.424366	0.388996	0.489102	0.451976	0.403668	0.373054	0.454496	0.407182	0.404352	0.399112	0.490696	0.378866	0.386256	0.421895	0.357552	0.440183	0.431065	0.457398	0.399585	0.419543	0.402451	0.401304	0.417448	0.375604	0.41516	0.44391	0.473909	0.373043	0.403329	0.384294	0.459814	0.375887	0.408852	0.453651	0.424636	0.468723	0.394149	0.435827
126325	0.55465	0.457578	0.57805	0.609447	0.538149	0.53592	0.547094	0.49955	0.516146	0.481126	0.476945	0.527532	0.475991	0.482402	0.526414	0.47623	0.491626	0.569678	0.481535	0.533337	0.514519	0.53546	0.511517	0.482831	0.53504	0.514552	0.446078	0.528165	0.492693	0.484404	0.462504	0.567535	0.477278	0.491873	0.49015	0.465869	0.497032	0.493275	0.513152	0.472414	0.443312	0.50545	0.521011	0.496364	0.556721	0.56438	0.470164	0.475702	0.488583
126426	0.485212	0.41101	0.39163	0.472195	0.454874	0.447158	0.419343	0.455781	0.440137	0.415566	0.394664	0.43865	0.381919	0.428519	0.4381	0.399571	0.401035	0.441602	0.4074	0.39705	0.416505	0.423627	0.422869	0.393977	0.397285	0.409334	0.382615	0.454725	0.408168	0.418781	0.468035	0.426843	0.416985	0.388582	0.422131	0.407393	0.374315	0.39539	0.356769	0.417586	0.413403	0.411614	0.403642	0.404804	0.442267	0.391755	0.420842	0.403368	0.415224
126628	0.400963	0.33618	0.350669	0.428032	0.413371	0.387914	0.376545	0.337469	0.332504	0.311574	0.239088	0.297923	0.320943	0.299071	0.256349	0.352192	0.277292	0.421336	0.326341	0.356129	0.308236	0.367914	0.339388	0.365668	0.345903	0.26857	0.295702	0.380865	0.290025	0.251159	0.40081	0.291923	0.268353	0.27297	0.263082	0.406669	0.361857	0.347819	0.335977	0.323237	0.27287	0.32265	0.330694	0.315841	0.358447	0.275538	0.371833	0.296394	0.346333
127226	0.568152	0.481443	0.564908	0.562072	0.580127	0.60143	0.560225	0.553281	0.608056	0.518231	0.531254	0.489732	0.562578	0.54293	0.553513	0.569273	0.543184	0.575682	0.512333	0.556906	0.582989	0.548016	0.542477	0.53969	0.51752	0.523281	0.570822	0.479878	0.557059	0.537397	0.588073	0.523814	0.559301	0.49927	0.492407	0.539103	0.545882	0.531565	0.639976	0.544939	0.506869	0.581385	0.564532	0.57049	0.598086	0.566933	0.593505	0.523674	0.593843
127327	0.613983	0.40309	0.53761	0.546249	0.519256	0.458828	0.506004	0.492559	0.494636	0.551782	0.501844	0.493361	0.524354	0.558355	0.586729	0.511314	0.499125	0.55776	0.452704	0.493776	0.431123	0.45431	0.469943	0.475187	0.547877	0.504441	0.504518	0.468139	0.51408	0.493608	0.551785	0.512926	0.485808	0.539289	0.513872	0.480836	0.515285	0.521419	0.471087	0.501986	0.452461	0.48577	0.497255	0.481552	0.511543	0.499896	0.52127	0.534249	0.478149
127630	0.504768	0.474833	0.497553	0.580544	0.513956	0.472294	0.522513	0.465292	0.487225	0.455338	0.422824	0.470408	0.472571	0.541985	0.478925	0.470729	0.436399	0.500674	0.436725	0.440927	0.443067	0.460745	0.467183	0.461146	0.494996	0.457725	0.45777	0.500557	0.471936	0.463426	0.483646	0.443285	0.461378	0.464547	0.489238	0.470137	0.443803	0.41283	0.503083	0.46748	0.441202	0.440652	0.459331	0.432504	0.449827	0.438246	0.430883	0.467839	0.45144
127731	0.447322	0.37862	0.367364	0.434393	0.414182	0.385403	0.446359	0.41369	0.417771	0.389184	0.343698	0.35558	0.389893	0.373286	0.405191	0.398441	0.3716	0.396199	0.360453	0.412629	0.380614	0.407614	0.372907	0.428051	0.364045	0.367615	0.362025	0.355597	0.363943	0.334539	0.390055	0.357015	0.345113	0.337315	0.347522	0.385183	0.406188	0.395645	0.404414	0.440177	0.380348	0.390123	0.384887	0.408088	0.385143	0.439049	0.42346	0.362622	0.356729
127832	0.553738	0.447259	0.54091	0.557467	0.566335	0.525375	0.452902	0.541857	0.545455	0.481517	0.464134	0.484934	0.508571	0.492595	0.492059	0.450629	0.479804	0.499351	0.46016	0.4989	0.504862	0.506653	0.517283	0.509485	0.528904	0.428793	0.51848	0.469402	0.498509	0.476676	0.541458	0.439894	0.494166	0.463309	0.514432	0.536672	0.524632	0.50556	0.550834	0.488486	0.464526	0.544977	0.45987	0.459792	0.544621	0.511652	0.508978	0.496916	0.474188
127933	0.48536	0.433959	0.438829	0.484518	0.482727	0.492689	0.438951	0.387219	0.388891	0.453084	0.42983	0.412173	0.412095	0.443936	0.419723	0.394987	0.387564	0.478208	0.383371	0.40742	0.414126	0.488032	0.412395	0.374997	0.437855	0.42545	0.428559	0.431438	0.451836	0.409136	0.461275	0.414528	0.417704	0.390048	0.389929	0.454756	0.413465	0.430542	0.438875	0.437864	0.405088	0.397934	0.431132	0.379489	0.419031	0.433898	0.432983	0.422853	0.427294
128026	0.442877	0.304583	0.375924	0.373135	0.383232	0.396439	0.3668	0.326026	0.315913	0.370471	0.305281	0.341964	0.342157	0.361946	0.398575	0.335881	0.341005	0.359845	0.318409	0.37906	0.339291	0.390569	0.298616	0.353996	0.326886	0.298312	0.412479	0.346909	0.360067	0.290463	0.328222	0.423302	0.290899	0.308802	0.318293	0.327292	0.307838	0.349625	0.293554	0.321349	0.306172	0.295676	0.343654	0.357895	0.339174	0.320817	0.316557	0.319524	0.313665
128127	0.470245	0.405426	0.454735	0.509422	0.497721	0.423551	0.443303	0.449567	0.504424	0.442932	0.404535	0.4327	0.486148	0.46213	0.462241	0.424589	0.439394	0.416726	0.41661	0.433141	0.446072	0.484713	0.446013	0.419559	0.464123	0.401523	0.488547	0.437567	0.470439	0.413869	0.448452	0.43398	0.419778	0.392846	0.429875	0.433644	0.411013	0.419423	0.482736	0.432994	0.366199	0.397924	0.440765	0.443021	0.440222	0.460492	0.457296	0.416169	0.444815
128632	0.295643	0.233211	0.273995	0.277159	0.266943	0.235206	0.263447	0.28276	0.290541	0.270335	0.246063	0.300608	0.255601	0.27244	0.279632	0.247436	0.226355	0.334528	0.212219	0.216187	0.223544	0.21652	0.250977	0.30217	0.251871	0.227382	0.283447	0.324563	0.258567	0.213397	0.314552	0.236672	0.213405	0.195837	0.218311	0.312428	0.25791	0.245214	0.247159	0.291667	0.255806	0.253873	0.241993	0.255178	0.265022	0.240944	0.292972	0.277298	0.22974
128935	0.468921	0.413672	0.48272	0.586648	0.563177	0.515397	0.421992	0.481744	0.489802	0.427698	0.416071	0.40493	0.514755	0.47907	0.455538	0.484392	0.431777	0.510186	0.500808	0.401425	0.485873	0.493999	0.432853	0.440611	0.403163	0.415488	0.406477	0.452531	0.478742	0.405286	0.478985	0.37566	0.379473	0.401506	0.399887	0.527134	0.438612	0.418896	0.544742	0.502987	0.398645	0.476	0.375114	0.399946	0.470378	0.507361	0.450812	0.400366	0.4126
129028	0.537246	0.460368	0.510607	0.541782	0.546223	0.558672	0.492409	0.480877	0.488987	0.505989	0.472825	0.533006	0.498411	0.478046	0.507552	0.463778	0.44763	0.485139	0.451477	0.474379	0.529984	0.537432	0.441862	0.502651	0.468898	0.448084	0.477759	0.453612	0.523532	0.449321	0.500601	0.467919	0.476444	0.452496	0.453323	0.482534	0.486831	0.484665	0.431208	0.461597	0.456564	0.470534	0.450015	0.482407	0.433094	0.449963	0.45906	0.461963	0.434754
129129	0.452269	0.318215	0.422968	0.466824	0.478412	0.394463	0.380515	0.388727	0.39726	0.325577	0.306729	0.363531	0.372499	0.40406	0.350365	0.384681	0.338913	0.360117	0.406205	0.350626	0.355627	0.390328	0.359677	0.361394	0.386501	0.28407	0.348114	0.330112	0.343163	0.329011	0.418029	0.289805	0.328903	0.315976	0.318953	0.500228	0.382939	0.326735	0.362909	0.392524	0.325459	0.376559	0.324799	0.320984	0.406349	0.373029	0.351154	0.305174	0.383602
129331	0.450167	0.338189	0.441208	0.454855	0.459411	0.417858	0.446476	0.334736	0.317101	0.370291	0.31469	0.36154	0.455594	0.375345	0.378404	0.381329	0.327006	0.36515	0.394735	0.349556	0.362998	0.371783	0.345536	0.454018	0.423069	0.343794	0.3996	0.343299	0.324104	0.323083	0.429775	0.365563	0.358018	0.351303	0.329024	0.377144	0.408395	0.37244	0.364802	0.407086	0.372586	0.34693	0.363185	0.361675	0.420522	0.364255	0.405152	0.351971	0.348913
129634	0.374496	0.345089	0.328221	0.382017	0.387676	0.359301	0.336944	0.401757	0.421877	0.382984	0.309358	0.432149	0.289077	0.414152	0.340267	0.283783	0.310782	0.387731	0.283746	0.310561	0.310256	0.314553	0.355953	0.385621	0.3598	0.356099	0.381078	0.378112	0.308198	0.321841	0.393798	0.344689	0.325218	0.34829	0.31549	0.442686	0.407896	0.361662	0.359315	0.367334	0.315399	0.316479	0.361162	0.338271	0.403199	0.359886	0.385746	0.323407	0.326921
130013	0.598041	0.486506	0.56439	0.623537	0.629423	0.613128	0.601828	0.561961	0.616682	0.583537	0.534279	0.582877	0.558343	0.521176	0.538779	0.535926	0.560769	0.542134	0.549802	0.569497	0.578509	0.565199	0.557585	0.54386	0.577108	0.531934	0.523428	0.546042	0.52375	0.559837	0.539142	0.517961	0.523157	0.511912	0.521735	0.515624	0.53599	0.580136	0.566414	0.548503	0.50285	0.56091	0.583867	0.560776	0.551158	0.544228	0.566345	0.571414	0.602427
130114	0.317966	0.295796	0.424403	0.399139	0.344886	0.289122	0.284986	0.397323	0.403846	0.321327	0.311629	0.349831	0.326408	0.356674	0.335885	0.313837	0.294005	0.327917	0.292125	0.270808	0.270303	0.322365	0.300036	0.304094	0.298592	0.290899	0.339777	0.353507	0.309918	0.322724	0.352151	0.25857	0.307233	0.285648	0.320226	0.358481	0.306838	0.314377	0.358772	0.368594	0.299481	0.292705	0.342379	0.372048	0.323432	0.360758	0.331085	0.30139	0.329704
130316	0.423958	0.334439	0.43645	0.428533	0.417995	0.380042	0.33769	0.393881	0.395497	0.446839	0.385227	0.391795	0.373347	0.381474	0.4024	0.408264	0.344569	0.418414	0.347195	0.350304	0.35571	0.358487	0.333243	0.397534	0.423524	0.358684	0.430076	0.440167	0.399833	0.364745	0.358494	0.419011	0.32827	0.334274	0.330569	0.376155	0.428567	0.425802	0.323642	0.408494	0.342762	0.345704	0.427114	0.362538	0.394002	0.383907	0.37933	0.337028	0.34338
130417	0.509089	0.455232	0.514352	0.52515	0.515927	0.485447	0.453521	0.476133	0.464261	0.462192	0.466998	0.485004	0.496151	0.455842	0.499886	0.495494	0.455546	0.478553	0.443138	0.433907	0.47644	0.504762	0.506756	0.463433	0.460178	0.477363	0.47632	0.524509	0.453036	0.439782	0.457213	0.469579	0.428141	0.452954	0.441305	0.501278	0.482086	0.493947	0.460851	0.484643	0.444579	0.506769	0.436293	0.435789	0.469771	0.483883	0.50451	0.438536	0.476019
130518	0.467587	0.343908	0.446382	0.482799	0.457197	0.372885	0.392502	0.392299	0.387753	0.380761	0.324969	0.376873	0.441175	0.414032	0.41867	0.356515	0.380699	0.472487	0.34831	0.353787	0.344249	0.387962	0.358303	0.34051	0.347646	0.316653	0.348093	0.367142	0.445474	0.358824	0.415293	0.33526	0.339025	0.289411	0.323531	0.357482	0.381192	0.343268	0.400889	0.402282	0.337152	0.343325	0.354626	0.310651	0.402042	0.33977	0.380495	0.293173	0.33888
130619	0.480678	0.464205	0.480033	0.496038	0.511358	0.462756	0.508345	0.466884	0.52755	0.479708	0.390278	0.474038	0.497832	0.492603	0.468718	0.441308	0.427722	0.544234	0.417379	0.471271	0.458252	0.52852	0.451491	0.500346	0.491255	0.458995	0.452945	0.498015	0.457662	0.450551	0.456698	0.438222	0.454655	0.40608	0.446703	0.477706	0.461647	0.458448	0.469132	0.477484	0.423612	0.459594	0.463408	0.45476	0.488388	0.525294	0.494509	0.470677	0.469445
130720	0.553155	0.352444	0.468147	0.500702	0.491455	0.465492	0.38181	0.419838	0.411354	0.380519	0.360885	0.383595	0.381152	0.443077	0.423623	0.423071	0.397382	0.435488	0.363446	0.429519	0.388046	0.430072	0.397694	0.458786	0.415576	0.37522	0.438467	0.474419	0.424488	0.388855	0.459039	0.395014	0.39213	0.383829	0.388189	0.411509	0.403501	0.406701	0.351836	0.42423	0.370105	0.397593	0.3801	0.402839	0.40699	0.421885	0.477219	0.418823	0.40255
130821	0.395263	0.258371	0.354791	0.477773	0.467356	0.347745	0.303772	0.34531	0.336483	0.332309	0.295608	0.321673	0.354836	0.351863	0.263188	0.347243	0.262502	0.37107	0.265983	0.298532	0.286629	0.3584	0.256976	0.325199	0.281205	0.237625	0.282074	0.315016	0.296535	0.278144	0.363714	0.272303	0.283688	0.252151	0.236108	0.321647	0.308646	0.333104	0.301066	0.362421	0.30585	0.30742	0.324348	0.267863	0.253631	0.268175	0.313261	0.282622	0.254369
130922	0.63262	0.500801	0.589225	0.629155	0.635168	0.596878	0.564452	0.574067	0.563514	0.612378	0.562527	0.585443	0.573889	0.618909	0.620281	0.547822	0.576702	0.580027	0.538055	0.576535	0.563175	0.597478	0.530982	0.513106	0.608081	0.5412	0.563614	0.58001	0.6002	0.596542	0.564032	0.60137	0.552128	0.548775	0.578257	0.598018	0.608837	0.616014	0.567711	0.576196	0.538596	0.592077	0.536013	0.573703	0.677496	0.629167	0.594124	0.562536	0.626891
131217	0.522024	0.354972	0.517801	0.528639	0.517623	0.460151	0.446419	0.450449	0.41341	0.417732	0.391799	0.415301	0.435471	0.422712	0.381174	0.440872	0.462033	0.501696	0.445081	0.428828	0.39702	0.450661	0.391551	0.424789	0.440115	0.400994	0.416694	0.445873	0.418833	0.400971	0.445869	0.360641	0.394406	0.35823	0.353755	0.436437	0.378799	0.41037	0.439004	0.509475	0.372335	0.40123	0.465252	0.400139	0.495167	0.394642	0.406925	0.355123	0.403829
131419	0.520603	0.481949	0.487646	0.547709	0.533273	0.523859	0.53189	0.549664	0.508787	0.512064	0.477134	0.508335	0.519776	0.526028	0.451419	0.474502	0.479918	0.538209	0.426902	0.506131	0.48034	0.495613	0.450812	0.491843	0.506652	0.422485	0.434576	0.460754	0.533976	0.508741	0.545271	0.489213	0.492201	0.473832	0.468616	0.531632	0.481532	0.483346	0.507499	0.435749	0.433943	0.529537	0.451469	0.496373	0.480576	0.49272	0.483221	0.473603	0.471767
131722	0.474533	0.428107	0.455328	0.51454	0.478755	0.434564	0.428796	0.443766	0.465579	0.412122	0.425742	0.437726	0.417822	0.457928	0.427658	0.420747	0.423149	0.464402	0.428709	0.379783	0.371982	0.432251	0.37206	0.458298	0.370121	0.360421	0.477439	0.457257	0.446828	0.395748	0.463232	0.384482	0.400552	0.403473	0.421952	0.470921	0.451102	0.484194	0.472615	0.494511	0.428805	0.461318	0.422007	0.399719	0.481175	0.411977	0.493213	0.448092	0.434922
131823	0.432014	0.350218	0.412856	0.453583	0.456513	0.361943	0.416995	0.349108	0.379925	0.354798	0.340514	0.361794	0.376462	0.407413	0.333883	0.434968	0.375938	0.418231	0.40395	0.384699	0.354403	0.369534	0.353021	0.366574	0.36644	0.300146	0.376315	0.388017	0.342717	0.332012	0.42722	0.322286	0.336228	0.33329	0.320755	0.428646	0.360943	0.38099	0.413735	0.38459	0.384694	0.37655	0.345277	0.32122	0.425842	0.339591	0.407865	0.312367	0.380299
131924	0.476384	0.429021	0.457285	0.494635	0.512059	0.430806	0.450798	0.490476	0.472349	0.470489	0.480599	0.426311	0.44827	0.472962	0.433588	0.443207	0.432915	0.464795	0.401808	0.421046	0.461766	0.433849	0.415065	0.423151	0.544794	0.489867	0.50204	0.511579	0.502507	0.477611	0.485276	0.48022	0.463511	0.477731	0.501653	0.438861	0.475557	0.479733	0.455211	0.447526	0.46477	0.448553	0.446303	0.451941	0.465808	0.483419	0.499764	0.430282	0.473625
132017	0.382884	0.345077	0.394049	0.403221	0.412131	0.380147	0.408229	0.300315	0.349857	0.335488	0.313133	0.320136	0.314254	0.292166	0.331801	0.350981	0.304567	0.329323	0.320464	0.355477	0.341019	0.388375	0.318908	0.330159	0.310107	0.295853	0.30102	0.301409	0.313846	0.311852	0.394032	0.263023	0.269174	0.287507	0.311807	0.349689	0.323252	0.281533	0.314194	0.347362	0.275984	0.331361	0.271249	0.296837	0.324423	0.380613	0.350213	0.275849	0.311912
132118	0.544268	0.462879	0.520559	0.534408	0.512204	0.530155	0.468353	0.517418	0.469004	0.537479	0.535939	0.514796	0.506733	0.516512	0.531351	0.515641	0.490852	0.617592	0.450493	0.495364	0.475328	0.53847	0.488996	0.463869	0.548803	0.520824	0.549038	0.555754	0.528638	0.528552	0.535643	0.51111	0.501689	0.49375	0.48298	0.527311	0.542116	0.503546	0.524594	0.557345	0.507572	0.506471	0.459382	0.495463	0.532724	0.543227	0.535199	0.446078	0.51425
133019	0.456434	0.299537	0.366275	0.489863	0.433847	0.377831	0.372896	0.311831	0.382107	0.386027	0.309278	0.363015	0.360622	0.367252	0.348755	0.324394	0.344238	0.373479	0.304768	0.334081	0.31603	0.360369	0.33124	0.392334	0.354512	0.299103	0.350486	0.370761	0.2981	0.321896	0.376071	0.278379	0.300978	0.283019	0.357715	0.391256	0.423786	0.371705	0.402068	0.333376	0.307083	0.353318	0.317534	0.344449	0.375385	0.354382	0.400753	0.318067	0.322453
133625	0.496091	0.391944	0.501267	0.468965	0.484932	0.42441	0.463206	0.470048	0.469059	0.407978	0.452637	0.488959	0.454227	0.453249	0.452131	0.475316	0.408812	0.513218	0.416187	0.429103	0.42784	0.439532	0.486391	0.414442	0.466503	0.36378	0.442981	0.413268	0.428948	0.381662	0.465273	0.400027	0.388231	0.369077	0.391145	0.418749	0.407338	0.390493	0.434027	0.463904	0.403373	0.442287	0.456246	0.43581	0.408834	0.441215	0.45745	0.413236	0.389515
133827	0.332392	0.285417	0.345451	0.386246	0.346153	0.296096	0.353371	0.310385	0.336628	0.287118	0.274868	0.314644	0.294908	0.299703	0.310752	0.273289	0.28855	0.392151	0.246239	0.257096	0.307407	0.303659	0.273333	0.378158	0.32806	0.262246	0.336551	0.302301	0.271111	0.317456	0.354758	0.258113	0.273711	0.251663	0.25578	0.3457	0.290334	0.314508	0.283171	0.321832	0.220196	0.302152	0.272918	0.266548	0.336256	0.307034	0.326672	0.299949	0.298589
133928	0.371103	0.326265	0.425065	0.445786	0.422252	0.371478	0.396241	0.441462	0.448959	0.430866	0.418921	0.392458	0.393233	0.430185	0.414181	0.396594	0.402581	0.445629	0.394779	0.343245	0.340432	0.407454	0.426976	0.424499	0.388794	0.344017	0.373958	0.322705	0.360011	0.436629	0.456584	0.388335	0.397619	0.393421	0.369665	0.412793	0.41739	0.41387	0.408349	0.434801	0.378594	0.381795	0.428315	0.39567	0.389836	0.40324	0.426964	0.370276	0.402503
134021	0.514826	0.403548	0.519965	0.52971	0.513322	0.509537	0.448267	0.434023	0.409248	0.431632	0.42046	0.441448	0.461666	0.511927	0.494525	0.459536	0.46432	0.462979	0.460795	0.464297	0.451113	0.442982	0.425065	0.46805	0.483835	0.40482	0.414298	0.459552	0.502084	0.443127	0.5032	0.414736	0.442499	0.41608	0.441047	0.472764	0.489311	0.499397	0.43002	0.419989	0.380354	0.480015	0.414413	0.427678	0.474793	0.469487	0.392408	0.444925	0.448998
134223	0.534084	0.435743	0.537592	0.558265	0.542766	0.526021	0.585732	0.464137	0.480565	0.476473	0.422112	0.370101	0.517223	0.460352	0.48598	0.483451	0.475033	0.491433	0.462733	0.473476	0.518735	0.478749	0.462794	0.523615	0.452238	0.40821	0.487474	0.521033	0.457916	0.400041	0.49347	0.408308	0.424467	0.416026	0.413363	0.454343	0.481418	0.503052	0.41851	0.469945	0.410222	0.485795	0.470299	0.442456	0.571989	0.518279	0.531101	0.467974	0.501344
134324	0.546043	0.425168	0.460336	0.53276	0.568529	0.50216	0.41568	0.462595	0.457038	0.449796	0.407142	0.442854	0.451779	0.434743	0.467727	0.458613	0.440889	0.545407	0.378237	0.430822	0.471945	0.479468	0.480867	0.4012	0.448466	0.43673	0.404115	0.441032	0.433567	0.427758	0.478648	0.464261	0.393687	0.436471	0.395626	0.407766	0.394829	0.444142	0.433352	0.511749	0.410088	0.41593	0.43356	0.455168	0.506337	0.508596	0.460553	0.401588	0.433249
134425	0.601393	0.627946	0.617308	0.641316	0.644302	0.593144	0.570188	0.646988	0.578162	0.598567	0.613091	0.595947	0.586664	0.632991	0.568973	0.597261	0.591782	0.583152	0.591028	0.613732	0.619458	0.600965	0.594154	0.569534	0.588407	0.60212	0.594348	0.646616	0.601115	0.56066	0.661001	0.581222	0.637868	0.567789	0.523543	0.613033	0.590677	0.576273	0.608127	0.603373	0.612587	0.589428	0.581788	0.583101	0.669127	0.62065	0.61659	0.557007	0.575395
134627	0.39864	0.339478	0.424336	0.425919	0.410753	0.377438	0.364004	0.367299	0.377575	0.36458	0.318412	0.338597	0.337478	0.394111	0.347571	0.355328	0.350806	0.388842	0.314754	0.360826	0.341542	0.374631	0.345151	0.43368	0.395386	0.30846	0.328515	0.368132	0.323778	0.337803	0.403352	0.34804	0.343214	0.300637	0.303891	0.424762	0.344157	0.390954	0.373789	0.324813	0.334498	0.391414	0.340186	0.335085	0.399958	0.319985	0.355948	0.340878	0.341073
134728	0.450449	0.386459	0.430331	0.474859	0.48527	0.392598	0.409491	0.434302	0.4459	0.408104	0.398178	0.472316	0.42583	0.448456	0.425297	0.424306	0.381124	0.474087	0.365436	0.427497	0.434482	0.408222	0.394999	0.435758	0.393698	0.390276	0.447827	0.421755	0.416448	0.407401	0.458006	0.389459	0.387607	0.408075	0.387192	0.433291	0.385355	0.386244	0.395444	0.434382	0.357934	0.363256	0.416321	0.427053	0.448892	0.384787	0.423769	0.374987	0.38003
134829	0.382397	0.323384	0.369329	0.412439	0.400885	0.319106	0.353465	0.392412	0.387631	0.339254	0.335083	0.31771	0.344349	0.350778	0.329268	0.36811	0.332126	0.376057	0.294843	0.331776	0.325885	0.266812	0.311091	0.325184	0.345554	0.328093	0.33407	0.341099	0.340607	0.284025	0.368644	0.291356	0.300051	0.276907	0.274749	0.402452	0.298653	0.318818	0.381154	0.352288	0.344649	0.37734	0.373818	0.350704	0.366879	0.336185	0.337272	0.309132	0.34612
135124	0.410657	0.340134	0.379726	0.42847	0.412118	0.385196	0.418991	0.342328	0.36071	0.375136	0.367817	0.381214	0.378667	0.381559	0.37507	0.392853	0.383208	0.421991	0.37418	0.362072	0.443793	0.38321	0.348263	0.403828	0.396978	0.36211	0.366327	0.414349	0.3641	0.366175	0.416714	0.344028	0.349212	0.318622	0.361416	0.363698	0.37999	0.408435	0.343845	0.347561	0.35095	0.383837	0.370427	0.360044	0.377942	0.383685	0.380289	0.38243	0.374848
135225	0.482696	0.50669	0.59402	0.612893	0.568646	0.572796	0.490104	0.506004	0.53461	0.524215	0.456576	0.448911	0.575197	0.474346	0.468282	0.578827	0.504178	0.656465	0.533915	0.538453	0.546322	0.569225	0.532881	0.487977	0.485843	0.444265	0.412159	0.593688	0.49261	0.48084	0.516717	0.439126	0.446933	0.437847	0.461052	0.469908	0.467063	0.43514	0.492036	0.583701	0.494971	0.55481	0.445879	0.424216	0.448756	0.440128	0.527677	0.514124	0.461524
135528	0.445893	0.332893	0.359375	0.466015	0.453115	0.370425	0.389323	0.409571	0.434811	0.394388	0.324597	0.360443	0.38172	0.443091	0.432949	0.384671	0.353223	0.391209	0.354563	0.352118	0.311034	0.350605	0.310242	0.396954	0.383398	0.42793	0.407405	0.438667	0.376218	0.35829	0.423592	0.347963	0.356235	0.360624	0.36529	0.447934	0.441771	0.441126	0.425067	0.373982	0.317721	0.365061	0.364742	0.393408	0.452487	0.348741	0.439036	0.363496	0.367863
135629	0.393603	0.365691	0.423184	0.506024	0.441306	0.407289	0.440392	0.371355	0.427716	0.454915	0.332974	0.326286	0.419302	0.4281	0.334255	0.388751	0.352912	0.413644	0.290777	0.40214	0.395337	0.432466	0.391814	0.397731	0.420314	0.347822	0.406562	0.41776	0.382843	0.41594	0.436961	0.349336	0.369567	0.334115	0.348764	0.412234	0.394633	0.416743	0.430087	0.390024	0.334445	0.394925	0.40103	0.336822	0.405887	0.388703	0.400985	0.330245	0.378976
135730	0.502568	0.413611	0.431977	0.53988	0.535435	0.433188	0.443591	0.448287	0.439333	0.424759	0.43476	0.484357	0.459899	0.492706	0.476468	0.453419	0.400801	0.484307	0.441352	0.410819	0.424965	0.487002	0.39112	0.466914	0.455085	0.425636	0.476534	0.445967	0.490322	0.44679	0.488166	0.424249	0.414441	0.423064	0.47084	0.468252	0.468881	0.412862	0.433579	0.427508	0.441217	0.424679	0.419821	0.405779	0.43192	0.454035	0.405663	0.422829	0.444276
135932	0.388069	0.305147	0.321521	0.353065	0.331718	0.302131	0.296438	0.297237	0.284745	0.337707	0.290491	0.307238	0.308661	0.286309	0.298573	0.322416	0.299597	0.311837	0.308112	0.290493	0.284328	0.292509	0.323496	0.33729	0.302464	0.251461	0.348901	0.294863	0.283786	0.272166	0.349706	0.25172	0.260391	0.241908	0.266981	0.341662	0.317799	0.262477	0.305226	0.271434	0.256559	0.297571	0.295186	0.256407	0.298701	0.312064	0.309787	0.282057	0.287815
136126	0.493103	0.458048	0.514911	0.508876	0.491339	0.493497	0.460963	0.466185	0.510956	0.490593	0.471107	0.481535	0.463723	0.504794	0.479655	0.473017	0.464143	0.494214	0.439628	0.449292	0.471866	0.484367	0.460956	0.450914	0.52573	0.467053	0.474597	0.482481	0.524106	0.457199	0.531885	0.488954	0.453951	0.47424	0.50355	0.450222	0.475092	0.45902	0.466829	0.452698	0.499613	0.485091	0.504579	0.513293	0.536328	0.496138	0.538772	0.463237	0.509404
136227	0.37651	0.324804	0.386563	0.438811	0.437303	0.377448	0.386503	0.36154	0.385542	0.340688	0.337386	0.37015	0.366387	0.348044	0.349157	0.386894	0.303383	0.336461	0.351214	0.347639	0.342299	0.346263	0.338227	0.337585	0.381664	0.314723	0.345931	0.363272	0.331461	0.301183	0.355589	0.298209	0.320355	0.323482	0.31659	0.369551	0.382835	0.367134	0.283486	0.38433	0.348151	0.334957	0.312339	0.355009	0.3564	0.354609	0.389529	0.318205	0.316905
136631	0.422294	0.383997	0.381682	0.40385	0.448228	0.39605	0.357392	0.409485	0.397535	0.365868	0.33798	0.367307	0.388952	0.327276	0.423109	0.39004	0.339768	0.358713	0.29703	0.383058	0.355543	0.404675	0.295466	0.334672	0.39401	0.397551	0.352792	0.34695	0.359585	0.328401	0.427868	0.395894	0.31463	0.321501	0.311076	0.371222	0.377326	0.407236	0.394541	0.419774	0.353891	0.345503	0.397571	0.396397	0.471668	0.362381	0.33511	0.374201	0.363378
136732	0.729084	0.610577	0.728292	0.752511	0.704091	0.664693	0.678376	0.701267	0.735995	0.725316	0.677785	0.647292	0.679651	0.681529	0.788626	0.665188	0.674238	0.607498	0.604908	0.669144	0.655739	0.676889	0.650737	0.598181	0.708991	0.695034	0.70992	0.683198	0.746168	0.768556	0.792781	0.691755	0.702426	0.714309	0.722124	0.705852	0.675415	0.697031	0.672254	0.736452	0.624092	0.709397	0.713659	0.726565	0.716981	0.759693	0.757246	0.690119	0.681677
136833	0.420929	0.303818	0.377633	0.443178	0.439628	0.355583	0.398299	0.304509	0.300134	0.364362	0.316976	0.325042	0.379457	0.311218	0.359042	0.376282	0.305141	0.385935	0.359531	0.323471	0.288979	0.34051	0.350015	0.321776	0.360314	0.369907	0.356077	0.341235	0.34158	0.288579	0.369423	0.273218	0.245617	0.282512	0.288148	0.344608	0.327262	0.323911	0.268657	0.332277	0.285632	0.317739	0.323107	0.301202	0.332505	0.291132	0.334543	0.399416	0.318529
137027	0.40143	0.345162	0.4186	0.457575	0.443036	0.398873	0.394052	0.406036	0.392746	0.383777	0.35813	0.412796	0.409024	0.405895	0.382815	0.386674	0.400066	0.48647	0.346789	0.392547	0.337931	0.380574	0.371028	0.357026	0.369061	0.338152	0.364072	0.354754	0.414195	0.361755	0.391975	0.371683	0.316003	0.323697	0.331678	0.385194	0.369385	0.387624	0.392779	0.375402	0.308054	0.383009	0.356627	0.386146	0.382043	0.380404	0.427824	0.358039	0.396724
137128	0.502073	0.473563	0.462456	0.519057	0.501727	0.509536	0.504479	0.480625	0.49062	0.447311	0.429578	0.398989	0.493984	0.503905	0.456577	0.460161	0.496714	0.567012	0.472774	0.468005	0.471636	0.466896	0.464984	0.431499	0.434086	0.482332	0.494745	0.445937	0.505112	0.448006	0.440009	0.447402	0.455495	0.416353	0.45728	0.458859	0.469147	0.455301	0.501591	0.511674	0.453732	0.452357	0.41227	0.46972	0.46094	0.488397	0.492685	0.470344	0.453317
137229	0.719948	0.60461	0.669378	0.698187	0.683304	0.717899	0.66908	0.652074	0.701629	0.688087	0.711442	0.708285	0.630408	0.676909	0.747705	0.637019	0.673429	0.67981	0.64626	0.68615	0.652164	0.726761	0.666718	0.659085	0.671873	0.698735	0.710828	0.691185	0.722229	0.684537	0.65799	0.655767	0.668836	0.6789	0.68075	0.681507	0.730331	0.710287	0.647251	0.60887	0.635605	0.632649	0.745924	0.704901	0.662728	0.701304	0.714941	0.67354	0.715652
137431	0.596098	0.449423	0.654178	0.637999	0.649272	0.579555	0.571153	0.56073	0.530825	0.542871	0.497653	0.566168	0.593142	0.557409	0.572209	0.58381	0.530409	0.615908	0.514179	0.550152	0.529101	0.556482	0.550345	0.600839	0.508697	0.522432	0.599868	0.571735	0.586796	0.520045	0.634254	0.519555	0.552871	0.500344	0.507131	0.545234	0.565	0.552975	0.581825	0.581533	0.543283	0.566378	0.534559	0.558324	0.629117	0.635766	0.579889	0.640026	0.538418
137532	0.380654	0.294107	0.329138	0.388204	0.358848	0.294452	0.346582	0.343284	0.375893	0.329167	0.247316	0.316064	0.278385	0.327777	0.301415	0.337861	0.288083	0.330761	0.319306	0.337367	0.297114	0.27575	0.271847	0.331944	0.319379	0.295481	0.291956	0.325322	0.29105	0.252754	0.36691	0.304597	0.284043	0.260284	0.258444	0.363089	0.370282	0.315608	0.340529	0.3889	0.328035	0.344227	0.331008	0.317258	0.324477	0.319659	0.35152	0.320973	0.33245
137633	0.37619	0.403488	0.464343	0.480333	0.501243	0.465742	0.468511	0.34132	0.354953	0.401045	0.368719	0.382054	0.44737	0.473235	0.392551	0.410786	0.44037	0.485604	0.399459	0.447265	0.408561	0.422112	0.382227	0.387312	0.391883	0.370631	0.447934	0.463565	0.430566	0.411204	0.435135	0.366823	0.400117	0.364712	0.414994	0.400852	0.366688	0.397041	0.396085	0.382526	0.341702	0.435582	0.395639	0.385775	0.454456	0.463041	0.392584	0.375488	0.414575
137936	0.499437	0.408569	0.452074	0.5154	0.489825	0.419116	0.44511	0.520132	0.498723	0.407053	0.361258	0.392133	0.475001	0.494509	0.471261	0.411317	0.381569	0.441931	0.407157	0.452726	0.401385	0.423679	0.380433	0.480111	0.471613	0.413788	0.471885	0.445916	0.437452	0.449517	0.511198	0.432067	0.469614	0.472584	0.475299	0.494718	0.483518	0.490013	0.486076	0.49832	0.430774	0.449579	0.468684	0.438825	0.465403	0.408951	0.427435	0.363895	0.423617
138130	0.528131	0.480381	0.526437	0.56014	0.514292	0.514605	0.513591	0.455617	0.459856	0.487961	0.458611	0.536303	0.497136	0.477941	0.468102	0.485425	0.438451	0.50238	0.443819	0.478853	0.44735	0.484482	0.433279	0.450614	0.485321	0.444216	0.524235	0.491918	0.490581	0.483421	0.51821	0.462877	0.451822	0.432213	0.459774	0.448458	0.479105	0.447773	0.43511	0.45135	0.425584	0.476512	0.464697	0.45825	0.463082	0.454464	0.502532	0.446476	0.474293
138231	0.474912	0.408887	0.444311	0.531746	0.496616	0.46028	0.457267	0.383608	0.395094	0.410084	0.373982	0.404499	0.397147	0.469036	0.4654	0.441187	0.402052	0.432101	0.406624	0.415277	0.396782	0.446728	0.419022	0.439139	0.432696	0.400769	0.468444	0.42916	0.46838	0.440978	0.457147	0.410685	0.441299	0.386562	0.409257	0.379021	0.391696	0.425493	0.406196	0.415524	0.385081	0.381824	0.384042	0.434379	0.421645	0.40542	0.448145	0.398346	0.383427
138332	0.475626	0.379589	0.403572	0.469333	0.476609	0.422052	0.413508	0.397465	0.422003	0.448316	0.400644	0.450803	0.43138	0.451888	0.43677	0.384059	0.402623	0.512537	0.383028	0.350864	0.371124	0.426534	0.341449	0.443076	0.446273	0.403465	0.476538	0.430559	0.50462	0.407111	0.43621	0.379875	0.388162	0.407643	0.413227	0.375445	0.426437	0.424199	0.426255	0.358588	0.354079	0.39674	0.375949	0.386614	0.433832	0.45579	0.428034	0.443261	0.42998
138534	0.390188	0.349207	0.36887	0.436438	0.394627	0.328107	0.354809	0.319253	0.347242	0.332524	0.304581	0.338114	0.353145	0.354491	0.310436	0.340934	0.315956	0.363537	0.291873	0.31355	0.302274	0.319668	0.326633	0.35492	0.334116	0.304419	0.35877	0.336562	0.339818	0.290718	0.358314	0.306097	0.310447	0.307351	0.299876	0.365861	0.361894	0.32502	0.330545	0.313028	0.266917	0.34601	0.307693	0.272879	0.317079	0.316335	0.326598	0.320576	0.315404
138837	0.381282	0.298809	0.347717	0.363867	0.365058	0.343066	0.304312	0.328581	0.334345	0.307222	0.257204	0.30963	0.293458	0.348202	0.314179	0.380932	0.387485	0.347026	0.353833	0.31594	0.282513	0.344073	0.306665	0.282096	0.322874	0.299107	0.33543	0.380071	0.30366	0.294322	0.327797	0.303857	0.315031	0.306036	0.306827	0.383704	0.321661	0.304293	0.350047	0.29737	0.263178	0.321335	0.264607	0.303713	0.316389	0.290958	0.32919	0.320835	0.348906
139233	0.538899	0.493475	0.577218	0.55872	0.539757	0.450317	0.513727	0.482375	0.511059	0.486185	0.493486	0.50486	0.469649	0.562091	0.573578	0.481296	0.508818	0.498964	0.484419	0.484501	0.508796	0.436549	0.501818	0.42202	0.537208	0.442312	0.487844	0.558663	0.512731	0.528888	0.5348	0.492154	0.502599	0.479087	0.509986	0.512087	0.508914	0.489352	0.494731	0.564124	0.425667	0.484027	0.479079	0.46482	0.566862	0.638118	0.518503	0.488751	0.497741
139435	0.752768	0.672179	0.68522	0.787566	0.769212	0.763644	0.664424	0.698422	0.714911	0.728961	0.71242	0.754588	0.721689	0.721762	0.728358	0.697742	0.704452	0.707147	0.606136	0.678403	0.711454	0.737483	0.631813	0.663143	0.703681	0.678725	0.685659	0.679512	0.707289	0.698742	0.715266	0.583547	0.587339	0.646876	0.646525	0.678162	0.604982	0.633175	0.766409	0.675392	0.588026	0.727122	0.652345	0.787543	0.774089	0.716975	0.775325	0.622172	0.760056
139637	0.48696	0.365807	0.482809	0.477198	0.451627	0.443379	0.331911	0.487176	0.477164	0.342862	0.323352	0.358361	0.407265	0.464147	0.422614	0.383955	0.378149	0.373177	0.362898	0.373073	0.359693	0.485304	0.374611	0.396414	0.392466	0.33119	0.311871	0.358617	0.311525	0.340669	0.433066	0.318702	0.366068	0.327332	0.33822	0.386845	0.348389	0.363993	0.412189	0.457289	0.370662	0.380333	0.347564	0.338675	0.322569	0.383639	0.306944	0.334215	0.330978
139839	0.552707	0.450205	0.578968	0.585518	0.556897	0.584971	0.56103	0.511915	0.492985	0.57283	0.510032	0.467401	0.557175	0.552183	0.530135	0.57236	0.574477	0.597504	0.502592	0.555874	0.517042	0.569399	0.491698	0.468552	0.571207	0.489186	0.503704	0.550788	0.551626	0.512606	0.601803	0.531231	0.52283	0.52161	0.509607	0.602136	0.55698	0.569938	0.511672	0.566029	0.511301	0.536183	0.526532	0.534087	0.545312	0.544849	0.565136	0.545204	0.576788
140117	0.496216	0.42211	0.483228	0.532359	0.497494	0.477943	0.442586	0.451141	0.458445	0.449903	0.4439	0.50009	0.478586	0.532504	0.456803	0.464593	0.497855	0.434496	0.447454	0.449496	0.475933	0.462745	0.416184	0.529018	0.48831	0.422604	0.439331	0.485617	0.470229	0.437118	0.486687	0.469206	0.427842	0.493234	0.510539	0.440676	0.424248	0.461719	0.430854	0.434639	0.405967	0.422542	0.429227	0.503625	0.454541	0.444191	0.410327	0.415371	0.452062
140319	0.505963	0.398408	0.515366	0.510952	0.460747	0.446113	0.444212	0.444418	0.424169	0.454653	0.429638	0.515899	0.431867	0.501419	0.545416	0.451043	0.428746	0.49826	0.417868	0.456083	0.439504	0.461572	0.404771	0.466	0.516027	0.40703	0.49454	0.492292	0.470978	0.462245	0.479388	0.510761	0.440193	0.397709	0.43587	0.459519	0.451146	0.494118	0.411984	0.438359	0.371247	0.446932	0.437024	0.45167	0.433525	0.484695	0.463574	0.441624	0.437419
140824	0.398793	0.277286	0.350881	0.421093	0.428279	0.332746	0.293345	0.315517	0.330836	0.26984	0.256627	0.352086	0.327685	0.279284	0.327034	0.323727	0.258207	0.32244	0.306069	0.288272	0.289201	0.298302	0.277261	0.317607	0.274965	0.26561	0.351387	0.357775	0.292636	0.28936	0.354177	0.262114	0.249937	0.25498	0.293916	0.342571	0.327607	0.267261	0.307491	0.312541	0.246239	0.336488	0.299221	0.306136	0.33197	0.267882	0.290914	0.291749	0.299865
140925	0.486329	0.327498	0.406507	0.417864	0.407894	0.336769	0.341781	0.453877	0.437647	0.37724	0.320937	0.356872	0.429292	0.410676	0.421498	0.384587	0.334251	0.345612	0.368738	0.363183	0.330102	0.317525	0.36579	0.375771	0.403912	0.365161	0.395829	0.388485	0.378045	0.324645	0.397373	0.323845	0.340232	0.338528	0.320307	0.469898	0.410533	0.388315	0.403605	0.409949	0.372698	0.404858	0.393897	0.383149	0.371594	0.337421	0.413623	0.36403	0.386147
141119	0.266133	0.228498	0.280121	0.313157	0.342298	0.296302	0.31806	0.286702	0.285375	0.249709	0.217504	0.232862	0.268356	0.277691	0.260145	0.25683	0.245395	0.292323	0.237976	0.266752	0.265347	0.299599	0.253797	0.325071	0.245713	0.206024	0.281533	0.252162	0.231542	0.21333	0.295888	0.255115	0.203857	0.197348	0.196756	0.287474	0.270833	0.311898	0.279078	0.314286	0.231037	0.216239	0.222377	0.227622	0.280872	0.231171	0.266833	0.18757	0.210447
141422	0.557104	0.49101	0.519216	0.59315	0.587381	0.53669	0.577299	0.483109	0.4773	0.4784	0.435951	0.548513	0.542753	0.515412	0.549775	0.467943	0.500728	0.513909	0.478006	0.554778	0.52596	0.513387	0.481333	0.547483	0.505633	0.454923	0.538602	0.532117	0.465423	0.492105	0.53962	0.48719	0.465767	0.489298	0.474547	0.563146	0.485686	0.448792	0.549595	0.460939	0.466118	0.549081	0.496509	0.512838	0.559671	0.488528	0.507498	0.442521	0.518881
141826	0.470523	0.355202	0.417604	0.440258	0.447124	0.441556	0.441561	0.486227	0.438804	0.413385	0.353552	0.400464	0.432558	0.465001	0.401694	0.464578	0.377559	0.427812	0.410264	0.427488	0.410567	0.438861	0.384722	0.431824	0.4513	0.413186	0.423268	0.415821	0.484154	0.374362	0.415006	0.394655	0.377666	0.378569	0.415338	0.432218	0.417474	0.428096	0.451055	0.399838	0.380236	0.418647	0.377755	0.364929	0.470838	0.404287	0.445075	0.409877	0.451537
142828	0.436122	0.313169	0.408886	0.495731	0.402864	0.397434	0.303889	0.369291	0.428839	0.390655	0.370228	0.42618	0.389816	0.398339	0.369352	0.429335	0.34965	0.446275	0.340418	0.338689	0.341901	0.384573	0.37767	0.446622	0.334583	0.382052	0.372012	0.401443	0.330938	0.367835	0.3277	0.362575	0.331437	0.312438	0.326204	0.429824	0.356813	0.387478	0.337775	0.431679	0.355228	0.338265	0.367637	0.38355	0.33615	0.350769	0.380105	0.330024	0.319194
143224	0.418893	0.264755	0.337325	0.441339	0.424206	0.353742	0.30828	0.297713	0.274016	0.341305	0.348178	0.333037	0.37519	0.349725	0.321931	0.362946	0.274534	0.355039	0.333188	0.31513	0.31118	0.352708	0.276968	0.349885	0.348982	0.332559	0.281083	0.304535	0.282899	0.266886	0.335296	0.272744	0.300838	0.289804	0.290329	0.300295	0.373437	0.335195	0.339005	0.360133	0.334677	0.311029	0.313151	0.309261	0.315111	0.34593	0.300717	0.261298	0.319312
143325	0.499293	0.384303	0.424428	0.504339	0.46625	0.432421	0.394647	0.441418	0.420532	0.43788	0.387806	0.388809	0.407454	0.419299	0.397941	0.444263	0.41206	0.469234	0.427999	0.383257	0.421466	0.421187	0.428925	0.388281	0.431566	0.359435	0.363991	0.411065	0.355316	0.348033	0.481328	0.385956	0.409742	0.380147	0.373873	0.402598	0.394741	0.397131	0.434107	0.436061	0.36283	0.46261	0.346151	0.384702	0.417069	0.452519	0.493197	0.418981	0.427714
143426	0.489875	0.422779	0.463456	0.537403	0.533405	0.481919	0.478932	0.481824	0.459424	0.436675	0.429841	0.449756	0.519434	0.45743	0.481925	0.508362	0.456335	0.526798	0.494446	0.446499	0.425855	0.451947	0.438375	0.477427	0.472114	0.395447	0.440724	0.487307	0.464041	0.444149	0.466846	0.434844	0.442839	0.439741	0.468297	0.457702	0.443165	0.505112	0.435987	0.482672	0.426746	0.471681	0.452789	0.421956	0.428557	0.488459	0.459507	0.444348	0.434854
143830	0.400871	0.351886	0.416813	0.407737	0.437175	0.394489	0.37961	0.403511	0.403125	0.381293	0.341888	0.392922	0.388827	0.399021	0.406999	0.37298	0.381043	0.408653	0.358041	0.338417	0.336631	0.40543	0.370388	0.414305	0.424769	0.353791	0.381916	0.372019	0.414205	0.352348	0.432904	0.34103	0.345799	0.354481	0.341406	0.410963	0.38475	0.361791	0.404856	0.355373	0.358249	0.389263	0.377175	0.415391	0.414771	0.396285	0.409803	0.37532	0.40328
144125	0.376989	0.21057	0.339187	0.381087	0.416907	0.302154	0.258098	0.267179	0.310534	0.219023	0.221551	0.248732	0.274109	0.291884	0.313086	0.30291	0.280157	0.283654	0.252557	0.242211	0.241648	0.328757	0.205352	0.27968	0.247493	0.222146	0.279147	0.262613	0.252372	0.238008	0.371573	0.222967	0.23338	0.229331	0.215825	0.283518	0.222891	0.210596	0.214032	0.26967	0.189255	0.231947	0.223654	0.219006	0.230613	0.314908	0.261811	0.266726	0.240675
144226	0.443197	0.454801	0.480661	0.459989	0.510046	0.55646	0.516819	0.435343	0.480041	0.478377	0.451696	0.470197	0.452541	0.479261	0.468323	0.441193	0.477017	0.465635	0.447503	0.458033	0.486768	0.532212	0.473937	0.458367	0.472772	0.422822	0.492664	0.452976	0.479833	0.445872	0.526469	0.398344	0.427837	0.447241	0.445111	0.514806	0.454983	0.48424	0.446007	0.437987	0.41263	0.427359	0.436016	0.444993	0.422911	0.469678	0.464656	0.431377	0.450751
144428	0.488283	0.376304	0.404317	0.475169	0.408236	0.376974	0.394147	0.41946	0.427801	0.426323	0.333354	0.423099	0.354287	0.378471	0.390146	0.383216	0.41083	0.411581	0.36459	0.367275	0.409887	0.404754	0.392733	0.38421	0.352195	0.366752	0.345738	0.374212	0.377541	0.318771	0.370162	0.342892	0.326506	0.332421	0.35208	0.375395	0.384634	0.354698	0.371993	0.392312	0.341364	0.410306	0.39874	0.399681	0.403297	0.397803	0.469848	0.407213	0.477912
144731	0.513731	0.473442	0.464039	0.474762	0.512671	0.506399	0.465748	0.468573	0.449627	0.4672	0.482091	0.440738	0.477545	0.489811	0.460447	0.456612	0.433521	0.469473	0.441577	0.457897	0.444126	0.465557	0.507038	0.467466	0.452902	0.461258	0.472094	0.496624	0.487032	0.440896	0.522517	0.476457	0.430597	0.403591	0.421804	0.509956	0.401456	0.435954	0.480633	0.465999	0.412265	0.463371	0.400213	0.413084	0.4215	0.490662	0.429051	0.432219	0.444789
144832	0.536636	0.499422	0.57071	0.594971	0.614358	0.539126	0.561403	0.501646	0.497466	0.534803	0.486809	0.49721	0.565019	0.485637	0.545957	0.487657	0.488895	0.58823	0.500129	0.510042	0.472231	0.515978	0.447014	0.508198	0.525451	0.515171	0.474295	0.514602	0.49393	0.509202	0.538809	0.460974	0.52062	0.469748	0.522964	0.571711	0.565774	0.5632	0.520829	0.477448	0.485051	0.482793	0.4718	0.519176	0.565995	0.522827	0.540447	0.472884	0.501592
144933	0.434555	0.34935	0.418402	0.448268	0.43622	0.385204	0.391529	0.395123	0.405016	0.392295	0.35678	0.381529	0.385422	0.393591	0.408073	0.36355	0.368354	0.449138	0.336931	0.356278	0.344717	0.346876	0.322325	0.397674	0.441154	0.373462	0.377356	0.399046	0.356029	0.379702	0.380203	0.313288	0.328503	0.335995	0.356672	0.399452	0.425385	0.412746	0.451491	0.405969	0.348343	0.396487	0.397281	0.358851	0.413519	0.429444	0.397076	0.388936	0.369867
145127	0.562407	0.487202	0.539095	0.571473	0.63237	0.518799	0.590306	0.485804	0.498558	0.505811	0.518343	0.464866	0.565318	0.442278	0.559976	0.506582	0.535951	0.614982	0.495407	0.491389	0.493997	0.502433	0.505647	0.516852	0.527956	0.420831	0.513867	0.466245	0.498756	0.464338	0.456072	0.494752	0.430573	0.471684	0.493002	0.475842	0.522317	0.523591	0.527118	0.553248	0.450464	0.519399	0.513614	0.477417	0.54669	0.505207	0.512811	0.486374	0.483386
145632	0.575012	0.485336	0.528222	0.615337	0.571841	0.531959	0.517601	0.516596	0.505172	0.490764	0.47476	0.525921	0.5397	0.560146	0.492384	0.519938	0.468903	0.54284	0.476245	0.522339	0.496385	0.525406	0.544878	0.461581	0.434312	0.509085	0.493989	0.474735	0.507132	0.48369	0.556091	0.508298	0.475255	0.448084	0.482553	0.553293	0.548729	0.491778	0.505404	0.494058	0.454433	0.503662	0.529613	0.502233	0.526742	0.550391	0.513441	0.517085	0.505656
145834	0.441725	0.347612	0.424022	0.470773	0.441167	0.436756	0.430678	0.469488	0.449579	0.421866	0.395558	0.421763	0.41354	0.393566	0.378525	0.41759	0.384149	0.433164	0.397041	0.406637	0.403754	0.368635	0.409126	0.424962	0.410861	0.352165	0.368411	0.44836	0.353869	0.366818	0.448388	0.367308	0.374754	0.351807	0.388202	0.411654	0.352188	0.36363	0.359178	0.385353	0.330102	0.388493	0.387126	0.386749	0.351838	0.361902	0.418836	0.375525	0.404553
146129	0.405753	0.33707	0.406507	0.472444	0.441245	0.378874	0.379022	0.392348	0.394305	0.425808	0.368988	0.410957	0.421399	0.390672	0.443653	0.413448	0.401633	0.400583	0.367075	0.334533	0.375136	0.420962	0.339915	0.380863	0.421067	0.346295	0.456865	0.452699	0.38651	0.410042	0.419899	0.395809	0.359087	0.398823	0.393031	0.428045	0.360238	0.399134	0.360418	0.364619	0.349725	0.385951	0.361243	0.333418	0.389731	0.434774	0.369671	0.373732	0.404018
146331	0.462158	0.36623	0.441937	0.435606	0.431466	0.411196	0.428404	0.454945	0.419276	0.391916	0.365559	0.381849	0.467623	0.46877	0.432085	0.423083	0.486908	0.466816	0.375619	0.401718	0.39812	0.474663	0.379974	0.428533	0.406603	0.416823	0.402217	0.422838	0.471687	0.434036	0.475947	0.405078	0.437476	0.379798	0.407349	0.425215	0.404958	0.424361	0.436027	0.442118	0.36509	0.422225	0.376768	0.424401	0.47281	0.477325	0.40763	0.396717	0.402632
146432	0.273367	0.272794	0.311711	0.339767	0.335386	0.30742	0.282873	0.314983	0.398495	0.314016	0.216594	0.267185	0.272427	0.367717	0.310336	0.291457	0.279936	0.312124	0.286174	0.284525	0.252497	0.299322	0.248693	0.287008	0.27484	0.270905	0.246463	0.341403	0.220347	0.225369	0.403613	0.250494	0.244729	0.251595	0.222174	0.337372	0.322722	0.277474	0.257689	0.280583	0.273446	0.302827	0.291688	0.26683	0.225468	0.2173	0.346644	0.303107	0.317142
146533	0.533245	0.422459	0.465056	0.494532	0.489355	0.483047	0.458137	0.455684	0.480836	0.485194	0.517039	0.478823	0.489469	0.531012	0.489437	0.473771	0.458361	0.46897	0.469342	0.460357	0.46674	0.514274	0.410211	0.457451	0.523874	0.491874	0.47732	0.491095	0.476779	0.465069	0.511682	0.54268	0.43101	0.421429	0.483539	0.540653	0.495035	0.508584	0.487563	0.449615	0.4706	0.462412	0.502179	0.48663	0.49756	0.539235	0.487684	0.462208	0.510715
146735	0.556313	0.494357	0.485351	0.579679	0.556369	0.558609	0.572475	0.469813	0.511504	0.518484	0.466136	0.530179	0.560303	0.525707	0.523061	0.523379	0.515944	0.505329	0.465425	0.508868	0.492581	0.534134	0.453411	0.45202	0.512638	0.443841	0.518919	0.482812	0.510911	0.557761	0.547119	0.48705	0.526711	0.518247	0.517926	0.535732	0.466491	0.491918	0.486374	0.507983	0.510551	0.527297	0.536355	0.451389	0.512032	0.507229	0.54651	0.526167	0.503722
146836	0.641295	0.565187	0.657506	0.653698	0.622434	0.635147	0.595344	0.630481	0.633094	0.657041	0.656396	0.635457	0.645398	0.654314	0.645482	0.60103	0.693665	0.65575	0.620341	0.593896	0.612491	0.613403	0.578793	0.619576	0.598346	0.610533	0.694492	0.616016	0.642198	0.666	0.700159	0.623527	0.640026	0.610039	0.649689	0.661859	0.593752	0.690033	0.595104	0.633296	0.543726	0.672879	0.605627	0.626554	0.68377	0.68536	0.706476	0.652229	0.648316
146937	0.569339	0.382853	0.455831	0.508081	0.510137	0.453282	0.488654	0.440232	0.441659	0.422907	0.388602	0.438371	0.512499	0.477367	0.519863	0.43352	0.415662	0.50192	0.421366	0.461943	0.433354	0.447644	0.412582	0.465312	0.435	0.419302	0.454266	0.542907	0.467667	0.495296	0.465348	0.41694	0.471908	0.451669	0.450474	0.488105	0.409588	0.434447	0.469258	0.455466	0.401002	0.45899	0.460964	0.455959	0.487369	0.444205	0.431629	0.429522	0.417311
147636	0.451091	0.36969	0.384414	0.516173	0.513609	0.429397	0.388225	0.403819	0.420215	0.432442	0.399191	0.4381	0.46627	0.413671	0.397806	0.384544	0.404924	0.416504	0.361944	0.426723	0.3737	0.371963	0.35879	0.434419	0.410843	0.397393	0.397645	0.404519	0.386354	0.387059	0.461307	0.406954	0.363536	0.347857	0.365386	0.425138	0.417521	0.456591	0.382313	0.407906	0.373019	0.401706	0.392816	0.396571	0.402903	0.405556	0.424524	0.373581	0.358128
147737	0.642364	0.605863	0.558754	0.640882	0.622069	0.530305	0.552282	0.542078	0.557652	0.571638	0.56618	0.612769	0.579935	0.588278	0.608829	0.534874	0.53499	0.632229	0.554681	0.555689	0.50751	0.543237	0.552572	0.524356	0.483722	0.494231	0.512802	0.559956	0.605645	0.560158	0.55749	0.571164	0.590323	0.544927	0.566652	0.487145	0.589124	0.594541	0.563777	0.592102	0.473227	0.539984	0.568186	0.61927	0.59294	0.626546	0.535505	0.563521	0.558639
148032	0.610887	0.53137	0.610681	0.598342	0.605601	0.559629	0.583579	0.58822	0.546596	0.585056	0.552982	0.55921	0.613544	0.581617	0.540067	0.577188	0.56053	0.567384	0.513911	0.560288	0.535257	0.620922	0.55383	0.540537	0.533166	0.547417	0.613587	0.561131	0.572825	0.549351	0.538921	0.568906	0.52185	0.528642	0.578308	0.521092	0.57427	0.551741	0.525081	0.526429	0.511894	0.55369	0.596844	0.606142	0.585696	0.579901	0.617797	0.529773	0.559788
148133	0.507649	0.433448	0.504333	0.563187	0.512887	0.482249	0.510221	0.454901	0.429105	0.479117	0.442779	0.457212	0.502527	0.564591	0.501997	0.494968	0.45626	0.563646	0.435397	0.431573	0.445675	0.48843	0.443001	0.448702	0.501191	0.50769	0.476306	0.509824	0.494295	0.470517	0.529889	0.421323	0.468066	0.470568	0.479075	0.456693	0.459999	0.448179	0.536423	0.459606	0.422143	0.450563	0.449132	0.461888	0.551215	0.52857	0.456317	0.487001	0.430314
148335	0.621536	0.569982	0.633109	0.647042	0.642407	0.602631	0.592096	0.567053	0.573136	0.616442	0.694251	0.701021	0.616488	0.68135	0.692732	0.660596	0.683926	0.63326	0.626757	0.622976	0.575641	0.604402	0.601884	0.593951	0.608303	0.621431	0.664196	0.605271	0.669217	0.606919	0.614433	0.609082	0.645405	0.624755	0.666713	0.584665	0.588947	0.622953	0.620448	0.634871	0.591551	0.623098	0.633939	0.637244	0.644228	0.683814	0.687675	0.639146	0.628502
148436	0.565343	0.502439	0.535361	0.549452	0.531827	0.570471	0.551575	0.541952	0.551641	0.543124	0.478456	0.588353	0.546441	0.515788	0.529448	0.533137	0.52768	0.553254	0.518178	0.524665	0.543743	0.57419	0.532137	0.485477	0.523391	0.526355	0.555654	0.530722	0.564848	0.46316	0.539972	0.515189	0.455552	0.518591	0.520915	0.537621	0.473249	0.490342	0.498548	0.543114	0.48312	0.519688	0.498747	0.485948	0.571155	0.55215	0.557122	0.496085	0.525544
148840	0.56263	0.616301	0.584416	0.601645	0.576402	0.55558	0.55336	0.558062	0.582336	0.508772	0.549099	0.544999	0.545365	0.584837	0.598809	0.551461	0.563058	0.574725	0.544037	0.589484	0.587949	0.586555	0.559493	0.571939	0.552257	0.563052	0.604964	0.519763	0.616697	0.603062	0.612309	0.580033	0.55078	0.577654	0.548007	0.555554	0.594816	0.572436	0.540815	0.535197	0.501442	0.576728	0.537561	0.567157	0.583515	0.585713	0.57696	0.57813	0.558428
148941	0.469465	0.345878	0.408095	0.453771	0.423051	0.395445	0.420606	0.372582	0.391869	0.385117	0.351785	0.450313	0.419917	0.421573	0.342492	0.40323	0.344238	0.418016	0.373438	0.351361	0.334158	0.370078	0.351102	0.421165	0.401573	0.362364	0.430493	0.36225	0.388532	0.36692	0.45762	0.364687	0.396407	0.343516	0.369595	0.407076	0.358992	0.415786	0.38025	0.385721	0.312121	0.348088	0.378018	0.390176	0.36656	0.390863	0.354722	0.355393	0.385507
149236	0.621424	0.530145	0.546351	0.622993	0.580156	0.569265	0.559943	0.540653	0.567893	0.577086	0.566519	0.590843	0.555379	0.586919	0.620103	0.555288	0.546519	0.588325	0.545827	0.559001	0.531221	0.611748	0.598505	0.614435	0.599383	0.545757	0.587653	0.615701	0.620091	0.629448	0.671843	0.566343	0.585719	0.59966	0.560782	0.511732	0.537518	0.585253	0.543796	0.566497	0.608043	0.549681	0.552519	0.557738	0.574604	0.592541	0.573305	0.524601	0.548103
149337	0.652643	0.538289	0.628746	0.689267	0.655197	0.707449	0.703425	0.656929	0.632716	0.613326	0.680301	0.714794	0.61653	0.69583	0.76648	0.625466	0.679077	0.726726	0.543366	0.675864	0.644494	0.664989	0.56922	0.598545	0.675513	0.6644	0.645921	0.648084	0.673053	0.667026	0.69758	0.590907	0.668208	0.609594	0.69684	0.605951	0.596345	0.619262	0.655099	0.588048	0.631019	0.623984	0.646889	0.684209	0.754811	0.647602	0.746475	0.617263	0.680176
149539	0.476505	0.444649	0.513427	0.524891	0.465762	0.456564	0.448915	0.468019	0.51297	0.458878	0.45949	0.549896	0.400132	0.433184	0.457005	0.471661	0.453687	0.458398	0.470995	0.452813	0.439862	0.480219	0.434853	0.447114	0.490583	0.407236	0.455953	0.464232	0.447948	0.443901	0.496335	0.418373	0.460103	0.427921	0.425744	0.449343	0.455419	0.43349	0.45038	0.446813	0.400982	0.441774	0.45203	0.440419	0.440761	0.486341	0.469975	0.444012	0.491094
149741	0.35148	0.360981	0.414141	0.383703	0.349485	0.336066	0.381066	0.376582	0.358942	0.356447	0.324667	0.406418	0.353277	0.373486	0.347035	0.357882	0.324791	0.398948	0.293151	0.310139	0.314528	0.33294	0.378587	0.295968	0.32514	0.305838	0.336894	0.37091	0.344511	0.340432	0.391031	0.300203	0.313013	0.296524	0.331449	0.337787	0.315266	0.347703	0.349731	0.402998	0.357441	0.373632	0.327079	0.303381	0.409156	0.339615	0.388989	0.331823	0.397215
149842	0.521508	0.51661	0.54033	0.520526	0.509941	0.520967	0.554163	0.523687	0.519922	0.529109	0.528203	0.528138	0.498181	0.527929	0.508135	0.478072	0.501162	0.517154	0.504501	0.477958	0.456724	0.5	0.493139	0.505509	0.486431	0.466094	0.59527	0.514639	0.561865	0.537889	0.518713	0.529722	0.524925	0.559441	0.543894	0.505535	0.481138	0.50813	0.497895	0.515986	0.486014	0.493053	0.460211	0.559892	0.519786	0.568608	0.512804	0.522381	0.526485
150625	0.588319	0.51059	0.608563	0.623985	0.601562	0.512201	0.556914	0.566597	0.580583	0.59072	0.502179	0.568108	0.515089	0.565804	0.558553	0.491048	0.462524	0.57412	0.489292	0.510323	0.507569	0.534656	0.519763	0.484607	0.567275	0.520681	0.522352	0.586905	0.548365	0.530245	0.554281	0.564134	0.505303	0.499424	0.489126	0.651127	0.571347	0.55192	0.559207	0.578165	0.47958	0.524455	0.52623	0.497406	0.580561	0.563961	0.570818	0.479398	0.508874
150726	0.761214	0.647828	0.68902	0.732035	0.704436	0.662613	0.663357	0.662051	0.669868	0.712729	0.642119	0.631253	0.644856	0.69132	0.675576	0.637787	0.599385	0.737365	0.674532	0.629223	0.667378	0.617972	0.66125	0.64975	0.691103	0.705591	0.638427	0.697594	0.684722	0.663818	0.639131	0.63662	0.631651	0.655896	0.60617	0.666941	0.677225	0.626786	0.588626	0.70336	0.631743	0.725492	0.663308	0.647124	0.716843	0.679565	0.667683	0.678461	0.691682
150928	0.492728	0.453349	0.507793	0.558239	0.580907	0.532129	0.51741	0.465825	0.51575	0.454009	0.415882	0.470809	0.441281	0.514777	0.446554	0.471806	0.481767	0.511449	0.420621	0.443697	0.448819	0.478561	0.442644	0.453044	0.431571	0.465681	0.438904	0.510146	0.462744	0.42753	0.496324	0.438432	0.447845	0.45717	0.437904	0.517388	0.446989	0.499183	0.507844	0.501899	0.4529	0.496837	0.431679	0.430639	0.480258	0.445139	0.491377	0.44923	0.433004
151223	0.420129	0.423355	0.496784	0.478976	0.522899	0.484982	0.41873	0.448649	0.472657	0.520994	0.411013	0.436494	0.494808	0.496917	0.465568	0.47915	0.451448	0.460122	0.440946	0.449685	0.432389	0.469396	0.47139	0.436593	0.455976	0.384032	0.450233	0.435684	0.447426	0.440944	0.482403	0.375482	0.432402	0.396831	0.407026	0.459813	0.465395	0.44342	0.455707	0.413943	0.391709	0.431581	0.426747	0.446062	0.544485	0.505036	0.52089	0.432092	0.509591
151324	0.448421	0.386831	0.511592	0.499665	0.445425	0.474187	0.439163	0.447122	0.451459	0.443837	0.391746	0.462579	0.417473	0.41993	0.472564	0.419364	0.450604	0.418628	0.381161	0.427602	0.391248	0.421239	0.407536	0.437883	0.47688	0.40536	0.43264	0.454768	0.459823	0.459205	0.466849	0.417409	0.438515	0.389859	0.397262	0.456453	0.449328	0.427579	0.466488	0.427247	0.414088	0.43863	0.396399	0.442732	0.517617	0.444185	0.420901	0.413641	0.392878
151425	0.568449	0.458117	0.518766	0.658284	0.609354	0.55338	0.499339	0.4675	0.471414	0.427517	0.472591	0.498782	0.520741	0.569958	0.489263	0.510118	0.499294	0.53089	0.50016	0.511376	0.47127	0.472474	0.497832	0.450911	0.458497	0.410076	0.49141	0.487027	0.493305	0.449045	0.513794	0.421003	0.465491	0.447033	0.435581	0.489903	0.427031	0.473378	0.45485	0.498458	0.418432	0.470154	0.420013	0.417048	0.503032	0.444669	0.524699	0.472319	0.462843
151627	0.500645	0.419133	0.565156	0.522419	0.508141	0.536903	0.52979	0.478535	0.483395	0.565661	0.487736	0.542435	0.49321	0.508984	0.524699	0.482801	0.478288	0.495996	0.452	0.470762	0.447798	0.466116	0.424938	0.464059	0.48619	0.514316	0.491987	0.506365	0.468713	0.482002	0.496531	0.465504	0.504427	0.483063	0.439816	0.481158	0.504563	0.557148	0.447907	0.476446	0.466431	0.522457	0.45803	0.452784	0.516741	0.519343	0.488981	0.452597	0.465641
151728	0.541733	0.439591	0.551957	0.506676	0.4835	0.459119	0.46067	0.470291	0.499748	0.520016	0.42799	0.508069	0.444443	0.478931	0.448019	0.507085	0.458555	0.475796	0.460768	0.458413	0.426693	0.423077	0.515592	0.480853	0.480653	0.427768	0.501281	0.460767	0.499725	0.496021	0.512297	0.453064	0.442128	0.463598	0.470542	0.4789	0.55002	0.515379	0.473212	0.440994	0.441339	0.537	0.495235	0.449944	0.537358	0.4429	0.464853	0.450123	0.467337
151829	0.500816	0.562224	0.591648	0.57026	0.609393	0.588394	0.555077	0.57149	0.554313	0.545319	0.580323	0.569456	0.562003	0.588949	0.633729	0.603118	0.566607	0.614019	0.529677	0.57959	0.561563	0.639441	0.579059	0.556981	0.569985	0.562184	0.555977	0.625621	0.573685	0.576485	0.61571	0.539789	0.562191	0.579735	0.555134	0.701072	0.606211	0.585991	0.565174	0.589347	0.537414	0.570261	0.552954	0.563956	0.637013	0.613868	0.558448	0.563259	0.587843
151930	0.380766	0.357608	0.380707	0.409811	0.428165	0.406701	0.403915	0.467421	0.48491	0.342597	0.330797	0.356519	0.354545	0.387924	0.334831	0.384208	0.37204	0.461624	0.39143	0.389316	0.370123	0.403622	0.358441	0.417886	0.403131	0.382163	0.351101	0.398357	0.398892	0.367879	0.405978	0.388256	0.36885	0.331496	0.344193	0.42645	0.353842	0.339608	0.411387	0.417784	0.330226	0.391669	0.424731	0.362465	0.391725	0.353132	0.422798	0.329375	0.370425
152225	0.284684	0.280567	0.370903	0.343553	0.342165	0.320717	0.300219	0.337822	0.308238	0.332962	0.211449	0.26365	0.284484	0.335284	0.286041	0.273377	0.312338	0.387822	0.276988	0.254003	0.296362	0.312107	0.275641	0.294961	0.307597	0.248752	0.356592	0.330199	0.292932	0.247604	0.341773	0.259794	0.242073	0.222202	0.247497	0.358502	0.316213	0.27321	0.286793	0.364853	0.299921	0.272477	0.313762	0.239412	0.331674	0.287959	0.327431	0.259659	0.278432
152427	0.521646	0.395156	0.489976	0.505438	0.513852	0.472576	0.468878	0.408923	0.399833	0.463209	0.453397	0.402875	0.453156	0.546246	0.478529	0.438578	0.413493	0.441561	0.445351	0.412822	0.410727	0.435167	0.438103	0.523201	0.463595	0.403414	0.396286	0.555365	0.441526	0.4541	0.52965	0.392233	0.413475	0.443643	0.388786	0.474617	0.446754	0.435071	0.450312	0.483625	0.415725	0.443271	0.454182	0.445775	0.439499	0.454683	0.459046	0.441507	0.439448
152831	0.430968	0.310755	0.342278	0.418848	0.397782	0.381741	0.343855	0.320285	0.338205	0.339696	0.269547	0.302455	0.338317	0.366858	0.351935	0.30806	0.297915	0.360847	0.321732	0.345094	0.37798	0.375282	0.322355	0.342342	0.350482	0.299637	0.300359	0.343075	0.319845	0.311428	0.381672	0.312987	0.307195	0.306765	0.314715	0.338246	0.33273	0.315706	0.342086	0.317455	0.268982	0.292799	0.327176	0.32047	0.365026	0.312751	0.313403	0.286023	0.343421
153025	0.308144	0.294403	0.328225	0.355294	0.390268	0.2956	0.341828	0.352311	0.342978	0.280383	0.302837	0.30114	0.32075	0.365238	0.361538	0.307658	0.321881	0.401083	0.258879	0.284056	0.284838	0.326258	0.327176	0.357863	0.380845	0.362921	0.340821	0.304214	0.309648	0.322457	0.32205	0.307337	0.3209	0.303521	0.30041	0.311029	0.355587	0.337737	0.273315	0.29625	0.299827	0.326342	0.325574	0.310363	0.357855	0.340278	0.319397	0.297444	0.299909
153126	0.579329	0.47713	0.505082	0.540085	0.59421	0.550224	0.476169	0.446478	0.452061	0.525951	0.481712	0.538098	0.507331	0.506424	0.559164	0.546913	0.535657	0.522241	0.502943	0.518835	0.523163	0.523476	0.50959	0.473543	0.530233	0.461261	0.510946	0.507995	0.550078	0.496061	0.494411	0.468009	0.459789	0.444069	0.500198	0.452849	0.474287	0.483336	0.494293	0.504051	0.452344	0.501406	0.505812	0.483866	0.559402	0.534972	0.562209	0.49935	0.551368
153227	0.5193	0.431879	0.47906	0.518285	0.51305	0.534523	0.491317	0.516522	0.487106	0.452887	0.479379	0.476862	0.479387	0.456027	0.508118	0.527973	0.474489	0.469611	0.469387	0.484225	0.432583	0.461962	0.475127	0.517723	0.510026	0.444751	0.45068	0.508232	0.427142	0.437802	0.544614	0.493654	0.461454	0.461359	0.440581	0.513255	0.467116	0.501597	0.46272	0.482088	0.462904	0.46175	0.493537	0.501196	0.479552	0.4787	0.469521	0.474874	0.446609
153429	0.443962	0.408049	0.478733	0.493191	0.488682	0.443891	0.484106	0.418849	0.438635	0.399622	0.41301	0.428817	0.42201	0.525392	0.462491	0.431834	0.382096	0.492791	0.396843	0.41847	0.438935	0.479419	0.459447	0.496139	0.426569	0.402349	0.436775	0.400764	0.432498	0.455469	0.470633	0.448988	0.419844	0.387985	0.411998	0.441158	0.422548	0.411673	0.409977	0.45067	0.388851	0.419745	0.425912	0.388064	0.427023	0.415307	0.461142	0.403053	0.400577
153631	0.514008	0.436736	0.435196	0.49106	0.467177	0.479778	0.502324	0.430105	0.445194	0.445692	0.375653	0.393302	0.460206	0.469224	0.493015	0.45918	0.431555	0.493631	0.46378	0.433665	0.430518	0.477252	0.472605	0.418975	0.429418	0.391145	0.426434	0.413185	0.392119	0.397958	0.442534	0.432249	0.424971	0.393	0.432826	0.452157	0.444346	0.432792	0.434788	0.393625	0.385551	0.450668	0.402493	0.409911	0.466808	0.506273	0.398919	0.437734	0.489847
153732	0.446451	0.392436	0.436641	0.482713	0.494988	0.394863	0.397525	0.374433	0.365849	0.441789	0.360577	0.450236	0.391196	0.416813	0.415334	0.394283	0.381275	0.371968	0.316101	0.372972	0.390517	0.406993	0.370933	0.392981	0.361034	0.330095	0.360792	0.415763	0.424504	0.311218	0.384145	0.375604	0.31741	0.349231	0.315251	0.424697	0.34886	0.405251	0.387053	0.460728	0.322483	0.350482	0.376065	0.349335	0.467248	0.393483	0.431429	0.329488	0.457904
153934	0.412196	0.407639	0.463844	0.409439	0.44203	0.392756	0.387053	0.406618	0.403399	0.377602	0.394883	0.432138	0.409992	0.419876	0.432562	0.401165	0.388776	0.409736	0.349937	0.36974	0.383034	0.393796	0.355244	0.422789	0.3976	0.382448	0.388321	0.445017	0.430786	0.403451	0.451204	0.402472	0.349358	0.362014	0.393869	0.437915	0.496458	0.428766	0.438961	0.378259	0.369056	0.452874	0.359062	0.410523	0.430656	0.36366	0.417494	0.409747	0.413553
154229	0.571717	0.53103	0.552341	0.559378	0.567436	0.527705	0.484418	0.534072	0.51522	0.492551	0.516095	0.584367	0.521285	0.544994	0.532387	0.541837	0.584803	0.533394	0.532257	0.49056	0.526995	0.523451	0.516818	0.514111	0.505307	0.462348	0.496446	0.540563	0.539346	0.503093	0.546396	0.436181	0.464445	0.479993	0.50137	0.532195	0.487526	0.559907	0.515075	0.523527	0.501877	0.557347	0.493821	0.498502	0.509894	0.569781	0.531508	0.507856	0.556384
154330	0.38932	0.218459	0.277565	0.368288	0.307082	0.247825	0.287768	0.274201	0.283308	0.35323	0.276528	0.402571	0.235142	0.360793	0.296779	0.244702	0.285585	0.313054	0.219936	0.258967	0.211351	0.248172	0.217047	0.304792	0.29729	0.23471	0.267567	0.355386	0.234275	0.262253	0.330872	0.278879	0.261068	0.248579	0.239754	0.263641	0.356764	0.348439	0.270982	0.357805	0.249958	0.274616	0.287991	0.290655	0.299182	0.280412	0.326106	0.245529	0.301333
154431	0.477305	0.365992	0.435312	0.555012	0.552432	0.483677	0.49219	0.395998	0.430938	0.411774	0.378181	0.372782	0.495654	0.457161	0.433882	0.431094	0.373407	0.437773	0.455171	0.437402	0.418046	0.459132	0.425114	0.413012	0.459677	0.437718	0.408517	0.420672	0.471131	0.410543	0.437325	0.408762	0.427515	0.412238	0.431126	0.431594	0.390826	0.398753	0.413518	0.438692	0.395188	0.412321	0.401765	0.360488	0.394638	0.484631	0.41114	0.396627	0.399642
154532	0.618043	0.513311	0.623411	0.64843	0.64328	0.619174	0.612974	0.638296	0.628163	0.614208	0.575016	0.617997	0.609809	0.56961	0.619471	0.578213	0.649317	0.660766	0.559848	0.619834	0.573245	0.528752	0.608838	0.545743	0.596943	0.566405	0.560392	0.543385	0.617708	0.562687	0.554145	0.549805	0.505858	0.485951	0.521599	0.568101	0.584667	0.556926	0.568259	0.548054	0.558876	0.564397	0.535229	0.512185	0.602685	0.625001	0.570727	0.59554	0.559104
154734	0.542749	0.451994	0.514796	0.536515	0.565068	0.523446	0.542752	0.542539	0.557449	0.503201	0.527817	0.530602	0.54626	0.590315	0.55262	0.495395	0.474651	0.536975	0.443838	0.535704	0.494341	0.498404	0.465022	0.550953	0.527194	0.488994	0.536907	0.563445	0.602799	0.558395	0.582189	0.567689	0.528379	0.514713	0.516965	0.586533	0.513185	0.47188	0.554444	0.525798	0.460795	0.547651	0.498577	0.536685	0.536812	0.50189	0.520313	0.49573	0.511731
154835	0.612497	0.507375	0.565671	0.607325	0.587399	0.582	0.57218	0.559003	0.556039	0.591985	0.560044	0.597716	0.626694	0.615825	0.612782	0.580951	0.542865	0.611824	0.527881	0.56449	0.597109	0.595895	0.5796	0.586951	0.576223	0.566943	0.632296	0.615141	0.647901	0.615903	0.597848	0.64132	0.602057	0.611971	0.644863	0.631536	0.641132	0.606516	0.592873	0.584198	0.547502	0.573715	0.588355	0.624337	0.636328	0.658144	0.590295	0.574136	0.598464
154936	0.56127	0.459856	0.574309	0.523426	0.537961	0.531602	0.488603	0.550693	0.531266	0.5085	0.478197	0.534086	0.519552	0.50571	0.539318	0.511889	0.509862	0.561939	0.483932	0.562967	0.51094	0.48405	0.459407	0.476112	0.463121	0.498152	0.463147	0.508366	0.509903	0.506824	0.548064	0.49292	0.517726	0.530159	0.516546	0.523197	0.515913	0.486922	0.480257	0.470124	0.440107	0.530881	0.470638	0.468509	0.509885	0.528635	0.509781	0.480063	0.541193
155635	0.594577	0.559709	0.622439	0.656867	0.660707	0.619719	0.561412	0.638848	0.681364	0.627978	0.589956	0.59601	0.611015	0.651774	0.672526	0.596434	0.533252	0.656127	0.540947	0.566136	0.558961	0.584259	0.546462	0.572845	0.556394	0.581056	0.596082	0.567223	0.709084	0.655251	0.670091	0.600313	0.634857	0.693548	0.638874	0.575636	0.544444	0.595301	0.611339	0.628844	0.604938	0.581955	0.60539	0.598869	0.601482	0.617229	0.651612	0.609504	0.573847
155938	0.475466	0.390966	0.556771	0.508403	0.458988	0.488611	0.452737	0.442677	0.465788	0.483099	0.410779	0.428256	0.480384	0.500042	0.424331	0.463823	0.492014	0.544447	0.410333	0.44338	0.464369	0.48725	0.41078	0.434493	0.463239	0.434002	0.432683	0.471312	0.448727	0.447562	0.575168	0.39027	0.473291	0.420551	0.417795	0.544468	0.544476	0.409792	0.529046	0.49384	0.444492	0.442423	0.498281	0.454817	0.520988	0.473782	0.499679	0.405539	0.446157
156031	0.599202	0.508146	0.568299	0.631563	0.6048	0.560064	0.50794	0.499347	0.525408	0.534672	0.557234	0.478396	0.550351	0.539596	0.574751	0.568707	0.528075	0.519623	0.531301	0.538774	0.499171	0.568027	0.496468	0.512976	0.517625	0.465926	0.540678	0.54511	0.536301	0.516132	0.590094	0.493136	0.490014	0.440186	0.455873	0.546073	0.564824	0.542612	0.494724	0.534366	0.492949	0.579236	0.4757	0.495691	0.53671	0.526274	0.505374	0.499445	0.56088
156233	0.336466	0.317152	0.347173	0.328807	0.34733	0.307431	0.30144	0.313205	0.298191	0.309515	0.290162	0.316144	0.306986	0.336746	0.260306	0.298144	0.285909	0.351364	0.280997	0.317601	0.287186	0.284928	0.297087	0.321718	0.341952	0.288226	0.316085	0.329247	0.285283	0.296698	0.382079	0.298937	0.323845	0.288644	0.287359	0.344759	0.333377	0.323617	0.331641	0.305868	0.325485	0.3033	0.307217	0.281317	0.341519	0.301107	0.32365	0.269626	0.326101
156334	0.539207	0.421651	0.433025	0.580221	0.5693	0.498133	0.448617	0.456458	0.510128	0.431603	0.378906	0.419973	0.479478	0.460323	0.497334	0.496958	0.456439	0.481904	0.441793	0.416654	0.441738	0.454052	0.425724	0.40509	0.434301	0.395676	0.452114	0.440153	0.536539	0.412415	0.446395	0.41392	0.40167	0.37139	0.400443	0.388021	0.382695	0.423097	0.491259	0.414066	0.375301	0.450483	0.426774	0.432918	0.499379	0.452769	0.463109	0.400895	0.454831
156435	0.361429	0.310663	0.381987	0.368502	0.375499	0.321135	0.365391	0.323408	0.35249	0.360678	0.29215	0.372394	0.33279	0.359971	0.311885	0.341868	0.313207	0.364113	0.304372	0.338403	0.330069	0.352607	0.350638	0.380934	0.362777	0.381918	0.405069	0.420973	0.424503	0.304446	0.449258	0.28843	0.287788	0.27017	0.314011	0.33141	0.340748	0.393998	0.308374	0.427835	0.317973	0.341682	0.334218	0.349976	0.453654	0.395337	0.40612	0.338831	0.356871
156536	0.355981	0.322084	0.395987	0.377024	0.368449	0.342788	0.386488	0.372425	0.374086	0.387648	0.331141	0.384961	0.325106	0.420708	0.377992	0.349523	0.339181	0.381361	0.34453	0.374718	0.334355	0.308291	0.341423	0.358458	0.373202	0.330381	0.382867	0.382303	0.360203	0.378586	0.41832	0.337359	0.363533	0.316966	0.285307	0.432852	0.378891	0.391636	0.423654	0.36988	0.281511	0.36504	0.318742	0.348383	0.380932	0.360441	0.404656	0.326829	0.376183
156637	0.420721	0.345065	0.36667	0.452176	0.41999	0.396827	0.392074	0.377531	0.358514	0.39551	0.342333	0.365186	0.377081	0.417042	0.376946	0.345109	0.389753	0.399369	0.337985	0.345632	0.312399	0.347146	0.321362	0.351789	0.36202	0.364564	0.396811	0.383881	0.34223	0.371151	0.390425	0.372848	0.375579	0.366919	0.365252	0.397843	0.408279	0.372099	0.343875	0.4282	0.362687	0.354028	0.369459	0.442196	0.392833	0.363972	0.374035	0.308111	0.396702
157336	0.631701	0.544066	0.624508	0.660378	0.619804	0.601467	0.568502	0.66796	0.617568	0.571801	0.568718	0.584556	0.572	0.628767	0.608976	0.564578	0.548445	0.636332	0.562342	0.534617	0.585549	0.630734	0.595677	0.581143	0.540571	0.560083	0.592786	0.556169	0.600549	0.559023	0.618264	0.528375	0.559979	0.52807	0.53845	0.594504	0.534631	0.548471	0.543647	0.516278	0.595578	0.55626	0.564936	0.51555	0.54245	0.543877	0.551193	0.565461	0.575552
157437	0.401788	0.248174	0.335284	0.368726	0.371717	0.347056	0.279509	0.420537	0.398979	0.409307	0.263534	0.359297	0.286133	0.35475	0.381881	0.260317	0.306716	0.343413	0.289497	0.288382	0.297603	0.336003	0.304491	0.340021	0.282341	0.278212	0.27081	0.338334	0.295799	0.31034	0.33459	0.293972	0.262123	0.28798	0.271569	0.377062	0.320603	0.336763	0.280978	0.408609	0.355576	0.316177	0.283969	0.272678	0.263992	0.278803	0.316802	0.321688	0.316265
157942	0.369441	0.255463	0.36082	0.361584	0.355111	0.317842	0.282196	0.325832	0.358704	0.3035	0.230926	0.301292	0.324881	0.339573	0.323495	0.268013	0.245619	0.286694	0.261427	0.285608	0.28478	0.333234	0.258894	0.378894	0.312173	0.233819	0.274747	0.276284	0.284341	0.275692	0.404872	0.284867	0.278251	0.251178	0.25846	0.349773	0.308445	0.301432	0.297625	0.314715	0.286334	0.275836	0.246847	0.232903	0.280284	0.284223	0.274677	0.272985	0.281392
158035	0.548035	0.508865	0.572275	0.608198	0.617618	0.587938	0.586983	0.568609	0.569771	0.591633	0.520004	0.593607	0.544482	0.568348	0.583516	0.567394	0.55994	0.516506	0.500694	0.553621	0.590249	0.555935	0.52436	0.512186	0.571183	0.547642	0.55942	0.549323	0.549142	0.522172	0.571431	0.554894	0.55061	0.57272	0.53109	0.563969	0.533052	0.554162	0.55683	0.540501	0.517988	0.549037	0.513309	0.551141	0.593131	0.590613	0.607277	0.489137	0.548368
158136	0.651868	0.5253	0.668992	0.642215	0.648266	0.561703	0.565264	0.606628	0.580428	0.580264	0.560345	0.574863	0.572655	0.591493	0.637015	0.600427	0.586729	0.662039	0.52373	0.550666	0.53143	0.553772	0.55987	0.556575	0.552639	0.579138	0.592549	0.589979	0.588594	0.553523	0.631379	0.528814	0.559493	0.57202	0.556354	0.560483	0.586748	0.572205	0.496946	0.506818	0.517148	0.531876	0.535878	0.541862	0.56725	0.527739	0.579109	0.564914	0.553413
158338	0.602256	0.527135	0.551133	0.644016	0.635129	0.609345	0.567497	0.569841	0.591223	0.595029	0.558689	0.61524	0.594463	0.662033	0.679383	0.549134	0.572708	0.60051	0.560729	0.619601	0.599877	0.590134	0.553592	0.551471	0.6086	0.601482	0.59838	0.650737	0.700561	0.639265	0.600882	0.570964	0.648776	0.597781	0.613449	0.636786	0.62222	0.666496	0.578303	0.674857	0.566591	0.528875	0.597163	0.567852	0.637749	0.557565	0.61092	0.55682	0.594521
158540	0.328683	0.237228	0.293013	0.354149	0.333442	0.283356	0.243791	0.268366	0.269038	0.293727	0.205153	0.253679	0.285968	0.309187	0.253299	0.279302	0.204983	0.25091	0.259698	0.247339	0.258843	0.217476	0.230855	0.279985	0.228551	0.21721	0.253554	0.267983	0.282828	0.263445	0.323396	0.228308	0.23076	0.236734	0.239293	0.289383	0.288666	0.262345	0.249466	0.297245	0.241929	0.229644	0.247805	0.258452	0.268066	0.273174	0.232771	0.19	0.252689
158843	0.566758	0.467596	0.566641	0.585523	0.585175	0.574386	0.481892	0.589661	0.59898	0.479071	0.449252	0.465135	0.522121	0.415446	0.550156	0.545976	0.495552	0.538593	0.495479	0.463898	0.514194	0.550858	0.544071	0.447968	0.495843	0.498467	0.52606	0.610981	0.50024	0.45303	0.463206	0.442794	0.402795	0.434022	0.462854	0.507416	0.48015	0.512962	0.509824	0.475718	0.453767	0.545034	0.527812	0.444835	0.580974	0.466144	0.478846	0.425699	0.531515
159138	0.351951	0.269942	0.329082	0.358478	0.365383	0.326734	0.289025	0.338466	0.353454	0.33077	0.261433	0.254971	0.325117	0.331688	0.356467	0.318876	0.254545	0.311804	0.300982	0.273901	0.305964	0.29376	0.280898	0.303798	0.339709	0.261439	0.335047	0.327821	0.258823	0.267442	0.358491	0.273228	0.276983	0.262051	0.242064	0.353167	0.33344	0.309008	0.319641	0.343862	0.272949	0.323619	0.277617	0.274352	0.383257	0.294163	0.347486	0.262053	0.33078
159239	0.505228	0.425591	0.466802	0.527864	0.516847	0.492993	0.446897	0.451801	0.479453	0.463523	0.46236	0.534817	0.498553	0.521751	0.544758	0.477108	0.450701	0.500055	0.449372	0.493083	0.447635	0.482706	0.446855	0.435891	0.499324	0.46503	0.471633	0.494682	0.489585	0.519136	0.451065	0.488464	0.508437	0.444229	0.439882	0.484509	0.429406	0.446777	0.403213	0.445312	0.398963	0.440591	0.418527	0.473271	0.489158	0.531206	0.452238	0.441621	0.482243
159340	0.495295	0.454725	0.54545	0.489693	0.535376	0.545231	0.468106	0.522417	0.518708	0.525938	0.478762	0.527135	0.521602	0.439012	0.556311	0.480462	0.494048	0.455433	0.440826	0.487393	0.454249	0.535694	0.523275	0.504444	0.532052	0.443987	0.526198	0.549975	0.546439	0.487026	0.462216	0.469983	0.475903	0.440206	0.495013	0.482274	0.450016	0.488644	0.475099	0.481669	0.436526	0.485601	0.455695	0.478699	0.51298	0.485443	0.561386	0.470042	0.47138
159441	0.457704	0.309613	0.351096	0.444452	0.480313	0.399049	0.3758	0.372184	0.358351	0.37521	0.299795	0.340677	0.366827	0.354447	0.398405	0.351001	0.327642	0.393639	0.290211	0.338742	0.33152	0.40709	0.32315	0.343615	0.381104	0.311393	0.346533	0.381954	0.345014	0.323724	0.395666	0.319423	0.344725	0.305206	0.328118	0.361313	0.389155	0.367424	0.379094	0.381425	0.370616	0.369027	0.381943	0.347531	0.382537	0.405854	0.413383	0.342344	0.367775
159744	0.46324	0.438365	0.488685	0.469298	0.475548	0.433555	0.416914	0.447065	0.461939	0.503222	0.450057	0.500407	0.426718	0.453461	0.459238	0.476301	0.457319	0.48217	0.419874	0.416903	0.425495	0.433019	0.487117	0.436965	0.472281	0.431112	0.434975	0.51782	0.438471	0.437248	0.456848	0.453809	0.442521	0.442134	0.423409	0.450862	0.467047	0.442549	0.491104	0.410846	0.378548	0.439895	0.390188	0.435143	0.518737	0.476291	0.488762	0.452957	0.441055
160123	0.349012	0.327284	0.418981	0.373222	0.41539	0.363155	0.328116	0.319711	0.331142	0.300286	0.312255	0.299057	0.363732	0.351751	0.380018	0.362654	0.376493	0.314148	0.331957	0.316635	0.326144	0.350834	0.312702	0.367384	0.376405	0.268084	0.35679	0.392061	0.357756	0.325999	0.354455	0.29465	0.304883	0.284822	0.313697	0.357472	0.328648	0.310131	0.40566	0.367998	0.28548	0.388394	0.324733	0.337071	0.408992	0.377885	0.342304	0.298479	0.402789
160729	0.670598	0.548426	0.592331	0.615137	0.581328	0.584645	0.577359	0.583909	0.613548	0.583366	0.587194	0.602852	0.583475	0.642083	0.610916	0.610109	0.590701	0.581765	0.547026	0.532548	0.550641	0.581958	0.546748	0.580384	0.596555	0.626129	0.601302	0.570827	0.615649	0.591219	0.630028	0.596037	0.613357	0.562117	0.637658	0.583729	0.551133	0.536198	0.578121	0.577764	0.529823	0.558934	0.565334	0.58916	0.586613	0.624953	0.580071	0.535242	0.584638
160830	0.338157	0.274729	0.370929	0.375281	0.371485	0.314817	0.321599	0.339097	0.358898	0.357401	0.258842	0.320414	0.292271	0.308228	0.26864	0.287282	0.283115	0.307402	0.299209	0.299126	0.285516	0.298372	0.309775	0.370976	0.272843	0.294954	0.240027	0.294595	0.255453	0.246501	0.356793	0.240727	0.282018	0.229196	0.228422	0.323874	0.290345	0.278818	0.321151	0.328294	0.281227	0.244857	0.290384	0.284492	0.291746	0.26849	0.340678	0.241032	0.27326
161327	0.384869	0.32302	0.414907	0.432174	0.412987	0.392134	0.337968	0.3946	0.396362	0.371746	0.33358	0.371108	0.400819	0.344875	0.405792	0.397679	0.35413	0.347513	0.320957	0.352841	0.287422	0.328483	0.379904	0.359886	0.441547	0.305271	0.341264	0.339274	0.301301	0.321853	0.374898	0.319888	0.331651	0.324949	0.28309	0.403344	0.331133	0.321529	0.385776	0.368196	0.301677	0.325042	0.303525	0.318094	0.364363	0.335555	0.383393	0.351166	0.362838
161630	0.530746	0.42467	0.44328	0.465011	0.464239	0.459487	0.414272	0.461404	0.475964	0.469873	0.426666	0.446781	0.419229	0.481956	0.475614	0.44841	0.451303	0.453663	0.41316	0.456336	0.44442	0.471688	0.435584	0.465118	0.50151	0.415104	0.493376	0.535221	0.450733	0.40443	0.442248	0.450045	0.40614	0.445655	0.457291	0.496811	0.436011	0.469813	0.429393	0.507549	0.370671	0.480192	0.424489	0.433654	0.42285	0.452882	0.453418	0.427485	0.462894
161731	0.535551	0.457533	0.574632	0.54195	0.531657	0.50766	0.563817	0.568416	0.563291	0.579159	0.483326	0.555753	0.504779	0.507667	0.570725	0.547239	0.551182	0.541245	0.516247	0.48987	0.457595	0.511682	0.523154	0.529835	0.559298	0.479368	0.51022	0.609191	0.494291	0.511811	0.545778	0.486698	0.500607	0.518712	0.514264	0.431001	0.499006	0.463383	0.46995	0.444136	0.478487	0.5509	0.498207	0.52009	0.568487	0.561796	0.564851	0.505279	0.531374
161832	0.327491	0.207018	0.307263	0.359038	0.3524	0.23173	0.204109	0.317661	0.285591	0.278073	0.154007	0.218228	0.300851	0.245533	0.25601	0.206721	0.188797	0.237069	0.226228	0.232834	0.210711	0.223738	0.203374	0.271601	0.196121	0.21758	0.177475	0.1854	0.232693	0.192324	0.301586	0.211857	0.201402	0.183054	0.164613	0.274418	0.357445	0.260413	0.276702	0.248424	0.24602	0.276692	0.205997	0.219247	0.312395	0.21206	0.211553	0.208216	0.244516
162026	0.511327	0.407659	0.483262	0.597713	0.616333	0.530051	0.509808	0.469759	0.487183	0.439354	0.399497	0.407557	0.518131	0.455061	0.455055	0.507815	0.428805	0.48259	0.480893	0.44991	0.448884	0.484975	0.47539	0.483828	0.428502	0.393189	0.376436	0.487857	0.4598	0.387626	0.523385	0.428391	0.403712	0.416678	0.402123	0.478611	0.447693	0.43032	0.477645	0.477876	0.383246	0.406905	0.425301	0.431	0.48026	0.435421	0.475597	0.420631	0.425178
162228	0.535705	0.537255	0.528122	0.586919	0.548735	0.52155	0.496602	0.586329	0.509236	0.591453	0.536257	0.592877	0.518683	0.514987	0.559483	0.518859	0.510827	0.558316	0.487064	0.498993	0.49831	0.525317	0.509121	0.493166	0.492071	0.547234	0.586195	0.515923	0.593422	0.558496	0.533008	0.506057	0.529278	0.517923	0.508735	0.515102	0.548352	0.559324	0.529687	0.515886	0.514662	0.515079	0.541947	0.55042	0.60203	0.578261	0.537896	0.545305	0.509617
162329	0.392254	0.339589	0.376641	0.443101	0.435075	0.392848	0.391377	0.319293	0.330066	0.389485	0.288503	0.333245	0.364876	0.367382	0.458975	0.354102	0.311339	0.32515	0.320886	0.357627	0.315634	0.333664	0.35199	0.365383	0.332859	0.310759	0.329217	0.330935	0.349373	0.306969	0.397218	0.280915	0.313975	0.272823	0.30042	0.282792	0.302774	0.323909	0.329244	0.301938	0.272572	0.294967	0.345677	0.336287	0.338421	0.378729	0.323814	0.317543	0.306892
162733	0.44888	0.256116	0.404611	0.404845	0.436183	0.349161	0.337329	0.346246	0.315638	0.355844	0.375747	0.384854	0.372663	0.36551	0.378281	0.362999	0.308537	0.38449	0.320327	0.322517	0.331271	0.365191	0.324898	0.431278	0.34748	0.342149	0.337583	0.403364	0.31471	0.303897	0.326759	0.322403	0.303016	0.303112	0.327767	0.352479	0.303985	0.367619	0.346839	0.353126	0.319159	0.299102	0.333018	0.310904	0.340487	0.359814	0.326181	0.270086	0.340072
162935	0.593159	0.534525	0.588143	0.570633	0.570704	0.545442	0.559308	0.562616	0.562582	0.512453	0.542293	0.552193	0.526232	0.587842	0.570359	0.539176	0.545616	0.584899	0.486584	0.560124	0.553314	0.531416	0.518124	0.49943	0.529524	0.542239	0.544063	0.546167	0.556718	0.562986	0.572226	0.576668	0.581155	0.583183	0.541201	0.598503	0.538401	0.551849	0.499372	0.557551	0.506132	0.504176	0.532118	0.533462	0.624444	0.59996	0.542544	0.563234	0.51989
163129	0.447968	0.38514	0.410932	0.505096	0.411176	0.375739	0.403713	0.391079	0.389966	0.384475	0.380555	0.473729	0.433665	0.418145	0.374197	0.44619	0.356745	0.507843	0.361174	0.418509	0.356735	0.372821	0.370052	0.387333	0.418491	0.370147	0.507645	0.400684	0.412748	0.336244	0.484717	0.294016	0.341509	0.338809	0.356277	0.398275	0.370955	0.31698	0.413172	0.373783	0.342182	0.424347	0.369305	0.347563	0.494539	0.42583	0.41886	0.426718	0.48455
163432	0.528007	0.37516	0.413217	0.51761	0.491138	0.42363	0.429539	0.465903	0.453549	0.435083	0.404947	0.432985	0.458983	0.424147	0.475831	0.432233	0.429305	0.521719	0.408527	0.391479	0.393399	0.433375	0.362822	0.446015	0.455949	0.427103	0.439372	0.458933	0.428644	0.418163	0.445155	0.376013	0.397943	0.437304	0.412244	0.443293	0.422635	0.424635	0.448529	0.435907	0.368652	0.391595	0.417101	0.39941	0.449566	0.475806	0.427029	0.381306	0.401047
163836	0.451873	0.403476	0.451374	0.51001	0.508729	0.464718	0.447072	0.508124	0.52436	0.432443	0.42517	0.441122	0.45713	0.439147	0.464132	0.426918	0.463902	0.501446	0.44296	0.424769	0.431907	0.516212	0.502157	0.427289	0.395297	0.46559	0.448178	0.447148	0.455366	0.441442	0.505508	0.455329	0.442652	0.425349	0.420221	0.456256	0.429719	0.444378	0.428122	0.467339	0.427899	0.462201	0.436741	0.422114	0.513934	0.462821	0.387711	0.426004	0.473828
164030	0.521146	0.517207	0.578608	0.614182	0.55924	0.560108	0.477417	0.525651	0.552465	0.564326	0.523576	0.557313	0.540189	0.57945	0.631168	0.537751	0.515744	0.588834	0.541973	0.480858	0.537032	0.520254	0.533599	0.547489	0.575815	0.498793	0.611523	0.56848	0.52546	0.535231	0.571901	0.533994	0.579113	0.52016	0.541792	0.575582	0.508312	0.547564	0.514381	0.565934	0.482319	0.555995	0.498637	0.478483	0.531911	0.556262	0.554209	0.546465	0.577058
164131	0.487386	0.365945	0.371597	0.503376	0.499185	0.421224	0.427249	0.387138	0.385148	0.409081	0.377955	0.378924	0.386713	0.403179	0.40288	0.40864	0.379577	0.437694	0.367858	0.38545	0.386915	0.427502	0.424503	0.428933	0.41793	0.383794	0.379216	0.440862	0.425079	0.388803	0.424023	0.369365	0.393317	0.402998	0.393789	0.399914	0.412097	0.397574	0.458537	0.405873	0.405367	0.424318	0.453455	0.407631	0.428242	0.406433	0.420265	0.398159	0.445363
164636	0.403698	0.397555	0.384367	0.438311	0.473854	0.385502	0.396494	0.417898	0.420606	0.403454	0.410358	0.410565	0.433026	0.480737	0.430389	0.412653	0.374084	0.411601	0.386579	0.37238	0.368734	0.392037	0.389902	0.406349	0.400773	0.385276	0.398682	0.456931	0.416091	0.414719	0.432857	0.416126	0.391785	0.416595	0.42953	0.461528	0.449399	0.467907	0.391622	0.465248	0.413931	0.379625	0.395537	0.386235	0.41729	0.369006	0.422766	0.429647	0.411454
164939	0.531684	0.411235	0.511548	0.551484	0.557106	0.507197	0.468561	0.464929	0.45864	0.501393	0.477819	0.476082	0.507959	0.502563	0.497918	0.479268	0.465949	0.462595	0.448933	0.466346	0.48036	0.519768	0.405112	0.48338	0.519448	0.465078	0.483138	0.485915	0.496902	0.509819	0.553131	0.456333	0.476659	0.457256	0.464546	0.518024	0.477073	0.48434	0.444206	0.46463	0.435544	0.493713	0.47282	0.456933	0.473152	0.48557	0.495029	0.487843	0.499505
165032	0.330022	0.334534	0.345759	0.404659	0.376009	0.317858	0.32235	0.339786	0.344625	0.310737	0.252502	0.290069	0.313202	0.285379	0.301322	0.295443	0.330099	0.362171	0.273933	0.334428	0.371683	0.344331	0.336069	0.294067	0.393661	0.252764	0.296256	0.423061	0.2461	0.268239	0.3657	0.220756	0.246266	0.255445	0.26424	0.336324	0.274333	0.223772	0.351938	0.383998	0.267262	0.327567	0.25677	0.287586	0.294759	0.270137	0.319677	0.256721	0.327564
165436	0.599584	0.501105	0.65623	0.634613	0.661855	0.63462	0.558272	0.603589	0.622343	0.570937	0.552921	0.642714	0.606483	0.640521	0.56793	0.557749	0.548125	0.591032	0.552954	0.600911	0.588451	0.582915	0.529303	0.495538	0.575617	0.576673	0.62466	0.629295	0.632924	0.589862	0.56139	0.612081	0.55976	0.589231	0.610655	0.564438	0.536777	0.579602	0.552689	0.542892	0.497483	0.511054	0.545863	0.567214	0.573251	0.618822	0.596876	0.552196	0.510242
165638	0.385512	0.304651	0.382082	0.414264	0.434199	0.332919	0.344455	0.355014	0.327031	0.359373	0.261294	0.356964	0.331825	0.306574	0.303517	0.270933	0.24962	0.404626	0.294668	0.243492	0.284006	0.31009	0.313285	0.273934	0.256477	0.329094	0.319845	0.329064	0.291054	0.30664	0.335617	0.221972	0.254192	0.231786	0.269489	0.316125	0.242845	0.263293	0.362895	0.313404	0.253936	0.351276	0.345656	0.324686	0.346802	0.328442	0.371828	0.334807	0.305525
165840	0.277683	0.194067	0.255111	0.322855	0.349882	0.253102	0.30969	0.254925	0.261553	0.224393	0.228139	0.248351	0.288606	0.260935	0.276085	0.250574	0.215176	0.242468	0.235291	0.285237	0.210135	0.242405	0.227042	0.250712	0.203798	0.248955	0.236098	0.206112	0.222048	0.236259	0.30559	0.197476	0.187239	0.174795	0.187853	0.281891	0.234409	0.231336	0.307021	0.282016	0.204268	0.216646	0.290917	0.245301	0.331012	0.263965	0.226584	0.201205	0.262121
165941	0.473795	0.415218	0.446498	0.51455	0.472373	0.484752	0.476886	0.426618	0.422899	0.389254	0.401672	0.382742	0.432295	0.470952	0.408055	0.437491	0.39868	0.484629	0.43196	0.442385	0.418737	0.472005	0.387917	0.40775	0.453031	0.408384	0.420804	0.427234	0.419344	0.415195	0.472823	0.363268	0.363626	0.351754	0.387231	0.417817	0.432217	0.38349	0.442039	0.390179	0.406074	0.440428	0.393816	0.424464	0.449882	0.425896	0.404413	0.393788	0.439211
166438	0.465056	0.327036	0.372687	0.464708	0.401689	0.401728	0.360628	0.382991	0.365341	0.407226	0.381566	0.412589	0.420614	0.446969	0.382155	0.387766	0.393908	0.381012	0.336303	0.366868	0.376398	0.439953	0.355238	0.421054	0.390095	0.318663	0.418597	0.331539	0.394218	0.349312	0.472057	0.408836	0.343678	0.345511	0.37784	0.462293	0.449818	0.430759	0.426934	0.386867	0.367051	0.369513	0.358833	0.40121	0.397118	0.426091	0.355152	0.324059	0.360587
166640	0.401542	0.314648	0.384754	0.441764	0.434395	0.339204	0.375138	0.375829	0.383188	0.366824	0.290563	0.336012	0.34661	0.312987	0.348526	0.332552	0.294263	0.350916	0.299	0.339009	0.306615	0.336785	0.340286	0.388322	0.394094	0.314067	0.396273	0.314969	0.314584	0.32586	0.36079	0.281928	0.295854	0.307437	0.293224	0.369096	0.365503	0.402326	0.365589	0.357432	0.334647	0.355682	0.319118	0.303426	0.339457	0.334793	0.320734	0.304127	0.313951
167036	0.635372	0.53994	0.558325	0.606878	0.572872	0.521406	0.560243	0.586892	0.559951	0.578733	0.539292	0.549465	0.570781	0.592136	0.615157	0.533117	0.546949	0.625821	0.519784	0.531285	0.516784	0.546298	0.568908	0.572103	0.580939	0.619711	0.615053	0.580029	0.648028	0.606122	0.544457	0.523388	0.595805	0.534368	0.542711	0.57253	0.566694	0.590478	0.551953	0.516853	0.549009	0.593104	0.540031	0.619302	0.5796	0.553799	0.593773	0.529932	0.585613
167238	0.584005	0.501203	0.578851	0.550424	0.545241	0.560527	0.565233	0.551542	0.532071	0.645751	0.536826	0.504332	0.517223	0.594124	0.508983	0.521301	0.473886	0.564622	0.502601	0.514434	0.507109	0.542123	0.534723	0.54718	0.517707	0.553443	0.545592	0.525582	0.53178	0.515926	0.554705	0.515959	0.546158	0.461342	0.507933	0.573213	0.533708	0.532925	0.563893	0.528452	0.504534	0.486019	0.596922	0.567404	0.528287	0.58791	0.517944	0.5001	0.466927
167440	0.592601	0.544915	0.625677	0.614412	0.593895	0.574868	0.560498	0.622457	0.613812	0.582156	0.562485	0.538545	0.58527	0.583644	0.644742	0.556515	0.580836	0.605278	0.521651	0.588067	0.567354	0.56179	0.55099	0.581034	0.604004	0.604579	0.62947	0.604385	0.624652	0.598873	0.587871	0.620287	0.568831	0.606179	0.655288	0.639265	0.584782	0.617966	0.567818	0.635536	0.627316	0.593408	0.606459	0.620623	0.637338	0.61247	0.63104	0.553199	0.560736
167743	0.416222	0.426506	0.427384	0.459264	0.412432	0.41379	0.433809	0.42261	0.434009	0.386038	0.365157	0.420044	0.396394	0.423853	0.457435	0.417366	0.405439	0.482489	0.409899	0.432518	0.444853	0.401354	0.358023	0.421426	0.390283	0.447777	0.43252	0.380456	0.426261	0.358004	0.469094	0.375612	0.358284	0.334851	0.363729	0.505994	0.504764	0.470893	0.451072	0.453928	0.441831	0.397156	0.410787	0.408806	0.40944	0.4496	0.419913	0.380533	0.397727
168139	0.460082	0.427884	0.437141	0.480678	0.463143	0.500344	0.423365	0.461091	0.499214	0.521093	0.49647	0.507763	0.464048	0.459747	0.448455	0.438496	0.403887	0.549111	0.403638	0.404902	0.402984	0.521858	0.440965	0.475167	0.50369	0.46083	0.481601	0.450095	0.53365	0.444745	0.442652	0.427235	0.433861	0.391841	0.433348	0.440339	0.429379	0.446648	0.458688	0.418613	0.419323	0.447448	0.477673	0.485007	0.459056	0.438446	0.506359	0.426745	0.43201
168240	0.665468	0.603517	0.67669	0.664997	0.634624	0.66305	0.605233	0.640568	0.613891	0.672356	0.61471	0.648655	0.61566	0.577557	0.637817	0.603821	0.603459	0.631137	0.600465	0.61295	0.607214	0.605495	0.594955	0.593707	0.669944	0.55853	0.612129	0.617506	0.593213	0.601297	0.592246	0.572996	0.595432	0.605956	0.567761	0.609993	0.579176	0.661381	0.546499	0.617466	0.516535	0.581213	0.633201	0.620872	0.648896	0.581498	0.586985	0.544336	0.646907
168341	0.359069	0.333093	0.393148	0.388359	0.396184	0.343497	0.366109	0.354267	0.377169	0.38437	0.312003	0.335099	0.350823	0.410719	0.390263	0.352186	0.35904	0.344109	0.34164	0.336499	0.335584	0.345162	0.359285	0.363059	0.343713	0.363205	0.337769	0.368772	0.347995	0.333283	0.402224	0.338579	0.339941	0.351073	0.34246	0.407513	0.36093	0.369756	0.405219	0.385149	0.332537	0.351094	0.340609	0.357911	0.334998	0.357364	0.351745	0.323408	0.368522
168745	0.511013	0.437191	0.533777	0.545615	0.543059	0.522608	0.541389	0.510497	0.508239	0.546645	0.502809	0.518385	0.512492	0.473854	0.542073	0.504393	0.460099	0.568848	0.565562	0.533964	0.480431	0.548798	0.479806	0.486682	0.533776	0.468543	0.542415	0.554692	0.570751	0.523126	0.580427	0.421774	0.490679	0.487925	0.517712	0.546547	0.538544	0.558493	0.500146	0.465386	0.487394	0.496112	0.512962	0.539144	0.536118	0.522441	0.524023	0.518875	0.54151
168947	0.555091	0.451854	0.584819	0.56014	0.558633	0.550459	0.49203	0.541288	0.548258	0.579132	0.508526	0.516259	0.503764	0.572498	0.574028	0.537847	0.527589	0.549633	0.509717	0.505461	0.487076	0.544555	0.460933	0.492451	0.530027	0.507411	0.591361	0.604237	0.566428	0.535854	0.560617	0.549828	0.491711	0.469716	0.516126	0.549111	0.539454	0.549544	0.542974	0.479932	0.493474	0.518001	0.536093	0.544898	0.545621	0.570721	0.542113	0.461476	0.507626
169343	0.376	0.26855	0.338571	0.414989	0.3693	0.33542	0.310465	0.309281	0.302085	0.330889	0.288349	0.281383	0.348184	0.358183	0.361333	0.332401	0.297498	0.414769	0.294728	0.336307	0.277435	0.314883	0.324751	0.272071	0.319218	0.336143	0.324461	0.346495	0.366314	0.337491	0.313108	0.305224	0.307214	0.307892	0.29415	0.284753	0.274002	0.299508	0.318264	0.336574	0.283559	0.300386	0.330292	0.313801	0.353901	0.345414	0.318257	0.301829	0.318675
169444	0.476687	0.439623	0.460724	0.491318	0.477808	0.475114	0.445283	0.389525	0.406987	0.411918	0.401926	0.408016	0.422462	0.43018	0.440006	0.403177	0.39957	0.45615	0.40172	0.393364	0.420001	0.477253	0.415064	0.411513	0.449592	0.415615	0.45807	0.405769	0.46218	0.449336	0.445576	0.429132	0.428075	0.417875	0.423426	0.42526	0.417915	0.434507	0.416973	0.418686	0.369425	0.421294	0.429306	0.463936	0.440261	0.420155	0.407756	0.400962	0.396579
169545	0.521767	0.50506	0.457872	0.567017	0.600735	0.538109	0.512291	0.441165	0.469237	0.476894	0.50211	0.504766	0.494112	0.524486	0.516503	0.475242	0.491399	0.553625	0.446236	0.516644	0.482607	0.525741	0.496714	0.466829	0.502627	0.494646	0.502559	0.543697	0.501218	0.490458	0.494715	0.524546	0.46736	0.45439	0.469324	0.516774	0.512511	0.501796	0.530426	0.558405	0.42593	0.523956	0.505953	0.498235	0.545026	0.514219	0.538071	0.494741	0.526994
169949	0.525961	0.417949	0.473081	0.543432	0.501938	0.489164	0.416195	0.460999	0.467327	0.466212	0.458896	0.498433	0.475294	0.396184	0.459062	0.432765	0.415562	0.469257	0.410478	0.412931	0.452443	0.455488	0.407217	0.470509	0.466907	0.416884	0.432448	0.417564	0.424212	0.398312	0.394012	0.379365	0.383018	0.394252	0.402195	0.448128	0.453606	0.411241	0.442622	0.459008	0.43812	0.461097	0.433913	0.439874	0.483192	0.480632	0.460478	0.459328	0.448884
170631	0.383163	0.293429	0.346589	0.39597	0.339388	0.359184	0.285632	0.368881	0.388986	0.375079	0.307972	0.395751	0.304809	0.415473	0.405962	0.319682	0.311773	0.395971	0.258493	0.306875	0.385548	0.280042	0.341153	0.377806	0.335661	0.306615	0.350226	0.348568	0.315106	0.309594	0.383201	0.256181	0.255923	0.285728	0.295958	0.394091	0.37732	0.382195	0.330378	0.37235	0.308691	0.349763	0.323854	0.340903	0.323028	0.291691	0.392618	0.355964	0.300028
171330	0.492911	0.36983	0.420634	0.456819	0.494491	0.444481	0.389731	0.429013	0.42733	0.423965	0.35573	0.406114	0.480912	0.389188	0.36589	0.434383	0.39159	0.410632	0.374511	0.357371	0.363861	0.400929	0.37773	0.408956	0.464073	0.342958	0.425261	0.446318	0.445111	0.345985	0.38532	0.374529	0.329504	0.357099	0.35144	0.451784	0.400561	0.424216	0.391609	0.379125	0.350067	0.413759	0.387502	0.37903	0.398015	0.407457	0.405891	0.415774	0.401422
171532	0.369179	0.312916	0.320967	0.378026	0.381366	0.35684	0.351353	0.309978	0.328255	0.310223	0.273434	0.304988	0.33784	0.354861	0.348237	0.335203	0.314728	0.37512	0.296456	0.333594	0.319683	0.342989	0.320662	0.32763	0.331496	0.281234	0.322761	0.309365	0.272665	0.307923	0.367773	0.289444	0.308286	0.289845	0.296608	0.37778	0.336101	0.306662	0.308265	0.361712	0.315954	0.308492	0.320771	0.317208	0.338099	0.291766	0.332287	0.316262	0.349881
171633	0.573115	0.514265	0.625014	0.522141	0.585151	0.559366	0.518022	0.550923	0.569482	0.552991	0.542802	0.585607	0.574806	0.553928	0.57912	0.577427	0.567653	0.529517	0.545797	0.539073	0.513476	0.534235	0.495643	0.524971	0.544957	0.510497	0.554958	0.59545	0.519081	0.510849	0.530414	0.483986	0.493142	0.524778	0.536178	0.522186	0.562718	0.519927	0.512239	0.540814	0.461291	0.563512	0.510453	0.50433	0.59366	0.565406	0.558431	0.561909	0.568399
172029	0.470078	0.36222	0.462157	0.494585	0.486486	0.432713	0.408264	0.483654	0.476895	0.421811	0.377286	0.44519	0.401954	0.378248	0.395958	0.41196	0.38819	0.472226	0.375969	0.411997	0.431772	0.475172	0.425098	0.478918	0.417185	0.3962	0.406482	0.429333	0.380731	0.388585	0.342093	0.385286	0.355458	0.356878	0.361593	0.459825	0.419958	0.395671	0.456497	0.436583	0.404056	0.371634	0.429528	0.420191	0.419968	0.390338	0.396331	0.34468	0.353309
172130	0.418001	0.306479	0.381785	0.431039	0.389655	0.352039	0.324534	0.367868	0.392838	0.372113	0.326884	0.346918	0.349849	0.376706	0.359552	0.329812	0.304774	0.412806	0.333735	0.331901	0.346581	0.342392	0.334887	0.430923	0.341968	0.413922	0.344643	0.364441	0.324216	0.299535	0.394391	0.301381	0.304644	0.278075	0.294958	0.392111	0.384021	0.366032	0.342955	0.402068	0.33305	0.349084	0.356907	0.367294	0.355098	0.351216	0.358188	0.339206	0.328524
172332	0.530054	0.41047	0.453084	0.546118	0.574996	0.465058	0.502516	0.428529	0.454394	0.447732	0.430457	0.450992	0.498395	0.466626	0.484136	0.486614	0.429622	0.496121	0.43007	0.470232	0.47472	0.489543	0.443597	0.423217	0.430797	0.431089	0.471748	0.451443	0.507863	0.42387	0.464895	0.4392	0.426111	0.441904	0.424032	0.504869	0.495334	0.493394	0.435853	0.461151	0.430175	0.428668	0.439698	0.487509	0.501141	0.493132	0.451244	0.452342	0.442812
172433	0.381457	0.334444	0.406558	0.407369	0.393266	0.3811	0.382673	0.364406	0.377286	0.332906	0.308878	0.321011	0.348813	0.361301	0.336084	0.358335	0.337046	0.412644	0.333031	0.356365	0.366788	0.368641	0.354217	0.333416	0.349379	0.337438	0.353575	0.377703	0.37964	0.342803	0.386184	0.338276	0.329345	0.344565	0.345237	0.375278	0.375684	0.353785	0.355037	0.433893	0.337526	0.370677	0.348766	0.321349	0.38248	0.35789	0.34123	0.328485	0.338481
172534	0.461064	0.376975	0.441647	0.465391	0.465303	0.422597	0.375155	0.384844	0.448117	0.495105	0.346434	0.454297	0.373128	0.423738	0.395707	0.399331	0.41436	0.396951	0.391822	0.389786	0.385185	0.475357	0.349339	0.384471	0.421469	0.328352	0.398264	0.39587	0.431599	0.42439	0.421202	0.356375	0.386508	0.386611	0.387446	0.377445	0.422079	0.386604	0.394014	0.420404	0.36293	0.426002	0.415367	0.350648	0.381929	0.419068	0.434077	0.419947	0.405066
172938	0.471109	0.427472	0.459579	0.504332	0.466588	0.407645	0.465282	0.454434	0.459608	0.485433	0.432853	0.493587	0.449616	0.503379	0.469622	0.4744	0.426194	0.473522	0.432579	0.425096	0.40544	0.416225	0.425624	0.412784	0.484728	0.407502	0.476083	0.483045	0.50277	0.493764	0.517421	0.464692	0.522743	0.49125	0.50149	0.429832	0.440212	0.468844	0.411643	0.450227	0.379031	0.461338	0.447255	0.496986	0.519913	0.488963	0.490402	0.428203	0.451023
173334	0.385616	0.313686	0.360594	0.391947	0.345342	0.348236	0.337839	0.340592	0.359386	0.339502	0.301558	0.314276	0.350724	0.322744	0.320396	0.339206	0.324002	0.357919	0.329855	0.31551	0.321515	0.34729	0.333531	0.338786	0.338839	0.284502	0.329921	0.370246	0.322167	0.308056	0.414685	0.314732	0.309919	0.305175	0.302041	0.333807	0.315782	0.338265	0.321868	0.374814	0.264558	0.289195	0.339432	0.315787	0.305178	0.305027	0.322885	0.343966	0.329618
173435	0.5659	0.398636	0.460434	0.522366	0.525074	0.483902	0.558874	0.440391	0.440985	0.45307	0.44974	0.498702	0.46317	0.498819	0.535205	0.450015	0.441821	0.495713	0.424878	0.47241	0.446808	0.473322	0.470011	0.476614	0.525	0.507422	0.471661	0.470547	0.469669	0.456692	0.502644	0.477188	0.423007	0.443372	0.476481	0.455664	0.484994	0.45596	0.419062	0.489659	0.461959	0.445745	0.457795	0.514921	0.444161	0.491756	0.432326	0.383252	0.436062
173536	0.539352	0.447293	0.570871	0.595892	0.568615	0.517427	0.466543	0.456139	0.477025	0.535303	0.459057	0.512062	0.497377	0.502081	0.5238	0.480327	0.487102	0.495932	0.424671	0.45571	0.487493	0.47314	0.489623	0.471158	0.534108	0.454796	0.478035	0.49247	0.487553	0.42635	0.486214	0.442361	0.422414	0.456717	0.443512	0.500974	0.526995	0.498646	0.508976	0.503153	0.480615	0.553103	0.49097	0.508272	0.51559	0.489065	0.520982	0.541065	0.487094
173637	0.411931	0.365026	0.379819	0.46624	0.443879	0.420556	0.353509	0.388496	0.396979	0.374668	0.312663	0.343915	0.415703	0.396746	0.384678	0.453043	0.339369	0.364608	0.411022	0.391382	0.339228	0.362143	0.346908	0.329746	0.303021	0.31927	0.3797	0.327841	0.378618	0.371573	0.384229	0.332456	0.357241	0.288697	0.309882	0.357874	0.330373	0.326724	0.40979	0.334505	0.306702	0.361903	0.363011	0.331825	0.415374	0.38682	0.366	0.323988	0.391606
173738	0.504959	0.378366	0.417629	0.507753	0.494836	0.406481	0.444083	0.421229	0.402575	0.441743	0.333219	0.438584	0.426957	0.416128	0.400655	0.391447	0.367824	0.456636	0.409832	0.362752	0.347042	0.383732	0.423766	0.464336	0.374835	0.374036	0.385616	0.398683	0.357996	0.36711	0.473671	0.335889	0.359432	0.348701	0.327017	0.441371	0.364247	0.402929	0.415074	0.434734	0.366206	0.376339	0.378215	0.394588	0.408174	0.389287	0.394903	0.364397	0.408666
173839	0.396949	0.314995	0.429761	0.401088	0.417403	0.340032	0.337652	0.327429	0.344245	0.317724	0.309286	0.294301	0.361162	0.346757	0.35942	0.327044	0.314264	0.354208	0.375715	0.321944	0.315154	0.346377	0.320659	0.384249	0.315774	0.273281	0.299421	0.381162	0.288402	0.304108	0.368536	0.312914	0.291996	0.294246	0.279922	0.399802	0.349025	0.32947	0.37532	0.349759	0.311596	0.345284	0.324241	0.307585	0.332903	0.301609	0.361038	0.303044	0.339666
173940	0.609356	0.646005	0.631246	0.666006	0.703576	0.659898	0.574803	0.581038	0.581895	0.607805	0.643211	0.643941	0.644472	0.638985	0.596785	0.627598	0.567063	0.597298	0.586301	0.59139	0.610991	0.626644	0.602699	0.555486	0.584361	0.592767	0.590109	0.63989	0.64688	0.648292	0.612048	0.626189	0.608972	0.621485	0.603539	0.685425	0.62255	0.62359	0.588421	0.548821	0.535434	0.570077	0.624784	0.585094	0.667499	0.668216	0.653252	0.596498	0.599577
174437	0.319351	0.281523	0.35072	0.36198	0.352172	0.35576	0.321979	0.331105	0.320436	0.33693	0.250003	0.29913	0.321717	0.298149	0.304708	0.294785	0.266718	0.41563	0.325852	0.295654	0.304912	0.309917	0.295146	0.336182	0.377866	0.288508	0.267826	0.287766	0.237198	0.247095	0.373495	0.2432	0.253499	0.248677	0.247823	0.391166	0.267355	0.261771	0.356752	0.311797	0.316435	0.284896	0.291895	0.267893	0.336755	0.301326	0.370304	0.322518	0.290435
174841	0.535849	0.453261	0.479811	0.544229	0.527875	0.50209	0.510774	0.45803	0.455951	0.470544	0.4403	0.485801	0.469868	0.473422	0.532166	0.469858	0.488717	0.547167	0.468126	0.497542	0.44787	0.467574	0.47911	0.478135	0.469921	0.43654	0.433262	0.558647	0.509319	0.419707	0.5217	0.440144	0.38804	0.391594	0.398849	0.511208	0.498005	0.509184	0.490851	0.475267	0.467833	0.507452	0.463123	0.516944	0.583313	0.526561	0.459347	0.43011	0.46586
175035	0.327516	0.224489	0.333631	0.337871	0.316771	0.270459	0.270705	0.372052	0.370787	0.294787	0.215334	0.281386	0.275401	0.284652	0.253239	0.294359	0.220875	0.298454	0.233538	0.236925	0.241137	0.29952	0.233993	0.291391	0.219577	0.314573	0.261829	0.243605	0.277026	0.244569	0.319278	0.208208	0.2532	0.219253	0.218176	0.329506	0.286587	0.246787	0.326731	0.361452	0.252097	0.295779	0.289712	0.260544	0.292679	0.258331	0.278649	0.222351	0.272271
175136	0.589386	0.477449	0.516274	0.549044	0.537167	0.53757	0.513961	0.504714	0.48489	0.467808	0.481065	0.463656	0.499199	0.476356	0.559907	0.50383	0.48121	0.569905	0.495309	0.504652	0.519373	0.484904	0.497492	0.519653	0.539598	0.527213	0.51006	0.529104	0.496613	0.452552	0.497793	0.515406	0.461468	0.529838	0.499791	0.500291	0.536664	0.496232	0.475352	0.547603	0.471347	0.507485	0.490604	0.517876	0.488418	0.473643	0.520684	0.499769	0.492325
175237	0.639973	0.480495	0.568387	0.618045	0.633261	0.554762	0.46558	0.546701	0.521742	0.569614	0.489943	0.557715	0.570146	0.550586	0.563203	0.533186	0.524207	0.550886	0.50421	0.543376	0.475404	0.510099	0.506409	0.553197	0.583469	0.457465	0.500412	0.540672	0.497716	0.502931	0.526205	0.493613	0.490779	0.488283	0.486441	0.544667	0.500151	0.513026	0.565431	0.526538	0.468879	0.501435	0.494785	0.493506	0.545761	0.522723	0.490588	0.502892	0.511004
175338	0.591739	0.498926	0.534822	0.5698	0.549956	0.523691	0.556532	0.55246	0.54428	0.604186	0.496775	0.589777	0.520006	0.600599	0.60928	0.545329	0.532395	0.561714	0.51407	0.509745	0.496065	0.513275	0.506535	0.558767	0.538505	0.523295	0.538167	0.55085	0.546426	0.53632	0.602584	0.604722	0.555007	0.476677	0.555913	0.521898	0.585915	0.57011	0.491857	0.532486	0.475635	0.532318	0.585624	0.529214	0.585863	0.531927	0.522908	0.535594	0.48398
175439	0.535839	0.518931	0.570905	0.551705	0.575382	0.535472	0.515117	0.484197	0.486633	0.53988	0.45104	0.465985	0.52864	0.50978	0.535348	0.556416	0.554735	0.515621	0.534134	0.512497	0.505309	0.570309	0.538444	0.47538	0.545492	0.448437	0.504177	0.563356	0.527	0.506346	0.563939	0.457431	0.502946	0.469764	0.452267	0.434718	0.481056	0.481027	0.518107	0.484651	0.458713	0.514262	0.48589	0.486677	0.496367	0.516393	0.505675	0.496509	0.536221
175540	0.290075	0.229085	0.314509	0.327223	0.321143	0.273028	0.32627	0.342683	0.348427	0.285888	0.268109	0.334667	0.291814	0.274735	0.323471	0.294546	0.257194	0.296707	0.303427	0.258666	0.297186	0.28529	0.266296	0.312647	0.256107	0.289321	0.329116	0.293449	0.319905	0.29997	0.351261	0.264976	0.245382	0.280981	0.287026	0.356282	0.288677	0.308356	0.340105	0.339034	0.240589	0.286794	0.268979	0.24376	0.327248	0.302635	0.256562	0.239944	0.286044
175742	0.544581	0.517618	0.569985	0.603789	0.609583	0.583682	0.552123	0.482486	0.508253	0.545998	0.549148	0.520524	0.531877	0.570475	0.543627	0.529022	0.527037	0.577118	0.524605	0.539494	0.548771	0.563191	0.512911	0.494818	0.50975	0.452311	0.550593	0.498825	0.557512	0.519936	0.608231	0.498901	0.545647	0.532953	0.552489	0.597003	0.534444	0.477266	0.521691	0.524684	0.499649	0.526912	0.515117	0.471939	0.578906	0.553051	0.591593	0.507815	0.534758
176037	0.660599	0.532645	0.613159	0.679018	0.672378	0.60013	0.598463	0.572082	0.596589	0.616884	0.618758	0.581231	0.631542	0.634641	0.632845	0.631158	0.569555	0.534058	0.619349	0.568716	0.501155	0.526856	0.556651	0.560375	0.626852	0.583279	0.613652	0.58766	0.607089	0.709074	0.64201	0.615189	0.649509	0.604238	0.542013	0.566387	0.623133	0.552584	0.582214	0.531248	0.553853	0.583778	0.551715	0.594486	0.664698	0.623624	0.602888	0.59559	0.619717
176239	0.275807	0.260352	0.283655	0.317936	0.317383	0.292436	0.259919	0.305433	0.294427	0.336149	0.267213	0.336018	0.270719	0.257633	0.346121	0.252014	0.229957	0.296779	0.21628	0.255402	0.247856	0.285298	0.240133	0.301827	0.330328	0.250789	0.269279	0.284497	0.262	0.248312	0.300865	0.242362	0.260732	0.248549	0.230109	0.296959	0.26936	0.291009	0.265733	0.263921	0.270306	0.25263	0.249612	0.274009	0.308177	0.287176	0.291116	0.234596	0.244254
176441	0.541465	0.49259	0.473323	0.544597	0.532175	0.515035	0.552004	0.51417	0.566429	0.456624	0.477615	0.4932	0.507464	0.486415	0.509017	0.531938	0.516576	0.602527	0.484976	0.519035	0.514477	0.560398	0.531523	0.499903	0.544889	0.485273	0.518723	0.536529	0.524388	0.522088	0.525447	0.497815	0.481758	0.478365	0.495518	0.470714	0.478429	0.486289	0.460816	0.511679	0.501827	0.504095	0.46662	0.471483	0.498528	0.489049	0.535342	0.499247	0.508828
176542	0.559455	0.51905	0.492598	0.559339	0.479268	0.457375	0.479397	0.426484	0.425548	0.464956	0.422525	0.47037	0.470733	0.472619	0.475262	0.429274	0.462609	0.486689	0.468178	0.487069	0.496758	0.482865	0.41614	0.422029	0.44679	0.461119	0.424827	0.461629	0.482782	0.472612	0.5512	0.382412	0.453867	0.431921	0.416407	0.467182	0.395474	0.433319	0.48105	0.427132	0.434309	0.472855	0.45961	0.450596	0.455436	0.488946	0.469559	0.448402	0.481498
176744	0.509496	0.412799	0.433576	0.507705	0.463099	0.386159	0.368732	0.479161	0.461911	0.478039	0.438556	0.464377	0.431261	0.466738	0.454758	0.41934	0.437654	0.456986	0.402484	0.415473	0.443791	0.470813	0.398778	0.366682	0.438795	0.383299	0.429178	0.486569	0.408727	0.412884	0.436996	0.416664	0.404734	0.367572	0.380845	0.432708	0.462609	0.448658	0.391464	0.449491	0.365261	0.432605	0.420612	0.425774	0.465272	0.465323	0.465524	0.41996	0.410066
176845	0.454388	0.371941	0.426178	0.440759	0.38756	0.380435	0.387131	0.386066	0.421027	0.383849	0.307564	0.330225	0.402879	0.369448	0.349441	0.399712	0.373143	0.418605	0.347284	0.34774	0.346833	0.349656	0.367308	0.302215	0.391167	0.332335	0.332814	0.403681	0.33166	0.352217	0.401422	0.334057	0.332998	0.321647	0.321845	0.388012	0.348086	0.366532	0.357507	0.393128	0.347356	0.409235	0.354206	0.386824	0.400303	0.373535	0.380841	0.357625	0.37806
177140	0.501266	0.382105	0.507394	0.502123	0.484479	0.476861	0.466711	0.430358	0.403403	0.437296	0.433823	0.409779	0.468388	0.412522	0.438286	0.499226	0.440772	0.442935	0.415445	0.45047	0.455094	0.502819	0.444884	0.425791	0.440893	0.392132	0.430145	0.469284	0.45005	0.425196	0.397098	0.389807	0.417725	0.417925	0.41702	0.482644	0.443621	0.454144	0.425735	0.438449	0.404996	0.474968	0.442443	0.510299	0.497469	0.545233	0.496723	0.462866	0.460802
177241	0.423064	0.319103	0.44617	0.431018	0.390847	0.365665	0.392207	0.331452	0.345591	0.401156	0.330054	0.384311	0.360284	0.411598	0.32892	0.362707	0.293349	0.380237	0.325524	0.315912	0.305202	0.309033	0.329096	0.357554	0.402662	0.274993	0.376506	0.363586	0.315784	0.355169	0.386839	0.374049	0.323676	0.325237	0.316307	0.421222	0.452895	0.429914	0.368411	0.37437	0.300172	0.3218	0.372516	0.349065	0.417502	0.314778	0.352492	0.327594	0.356093
177645	0.514442	0.455224	0.462716	0.465208	0.492458	0.457834	0.438806	0.458658	0.459032	0.462006	0.4487	0.456528	0.445974	0.483098	0.467165	0.437192	0.426112	0.476923	0.444322	0.450293	0.450949	0.417198	0.422887	0.39537	0.430497	0.422337	0.462635	0.445652	0.467627	0.412762	0.452274	0.425834	0.418349	0.435194	0.438296	0.437597	0.435058	0.432893	0.454546	0.476747	0.4233	0.449544	0.402566	0.406628	0.442041	0.443909	0.446681	0.411527	0.441918
177746	0.616218	0.43924	0.501038	0.590217	0.564971	0.529323	0.505526	0.551833	0.565008	0.519746	0.448176	0.556526	0.531604	0.55306	0.5002	0.517404	0.512221	0.529202	0.473534	0.483606	0.49628	0.540832	0.455664	0.47094	0.54791	0.482738	0.542925	0.539585	0.506797	0.477214	0.489894	0.477322	0.496184	0.49413	0.498864	0.557484	0.518945	0.48929	0.518387	0.536061	0.451979	0.551257	0.508228	0.486889	0.581476	0.551291	0.544484	0.481678	0.533627
178142	0.554272	0.481523	0.462414	0.5941	0.634281	0.499556	0.565358	0.496162	0.50091	0.453236	0.415126	0.451623	0.498436	0.480112	0.441015	0.485829	0.456493	0.513145	0.454207	0.44864	0.459577	0.51225	0.465661	0.490238	0.448423	0.41307	0.46619	0.478515	0.4777	0.48851	0.523948	0.430689	0.476139	0.465587	0.446929	0.542	0.470028	0.451154	0.447954	0.514603	0.462648	0.424088	0.457757	0.425295	0.514311	0.467141	0.466533	0.420319	0.44345
178243	0.597274	0.492831	0.542598	0.531489	0.584852	0.517257	0.529919	0.54475	0.544235	0.539614	0.514434	0.540894	0.497024	0.544541	0.578481	0.500726	0.532288	0.557068	0.452591	0.562072	0.529498	0.532768	0.52413	0.528799	0.580327	0.471645	0.530216	0.534745	0.503046	0.523163	0.53107	0.493446	0.439379	0.495252	0.549548	0.501937	0.528774	0.511187	0.524051	0.53831	0.505046	0.517308	0.535065	0.515771	0.539548	0.523692	0.523352	0.529978	0.562184
178647	0.547419	0.371659	0.428335	0.479354	0.445733	0.406261	0.43115	0.45713	0.485379	0.473389	0.401486	0.4645	0.404476	0.418689	0.478569	0.447171	0.417588	0.441186	0.403268	0.43855	0.42391	0.42369	0.41731	0.476431	0.486105	0.416342	0.427237	0.50009	0.410801	0.403502	0.444223	0.437757	0.389001	0.405682	0.392239	0.454109	0.452361	0.414925	0.45607	0.442956	0.385899	0.424478	0.46658	0.450392	0.468191	0.437003	0.443873	0.402029	0.433083
178748	0.393361	0.323349	0.402746	0.43553	0.404157	0.348743	0.385463	0.384446	0.397439	0.380773	0.306402	0.341181	0.387412	0.329818	0.343632	0.362957	0.375485	0.369855	0.344812	0.324789	0.316107	0.333115	0.310192	0.412844	0.354538	0.303534	0.347735	0.365868	0.341429	0.337254	0.372952	0.295157	0.328716	0.302816	0.265387	0.364987	0.40944	0.371768	0.327023	0.360153	0.322212	0.32398	0.348132	0.329796	0.388449	0.338667	0.374827	0.315411	0.343753
178849	0.448715	0.335893	0.431833	0.409692	0.386281	0.369454	0.414873	0.44656	0.418779	0.372529	0.379933	0.420356	0.374694	0.368133	0.409318	0.381891	0.461016	0.507287	0.3928	0.372209	0.376453	0.37844	0.367793	0.441444	0.396158	0.366183	0.377518	0.389108	0.380461	0.368517	0.41466	0.360507	0.358129	0.363209	0.359347	0.407864	0.383671	0.382084	0.408111	0.386622	0.366671	0.401158	0.407464	0.358217	0.409911	0.407709	0.440006	0.358956	0.452988
178950	0.516288	0.424196	0.461495	0.537142	0.49837	0.447489	0.494197	0.48207	0.466459	0.456988	0.372182	0.39817	0.482592	0.460155	0.463162	0.452813	0.422197	0.502246	0.418128	0.417881	0.432473	0.436738	0.469967	0.471913	0.494275	0.409557	0.415888	0.45745	0.458462	0.440542	0.462526	0.414834	0.400282	0.427965	0.398113	0.459398	0.38841	0.419853	0.437022	0.433082	0.350298	0.412464	0.394502	0.41619	0.420533	0.426259	0.451733	0.414446	0.414625
179245	0.315466	0.2058	0.297155	0.289234	0.318195	0.268445	0.237493	0.299601	0.316865	0.335071	0.199098	0.246992	0.227614	0.27792	0.222082	0.244333	0.230557	0.210322	0.193604	0.225484	0.2175	0.266211	0.196026	0.290389	0.238176	0.187363	0.21033	0.240077	0.203439	0.237019	0.272673	0.194054	0.194798	0.214843	0.219106	0.287262	0.272446	0.233866	0.270421	0.276035	0.284138	0.266623	0.253545	0.219466	0.226047	0.207076	0.226477	0.187226	0.23321
179346	0.568327	0.511871	0.521497	0.584868	0.617424	0.641838	0.551824	0.598378	0.659135	0.539836	0.539024	0.539976	0.595382	0.528132	0.644437	0.547314	0.547162	0.608706	0.522362	0.617618	0.607556	0.612288	0.519479	0.499213	0.537893	0.526717	0.530768	0.566753	0.66899	0.568535	0.530997	0.538064	0.54365	0.560852	0.523967	0.615588	0.582317	0.541175	0.585384	0.580227	0.498331	0.560221	0.593269	0.576401	0.601637	0.554958	0.572343	0.527866	0.521176
180129	0.491579	0.443751	0.469321	0.502972	0.496825	0.486279	0.502687	0.498489	0.502929	0.449562	0.53238	0.521691	0.464029	0.520359	0.519547	0.476162	0.478422	0.512598	0.462762	0.506619	0.478646	0.479233	0.432712	0.478354	0.465479	0.504685	0.498454	0.516172	0.532872	0.543389	0.525626	0.517277	0.49448	0.502043	0.51539	0.503717	0.525456	0.526962	0.469435	0.509397	0.48146	0.464947	0.534298	0.547012	0.53853	0.508635	0.515654	0.511861	0.494303
180230	0.646578	0.600015	0.585647	0.687298	0.663899	0.608195	0.640613	0.56244	0.57099	0.564824	0.581294	0.617813	0.592115	0.554109	0.587618	0.631691	0.527377	0.60283	0.587824	0.60972	0.578119	0.581599	0.59402	0.622122	0.606494	0.58369	0.551779	0.580636	0.571384	0.515783	0.61094	0.545792	0.517241	0.511024	0.544084	0.599351	0.548497	0.539379	0.532466	0.575002	0.541123	0.579146	0.535878	0.587097	0.583653	0.627215	0.593035	0.563973	0.539889
180432	0.526789	0.42191	0.445806	0.483804	0.500813	0.492857	0.475313	0.454203	0.468493	0.487935	0.470504	0.515152	0.438026	0.473071	0.492108	0.45459	0.44659	0.477527	0.425759	0.493313	0.463188	0.44519	0.427865	0.445052	0.488349	0.414487	0.46399	0.420468	0.467406	0.441359	0.448469	0.468501	0.413866	0.458069	0.476059	0.494857	0.507278	0.467551	0.464733	0.498357	0.382014	0.462773	0.441686	0.44928	0.467299	0.3963	0.443356	0.440843	0.382529
180533	0.580423	0.504094	0.479099	0.577789	0.581617	0.578696	0.550906	0.511588	0.510096	0.542303	0.455205	0.530817	0.56911	0.617719	0.579839	0.541594	0.499227	0.531353	0.559481	0.537649	0.515393	0.497589	0.518901	0.469052	0.57975	0.488824	0.582079	0.561046	0.517352	0.548649	0.579029	0.539308	0.500496	0.540845	0.527515	0.521112	0.491165	0.543281	0.456968	0.523611	0.468425	0.520356	0.487264	0.51949	0.510966	0.491871	0.483088	0.500558	0.520618
180735	0.54472	0.387344	0.536122	0.538731	0.534606	0.515435	0.519032	0.454651	0.400502	0.488611	0.402708	0.464761	0.548231	0.475621	0.464999	0.495229	0.433958	0.507956	0.472369	0.491244	0.491204	0.528232	0.498202	0.452774	0.598021	0.433814	0.438447	0.478521	0.435474	0.403827	0.473637	0.419687	0.400032	0.415426	0.406841	0.462215	0.539407	0.485503	0.430713	0.454467	0.412648	0.422272	0.439685	0.427206	0.512632	0.489633	0.470817	0.456481	0.41129
180836	0.400211	0.349637	0.395678	0.445636	0.441412	0.405422	0.383312	0.383674	0.360877	0.411173	0.316433	0.398226	0.399508	0.383467	0.461135	0.398483	0.390315	0.393476	0.364373	0.380865	0.388351	0.384381	0.371401	0.331326	0.363142	0.344156	0.371908	0.396341	0.369655	0.404607	0.391308	0.337232	0.384193	0.336455	0.372184	0.392563	0.347486	0.383807	0.419303	0.405125	0.344478	0.37208	0.364882	0.38876	0.398282	0.387543	0.415107	0.404216	0.362256
180937	0.580152	0.484814	0.656326	0.626416	0.585877	0.632706	0.578497	0.595553	0.627067	0.546879	0.509831	0.620473	0.586906	0.536314	0.526939	0.543591	0.530881	0.593087	0.524941	0.553271	0.535567	0.595411	0.558417	0.573436	0.584665	0.539875	0.585658	0.603596	0.56135	0.514346	0.569403	0.548434	0.48807	0.506522	0.525751	0.604395	0.521611	0.513066	0.529328	0.575875	0.507651	0.554641	0.570087	0.478453	0.531651	0.550827	0.566443	0.509048	0.512125
181131	0.383253	0.328983	0.431486	0.414587	0.399034	0.402832	0.343447	0.366919	0.367388	0.396487	0.35616	0.410803	0.376052	0.372812	0.371992	0.380019	0.378069	0.424239	0.333596	0.340056	0.356808	0.351233	0.357533	0.398562	0.366414	0.34067	0.392163	0.359972	0.374928	0.344978	0.373162	0.338666	0.342838	0.322371	0.347379	0.33362	0.385223	0.350438	0.413619	0.38233	0.308972	0.396102	0.376039	0.340416	0.393634	0.379659	0.375105	0.361698	0.37706
181232	0.622427	0.62384	0.668174	0.641553	0.667341	0.625212	0.62428	0.636919	0.607908	0.654416	0.648548	0.642912	0.651552	0.692378	0.697239	0.64436	0.667172	0.635829	0.617146	0.586742	0.625976	0.625639	0.593709	0.559846	0.65554	0.703021	0.647329	0.684593	0.698775	0.686023	0.645162	0.667388	0.684691	0.662659	0.759384	0.658396	0.64611	0.645267	0.672789	0.637701	0.641302	0.619979	0.635705	0.682195	0.689931	0.660081	0.722999	0.669874	0.652382
181636	0.315308	0.244453	0.320409	0.338601	0.318829	0.253169	0.302056	0.265594	0.27882	0.272867	0.231964	0.277919	0.253139	0.270846	0.32397	0.287001	0.208557	0.293124	0.244101	0.23588	0.24681	0.291666	0.231547	0.292816	0.279134	0.24842	0.275324	0.28581	0.218376	0.212065	0.275788	0.242288	0.232677	0.214721	0.227564	0.290026	0.267949	0.266295	0.277815	0.255651	0.195075	0.260597	0.252656	0.240053	0.304208	0.250748	0.271468	0.219166	0.26075
182032	0.505105	0.424919	0.494038	0.509397	0.506264	0.409152	0.427754	0.503133	0.532373	0.508881	0.42569	0.476129	0.445161	0.486861	0.407881	0.421791	0.43427	0.4494	0.436081	0.400093	0.460746	0.476449	0.470189	0.52242	0.528057	0.410013	0.407575	0.469862	0.463332	0.422368	0.481519	0.513823	0.435915	0.415351	0.403718	0.499402	0.471907	0.49215	0.443562	0.455052	0.461161	0.442266	0.483387	0.471327	0.498156	0.447913	0.421854	0.433019	0.461345
182436	0.443447	0.289803	0.431384	0.437176	0.419049	0.403331	0.381797	0.359194	0.359969	0.339734	0.281733	0.35657	0.371413	0.365562	0.341225	0.368541	0.308623	0.412877	0.299559	0.358086	0.355771	0.381087	0.339907	0.377547	0.338974	0.296888	0.324217	0.334922	0.342236	0.298786	0.37339	0.30942	0.295736	0.291697	0.290483	0.362774	0.330095	0.351547	0.327108	0.341235	0.319679	0.352457	0.356573	0.305962	0.334354	0.355952	0.325082	0.307046	0.324323
182739	0.478627	0.373463	0.349104	0.479891	0.484093	0.382765	0.448095	0.410914	0.434685	0.415498	0.363373	0.435183	0.423075	0.364598	0.414274	0.389063	0.414269	0.447267	0.400135	0.384873	0.361705	0.433006	0.39466	0.40702	0.371286	0.382257	0.378074	0.423761	0.363367	0.433363	0.401236	0.412824	0.378542	0.365098	0.410807	0.419921	0.340328	0.382902	0.37583	0.41687	0.356594	0.367768	0.379583	0.37408	0.399836	0.403822	0.416223	0.386808	0.385379
182840	0.584721	0.512996	0.585285	0.583095	0.558108	0.560412	0.536408	0.548237	0.563808	0.522191	0.564927	0.577686	0.557264	0.564779	0.565265	0.53836	0.549363	0.540707	0.549096	0.548625	0.553194	0.595191	0.493435	0.584145	0.536279	0.526099	0.610624	0.553156	0.574818	0.537256	0.563273	0.556208	0.530613	0.544342	0.521638	0.565538	0.606618	0.606435	0.542804	0.607428	0.523913	0.560079	0.567385	0.526547	0.614869	0.55348	0.526243	0.531855	0.539967
183034	0.454376	0.427888	0.428656	0.486724	0.468849	0.436679	0.422971	0.435199	0.439613	0.468497	0.354336	0.427337	0.413219	0.464911	0.432697	0.414747	0.415094	0.46292	0.409945	0.40391	0.393436	0.410372	0.425654	0.415346	0.452013	0.37952	0.444265	0.418872	0.450937	0.466571	0.491677	0.369694	0.444251	0.430414	0.418836	0.431711	0.408836	0.42474	0.477625	0.464173	0.415113	0.403914	0.439807	0.393252	0.437226	0.423239	0.422636	0.362823	0.432691
185038	0.324251	0.264495	0.336222	0.385575	0.310138	0.301796	0.361998	0.338962	0.382485	0.311996	0.308872	0.391582	0.254324	0.325908	0.344512	0.311461	0.304974	0.376186	0.361887	0.311056	0.263677	0.271494	0.267099	0.372851	0.323061	0.26482	0.320512	0.300185	0.361033	0.271141	0.363801	0.275313	0.278677	0.242145	0.249313	0.379603	0.341395	0.319398	0.364535	0.33255	0.244204	0.302546	0.334777	0.3122	0.357983	0.306061	0.36082	0.33341	0.34081
185139	0.499708	0.421016	0.470957	0.472752	0.487809	0.445961	0.427659	0.427521	0.415276	0.435476	0.459623	0.500502	0.459375	0.507708	0.503769	0.472283	0.459004	0.45977	0.433954	0.433928	0.442494	0.461214	0.416447	0.438793	0.443114	0.425454	0.48244	0.52589	0.518817	0.416405	0.459919	0.44355	0.408785	0.449664	0.429172	0.453152	0.464132	0.485175	0.449182	0.442957	0.424567	0.420224	0.412695	0.435925	0.493526	0.453603	0.433101	0.43323	0.43718
185341	0.651172	0.581839	0.575866	0.641601	0.621181	0.611649	0.619266	0.545156	0.532243	0.560917	0.540264	0.5767	0.582877	0.625384	0.596879	0.592431	0.592289	0.633076	0.582559	0.572923	0.596855	0.655067	0.548198	0.534716	0.570742	0.548133	0.634474	0.551142	0.615537	0.54544	0.638981	0.522283	0.57259	0.523031	0.587506	0.552143	0.540646	0.567311	0.534891	0.493895	0.494385	0.552362	0.561311	0.582456	0.623289	0.579067	0.545129	0.556054	0.557611
185442	0.53145	0.397889	0.452675	0.527431	0.508064	0.500271	0.421767	0.452163	0.458996	0.506906	0.397296	0.48608	0.475821	0.434955	0.46759	0.456502	0.421694	0.420353	0.43296	0.457855	0.438355	0.496571	0.446396	0.402881	0.472004	0.458392	0.477478	0.448227	0.410087	0.400532	0.456585	0.439248	0.414131	0.424699	0.426496	0.507701	0.424483	0.420372	0.4238	0.433767	0.355122	0.428671	0.438349	0.438704	0.463273	0.475103	0.460263	0.456249	0.434009
185846	0.370196	0.262806	0.369756	0.398147	0.441236	0.401852	0.362789	0.381411	0.362803	0.341315	0.305866	0.327691	0.3344	0.398752	0.32789	0.332452	0.288413	0.398149	0.371579	0.343365	0.367708	0.397772	0.269337	0.314317	0.430447	0.284962	0.373382	0.366714	0.30107	0.296612	0.328125	0.328296	0.314626	0.285135	0.284226	0.387047	0.341337	0.373325	0.335521	0.373133	0.294732	0.30662	0.363761	0.305024	0.32217	0.315016	0.326932	0.340648	0.302669
185947	0.592994	0.523132	0.584338	0.608512	0.600921	0.563857	0.541941	0.492307	0.494236	0.565685	0.509411	0.57457	0.558806	0.554777	0.550819	0.535876	0.51291	0.512517	0.495062	0.522497	0.567943	0.587789	0.548566	0.495	0.577127	0.53614	0.55309	0.587934	0.553065	0.568127	0.51205	0.531462	0.50545	0.479565	0.493124	0.592758	0.522694	0.552037	0.52183	0.520373	0.491593	0.479089	0.525886	0.5349	0.547272	0.543759	0.476737	0.514081	0.480999
186040	0.492618	0.477592	0.515792	0.529646	0.55841	0.534318	0.459018	0.446012	0.452649	0.424845	0.413609	0.496304	0.490664	0.436835	0.444651	0.477689	0.433316	0.492919	0.397951	0.464942	0.405778	0.444274	0.47521	0.457856	0.422381	0.409124	0.410609	0.434746	0.438963	0.457484	0.445297	0.421375	0.388968	0.386165	0.407112	0.434863	0.465572	0.432823	0.427571	0.430036	0.400115	0.417471	0.406117	0.406173	0.446276	0.505029	0.475848	0.458295	0.408668
186141	0.501446	0.398418	0.481608	0.504376	0.554275	0.54591	0.486487	0.445693	0.433093	0.449084	0.416396	0.446332	0.450551	0.478558	0.510388	0.466455	0.424364	0.456543	0.449323	0.414424	0.463223	0.553245	0.389905	0.494196	0.484181	0.425086	0.477702	0.448409	0.416372	0.390841	0.520601	0.418292	0.37111	0.43413	0.454755	0.474487	0.440012	0.434707	0.423393	0.460275	0.395815	0.431343	0.411542	0.414978	0.430427	0.413687	0.398963	0.381673	0.436634
186444	0.41053	0.308977	0.371949	0.405869	0.396742	0.364429	0.403831	0.30333	0.31323	0.376098	0.3307	0.326893	0.324455	0.339568	0.39766	0.358916	0.342783	0.419376	0.35104	0.376896	0.364241	0.366708	0.297629	0.356162	0.343145	0.325365	0.367674	0.374608	0.294464	0.298628	0.401756	0.313042	0.284125	0.297361	0.313825	0.325816	0.314273	0.328019	0.303627	0.357011	0.304044	0.342262	0.312244	0.31946	0.393432	0.38401	0.350864	0.319696	0.335323
186545	0.353945	0.302962	0.327441	0.339749	0.329338	0.337843	0.296128	0.362118	0.366276	0.320988	0.27613	0.319299	0.323506	0.319336	0.323948	0.326736	0.287262	0.358689	0.290708	0.29684	0.306266	0.294121	0.329559	0.385489	0.309339	0.267852	0.329404	0.342383	0.292321	0.273161	0.356533	0.296903	0.267848	0.268386	0.29767	0.368623	0.312634	0.321954	0.27564	0.31784	0.266142	0.3274	0.306962	0.316268	0.338938	0.297209	0.345317	0.27398	0.304627
186848	0.527731	0.412669	0.466732	0.54439	0.533589	0.448686	0.447283	0.457728	0.423242	0.531075	0.423198	0.487585	0.493741	0.437722	0.495614	0.465917	0.490124	0.397299	0.423269	0.42582	0.404519	0.466908	0.398518	0.479058	0.515704	0.414669	0.481099	0.521222	0.514317	0.428342	0.465382	0.397824	0.382684	0.400875	0.40416	0.494505	0.476776	0.472318	0.476697	0.456713	0.369719	0.446651	0.420223	0.496063	0.515935	0.452976	0.483892	0.462357	0.496157
187143	0.488286	0.328994	0.444281	0.4785	0.469026	0.411081	0.33014	0.428247	0.451847	0.425158	0.36039	0.374959	0.366899	0.394863	0.367535	0.360806	0.390498	0.428664	0.327864	0.356812	0.361542	0.311716	0.431318	0.348491	0.366819	0.31396	0.469605	0.383533	0.378855	0.360181	0.384711	0.311144	0.318839	0.326503	0.314227	0.455268	0.412081	0.380787	0.402058	0.445326	0.332513	0.369179	0.388037	0.351162	0.4061	0.354985	0.413748	0.310952	0.329949
187345	0.437935	0.330555	0.427985	0.443583	0.428105	0.404881	0.371952	0.373574	0.418402	0.363976	0.35635	0.38263	0.377863	0.402862	0.328504	0.363343	0.376224	0.419756	0.347871	0.374468	0.400108	0.513732	0.383589	0.404295	0.421656	0.351115	0.343002	0.398143	0.382237	0.328522	0.411321	0.358437	0.336045	0.307144	0.307794	0.377925	0.335962	0.359995	0.343784	0.391146	0.383928	0.418252	0.333717	0.325489	0.374774	0.375391	0.450031	0.349126	0.430439
187547	0.496576	0.442508	0.474475	0.484885	0.474405	0.468945	0.429307	0.437193	0.444601	0.415353	0.394973	0.397125	0.438159	0.421118	0.425822	0.425908	0.461155	0.499205	0.404359	0.463277	0.482269	0.476081	0.416582	0.457746	0.421085	0.375671	0.427343	0.416386	0.517019	0.424345	0.420435	0.424989	0.419689	0.392615	0.410892	0.48059	0.481141	0.493164	0.473501	0.464284	0.412588	0.448026	0.410012	0.425724	0.514333	0.504138	0.499198	0.462402	0.490226
187850	0.385816	0.306154	0.320673	0.420169	0.390461	0.365014	0.361139	0.377559	0.372037	0.335797	0.283318	0.303213	0.303489	0.318185	0.314231	0.330477	0.328048	0.372048	0.298374	0.342031	0.316606	0.311135	0.349977	0.330002	0.326665	0.286833	0.322166	0.361228	0.370078	0.3346	0.380183	0.286828	0.296124	0.294511	0.288152	0.360698	0.374522	0.305824	0.362605	0.326474	0.298142	0.330663	0.355713	0.290388	0.358392	0.323715	0.368135	0.300594	0.327322
188145	0.492919	0.395598	0.442179	0.486515	0.472519	0.457152	0.439686	0.392028	0.395779	0.365325	0.421816	0.413043	0.432491	0.451131	0.40349	0.43234	0.362641	0.427111	0.40367	0.430661	0.397136	0.499411	0.397319	0.430772	0.407405	0.38614	0.429057	0.428868	0.440802	0.350527	0.39352	0.402888	0.381183	0.404864	0.383343	0.448286	0.435468	0.429753	0.405894	0.39948	0.327546	0.43347	0.412016	0.379313	0.470606	0.415564	0.447063	0.406593	0.410949
188347	0.466059	0.311278	0.388677	0.480141	0.476749	0.412012	0.383808	0.434602	0.409794	0.406467	0.332744	0.352503	0.400281	0.406568	0.360434	0.361192	0.349965	0.418421	0.35433	0.339645	0.355111	0.3616	0.384097	0.391584	0.360047	0.350721	0.310151	0.375204	0.307686	0.326366	0.37658	0.354036	0.352747	0.303656	0.307044	0.409041	0.341835	0.378607	0.372196	0.392506	0.341008	0.353902	0.362386	0.349994	0.3284	0.400517	0.387822	0.373334	0.348908
188448	0.529953	0.419934	0.465066	0.528671	0.527363	0.467095	0.486587	0.437925	0.42522	0.431296	0.432445	0.496708	0.471866	0.512179	0.453562	0.459108	0.420393	0.504797	0.45638	0.429489	0.453129	0.453308	0.426783	0.482639	0.424201	0.46674	0.457879	0.449068	0.493037	0.452176	0.435499	0.42118	0.421453	0.466796	0.458445	0.475145	0.450122	0.448762	0.430959	0.440075	0.393012	0.408968	0.393968	0.427193	0.494536	0.451945	0.438633	0.42637	0.410583
188549	0.475394	0.382924	0.484876	0.491553	0.447886	0.421154	0.414936	0.466995	0.455876	0.426603	0.386144	0.454105	0.4427	0.44675	0.447481	0.426592	0.43613	0.465588	0.439589	0.40972	0.419802	0.430477	0.424908	0.42766	0.455761	0.376498	0.434794	0.451764	0.386508	0.366472	0.480239	0.392696	0.398094	0.362216	0.340858	0.495545	0.433985	0.419744	0.448929	0.461664	0.411767	0.414388	0.391104	0.396927	0.497097	0.429579	0.46084	0.401751	0.439031
188751	0.332729	0.209817	0.324045	0.351226	0.348406	0.33487	0.332058	0.290189	0.286708	0.291647	0.22027	0.298361	0.289984	0.280672	0.258815	0.282379	0.253495	0.311883	0.264981	0.289654	0.240369	0.254455	0.244665	0.341055	0.308544	0.22417	0.283627	0.261863	0.252021	0.260359	0.291091	0.270085	0.20889	0.237117	0.234337	0.279173	0.296148	0.34697	0.244283	0.339013	0.236427	0.247476	0.260413	0.227256	0.271934	0.247772	0.281911	0.229592	0.249763
189349	0.478457	0.380853	0.420159	0.458604	0.460357	0.434639	0.463934	0.434493	0.473083	0.424712	0.395322	0.415723	0.432897	0.441497	0.415572	0.43487	0.419366	0.456417	0.406406	0.415983	0.407862	0.47298	0.403631	0.397812	0.426722	0.473949	0.424382	0.372235	0.403344	0.416734	0.408199	0.399586	0.394113	0.395702	0.426745	0.421854	0.427811	0.458582	0.449437	0.441855	0.43148	0.414778	0.405594	0.407917	0.461051	0.4514	0.483444	0.40575	0.389292
189450	0.352977	0.253284	0.30859	0.354182	0.376332	0.317594	0.320088	0.359409	0.338129	0.294705	0.250086	0.28771	0.31476	0.290451	0.265726	0.302033	0.282546	0.318894	0.301071	0.282696	0.267685	0.305288	0.279074	0.372227	0.299794	0.293971	0.327711	0.31483	0.298655	0.271832	0.313734	0.264832	0.268095	0.242838	0.256774	0.383014	0.334511	0.312649	0.361519	0.346526	0.307868	0.322085	0.308888	0.28192	0.340264	0.387097	0.312256	0.250102	0.307528
189652	0.638042	0.556824	0.638598	0.612302	0.59312	0.582836	0.582399	0.562772	0.567913	0.579233	0.55067	0.603567	0.617817	0.633189	0.657666	0.553283	0.546369	0.610976	0.531875	0.579942	0.571345	0.542546	0.53363	0.595608	0.546725	0.57065	0.588924	0.585881	0.623555	0.592082	0.61218	0.530727	0.598082	0.543523	0.531104	0.557109	0.603089	0.576	0.650052	0.559278	0.538495	0.589673	0.542237	0.600738	0.666296	0.664138	0.599307	0.541705	0.568787
190031	0.301065	0.238247	0.355693	0.296453	0.301479	0.289118	0.300704	0.270265	0.312025	0.302627	0.267897	0.334187	0.302075	0.284747	0.324573	0.266025	0.291414	0.267931	0.265814	0.275926	0.273431	0.336287	0.245484	0.293697	0.251868	0.24216	0.211003	0.286796	0.22825	0.253877	0.353052	0.222379	0.254262	0.205345	0.224535	0.274758	0.30316	0.273984	0.324612	0.336267	0.254243	0.259832	0.220331	0.257864	0.246203	0.252538	0.311156	0.240367	0.256775
191033	0.567868	0.524506	0.587212	0.610122	0.581748	0.52848	0.506845	0.478044	0.496688	0.53835	0.544228	0.562224	0.599198	0.546892	0.593526	0.588666	0.520824	0.569958	0.553293	0.573274	0.566384	0.505075	0.528695	0.519066	0.573651	0.517394	0.59054	0.573521	0.514005	0.526585	0.562197	0.543629	0.555982	0.537691	0.502952	0.547121	0.48643	0.562889	0.477126	0.522956	0.486296	0.52977	0.535171	0.563927	0.559211	0.540682	0.54138	0.508482	0.562895
191235	0.526961	0.431662	0.510276	0.534928	0.504819	0.477768	0.526802	0.462516	0.473219	0.454071	0.472291	0.506025	0.464719	0.515987	0.500638	0.461857	0.432253	0.486418	0.436312	0.459835	0.454348	0.480402	0.434432	0.488899	0.507391	0.461622	0.463251	0.505687	0.455	0.481506	0.526501	0.454986	0.444792	0.454483	0.419252	0.45391	0.421641	0.479472	0.460131	0.444169	0.361188	0.481235	0.462091	0.464943	0.448789	0.484847	0.50454	0.461505	0.428416
191336	0.475357	0.46403	0.47551	0.536752	0.531881	0.484889	0.430294	0.423328	0.471461	0.405185	0.364258	0.414273	0.490131	0.464751	0.408591	0.441039	0.420399	0.514062	0.41206	0.455104	0.50456	0.46465	0.46201	0.393463	0.505148	0.369804	0.457742	0.452191	0.377533	0.421074	0.480869	0.376709	0.412923	0.334056	0.391802	0.496261	0.452852	0.435128	0.512613	0.405997	0.411795	0.448443	0.427939	0.382166	0.495871	0.40928	0.457303	0.370589	0.463147
191437	0.596944	0.525373	0.539913	0.617725	0.59026	0.538079	0.540008	0.528576	0.52829	0.493751	0.539004	0.534065	0.551604	0.544505	0.60997	0.550738	0.585768	0.619333	0.469469	0.495751	0.514789	0.560537	0.476573	0.503453	0.580668	0.511325	0.509503	0.50819	0.532798	0.525826	0.575937	0.521173	0.525288	0.464901	0.520405	0.554845	0.574134	0.541506	0.485652	0.486752	0.449003	0.591239	0.474844	0.577331	0.555094	0.605127	0.59398	0.540548	0.576895
191841	0.558147	0.467736	0.503707	0.57439	0.569059	0.539844	0.5328	0.545272	0.554924	0.523286	0.459882	0.492296	0.504246	0.533302	0.489149	0.540467	0.499088	0.554075	0.508542	0.530305	0.507866	0.517393	0.510744	0.541005	0.484551	0.487528	0.501456	0.544107	0.519134	0.512442	0.56703	0.447444	0.497416	0.502866	0.480835	0.565201	0.507316	0.499027	0.474857	0.536289	0.478568	0.554558	0.480264	0.494308	0.559473	0.490826	0.560096	0.513152	0.54245
191942	0.429711	0.355958	0.447154	0.430695	0.470896	0.417577	0.424716	0.406794	0.400452	0.400257	0.395544	0.405465	0.437287	0.427904	0.449727	0.43127	0.430633	0.422829	0.408909	0.430461	0.383945	0.368652	0.40863	0.411903	0.420863	0.396951	0.397274	0.480235	0.413604	0.386475	0.484454	0.399198	0.370441	0.320382	0.332934	0.443865	0.415193	0.415834	0.396774	0.412763	0.39141	0.380531	0.355545	0.434055	0.437246	0.421913	0.400949	0.426314	0.376816
192035	0.557032	0.533158	0.537687	0.540224	0.504003	0.533454	0.526971	0.550603	0.540176	0.519369	0.495541	0.516872	0.512284	0.597411	0.558058	0.538558	0.506441	0.51816	0.530425	0.533793	0.523654	0.498058	0.473013	0.489604	0.508223	0.566073	0.558865	0.562173	0.542644	0.542675	0.577873	0.546831	0.539054	0.552972	0.529726	0.478662	0.537801	0.542966	0.517044	0.500409	0.5304	0.497838	0.532766	0.597938	0.593178	0.5043	0.544962	0.521759	0.500389
192136	0.419324	0.350227	0.43026	0.479477	0.488329	0.475513	0.457015	0.380321	0.419396	0.407589	0.357424	0.388917	0.459561	0.433389	0.382274	0.421188	0.384678	0.452742	0.413755	0.414757	0.365765	0.397299	0.382338	0.427844	0.399897	0.345548	0.355251	0.377847	0.373167	0.367645	0.433979	0.362317	0.341645	0.359659	0.392215	0.412816	0.436613	0.352682	0.402947	0.371288	0.369602	0.404667	0.360104	0.408115	0.379589	0.387059	0.400706	0.342055	0.431852
192237	0.540554	0.418399	0.526284	0.51439	0.462488	0.458144	0.498287	0.436289	0.430549	0.464679	0.473403	0.475811	0.459231	0.487903	0.441399	0.437848	0.456084	0.498526	0.413232	0.442152	0.440665	0.466225	0.423724	0.457458	0.499657	0.415794	0.40644	0.493617	0.392418	0.473451	0.434185	0.463041	0.472909	0.414033	0.443135	0.451018	0.504847	0.465046	0.442015	0.482084	0.456619	0.443138	0.48731	0.497956	0.454149	0.461742	0.444991	0.462016	0.45276
192439	0.415815	0.310574	0.340849	0.438274	0.43165	0.414145	0.332732	0.335936	0.340744	0.345465	0.314064	0.362118	0.359031	0.381527	0.375063	0.333962	0.316811	0.348422	0.281074	0.354797	0.36736	0.395801	0.32074	0.313045	0.327642	0.347018	0.345104	0.372335	0.345905	0.329167	0.392336	0.298297	0.332346	0.291215	0.315696	0.361954	0.351721	0.429929	0.331597	0.380574	0.309145	0.294323	0.310365	0.308298	0.336766	0.370585	0.336315	0.348778	0.287299
192540	0.409256	0.370719	0.402594	0.447064	0.427605	0.439189	0.399875	0.431673	0.389981	0.407429	0.412247	0.388253	0.371774	0.441167	0.44465	0.38685	0.409241	0.476965	0.407148	0.389696	0.351411	0.386513	0.344315	0.441968	0.419659	0.35444	0.399628	0.463536	0.409652	0.349979	0.38712	0.439617	0.365862	0.374463	0.348284	0.402649	0.404825	0.42573	0.362188	0.38856	0.388382	0.3557	0.354245	0.394553	0.418147	0.401345	0.362589	0.358549	0.371521
192641	0.652221	0.497684	0.504388	0.627522	0.62746	0.579705	0.569989	0.51342	0.544866	0.520313	0.536506	0.543715	0.596309	0.589033	0.584215	0.585516	0.565044	0.612312	0.541563	0.562113	0.48818	0.486921	0.502842	0.50958	0.5199	0.5169	0.56661	0.55027	0.57984	0.56667	0.627285	0.480848	0.529681	0.500918	0.560362	0.502468	0.526274	0.545942	0.526104	0.553887	0.425441	0.562635	0.532926	0.520959	0.583643	0.564808	0.586839	0.520817	0.56818
192843	0.473155	0.35995	0.439982	0.464354	0.422075	0.387629	0.417216	0.424619	0.388347	0.349818	0.329952	0.379153	0.42125	0.364163	0.390695	0.406496	0.358531	0.380953	0.333468	0.353415	0.347598	0.407731	0.367057	0.331231	0.32514	0.350641	0.423067	0.319821	0.359588	0.36456	0.408928	0.345737	0.306775	0.352559	0.346314	0.439492	0.370541	0.369928	0.3301	0.415493	0.300716	0.319613	0.354935	0.38673	0.395717	0.370389	0.363801	0.343669	0.355398
193239	0.490409	0.450085	0.504365	0.528701	0.503347	0.496165	0.479577	0.467504	0.460124	0.430037	0.38756	0.453255	0.479186	0.497783	0.49354	0.486617	0.424065	0.496138	0.450378	0.435132	0.437501	0.439613	0.42952	0.385676	0.46734	0.461576	0.541074	0.437289	0.483953	0.451769	0.53722	0.482361	0.460175	0.442228	0.462494	0.436939	0.418254	0.451845	0.473035	0.45233	0.415387	0.452632	0.42029	0.497556	0.460829	0.483669	0.400109	0.424879	0.462319
193845	0.383879	0.338219	0.50874	0.456158	0.445184	0.429677	0.463876	0.417541	0.441766	0.446966	0.35056	0.43348	0.423494	0.399974	0.375677	0.416458	0.418208	0.452597	0.392269	0.389395	0.393138	0.429698	0.356459	0.448839	0.43234	0.335033	0.419042	0.412802	0.404961	0.339148	0.421314	0.326047	0.362203	0.370826	0.410807	0.41649	0.388108	0.337959	0.427009	0.432589	0.425183	0.391041	0.408723	0.36944	0.446509	0.42073	0.464973	0.404099	0.434058
194140	0.419121	0.324216	0.367511	0.44105	0.437582	0.3799	0.365146	0.373095	0.374453	0.33595	0.317423	0.316837	0.342438	0.356216	0.334592	0.380766	0.373609	0.391548	0.327741	0.340166	0.320063	0.363166	0.315649	0.341652	0.300898	0.318906	0.294995	0.371456	0.306312	0.336229	0.378429	0.319933	0.301643	0.301857	0.309543	0.422042	0.325961	0.328761	0.338208	0.329639	0.293782	0.289809	0.34056	0.315144	0.283596	0.306162	0.357312	0.35979	0.362595
194443	0.468125	0.382748	0.426647	0.471634	0.462437	0.449686	0.458303	0.421266	0.408496	0.400016	0.418717	0.475164	0.412534	0.415345	0.433862	0.407654	0.404903	0.498875	0.388315	0.425234	0.425872	0.424362	0.412971	0.414967	0.41996	0.407921	0.458855	0.454194	0.445837	0.470087	0.457383	0.421494	0.376386	0.37852	0.388316	0.511732	0.399272	0.444949	0.47095	0.483897	0.397639	0.438279	0.456915	0.434554	0.441913	0.403196	0.473147	0.424085	0.407672
194645	0.388935	0.386614	0.459434	0.456195	0.430902	0.446145	0.434765	0.414329	0.410548	0.434544	0.462527	0.377483	0.404701	0.368906	0.364066	0.381186	0.368328	0.452518	0.37424	0.366267	0.410383	0.432069	0.383057	0.431851	0.388821	0.360863	0.407549	0.406091	0.363513	0.409386	0.392405	0.312427	0.349051	0.344355	0.370675	0.427642	0.393528	0.343453	0.412016	0.440778	0.370734	0.39974	0.393781	0.362207	0.371904	0.382267	0.491207	0.348286	0.419271
194746	0.427554	0.406486	0.438842	0.460759	0.444361	0.439391	0.405693	0.419123	0.433519	0.403499	0.379814	0.361202	0.412565	0.414432	0.421606	0.407896	0.413953	0.464257	0.392283	0.36608	0.406896	0.41635	0.405048	0.433228	0.414265	0.357149	0.349029	0.416186	0.36223	0.380299	0.399746	0.369054	0.34196	0.371743	0.386369	0.451291	0.370718	0.381141	0.466961	0.446767	0.38462	0.393532	0.355747	0.377999	0.436895	0.342882	0.411454	0.373559	0.412191
194847	0.464941	0.421819	0.517286	0.518927	0.562047	0.552004	0.462302	0.503115	0.513335	0.475855	0.494493	0.556117	0.528917	0.500736	0.465173	0.481048	0.471227	0.572514	0.490791	0.494293	0.488881	0.507987	0.446913	0.468685	0.465104	0.500342	0.491099	0.483035	0.515872	0.492979	0.492981	0.499057	0.503508	0.484687	0.492537	0.472491	0.456659	0.491041	0.485795	0.488395	0.471668	0.468318	0.475992	0.546417	0.474897	0.529254	0.431051	0.467948	0.447081
195041	0.645004	0.595802	0.673078	0.641609	0.682298	0.646819	0.621993	0.605113	0.568093	0.629967	0.574167	0.599064	0.619704	0.693731	0.624331	0.590774	0.563867	0.593517	0.552378	0.605954	0.562922	0.638715	0.524306	0.5813	0.630371	0.592694	0.598748	0.666884	0.650324	0.628129	0.665281	0.612672	0.620348	0.596151	0.633363	0.684191	0.554787	0.599736	0.597611	0.5551	0.512427	0.574078	0.545717	0.571302	0.59698	0.678051	0.559921	0.544428	0.59094
195445	0.477921	0.40469	0.427011	0.461595	0.444656	0.413749	0.389187	0.459681	0.474103	0.432665	0.455579	0.452231	0.441998	0.448026	0.391613	0.406409	0.386245	0.441633	0.408329	0.382961	0.383664	0.377049	0.413265	0.448083	0.464151	0.41562	0.433022	0.451054	0.398526	0.406513	0.41762	0.402672	0.355665	0.388366	0.391333	0.433894	0.422527	0.418361	0.388941	0.392797	0.37694	0.390527	0.409118	0.415651	0.433547	0.427253	0.414984	0.408619	0.408237
195647	0.588399	0.560813	0.57184	0.661049	0.61831	0.552457	0.569134	0.531852	0.535417	0.578071	0.496972	0.556586	0.596089	0.513273	0.552395	0.573666	0.513205	0.535211	0.554196	0.563286	0.522059	0.578085	0.575749	0.491724	0.497092	0.484985	0.50504	0.533489	0.514777	0.517233	0.531559	0.483524	0.530789	0.516824	0.533202	0.578273	0.551662	0.486343	0.545708	0.490098	0.479257	0.474178	0.540336	0.556871	0.531616	0.536169	0.518555	0.476718	0.511126
195849	0.681866	0.586335	0.607394	0.662333	0.626777	0.579488	0.53938	0.551606	0.568387	0.641886	0.592159	0.607209	0.669533	0.580422	0.625143	0.629585	0.581633	0.646404	0.525641	0.605233	0.573718	0.591663	0.572536	0.601203	0.548603	0.538033	0.568808	0.634796	0.67284	0.58893	0.587315	0.574937	0.581873	0.570115	0.582897	0.617571	0.64392	0.642428	0.597819	0.585695	0.58903	0.561827	0.624192	0.606085	0.646615	0.596029	0.596082	0.604437	0.589452
195950	0.554637	0.520221	0.539789	0.555958	0.572649	0.571818	0.590225	0.514768	0.507112	0.568359	0.484649	0.542701	0.519895	0.592292	0.581455	0.56922	0.501184	0.55233	0.50257	0.552962	0.535828	0.529533	0.542483	0.546948	0.541926	0.536268	0.590457	0.568122	0.511452	0.554952	0.598226	0.477245	0.539916	0.587192	0.573365	0.524353	0.575711	0.55047	0.524318	0.522756	0.476943	0.548063	0.554184	0.547172	0.598275	0.596252	0.563274	0.53743	0.532439
196144	0.546515	0.479415	0.481391	0.530159	0.515066	0.479016	0.428352	0.447043	0.45077	0.472191	0.47487	0.45901	0.483829	0.492283	0.498877	0.514973	0.527499	0.474245	0.504434	0.505689	0.482977	0.464432	0.481009	0.477974	0.471674	0.372926	0.425157	0.462909	0.457911	0.443881	0.503848	0.395867	0.469608	0.441899	0.429164	0.417882	0.410438	0.412329	0.488099	0.430028	0.40677	0.501594	0.44509	0.413112	0.519281	0.432633	0.538289	0.460296	0.48778
196346	0.372536	0.321245	0.379303	0.37904	0.398999	0.388193	0.349181	0.397177	0.392757	0.324091	0.270355	0.380923	0.35225	0.342242	0.292798	0.378402	0.317047	0.388597	0.349578	0.343492	0.325372	0.355594	0.309349	0.318837	0.319315	0.320447	0.33925	0.347539	0.342922	0.280754	0.393575	0.239897	0.287281	0.268346	0.291364	0.385286	0.381021	0.337545	0.387287	0.386363	0.32458	0.334757	0.415387	0.3282	0.388329	0.384087	0.391792	0.338827	0.384284
196750	0.529075	0.475682	0.520931	0.560801	0.526246	0.510273	0.479404	0.512187	0.502504	0.439233	0.449409	0.509571	0.495503	0.507148	0.513268	0.526856	0.480354	0.499045	0.454603	0.483035	0.482658	0.52267	0.490448	0.461369	0.532841	0.439701	0.529157	0.530846	0.529455	0.492198	0.541694	0.500253	0.480313	0.428078	0.466984	0.506317	0.512494	0.506155	0.522455	0.493608	0.415016	0.522969	0.482987	0.469216	0.493437	0.457193	0.496379	0.479103	0.465998
197348	0.602269	0.555449	0.582571	0.579117	0.610161	0.54292	0.576987	0.554211	0.577498	0.575327	0.570836	0.563495	0.543031	0.566534	0.615636	0.490749	0.491955	0.554578	0.536727	0.506225	0.522392	0.550289	0.55113	0.570954	0.572957	0.54591	0.62262	0.53929	0.572215	0.576794	0.592892	0.52338	0.576891	0.560482	0.552401	0.579381	0.542312	0.618241	0.561638	0.562003	0.508221	0.547618	0.557946	0.635981	0.651224	0.538849	0.556605	0.584592	0.556496
197550	0.598191	0.516879	0.550319	0.570894	0.561449	0.536453	0.547325	0.564466	0.581452	0.531338	0.484283	0.527423	0.569513	0.580235	0.590205	0.52971	0.514364	0.535853	0.517056	0.522281	0.550035	0.506432	0.556388	0.483857	0.589075	0.531194	0.548697	0.558442	0.553112	0.505926	0.574731	0.542127	0.509586	0.504019	0.560786	0.56118	0.58464	0.588427	0.531441	0.528766	0.469238	0.545394	0.507698	0.513823	0.555692	0.55339	0.580478	0.510559	0.545885
198047	0.395471	0.288189	0.37655	0.411448	0.437583	0.335815	0.37494	0.351636	0.349448	0.379813	0.380764	0.437362	0.357744	0.358559	0.354699	0.372515	0.336529	0.382424	0.33813	0.275234	0.318899	0.344958	0.296342	0.363736	0.373603	0.285663	0.303054	0.341206	0.31642	0.320353	0.392867	0.300654	0.285398	0.25948	0.280303	0.38351	0.325371	0.289702	0.364825	0.337755	0.316472	0.302249	0.382412	0.337111	0.343957	0.29897	0.352563	0.301987	0.310534
198249	0.39124	0.312174	0.314759	0.392526	0.362869	0.391096	0.323607	0.391438	0.394833	0.330857	0.336287	0.362321	0.330958	0.335609	0.338143	0.348397	0.336784	0.379359	0.325101	0.329083	0.36691	0.367445	0.311733	0.365793	0.391338	0.282146	0.360722	0.383795	0.298639	0.321514	0.36234	0.283065	0.324113	0.274192	0.289684	0.329496	0.346377	0.30728	0.368785	0.346452	0.319761	0.323975	0.340949	0.30375	0.358273	0.319948	0.390523	0.308229	0.380379
198350	0.298071	0.208727	0.328717	0.309973	0.273963	0.237895	0.221975	0.285236	0.249196	0.279819	0.173595	0.239138	0.227268	0.290027	0.274773	0.220033	0.195237	0.272892	0.232991	0.208101	0.209235	0.203189	0.25786	0.310801	0.253998	0.19925	0.247161	0.264984	0.184388	0.243698	0.23717	0.250327	0.237933	0.213705	0.26242	0.293078	0.315607	0.309423	0.234422	0.256964	0.304092	0.236846	0.260241	0.226034	0.246449	0.204223	0.247224	0.218536	0.234878
198451	0.545619	0.486714	0.565992	0.577856	0.556534	0.532062	0.549416	0.526886	0.562288	0.497008	0.539513	0.547963	0.504677	0.564173	0.562667	0.509729	0.525697	0.532525	0.490354	0.487734	0.501422	0.481642	0.491559	0.549322	0.520072	0.542162	0.581654	0.524325	0.562907	0.524949	0.539409	0.565895	0.514636	0.556958	0.551527	0.542723	0.504128	0.546033	0.543515	0.578659	0.503702	0.506032	0.51471	0.552096	0.59741	0.556855	0.524514	0.511849	0.490926
198653	0.349497	0.274073	0.339613	0.357897	0.317808	0.317285	0.296019	0.333441	0.346885	0.307172	0.301244	0.356364	0.281862	0.331112	0.303136	0.289671	0.327343	0.314527	0.28917	0.276532	0.276166	0.271425	0.288601	0.345724	0.274242	0.286328	0.315293	0.363	0.274612	0.305572	0.33678	0.266619	0.251921	0.264791	0.312464	0.339985	0.354895	0.349097	0.320326	0.332438	0.299279	0.304496	0.323264	0.276743	0.295706	0.282266	0.317678	0.312155	0.306722
198855	0.581101	0.442718	0.534595	0.613289	0.6275	0.454961	0.492441	0.465598	0.505884	0.496198	0.403159	0.445742	0.530432	0.418247	0.44492	0.517256	0.476181	0.536441	0.475797	0.473935	0.444079	0.456103	0.436137	0.438722	0.453506	0.396549	0.435469	0.513935	0.495736	0.428161	0.487268	0.375305	0.399471	0.402823	0.389723	0.488806	0.501558	0.450359	0.485032	0.483532	0.397629	0.48264	0.440915	0.499928	0.517297	0.499073	0.465966	0.447452	0.522586
199150	0.393089	0.287012	0.364095	0.380298	0.402393	0.31355	0.333477	0.359951	0.363358	0.356248	0.310102	0.334854	0.340566	0.35149	0.389893	0.319528	0.34093	0.33817	0.319225	0.294961	0.288656	0.313264	0.303674	0.327783	0.387661	0.323983	0.372239	0.370917	0.359067	0.34159	0.393963	0.343113	0.29478	0.344447	0.329575	0.341463	0.351173	0.345585	0.313596	0.362504	0.305187	0.296854	0.33085	0.319545	0.330053	0.373879	0.353792	0.304319	0.329543
199251	0.536527	0.443098	0.50086	0.541202	0.562894	0.538782	0.555096	0.511877	0.5107	0.527778	0.488619	0.483525	0.532996	0.562982	0.549021	0.529435	0.522753	0.574491	0.467669	0.508835	0.534654	0.545977	0.487047	0.52564	0.461195	0.451889	0.464738	0.543616	0.463948	0.51082	0.629006	0.472723	0.539208	0.439398	0.46234	0.526474	0.505749	0.497467	0.507628	0.512306	0.470612	0.532874	0.446421	0.529555	0.574739	0.524664	0.564907	0.542965	0.551179
199352	0.35158	0.279544	0.372441	0.378062	0.393709	0.368227	0.364824	0.304895	0.344119	0.318208	0.316628	0.413435	0.340998	0.32325	0.328223	0.366794	0.303389	0.348388	0.303327	0.348904	0.317141	0.349575	0.313004	0.318393	0.333814	0.292438	0.331663	0.330655	0.363167	0.330454	0.371561	0.275809	0.323143	0.276693	0.296521	0.371873	0.340633	0.316128	0.359598	0.358276	0.291927	0.31942	0.284209	0.257377	0.337774	0.33968	0.335969	0.355592	0.331417
199453	0.2858	0.247879	0.302628	0.359705	0.341751	0.280877	0.290814	0.270216	0.290218	0.275132	0.228069	0.267172	0.303959	0.339775	0.258739	0.309025	0.321506	0.313238	0.274807	0.279987	0.289747	0.299152	0.281202	0.281434	0.273107	0.228336	0.269601	0.307984	0.285049	0.28254	0.351235	0.262853	0.256735	0.227093	0.245949	0.331974	0.323352	0.307955	0.342699	0.308908	0.237571	0.299186	0.260254	0.270777	0.292192	0.274606	0.294564	0.254675	0.292446
199655	0.587289	0.477192	0.576225	0.55627	0.539377	0.452667	0.462708	0.460664	0.477847	0.550823	0.460704	0.540242	0.592906	0.496051	0.482617	0.523401	0.453091	0.530616	0.461186	0.44195	0.46907	0.507323	0.524516	0.447204	0.49501	0.456208	0.499823	0.49663	0.493024	0.525437	0.540584	0.439065	0.471793	0.500583	0.461872	0.494661	0.4971	0.468305	0.506823	0.508188	0.435566	0.468839	0.483315	0.445756	0.495316	0.461221	0.539908	0.430047	0.464538
199958	0.353954	0.256635	0.301494	0.348429	0.343598	0.302297	0.321163	0.291063	0.304054	0.277103	0.239775	0.292035	0.25698	0.329788	0.291194	0.282183	0.251265	0.340407	0.258046	0.281974	0.24168	0.277637	0.268556	0.327894	0.266012	0.26811	0.265719	0.288162	0.261809	0.289069	0.308173	0.300364	0.238721	0.239136	0.241782	0.306693	0.312324	0.303712	0.291374	0.30125	0.280114	0.249681	0.328448	0.265612	0.331936	0.274385	0.266752	0.284237	0.256919
200008	0.615119	0.475273	0.625553	0.603855	0.578156	0.551263	0.570582	0.524009	0.589244	0.555456	0.577378	0.535384	0.528564	0.60232	0.734001	0.542679	0.602304	0.591311	0.524844	0.584738	0.517582	0.49923	0.496971	0.527427	0.50353	0.554219	0.553486	0.603116	0.609991	0.546069	0.61791	0.501424	0.568863	0.502867	0.543046	0.540909	0.496164	0.533668	0.514989	0.549752	0.532174	0.526558	0.540628	0.517985	0.576021	0.624104	0.524029	0.547409	0.541223
200109	0.470639	0.380176	0.436615	0.434929	0.434959	0.379975	0.411513	0.399097	0.410861	0.364535	0.351996	0.3587	0.387343	0.367684	0.404989	0.368315	0.395988	0.46546	0.390703	0.396821	0.36721	0.359048	0.41995	0.349338	0.423641	0.432347	0.402698	0.468643	0.417565	0.348015	0.337215	0.416585	0.338519	0.374025	0.363856	0.368499	0.409995	0.407897	0.40223	0.476551	0.368372	0.412528	0.406416	0.388814	0.418599	0.398313	0.378163	0.369246	0.362418
200311	0.61771	0.462041	0.529047	0.561587	0.578675	0.574275	0.607346	0.560935	0.571324	0.569209	0.508193	0.516875	0.537762	0.474803	0.530522	0.569631	0.562892	0.609831	0.548044	0.543985	0.528676	0.567802	0.474879	0.515557	0.524777	0.515445	0.501481	0.490477	0.502926	0.480515	0.481555	0.473408	0.442639	0.490106	0.496385	0.588611	0.575322	0.51809	0.539747	0.558201	0.553339	0.478817	0.513006	0.498349	0.592476	0.567412	0.55863	0.524743	0.513603
200513	0.583837	0.502167	0.595962	0.596271	0.621454	0.620297	0.558886	0.520321	0.498811	0.611555	0.49064	0.534912	0.527923	0.589758	0.579833	0.524949	0.572299	0.541398	0.481456	0.555442	0.501629	0.559369	0.528458	0.505785	0.613358	0.520686	0.550657	0.61923	0.606468	0.530176	0.560362	0.507723	0.562253	0.515061	0.546829	0.559148	0.614275	0.622994	0.507537	0.543452	0.532431	0.547381	0.583895	0.558888	0.631719	0.588629	0.513262	0.567855	0.54034
200614	0.346953	0.35278	0.427949	0.399119	0.441169	0.38471	0.298312	0.371901	0.386504	0.431963	0.353343	0.414705	0.406245	0.39979	0.372311	0.385181	0.386218	0.404974	0.343315	0.384351	0.419215	0.410597	0.378576	0.398021	0.502218	0.337713	0.407459	0.444982	0.41503	0.352457	0.446295	0.36934	0.348878	0.322735	0.340047	0.449495	0.404999	0.401672	0.376621	0.415504	0.287313	0.386391	0.332576	0.334577	0.409928	0.423576	0.48026	0.402612	0.399811
200917	0.339617	0.28833	0.353283	0.357202	0.361963	0.285562	0.334436	0.280025	0.308711	0.259187	0.203516	0.222915	0.272053	0.291401	0.265458	0.29173	0.26265	0.26535	0.268498	0.2894	0.256676	0.27685	0.256987	0.307539	0.294998	0.211923	0.216955	0.28166	0.272064	0.267298	0.383252	0.221466	0.265599	0.226668	0.248191	0.338821	0.301908	0.253992	0.34127	0.319412	0.239345	0.284058	0.281336	0.272438	0.275066	0.284604	0.321996	0.249918	0.300653
201111	0.399742	0.361095	0.433909	0.477343	0.444702	0.433582	0.414637	0.485469	0.524591	0.45471	0.400489	0.410614	0.424154	0.433734	0.404133	0.436334	0.299013	0.426552	0.346305	0.401842	0.412319	0.410964	0.395789	0.378444	0.411547	0.373488	0.447227	0.405197	0.443148	0.409754	0.465445	0.39176	0.36189	0.355898	0.417454	0.481097	0.433002	0.389505	0.508419	0.497872	0.46758	0.444821	0.42655	0.401988	0.452157	0.413251	0.425553	0.387345	0.408243
201414	0.451284	0.44498	0.503973	0.526566	0.56742	0.505972	0.407524	0.543488	0.524856	0.38029	0.39207	0.478694	0.463816	0.443605	0.367081	0.468704	0.416736	0.506138	0.401062	0.43701	0.43105	0.454994	0.417052	0.569634	0.475943	0.368815	0.478551	0.456429	0.385801	0.355124	0.464389	0.336485	0.341599	0.327637	0.3541	0.488941	0.360158	0.342155	0.488554	0.471913	0.466758	0.47534	0.417502	0.355819	0.49059	0.441326	0.418093	0.422712	0.483832
201515	0.353659	0.330434	0.309273	0.339841	0.375255	0.387419	0.394857	0.344224	0.373214	0.337138	0.306661	0.360582	0.284509	0.38083	0.35174	0.347976	0.394481	0.464656	0.29628	0.318608	0.343755	0.359405	0.29117	0.380653	0.343375	0.296962	0.353598	0.350847	0.317639	0.339598	0.377431	0.321551	0.311316	0.292594	0.329609	0.358914	0.338391	0.305231	0.364663	0.414234	0.287538	0.31623	0.304742	0.295439	0.399556	0.362462	0.383662	0.273575	0.362385
201818	0.53617	0.513478	0.539636	0.584014	0.633556	0.551405	0.538461	0.522401	0.569864	0.591765	0.546326	0.505241	0.548707	0.553999	0.653615	0.552039	0.541082	0.600967	0.512006	0.573682	0.583081	0.567485	0.502027	0.525913	0.5289	0.530812	0.613047	0.536522	0.582869	0.598	0.603892	0.573253	0.575812	0.553935	0.608513	0.577077	0.574244	0.593248	0.56824	0.559521	0.486545	0.526589	0.517884	0.592709	0.611696	0.557864	0.533179	0.529635	0.535664
202113	0.408004	0.331194	0.360781	0.414144	0.416802	0.378659	0.301643	0.38063	0.424011	0.425121	0.325906	0.415532	0.375682	0.364625	0.388846	0.377005	0.379661	0.376736	0.37222	0.348279	0.333177	0.33432	0.333799	0.333836	0.30449	0.354365	0.333464	0.359548	0.331646	0.317764	0.357319	0.307081	0.304955	0.295552	0.312447	0.390651	0.389636	0.375534	0.360726	0.415102	0.346901	0.36844	0.356886	0.339836	0.34722	0.383838	0.345965	0.33079	0.353052
202719	0.519597	0.491363	0.57815	0.556874	0.548334	0.529805	0.541666	0.485004	0.485785	0.545359	0.533657	0.495898	0.544764	0.524768	0.531243	0.53052	0.470489	0.547976	0.506323	0.503354	0.493645	0.466314	0.51741	0.476291	0.538845	0.5137	0.454844	0.481519	0.505415	0.472368	0.468066	0.48824	0.461589	0.455893	0.451787	0.531938	0.540773	0.523473	0.517024	0.532358	0.519301	0.531815	0.551212	0.517096	0.497497	0.583566	0.535181	0.459845	0.54619
203418	0.572312	0.545065	0.56984	0.611609	0.607717	0.530589	0.516476	0.490634	0.48951	0.566502	0.500084	0.560753	0.535738	0.565459	0.537584	0.491053	0.481936	0.603579	0.470113	0.488981	0.479861	0.547	0.592835	0.472038	0.555372	0.464824	0.496787	0.548832	0.526697	0.509366	0.529541	0.512651	0.488808	0.485441	0.512292	0.546657	0.500582	0.522118	0.491878	0.50219	0.467318	0.503823	0.49951	0.507892	0.507749	0.489481	0.478917	0.491137	0.449657
203923	0.36032	0.252694	0.300626	0.413549	0.331051	0.325831	0.377361	0.367488	0.364118	0.311257	0.254228	0.328516	0.326523	0.303348	0.320021	0.307379	0.307816	0.367813	0.337853	0.298738	0.288366	0.331251	0.254556	0.312137	0.292786	0.306802	0.254697	0.326772	0.324045	0.269548	0.289293	0.252042	0.248171	0.26782	0.247916	0.362888	0.360166	0.383402	0.310077	0.383926	0.2718	0.279825	0.307726	0.34974	0.265145	0.307628	0.357262	0.315605	0.301857
204016	0.592759	0.470657	0.489117	0.587571	0.567968	0.562708	0.551308	0.493792	0.497287	0.564851	0.532196	0.514863	0.543037	0.512714	0.547857	0.559958	0.565815	0.567938	0.551436	0.564178	0.562351	0.567546	0.531119	0.507635	0.528593	0.565269	0.515591	0.535395	0.519217	0.54134	0.530967	0.516995	0.503731	0.535803	0.56472	0.561838	0.536746	0.54448	0.515411	0.530831	0.482623	0.515924	0.518722	0.586673	0.562886	0.566038	0.530605	0.554713	0.542347
204218	0.668835	0.503246	0.661276	0.655359	0.66459	0.62723	0.640229	0.579995	0.566907	0.624123	0.603195	0.609864	0.613932	0.629432	0.626028	0.594432	0.61102	0.596418	0.561062	0.596275	0.574806	0.658261	0.550561	0.588567	0.606145	0.592893	0.596295	0.588131	0.643157	0.641392	0.606327	0.581971	0.589351	0.607117	0.625836	0.629038	0.598899	0.563745	0.600683	0.544439	0.554919	0.618517	0.585724	0.586859	0.579354	0.566922	0.575763	0.599518	0.570035
204319	0.443383	0.352931	0.361072	0.433837	0.407742	0.364711	0.36516	0.299367	0.322616	0.397357	0.280652	0.373505	0.368313	0.34618	0.369874	0.348323	0.37657	0.393829	0.334501	0.323065	0.34624	0.356631	0.389403	0.336607	0.357217	0.293187	0.356406	0.360689	0.34598	0.327955	0.375395	0.333184	0.3251	0.336423	0.315499	0.402554	0.352843	0.34598	0.386586	0.351457	0.30939	0.357552	0.351731	0.298323	0.358343	0.33409	0.375269	0.356843	0.335519
204420	0.600215	0.454047	0.593376	0.611419	0.639691	0.582576	0.517734	0.569606	0.568548	0.523237	0.484637	0.512253	0.572834	0.559101	0.553192	0.545691	0.534204	0.527828	0.49382	0.522515	0.504362	0.509256	0.477091	0.489313	0.571558	0.509742	0.556672	0.581158	0.53284	0.507271	0.586783	0.50874	0.51329	0.499495	0.503442	0.556469	0.526812	0.534034	0.567276	0.550426	0.424922	0.541048	0.49236	0.526509	0.581647	0.585181	0.501494	0.483522	0.54606
204521	0.630454	0.617964	0.717515	0.691004	0.673394	0.676141	0.645143	0.653575	0.712901	0.7087	0.592406	0.639942	0.668055	0.633439	0.703366	0.691872	0.675189	0.656659	0.544289	0.680639	0.691221	0.689326	0.667157	0.641798	0.675484	0.702461	0.641877	0.68827	0.653709	0.627455	0.641125	0.616087	0.631569	0.63926	0.658463	0.677301	0.672164	0.692341	0.728058	0.68198	0.638122	0.691593	0.642449	0.691714	0.726559	0.722633	0.671706	0.654647	0.690246
204622	0.477316	0.332665	0.41578	0.479354	0.479354	0.434601	0.431509	0.403136	0.372891	0.360485	0.384971	0.376095	0.386814	0.440806	0.44385	0.394639	0.378331	0.361455	0.363527	0.391825	0.369231	0.353255	0.367857	0.367391	0.364222	0.389642	0.42528	0.382306	0.4263	0.387773	0.386152	0.378414	0.395105	0.371358	0.371141	0.385037	0.414415	0.370328	0.407113	0.377568	0.333946	0.381541	0.389958	0.396014	0.398509	0.398941	0.391994	0.357961	0.35267
205119	0.472891	0.371966	0.417217	0.503199	0.478039	0.421287	0.433669	0.411904	0.437148	0.430498	0.390079	0.463504	0.443022	0.424308	0.432276	0.4626	0.41994	0.430041	0.366989	0.39341	0.360127	0.429529	0.43396	0.398685	0.454893	0.380034	0.419147	0.452462	0.409317	0.389325	0.456077	0.413107	0.427854	0.405088	0.402018	0.389377	0.444404	0.419057	0.39799	0.436795	0.372697	0.400234	0.450964	0.434743	0.457273	0.433958	0.409271	0.392768	0.436642
205220	0.441617	0.356541	0.409891	0.456792	0.447664	0.427333	0.426149	0.438074	0.450816	0.448436	0.337316	0.373776	0.357749	0.39718	0.387968	0.365815	0.384284	0.446214	0.382742	0.371575	0.420763	0.429146	0.395797	0.394709	0.408366	0.337784	0.39765	0.467294	0.389527	0.381213	0.429023	0.348622	0.36406	0.361316	0.381214	0.423999	0.355325	0.35531	0.406536	0.397341	0.392771	0.443006	0.414406	0.348942	0.429579	0.405667	0.433197	0.375194	0.417174
205725	0.499819	0.40151	0.426603	0.528411	0.490178	0.463065	0.457054	0.448887	0.440049	0.438214	0.380837	0.427271	0.507354	0.409522	0.473836	0.467664	0.40956	0.51343	0.41861	0.439367	0.402754	0.452029	0.419234	0.415567	0.481022	0.437193	0.461828	0.415955	0.458626	0.443616	0.439386	0.420558	0.407	0.40504	0.41424	0.382388	0.426936	0.428011	0.478634	0.430661	0.395019	0.409554	0.426981	0.425172	0.452982	0.479092	0.485273	0.432724	0.44902
205826	0.548669	0.496396	0.500227	0.591012	0.591742	0.589743	0.578435	0.543166	0.5718	0.571369	0.514313	0.544692	0.554393	0.565843	0.598793	0.505891	0.513544	0.578435	0.479725	0.532278	0.580838	0.583635	0.532992	0.579423	0.549113	0.557883	0.558343	0.547357	0.585908	0.570999	0.577321	0.511909	0.570967	0.551908	0.564234	0.552365	0.546583	0.540057	0.574047	0.530933	0.559963	0.528906	0.565591	0.546359	0.59749	0.613599	0.576001	0.565786	0.528066
206222	0.437713	0.364169	0.447983	0.468084	0.447484	0.436526	0.427023	0.461257	0.463683	0.483149	0.450208	0.491301	0.41009	0.457891	0.423767	0.408165	0.427418	0.497587	0.383783	0.413024	0.375609	0.468375	0.40418	0.471666	0.394984	0.427102	0.431974	0.428134	0.452637	0.425868	0.459409	0.452903	0.409957	0.362998	0.385741	0.479625	0.397878	0.44615	0.429126	0.450985	0.429391	0.388671	0.442345	0.422186	0.468283	0.441357	0.431432	0.448328	0.451631
206323	0.625565	0.509944	0.561545	0.608322	0.587054	0.574951	0.592611	0.539361	0.559426	0.587469	0.525983	0.526611	0.576096	0.554482	0.549605	0.548595	0.582183	0.578235	0.521668	0.561066	0.515796	0.545902	0.492411	0.481911	0.491953	0.563865	0.57072	0.528137	0.546739	0.511716	0.541871	0.503488	0.528735	0.498514	0.535632	0.556349	0.563738	0.51125	0.543386	0.57086	0.48642	0.599986	0.539376	0.51288	0.590663	0.5835	0.58409	0.542588	0.583121
206525	0.376065	0.25708	0.374276	0.406322	0.390769	0.312197	0.316037	0.342015	0.368612	0.304002	0.25683	0.327979	0.354076	0.363205	0.340119	0.353608	0.272047	0.266782	0.26331	0.295199	0.284405	0.32757	0.320105	0.323114	0.327254	0.278395	0.395609	0.306608	0.325438	0.310424	0.355331	0.338416	0.254011	0.276175	0.301956	0.350712	0.299015	0.336235	0.320918	0.356813	0.247175	0.324655	0.311018	0.29187	0.368615	0.31268	0.318055	0.333257	0.3002
206727	0.478603	0.365733	0.463025	0.51836	0.465595	0.447805	0.438257	0.416263	0.425591	0.433824	0.444419	0.43024	0.415953	0.414103	0.45507	0.40536	0.415344	0.42351	0.400655	0.40679	0.423868	0.419838	0.404628	0.43156	0.429716	0.421635	0.485835	0.435465	0.480386	0.434081	0.418543	0.396908	0.414431	0.381106	0.405125	0.400258	0.406895	0.422047	0.383111	0.425043	0.375579	0.361752	0.402164	0.418702	0.41231	0.398434	0.411468	0.376057	0.406958
206828	0.520581	0.487397	0.53418	0.581479	0.567549	0.551263	0.588647	0.518205	0.527982	0.478293	0.462885	0.492735	0.505716	0.525365	0.614161	0.512714	0.525138	0.591333	0.542591	0.500033	0.524585	0.534493	0.485811	0.462365	0.494484	0.430942	0.521124	0.494705	0.43567	0.506965	0.544998	0.490899	0.506713	0.465121	0.436643	0.588949	0.499338	0.468836	0.533638	0.526724	0.492913	0.60289	0.451497	0.490401	0.562744	0.531386	0.57093	0.510762	0.592745
206929	0.372438	0.316019	0.380761	0.427454	0.409384	0.379412	0.355552	0.363246	0.339002	0.392264	0.299365	0.335166	0.36332	0.365055	0.394362	0.366249	0.344417	0.359707	0.317294	0.341293	0.332461	0.349498	0.309192	0.384265	0.325163	0.301793	0.359144	0.370014	0.327386	0.310247	0.386105	0.311405	0.302462	0.283403	0.319224	0.423812	0.415474	0.339154	0.351882	0.377237	0.303731	0.381394	0.315464	0.312376	0.401365	0.357079	0.379522	0.320124	0.340994
207123	0.485558	0.389715	0.408329	0.437614	0.466066	0.456979	0.459532	0.38473	0.410164	0.429673	0.364677	0.44521	0.396247	0.464336	0.440558	0.420801	0.378082	0.467544	0.360541	0.403343	0.442713	0.393913	0.383496	0.434182	0.475531	0.372056	0.329424	0.491365	0.37818	0.397426	0.467104	0.415416	0.374999	0.415477	0.39497	0.398636	0.471473	0.440756	0.437593	0.468463	0.403082	0.374278	0.364741	0.367687	0.491713	0.433019	0.397011	0.391923	0.400836
207426	0.51593	0.37533	0.451716	0.492051	0.492132	0.490753	0.495256	0.427765	0.456209	0.457299	0.43237	0.461551	0.446571	0.402158	0.472692	0.417376	0.412407	0.449327	0.387869	0.460655	0.416946	0.433515	0.434078	0.41156	0.415667	0.39573	0.383752	0.49173	0.417172	0.415873	0.41553	0.397883	0.382753	0.367655	0.389601	0.466718	0.454459	0.407863	0.488147	0.44673	0.41133	0.424474	0.408264	0.422023	0.449577	0.468995	0.536956	0.439088	0.406672
208024	0.440671	0.387014	0.454846	0.492761	0.480842	0.40975	0.436993	0.431787	0.401988	0.396548	0.39588	0.436295	0.424666	0.431637	0.457084	0.407392	0.390077	0.417098	0.392801	0.393714	0.371011	0.414493	0.387576	0.420961	0.400431	0.413471	0.415431	0.429744	0.437917	0.431957	0.423665	0.387161	0.407873	0.443725	0.454195	0.422695	0.396422	0.464203	0.451099	0.406365	0.433064	0.404246	0.391926	0.426743	0.489597	0.456343	0.460402	0.424355	0.443322
208125	0.425604	0.383787	0.484255	0.495083	0.455652	0.415819	0.427199	0.458693	0.451481	0.417036	0.426646	0.451605	0.430988	0.476572	0.484426	0.451223	0.447484	0.473094	0.421476	0.408142	0.421053	0.443404	0.400273	0.402753	0.468326	0.427897	0.435061	0.462222	0.449157	0.444209	0.46546	0.466481	0.418063	0.418232	0.458992	0.403617	0.432671	0.41968	0.430204	0.426072	0.367169	0.43058	0.390263	0.400281	0.441042	0.442373	0.405481	0.390731	0.404524
208226	0.57655	0.402125	0.509364	0.536191	0.553994	0.48498	0.518126	0.42184	0.399992	0.443352	0.397903	0.497147	0.452657	0.461053	0.448113	0.467491	0.468816	0.505126	0.398363	0.496277	0.476034	0.488252	0.431478	0.412359	0.420624	0.369645	0.391664	0.486538	0.398949	0.421599	0.502418	0.385313	0.400484	0.361772	0.389336	0.388665	0.415279	0.443948	0.450037	0.400233	0.373873	0.422976	0.447463	0.381081	0.411724	0.461281	0.534797	0.439577	0.452812
208327	0.652832	0.533449	0.601803	0.608979	0.554863	0.528866	0.585441	0.565306	0.575964	0.554868	0.575166	0.602896	0.542523	0.554479	0.629218	0.534055	0.532579	0.567406	0.5373	0.535787	0.53888	0.542246	0.616976	0.508334	0.570115	0.549511	0.60601	0.586195	0.596005	0.589988	0.576005	0.547914	0.547875	0.572805	0.578799	0.617514	0.567626	0.604989	0.581174	0.595675	0.522463	0.525768	0.550988	0.530232	0.611467	0.574598	0.544363	0.501626	0.538387
208630	0.263096	0.230673	0.293244	0.351696	0.289646	0.252395	0.241199	0.25966	0.271287	0.229812	0.188216	0.261685	0.284762	0.283549	0.24399	0.236804	0.221601	0.323653	0.208535	0.238398	0.2222	0.3289	0.215846	0.222144	0.215481	0.176533	0.238574	0.256801	0.211836	0.218315	0.299871	0.182378	0.188356	0.19245	0.210644	0.33341	0.234724	0.208382	0.314533	0.220812	0.221584	0.230271	0.235155	0.225119	0.258697	0.240202	0.251327	0.228243	0.206712
209127	0.497478	0.467838	0.538992	0.534054	0.567371	0.481978	0.522255	0.544711	0.541328	0.469983	0.492574	0.542816	0.501692	0.503032	0.549666	0.519584	0.511316	0.548162	0.524523	0.502216	0.434501	0.442845	0.473505	0.464714	0.524017	0.452183	0.575679	0.460966	0.553143	0.570646	0.520999	0.512594	0.485558	0.514381	0.517194	0.468455	0.484615	0.519279	0.489939	0.486973	0.412341	0.551449	0.471103	0.527436	0.515926	0.580138	0.541614	0.492782	0.505504
209228	0.632278	0.574954	0.676714	0.651837	0.638797	0.632421	0.60907	0.669383	0.650009	0.719415	0.609813	0.690625	0.636925	0.643021	0.751001	0.624367	0.65194	0.656265	0.590866	0.615866	0.595639	0.641093	0.62171	0.692563	0.706245	0.646412	0.688614	0.685284	0.641871	0.633443	0.674468	0.649938	0.651889	0.639919	0.62673	0.621739	0.699685	0.664321	0.667377	0.687971	0.624113	0.687748	0.65456	0.725681	0.715803	0.694871	0.694873	0.628679	0.677225
209329	0.676884	0.591164	0.6025	0.663537	0.648531	0.617702	0.629374	0.620404	0.649273	0.59376	0.60105	0.635519	0.644522	0.638114	0.68399	0.656504	0.648246	0.655045	0.622815	0.621907	0.625177	0.636386	0.558766	0.597286	0.606311	0.687657	0.646082	0.591194	0.654307	0.598568	0.596102	0.652025	0.569483	0.620616	0.572355	0.627192	0.5979	0.618524	0.609826	0.558175	0.571625	0.573749	0.581802	0.628216	0.68871	0.666892	0.562121	0.592154	0.576405
209834	0.64055	0.576193	0.603096	0.687449	0.667938	0.652663	0.591719	0.608867	0.618943	0.613916	0.522358	0.569302	0.63256	0.611881	0.665803	0.60129	0.562408	0.653059	0.619216	0.605515	0.585089	0.55498	0.629618	0.572895	0.543994	0.633688	0.616583	0.556233	0.644384	0.624978	0.611467	0.56729	0.557211	0.549626	0.568721	0.546435	0.555231	0.543471	0.631138	0.600353	0.529832	0.566377	0.571918	0.586675	0.620342	0.667523	0.574752	0.608677	0.574411
209935	0.617142	0.59707	0.576301	0.655674	0.662253	0.601288	0.620793	0.638029	0.624801	0.540643	0.556185	0.556961	0.670478	0.607495	0.623315	0.606264	0.612223	0.637169	0.555437	0.591833	0.585083	0.624519	0.609471	0.667164	0.569054	0.596906	0.620933	0.587596	0.598468	0.618075	0.613967	0.595872	0.582172	0.606579	0.579526	0.627677	0.644599	0.611466	0.603866	0.619621	0.556019	0.598425	0.607815	0.59253	0.616305	0.600091	0.621327	0.623769	0.540848
210011	0.646408	0.539052	0.581655	0.654442	0.607593	0.538903	0.60927	0.552683	0.567712	0.634269	0.538449	0.603694	0.622429	0.541314	0.63537	0.597843	0.58887	0.607676	0.5112	0.511341	0.601565	0.600554	0.568613	0.593337	0.612226	0.612817	0.576766	0.668713	0.546763	0.579267	0.577359	0.592729	0.554146	0.559006	0.565363	0.526101	0.539486	0.544874	0.540966	0.599972	0.561471	0.587592	0.560868	0.5757	0.558908	0.527799	0.579255	0.550357	0.546669
210112	0.436728	0.328357	0.368414	0.457276	0.446035	0.418535	0.439883	0.334376	0.356682	0.332547	0.326405	0.309302	0.399472	0.381478	0.37933	0.389654	0.371653	0.527123	0.395145	0.359968	0.398374	0.350031	0.292289	0.291462	0.329451	0.295195	0.309004	0.346616	0.323845	0.302047	0.43343	0.300599	0.344059	0.310457	0.316195	0.406749	0.346895	0.363891	0.416522	0.343568	0.292048	0.41756	0.330394	0.293777	0.355827	0.358494	0.424492	0.403339	0.379067
210415	0.507817	0.394201	0.473095	0.524133	0.534222	0.520047	0.525808	0.474891	0.491073	0.523172	0.444764	0.468506	0.510097	0.515913	0.493825	0.508105	0.451008	0.501544	0.445878	0.482819	0.496394	0.520274	0.514097	0.488365	0.516998	0.466559	0.491505	0.503118	0.473074	0.437958	0.476758	0.421028	0.407303	0.455546	0.423436	0.512067	0.446341	0.453132	0.507076	0.46137	0.410778	0.426555	0.471877	0.441926	0.509177	0.482169	0.480667	0.372924	0.463021
210617	0.407599	0.326367	0.344301	0.382456	0.389333	0.306534	0.364334	0.334553	0.31103	0.386795	0.317017	0.354681	0.365997	0.363684	0.375646	0.357033	0.345692	0.415243	0.320908	0.322415	0.353629	0.291601	0.311555	0.396097	0.333823	0.312258	0.36648	0.332183	0.304857	0.308763	0.352412	0.333815	0.306726	0.320274	0.305571	0.394329	0.340233	0.342982	0.352529	0.347465	0.308793	0.333635	0.334415	0.297182	0.376534	0.333201	0.370819	0.309861	0.379002
211114	0.561157	0.471614	0.515634	0.606421	0.609745	0.550728	0.548851	0.532052	0.547901	0.532046	0.421005	0.473142	0.547319	0.548192	0.514997	0.520446	0.497598	0.536454	0.481925	0.5248	0.517715	0.51561	0.578043	0.526844	0.499074	0.449685	0.557612	0.500554	0.485121	0.514452	0.56155	0.49311	0.492734	0.514732	0.491657	0.584559	0.514162	0.496708	0.553618	0.488267	0.505592	0.531943	0.491572	0.47111	0.513108	0.561537	0.545202	0.476539	0.562199
211215	0.366419	0.260133	0.376138	0.414135	0.384984	0.376295	0.357037	0.343793	0.380459	0.306056	0.260141	0.305127	0.343369	0.353068	0.343488	0.354887	0.303873	0.29693	0.299929	0.340734	0.358899	0.40933	0.329477	0.357274	0.318011	0.23909	0.359411	0.320553	0.35643	0.30901	0.389311	0.295228	0.266764	0.298781	0.287358	0.371504	0.347988	0.286494	0.38103	0.379566	0.303219	0.296644	0.346364	0.282393	0.322983	0.345186	0.306886	0.299427	0.373352
211316	0.476493	0.389884	0.443866	0.472091	0.482664	0.454792	0.410008	0.453606	0.453347	0.501021	0.487222	0.435239	0.464394	0.448163	0.46921	0.484181	0.386744	0.429634	0.404081	0.449725	0.390442	0.434556	0.418354	0.477909	0.459221	0.418162	0.442693	0.443256	0.446579	0.418077	0.445789	0.423932	0.402895	0.441499	0.421437	0.458825	0.443724	0.417345	0.439468	0.446944	0.397278	0.380603	0.444767	0.473312	0.495011	0.466718	0.437805	0.425608	0.421709
211417	0.550497	0.446233	0.507066	0.502952	0.509213	0.499664	0.42622	0.493809	0.466351	0.483388	0.466969	0.467381	0.482508	0.453922	0.53056	0.451301	0.479863	0.511668	0.476405	0.462236	0.476631	0.492182	0.482552	0.435522	0.476276	0.483832	0.506305	0.454924	0.500555	0.494855	0.481871	0.482936	0.495895	0.507738	0.508451	0.481322	0.482846	0.477871	0.446795	0.499948	0.472136	0.474221	0.462931	0.49334	0.511161	0.522148	0.497139	0.462803	0.503717
211619	0.406596	0.355135	0.385066	0.422343	0.418611	0.367211	0.39396	0.396673	0.412691	0.41087	0.35944	0.365664	0.367182	0.355843	0.359707	0.348153	0.364311	0.403157	0.349007	0.354903	0.320401	0.344521	0.35006	0.344633	0.39041	0.329316	0.398751	0.348025	0.350445	0.344686	0.415126	0.322437	0.313187	0.340332	0.317405	0.415398	0.386559	0.355012	0.402387	0.413318	0.329974	0.38936	0.332467	0.380305	0.389271	0.327981	0.415511	0.345017	0.358134
211720	0.260673	0.221027	0.237789	0.311401	0.291536	0.242154	0.252163	0.241468	0.235029	0.204567	0.18531	0.218103	0.227476	0.234683	0.282691	0.238969	0.200579	0.237851	0.214507	0.240212	0.204016	0.282332	0.236021	0.239812	0.242774	0.194165	0.254893	0.210375	0.25684	0.215107	0.26069	0.189094	0.214081	0.210802	0.218012	0.251375	0.211474	0.251131	0.228706	0.245797	0.180318	0.184117	0.245436	0.209084	0.282154	0.236031	0.199729	0.185381	0.236109
211821	0.531467	0.511569	0.518062	0.489249	0.543257	0.491704	0.445917	0.475648	0.47271	0.488287	0.458735	0.482791	0.499565	0.491218	0.466636	0.512591	0.516254	0.538455	0.475932	0.470529	0.482147	0.487337	0.456303	0.467624	0.492502	0.441559	0.428124	0.513747	0.493656	0.419349	0.48504	0.457774	0.441578	0.423871	0.448286	0.49647	0.497415	0.488352	0.462541	0.46644	0.402996	0.47153	0.437861	0.455728	0.495199	0.469118	0.488714	0.48781	0.476112
211922	0.494603	0.404605	0.450284	0.531025	0.467346	0.438115	0.471118	0.457495	0.402245	0.477253	0.413238	0.449345	0.471089	0.489727	0.486274	0.456527	0.436448	0.518627	0.406673	0.43565	0.42528	0.429778	0.408648	0.389423	0.459552	0.383994	0.506529	0.460656	0.447635	0.407526	0.471016	0.375798	0.402763	0.423712	0.470376	0.426175	0.415813	0.425814	0.43706	0.408535	0.408905	0.449121	0.411109	0.447738	0.455149	0.445475	0.467436	0.440031	0.471282
212015	0.420114	0.362116	0.392792	0.492816	0.440216	0.384049	0.376395	0.373891	0.414528	0.372711	0.352879	0.407712	0.375601	0.422966	0.379976	0.344337	0.345893	0.429522	0.342895	0.339935	0.31677	0.418136	0.347707	0.416213	0.328282	0.370271	0.360363	0.387632	0.430689	0.378954	0.456149	0.337565	0.366214	0.364981	0.365962	0.370386	0.389349	0.36146	0.387061	0.376584	0.345557	0.36622	0.30578	0.335573	0.360947	0.364771	0.387948	0.358149	0.340261
212116	0.619555	0.486998	0.567729	0.577259	0.593344	0.527105	0.517296	0.568719	0.542974	0.557233	0.506762	0.539764	0.526663	0.524627	0.522652	0.539084	0.510055	0.521774	0.549742	0.493837	0.503769	0.550784	0.496975	0.484403	0.532521	0.513799	0.520152	0.521801	0.562904	0.489056	0.568128	0.516785	0.5277	0.492911	0.490176	0.532536	0.532928	0.511287	0.56834	0.527839	0.460032	0.578459	0.5328	0.517438	0.595762	0.513651	0.548894	0.526585	0.586715
212217	0.591681	0.523292	0.520258	0.609873	0.606668	0.554632	0.532528	0.506787	0.523945	0.506098	0.541233	0.535383	0.496714	0.609834	0.592589	0.47937	0.534423	0.502593	0.519664	0.56692	0.500542	0.522659	0.516278	0.475053	0.502477	0.523783	0.614735	0.541009	0.610728	0.559784	0.619308	0.51753	0.568282	0.547494	0.543358	0.559711	0.569798	0.572472	0.526953	0.518344	0.502216	0.551563	0.563413	0.51226	0.630682	0.515148	0.566599	0.51107	0.523511
212318	0.622157	0.558522	0.567538	0.602901	0.617078	0.62523	0.545741	0.595965	0.586586	0.544318	0.558825	0.558215	0.558159	0.548761	0.610387	0.561053	0.561383	0.536776	0.524247	0.591152	0.545463	0.594932	0.545089	0.582971	0.550509	0.545625	0.569931	0.590125	0.521466	0.545584	0.612091	0.584833	0.574303	0.558183	0.523426	0.561922	0.565596	0.587004	0.565987	0.579076	0.542811	0.551805	0.511341	0.548248	0.583819	0.560648	0.563345	0.573331	0.594979
212419	0.571215	0.475145	0.568852	0.582906	0.547802	0.541601	0.505822	0.477678	0.497936	0.501123	0.542298	0.555174	0.521599	0.556259	0.578936	0.488181	0.485821	0.531337	0.508973	0.494944	0.45376	0.492784	0.482204	0.506025	0.503647	0.524989	0.53477	0.536327	0.474686	0.494255	0.563854	0.496759	0.540058	0.4825	0.56656	0.458822	0.464353	0.506877	0.507985	0.47623	0.443586	0.475941	0.457344	0.503881	0.479126	0.538828	0.542224	0.520276	0.50753
212823	0.506188	0.444176	0.542016	0.550733	0.544939	0.514175	0.463131	0.507689	0.549708	0.439767	0.443396	0.506388	0.487995	0.491255	0.511871	0.488869	0.46016	0.51694	0.462391	0.426654	0.46232	0.487864	0.463698	0.509091	0.453289	0.429575	0.408648	0.476569	0.444167	0.416515	0.490077	0.481291	0.42617	0.478356	0.427916	0.505858	0.476727	0.484939	0.457865	0.492452	0.422176	0.46128	0.488098	0.438679	0.49082	0.456284	0.48092	0.460696	0.492056
213017	0.593185	0.469451	0.481619	0.590051	0.585941	0.524031	0.526767	0.497177	0.523239	0.507362	0.477039	0.528519	0.487301	0.501379	0.508617	0.47736	0.458303	0.549648	0.405124	0.445182	0.464123	0.429869	0.438027	0.461918	0.499639	0.515083	0.490808	0.481609	0.496192	0.48499	0.495804	0.467388	0.46521	0.440717	0.477136	0.555577	0.504268	0.480628	0.440455	0.508812	0.463774	0.507205	0.491468	0.481996	0.518824	0.523744	0.55712	0.449374	0.485623
213421	0.426571	0.383724	0.428648	0.488393	0.439932	0.369297	0.360518	0.322595	0.330176	0.393888	0.325264	0.333979	0.397768	0.328288	0.32945	0.414257	0.361263	0.379517	0.35213	0.377367	0.346317	0.350339	0.358272	0.374023	0.345992	0.325498	0.317891	0.301929	0.296027	0.32708	0.416853	0.289792	0.32754	0.297767	0.301221	0.345552	0.38879	0.361522	0.342446	0.379072	0.337261	0.340507	0.34299	0.332701	0.357807	0.362096	0.362648	0.350487	0.40944
213522	0.524513	0.402925	0.497768	0.537397	0.535965	0.475862	0.4684	0.411379	0.384479	0.473689	0.369245	0.401207	0.43589	0.463889	0.407755	0.464112	0.438495	0.451149	0.409997	0.443202	0.439162	0.448318	0.413633	0.360478	0.434716	0.38058	0.37796	0.462805	0.382396	0.382097	0.459773	0.429634	0.345287	0.451613	0.365571	0.492034	0.450039	0.390034	0.415222	0.426874	0.390311	0.422304	0.414069	0.423814	0.527623	0.431271	0.409364	0.430777	0.469564
214019	0.477006	0.417258	0.443545	0.544874	0.499819	0.47608	0.414628	0.450324	0.439776	0.440597	0.430261	0.424421	0.431929	0.44004	0.452955	0.462452	0.440142	0.446695	0.418767	0.448897	0.415241	0.461221	0.364957	0.429984	0.419219	0.385727	0.419296	0.412054	0.441264	0.444478	0.495545	0.426626	0.403521	0.431288	0.438617	0.435726	0.41213	0.376506	0.410087	0.403561	0.383506	0.436913	0.410959	0.390506	0.461157	0.411889	0.497153	0.419517	0.452476
214221	0.420074	0.300396	0.388534	0.441478	0.401492	0.325261	0.388053	0.346299	0.335773	0.349438	0.302871	0.345634	0.373312	0.357591	0.380577	0.363289	0.342955	0.365002	0.317844	0.313306	0.310807	0.336972	0.331785	0.377296	0.327607	0.324866	0.341414	0.385113	0.321757	0.347927	0.379935	0.269354	0.34712	0.32085	0.356221	0.371535	0.34201	0.365281	0.397488	0.323603	0.363972	0.307147	0.303787	0.382552	0.356029	0.381777	0.360584	0.314612	0.302498
214423	0.29439	0.2004	0.289531	0.2914	0.296959	0.221306	0.287165	0.294665	0.285739	0.261661	0.187981	0.26978	0.231993	0.210501	0.199623	0.198841	0.183464	0.272499	0.174462	0.223867	0.208363	0.208025	0.23737	0.270076	0.259114	0.185246	0.209748	0.259025	0.225934	0.197932	0.299242	0.250891	0.164076	0.193243	0.16743	0.272158	0.307726	0.246222	0.248832	0.301727	0.223166	0.251668	0.270987	0.229815	0.292926	0.221743	0.250438	0.2168	0.268972
214524	0.515829	0.510914	0.489666	0.53432	0.560612	0.507418	0.487677	0.505355	0.488087	0.525457	0.459304	0.477953	0.497578	0.539433	0.572286	0.487604	0.482348	0.518422	0.457356	0.456594	0.44212	0.439657	0.441672	0.442091	0.549352	0.437797	0.480625	0.51072	0.46115	0.456977	0.519823	0.47218	0.456684	0.421354	0.457314	0.576902	0.471149	0.514456	0.47487	0.50422	0.495641	0.454486	0.466003	0.514921	0.520996	0.56765	0.491089	0.489699	0.477079
214625	0.517685	0.426444	0.45535	0.498641	0.4795	0.472036	0.441338	0.437607	0.424132	0.461954	0.396534	0.42836	0.438498	0.479531	0.506314	0.444005	0.425633	0.504112	0.426308	0.436747	0.434502	0.430134	0.37953	0.388197	0.381657	0.419813	0.490175	0.473214	0.453071	0.447018	0.497778	0.41277	0.405128	0.417515	0.425314	0.440186	0.419633	0.462515	0.46002	0.440297	0.416123	0.451825	0.373167	0.448498	0.487044	0.452745	0.447642	0.422921	0.4634
214726	0.554339	0.51508	0.557832	0.554888	0.531775	0.507708	0.529603	0.51532	0.546338	0.521372	0.500037	0.509404	0.518173	0.463282	0.49509	0.518461	0.522331	0.539862	0.475594	0.521555	0.496626	0.55763	0.469547	0.514133	0.58735	0.477146	0.451557	0.541458	0.476078	0.463693	0.488597	0.491261	0.450047	0.448928	0.500792	0.512646	0.526614	0.556068	0.506166	0.588877	0.48562	0.505237	0.515471	0.469769	0.596103	0.496203	0.534	0.469793	0.558434
217126	0.472141	0.355418	0.464271	0.484255	0.467784	0.421658	0.427001	0.42885	0.410536	0.387808	0.360515	0.390329	0.418525	0.471058	0.434061	0.434568	0.389734	0.377706	0.416652	0.408409	0.375505	0.38661	0.410321	0.440893	0.423535	0.4182	0.517023	0.435311	0.418197	0.408014	0.53222	0.333339	0.406396	0.385735	0.390391	0.423281	0.401174	0.425769	0.403593	0.410514	0.378754	0.435895	0.401806	0.410914	0.482534	0.442423	0.420004	0.430309	0.418528
217429	0.51906	0.339243	0.430734	0.525847	0.431606	0.408162	0.386594	0.318091	0.312669	0.35228	0.320632	0.356953	0.401145	0.381832	0.405301	0.432699	0.35003	0.410028	0.361031	0.37477	0.367071	0.39117	0.325918	0.329765	0.385166	0.319666	0.340153	0.374648	0.38154	0.374038	0.444831	0.310408	0.360416	0.348382	0.41518	0.328447	0.342669	0.316428	0.340796	0.361857	0.330697	0.345131	0.34258	0.315607	0.379861	0.44931	0.376118	0.364963	0.343569
219231	0.670972	0.650639	0.619459	0.63741	0.640984	0.607842	0.625779	0.56974	0.626205	0.63791	0.558315	0.594319	0.603913	0.637608	0.622486	0.579039	0.595324	0.656371	0.575672	0.586476	0.563762	0.585401	0.647566	0.595405	0.575965	0.579224	0.618911	0.601448	0.582495	0.564197	0.645368	0.542012	0.522842	0.529971	0.572745	0.585222	0.558272	0.568412	0.531658	0.588517	0.52144	0.596289	0.638031	0.606345	0.585791	0.615381	0.609519	0.5931	0.615786
220721	0.506869	0.425255	0.475632	0.492332	0.507996	0.476496	0.468232	0.472644	0.439724	0.464273	0.467014	0.477728	0.488212	0.449476	0.489763	0.470507	0.453661	0.525409	0.361141	0.430228	0.421029	0.466413	0.461704	0.423563	0.490294	0.410313	0.515989	0.494631	0.446558	0.439147	0.456435	0.394008	0.450363	0.389545	0.395512	0.476982	0.431933	0.461057	0.458409	0.458042	0.389673	0.47797	0.478298	0.423385	0.509877	0.495813	0.475617	0.441542	0.497964
221319	0.412301	0.348852	0.396626	0.448245	0.46726	0.377324	0.357535	0.41678	0.417129	0.407008	0.309699	0.345738	0.435232	0.382411	0.33187	0.344023	0.317349	0.301803	0.31376	0.364065	0.337739	0.377193	0.358486	0.377377	0.355993	0.350316	0.366245	0.310774	0.347536	0.330703	0.418749	0.329049	0.31931	0.313304	0.321114	0.346575	0.350801	0.315487	0.363631	0.345273	0.356109	0.343625	0.360154	0.366314	0.387805	0.377446	0.375667	0.354446	0.364938
223929	0.344215	0.223341	0.320973	0.308907	0.339859	0.305015	0.323006	0.358782	0.333976	0.309615	0.28833	0.357607	0.302466	0.298759	0.390365	0.299012	0.263923	0.287734	0.313009	0.26431	0.286369	0.205771	0.242313	0.362967	0.372304	0.254225	0.368023	0.297676	0.332608	0.255457	0.352126	0.337768	0.244005	0.236845	0.272564	0.347657	0.318081	0.363234	0.290005	0.324019	0.285414	0.256039	0.270621	0.279303	0.336459	0.301952	0.369671	0.319384	0.262181
224022	0.502072	0.457523	0.491679	0.528026	0.553861	0.462881	0.443569	0.45828	0.470583	0.473689	0.428325	0.462914	0.466819	0.444487	0.499978	0.467055	0.433396	0.454589	0.446375	0.423895	0.452854	0.466651	0.481015	0.447031	0.463556	0.451864	0.502822	0.496437	0.471104	0.413523	0.525792	0.4517	0.430229	0.405358	0.430806	0.45734	0.446585	0.477491	0.494984	0.490559	0.428073	0.489232	0.43144	0.410552	0.494278	0.46835	0.491132	0.491163	0.469802
227432	0.516986	0.495546	0.486187	0.560054	0.56059	0.497234	0.557361	0.53456	0.490635	0.477711	0.424575	0.493065	0.46967	0.513329	0.498607	0.450451	0.460088	0.570555	0.411303	0.476383	0.436472	0.550183	0.527462	0.503716	0.511373	0.471133	0.473685	0.472531	0.433239	0.476281	0.505391	0.43735	0.427385	0.439955	0.459942	0.462437	0.46238	0.52315	0.4685	0.450689	0.427284	0.431216	0.485212	0.476855	0.474416	0.443264	0.496907	0.476926	0.478144
227533	0.62941	0.499988	0.526765	0.631057	0.571626	0.526841	0.526241	0.570226	0.550192	0.514172	0.477274	0.538738	0.50731	0.509972	0.541734	0.49537	0.500564	0.523011	0.457676	0.429865	0.424749	0.486229	0.44118	0.533008	0.500925	0.488245	0.499978	0.526916	0.502167	0.506273	0.526998	0.525651	0.498271	0.44958	0.515761	0.511819	0.496139	0.490461	0.52118	0.505959	0.510493	0.527594	0.476619	0.506767	0.49124	0.495051	0.523196	0.497246	0.519796
228434	0.515936	0.486293	0.604122	0.55459	0.531772	0.512155	0.504444	0.509013	0.513517	0.444362	0.439744	0.504685	0.555096	0.504417	0.538527	0.511648	0.465174	0.539369	0.483999	0.495279	0.417773	0.528497	0.466301	0.470803	0.418264	0.474116	0.466046	0.533223	0.480043	0.492446	0.521211	0.450009	0.501218	0.444591	0.459977	0.500569	0.447479	0.430431	0.463197	0.434662	0.45201	0.449192	0.479788	0.452013	0.452847	0.466905	0.435234	0.46084	0.472049
231928	0.521549	0.416511	0.48338	0.510399	0.532371	0.478579	0.476512	0.430523	0.435835	0.509939	0.418246	0.459057	0.448206	0.532735	0.51766	0.463336	0.412726	0.47897	0.424384	0.420595	0.414992	0.463338	0.424307	0.472982	0.424329	0.451993	0.451316	0.439289	0.498591	0.414052	0.473868	0.419286	0.434352	0.419235	0.42723	0.490927	0.43433	0.471221	0.427639	0.468523	0.422108	0.428105	0.506467	0.490732	0.467001	0.518711	0.477391	0.44055	0.451902
233326	0.406449	0.359669	0.419901	0.451305	0.425083	0.391962	0.36007	0.414687	0.426473	0.39267	0.334479	0.379388	0.372878	0.430385	0.401921	0.374531	0.353275	0.391169	0.334322	0.340138	0.326856	0.350581	0.361297	0.448299	0.404063	0.326267	0.412271	0.381887	0.336062	0.38587	0.415935	0.363683	0.390629	0.377982	0.381363	0.45043	0.407265	0.43812	0.388736	0.433649	0.365976	0.373436	0.414354	0.351456	0.352754	0.353235	0.383144	0.373048	0.335711
236130	0.557351	0.47305	0.550586	0.574087	0.549062	0.502366	0.500447	0.542011	0.515031	0.508688	0.518904	0.538364	0.576611	0.513201	0.529574	0.532816	0.522044	0.527197	0.499616	0.518351	0.490526	0.451785	0.527408	0.578051	0.528268	0.498891	0.513331	0.459425	0.545832	0.482557	0.55913	0.5197	0.490225	0.467432	0.533336	0.506889	0.498656	0.541525	0.490352	0.462001	0.441183	0.526138	0.473797	0.521702	0.504838	0.529328	0.555983	0.486497	0.519759
237334	0.540822	0.443407	0.448389	0.486547	0.448395	0.452823	0.476776	0.44821	0.447357	0.47442	0.418638	0.464245	0.431408	0.559654	0.505716	0.4459	0.453544	0.546737	0.426338	0.417373	0.441465	0.467699	0.412455	0.466806	0.44351	0.450217	0.489153	0.458027	0.49692	0.463881	0.537772	0.465582	0.452973	0.449518	0.460523	0.457051	0.434996	0.480356	0.447683	0.471805	0.423342	0.407446	0.433721	0.397432	0.504108	0.466187	0.42793	0.473868	0.462048
238033	0.602762	0.513077	0.563529	0.571127	0.565198	0.557184	0.591843	0.503937	0.478106	0.491859	0.467984	0.518943	0.514101	0.580445	0.573323	0.53889	0.566878	0.577951	0.513686	0.544997	0.527962	0.485764	0.480879	0.528215	0.503634	0.490462	0.567135	0.523212	0.56553	0.512693	0.518872	0.446687	0.480751	0.50494	0.485002	0.533105	0.520623	0.549606	0.525328	0.465415	0.447452	0.538049	0.471271	0.467515	0.55279	0.506859	0.527755	0.530706	0.518147
239136	0.637211	0.48035	0.543285	0.59488	0.589589	0.531867	0.553889	0.496498	0.493041	0.51327	0.530222	0.51633	0.589355	0.505397	0.506257	0.562898	0.521494	0.476119	0.53754	0.509252	0.51482	0.554818	0.449536	0.501267	0.512799	0.514724	0.532113	0.476011	0.546956	0.486547	0.47568	0.542093	0.465907	0.472108	0.470315	0.510513	0.497201	0.491246	0.501657	0.509727	0.444447	0.493554	0.511227	0.505434	0.534024	0.553553	0.517408	0.533316	0.501434
239944	0.643687	0.607495	0.617064	0.641678	0.636644	0.649733	0.597786	0.596678	0.6545	0.663251	0.657293	0.629005	0.630694	0.6264	0.643868	0.648364	0.656812	0.616476	0.633968	0.584737	0.618278	0.612757	0.639452	0.618192	0.591935	0.61678	0.632185	0.556419	0.652749	0.647977	0.654585	0.64137	0.644286	0.619993	0.609576	0.638379	0.602323	0.613666	0.656131	0.630576	0.579732	0.607199	0.58514	0.626647	0.639233	0.67146	0.608509	0.657914	0.670158
245333	0.536305	0.47913	0.546139	0.541286	0.54892	0.511181	0.55419	0.522795	0.524802	0.540342	0.561708	0.512984	0.533474	0.55118	0.585965	0.563766	0.516719	0.568848	0.51531	0.4818	0.464012	0.495693	0.509444	0.498544	0.549926	0.467392	0.524537	0.548972	0.550937	0.523834	0.538841	0.509028	0.513356	0.504193	0.5482	0.504667	0.496283	0.484282	0.496181	0.528858	0.475041	0.526483	0.513442	0.522114	0.499202	0.528761	0.524237	0.505299	0.483193
246133	0.559523	0.49746	0.586558	0.537223	0.537276	0.552817	0.534821	0.542652	0.532373	0.517198	0.51961	0.557851	0.513673	0.572922	0.556371	0.544141	0.504659	0.595627	0.492853	0.512115	0.524746	0.558955	0.509485	0.49356	0.516911	0.523212	0.496755	0.492153	0.57839	0.515575	0.612922	0.487019	0.557018	0.497989	0.526769	0.557689	0.529216	0.466105	0.489519	0.536091	0.443554	0.509535	0.483897	0.531	0.514617	0.541346	0.520474	0.546743	0.518037
248339	0.452211	0.378407	0.444005	0.475745	0.498521	0.436361	0.440712	0.44792	0.451031	0.451192	0.397765	0.439051	0.413483	0.39416	0.405666	0.437885	0.433855	0.455798	0.419436	0.434532	0.426393	0.440587	0.418566	0.430297	0.441537	0.339848	0.424803	0.407371	0.353254	0.387423	0.435854	0.345975	0.34016	0.362365	0.340539	0.440513	0.391107	0.401347	0.446982	0.480459	0.427072	0.430096	0.479272	0.396866	0.394449	0.400619	0.443529	0.398154	0.42772
249947	0.636547	0.56514	0.589393	0.660959	0.685242	0.650548	0.560153	0.589678	0.619338	0.584605	0.579885	0.612789	0.577994	0.647722	0.639691	0.571243	0.639385	0.630435	0.576824	0.591772	0.59927	0.566713	0.566416	0.583846	0.559439	0.598601	0.619745	0.61743	0.632451	0.630105	0.620803	0.633612	0.630727	0.578555	0.620922	0.574321	0.556531	0.567057	0.571581	0.566092	0.573224	0.626703	0.585873	0.584188	0.651764	0.689871	0.647889	0.64028	0.653855
250427	0.495599	0.36131	0.4117	0.509953	0.506978	0.422568	0.416625	0.33522	0.321132	0.368437	0.3524	0.373264	0.437693	0.373503	0.375558	0.395758	0.403675	0.415637	0.334076	0.381521	0.390019	0.412788	0.376108	0.362574	0.376093	0.344918	0.386265	0.382053	0.411814	0.342696	0.433415	0.341099	0.344654	0.324613	0.360016	0.411785	0.436805	0.365346	0.380891	0.404337	0.389837	0.363647	0.36104	0.376792	0.41706	0.398307	0.384482	0.353611	0.368679
250932	0.447405	0.341997	0.426548	0.443484	0.464955	0.412855	0.442223	0.390305	0.429083	0.352367	0.376255	0.38012	0.391765	0.428238	0.449542	0.349039	0.336232	0.403781	0.338729	0.408946	0.374401	0.434228	0.359016	0.446809	0.37609	0.337819	0.392759	0.416782	0.373404	0.39645	0.438194	0.360523	0.382001	0.319906	0.362493	0.379137	0.35726	0.365372	0.377252	0.428484	0.370223	0.349465	0.383343	0.367543	0.421582	0.37401	0.355386	0.3528	0.366394
251833	0.569424	0.378527	0.482846	0.512182	0.540587	0.554004	0.465222	0.463911	0.459542	0.497828	0.444672	0.537742	0.468801	0.426648	0.542361	0.493259	0.506375	0.479199	0.407782	0.489063	0.440488	0.481406	0.479804	0.470037	0.539556	0.493048	0.545523	0.52159	0.507195	0.481937	0.469044	0.455254	0.433894	0.450066	0.483718	0.445474	0.477045	0.48535	0.469434	0.530867	0.414086	0.446335	0.48674	0.440205	0.55305	0.519439	0.482108	0.421818	0.504629
255639	0.491091	0.500981	0.476596	0.577501	0.552311	0.546881	0.479636	0.483646	0.499908	0.453625	0.429139	0.510774	0.504957	0.48661	0.463155	0.5319	0.519582	0.491881	0.483264	0.444888	0.50267	0.493053	0.485126	0.497605	0.515543	0.405547	0.484732	0.468622	0.470197	0.432998	0.459324	0.501602	0.471541	0.456432	0.457345	0.477137	0.504114	0.501783	0.478379	0.478314	0.493795	0.448937	0.438159	0.471354	0.473281	0.472668	0.440352	0.448492	0.475393
255740	0.614812	0.59121	0.615056	0.678913	0.6334	0.591082	0.615628	0.703682	0.652216	0.581106	0.586225	0.631826	0.61913	0.694994	0.676554	0.588604	0.645509	0.592623	0.553135	0.580557	0.567169	0.611153	0.590638	0.592395	0.589034	0.601818	0.631658	0.614284	0.67326	0.588322	0.626564	0.642858	0.568642	0.637788	0.611181	0.628302	0.58585	0.597338	0.651059	0.646852	0.562721	0.600586	0.622868	0.624941	0.59747	0.637432	0.581065	0.588366	0.619633
256540	0.479736	0.414091	0.433012	0.448774	0.44487	0.408521	0.424605	0.336162	0.349769	0.42363	0.346969	0.376089	0.426764	0.417175	0.443688	0.383322	0.372826	0.365675	0.380402	0.383224	0.381273	0.38026	0.36904	0.384619	0.374411	0.352431	0.374776	0.347991	0.412631	0.404696	0.415697	0.352055	0.403428	0.361595	0.402301	0.412534	0.377863	0.391207	0.428993	0.363177	0.358242	0.437573	0.371853	0.357549	0.432048	0.377362	0.435797	0.347284	0.426689
257542	0.644298	0.512936	0.630212	0.703934	0.67931	0.597574	0.633994	0.551635	0.536952	0.570605	0.558671	0.568118	0.643004	0.589498	0.560521	0.608783	0.597458	0.606086	0.518003	0.579493	0.59036	0.625809	0.532124	0.614509	0.555496	0.559572	0.54324	0.527209	0.587601	0.560936	0.575527	0.541171	0.487969	0.547956	0.529576	0.572057	0.569168	0.538806	0.562386	0.593874	0.479939	0.55701	0.554242	0.526691	0.603326	0.542638	0.552374	0.57938	0.522793
257845	0.674551	0.643993	0.631834	0.722119	0.647769	0.6914	0.675979	0.701713	0.730035	0.62375	0.63313	0.6619	0.665753	0.685535	0.703722	0.624322	0.639968	0.662335	0.643343	0.634095	0.724958	0.681959	0.674994	0.62095	0.700419	0.673567	0.643045	0.697067	0.693339	0.657623	0.698875	0.614113	0.688686	0.637738	0.657409	0.621664	0.640972	0.719737	0.591294	0.640205	0.614848	0.623991	0.653892	0.640606	0.681183	0.602189	0.660395	0.66302	0.678031
257946	0.391096	0.313398	0.365449	0.431415	0.411174	0.381122	0.406541	0.346385	0.354068	0.39776	0.326629	0.342938	0.346429	0.421407	0.331354	0.364185	0.349955	0.388062	0.300869	0.3385	0.298792	0.337754	0.292509	0.390366	0.382612	0.3274	0.33015	0.36397	0.330038	0.291297	0.408813	0.312739	0.28867	0.304584	0.296057	0.36671	0.350134	0.35301	0.373787	0.362795	0.303195	0.328686	0.370315	0.390318	0.315431	0.327723	0.394509	0.301419	0.320871
263436	0.397139	0.318616	0.403116	0.448382	0.406	0.353625	0.398751	0.349729	0.353013	0.335281	0.293536	0.36718	0.379663	0.311283	0.315897	0.320464	0.319372	0.41844	0.300583	0.315599	0.347587	0.346704	0.301277	0.353974	0.349906	0.282021	0.275758	0.318842	0.292524	0.280787	0.369388	0.29712	0.303295	0.272911	0.288741	0.344518	0.304137	0.343604	0.364724	0.359653	0.33242	0.328908	0.329958	0.289823	0.337042	0.329556	0.347061	0.322836	0.30986
268749	0.570084	0.433459	0.511252	0.549821	0.549534	0.510774	0.514056	0.445223	0.510278	0.485235	0.452787	0.505551	0.524582	0.495576	0.487969	0.510757	0.452547	0.538648	0.442975	0.455684	0.49458	0.497545	0.483132	0.488767	0.454407	0.440715	0.448144	0.484286	0.442366	0.447773	0.473007	0.427066	0.468149	0.453805	0.471901	0.506623	0.488583	0.465305	0.490835	0.462492	0.45042	0.466837	0.473959	0.440813	0.483502	0.470964	0.467473	0.465715	0.452418
268850	0.38049	0.327646	0.383775	0.40652	0.38679	0.371733	0.325198	0.401752	0.405621	0.400651	0.320436	0.358155	0.38384	0.375234	0.386399	0.380863	0.369014	0.407419	0.353331	0.325619	0.326124	0.352352	0.325787	0.376009	0.38077	0.32193	0.365095	0.32676	0.36352	0.37769	0.406492	0.335851	0.336646	0.360034	0.33343	0.387803	0.340623	0.367168	0.386169	0.374589	0.354069	0.362284	0.350337	0.303781	0.399337	0.356203	0.321788	0.353453	0.379492
270332	0.409346	0.313226	0.385335	0.430946	0.4481	0.391454	0.39803	0.370341	0.385637	0.374792	0.308727	0.406725	0.35085	0.385053	0.340693	0.407945	0.354488	0.426304	0.398574	0.353562	0.373469	0.378906	0.378652	0.389272	0.384964	0.363471	0.437037	0.38364	0.37942	0.342736	0.430491	0.347552	0.351057	0.32224	0.354792	0.439582	0.388553	0.355547	0.334832	0.395728	0.309315	0.355449	0.377241	0.315205	0.391596	0.364686	0.418327	0.37547	0.363398
274542	0.442476	0.364854	0.421948	0.507778	0.501786	0.421084	0.447725	0.39428	0.412107	0.444664	0.366592	0.382796	0.397159	0.388005	0.393964	0.415411	0.329149	0.421796	0.365341	0.412097	0.401134	0.449044	0.380902	0.365976	0.374219	0.335754	0.432868	0.402563	0.34934	0.369613	0.450506	0.367188	0.398136	0.312697	0.345192	0.429879	0.395642	0.408505	0.454066	0.406613	0.372979	0.39026	0.365411	0.386097	0.393397	0.424701	0.341313	0.390778	0.387162
275645	0.501829	0.44687	0.511037	0.58587	0.510397	0.474843	0.476313	0.415186	0.421395	0.45295	0.427223	0.514667	0.485979	0.448452	0.413411	0.43494	0.441946	0.614133	0.36824	0.429599	0.424178	0.491414	0.482518	0.470617	0.48418	0.333244	0.433816	0.453271	0.438074	0.364053	0.462571	0.346901	0.37087	0.390189	0.389758	0.479919	0.437684	0.415593	0.399749	0.423054	0.366031	0.43816	0.41983	0.390236	0.491531	0.482015	0.459892	0.397483	0.432072
280739	0.538788	0.403955	0.444352	0.49482	0.484684	0.482013	0.468651	0.455339	0.450008	0.400824	0.380203	0.472869	0.476913	0.502072	0.488745	0.489365	0.434515	0.459909	0.437258	0.435356	0.442808	0.462799	0.442678	0.497149	0.459035	0.378575	0.448362	0.466441	0.463894	0.458949	0.523843	0.470118	0.476379	0.463995	0.464935	0.433284	0.462162	0.491482	0.415398	0.416298	0.399256	0.448302	0.424047	0.475139	0.444787	0.430177	0.458165	0.46214	0.437674
280941	0.679032	0.59728	0.661956	0.684833	0.655944	0.669036	0.57323	0.626507	0.626145	0.655037	0.643669	0.632893	0.607074	0.664397	0.642596	0.606085	0.659298	0.641643	0.57962	0.64081	0.648155	0.701027	0.611384	0.650127	0.698279	0.62001	0.628359	0.699377	0.636531	0.636723	0.657939	0.672143	0.636569	0.611471	0.652139	0.598589	0.670704	0.662656	0.650378	0.618576	0.528904	0.65807	0.611111	0.629878	0.661553	0.696734	0.653985	0.582061	0.677248
281135	0.481985	0.40812	0.409565	0.501807	0.468736	0.438048	0.395479	0.389645	0.449657	0.469875	0.428065	0.469138	0.399626	0.403162	0.454309	0.391235	0.399195	0.445735	0.414637	0.429634	0.39435	0.465368	0.384434	0.45653	0.434538	0.4146	0.358178	0.421429	0.381635	0.349916	0.443791	0.380042	0.324401	0.345807	0.340941	0.419356	0.380114	0.43139	0.3801	0.491253	0.408405	0.41189	0.391407	0.350189	0.468779	0.392084	0.438649	0.403952	0.401803
283543	0.514976	0.403213	0.476079	0.479328	0.493665	0.454763	0.443663	0.481684	0.475096	0.440496	0.481748	0.471702	0.455337	0.483282	0.533384	0.482488	0.499532	0.538827	0.485901	0.463898	0.426574	0.445572	0.393623	0.477747	0.445042	0.455429	0.521901	0.453004	0.509148	0.479691	0.508483	0.545855	0.451759	0.441968	0.485436	0.53372	0.462214	0.485587	0.478405	0.496736	0.48001	0.512294	0.461972	0.533429	0.53821	0.516064	0.522191	0.500571	0.47622
285345	0.609278	0.515033	0.577766	0.574672	0.569537	0.546736	0.50097	0.595258	0.574352	0.524634	0.499599	0.558579	0.555394	0.559134	0.624782	0.57056	0.517408	0.576561	0.523091	0.536761	0.536345	0.583711	0.526018	0.483902	0.505956	0.512122	0.552178	0.613153	0.570803	0.553852	0.579878	0.556061	0.543355	0.560922	0.574945	0.526036	0.527643	0.538387	0.568236	0.507909	0.511177	0.542518	0.500278	0.546809	0.585432	0.62184	0.569319	0.537038	0.607665
285446	0.53461	0.419544	0.513688	0.569908	0.549864	0.502062	0.416066	0.458648	0.472132	0.488579	0.354035	0.458111	0.456779	0.444425	0.419729	0.506654	0.404203	0.453225	0.414659	0.469522	0.426342	0.43908	0.409916	0.433248	0.464243	0.377668	0.373496	0.491062	0.384038	0.378161	0.431854	0.374502	0.343403	0.361993	0.37565	0.526948	0.403319	0.395801	0.47175	0.4707	0.378558	0.436985	0.345453	0.353745	0.430871	0.444279	0.454246	0.382128	0.438677
286347	0.482726	0.371879	0.439581	0.469091	0.450784	0.387417	0.380935	0.352822	0.360288	0.340671	0.339339	0.355459	0.401743	0.431557	0.437132	0.384649	0.399345	0.362352	0.370222	0.37679	0.357047	0.419139	0.334285	0.345794	0.363852	0.350744	0.396822	0.398102	0.415371	0.376875	0.44822	0.370247	0.361557	0.373465	0.390251	0.371883	0.405597	0.37056	0.429105	0.39424	0.381103	0.397902	0.382296	0.377534	0.41031	0.415984	0.424531	0.390568	0.391989
286650	0.645668	0.534467	0.585121	0.658228	0.641714	0.59842	0.604193	0.514793	0.54866	0.600794	0.558532	0.659494	0.59106	0.58316	0.602866	0.585718	0.55376	0.601726	0.545305	0.562414	0.576407	0.639676	0.541532	0.500066	0.609972	0.570698	0.53385	0.601847	0.561038	0.549331	0.641234	0.515578	0.515713	0.573983	0.543177	0.534255	0.554043	0.555479	0.560228	0.511494	0.542984	0.550205	0.529033	0.545146	0.591584	0.616919	0.571926	0.569122	0.544149
287248	0.422364	0.33844	0.404189	0.436397	0.433719	0.431962	0.392835	0.389567	0.406882	0.412169	0.37918	0.424026	0.375543	0.354482	0.351475	0.352911	0.354812	0.402099	0.360607	0.341726	0.353877	0.419343	0.343775	0.367319	0.385517	0.350156	0.353459	0.371914	0.31808	0.322837	0.379971	0.274278	0.404766	0.309931	0.32028	0.350104	0.348706	0.375841	0.396353	0.362876	0.275783	0.3748	0.41772	0.356483	0.33538	0.355562	0.314132	0.315145	0.371515
289555	0.502849	0.390999	0.535523	0.52171	0.473625	0.445937	0.456064	0.406186	0.373354	0.420738	0.380413	0.418211	0.424788	0.396385	0.444506	0.465606	0.420367	0.499625	0.341864	0.466532	0.375598	0.458013	0.392889	0.413601	0.378491	0.372382	0.424263	0.421294	0.496924	0.380421	0.486069	0.337452	0.349292	0.323212	0.360533	0.415726	0.402158	0.38586	0.424557	0.413391	0.35044	0.418183	0.389475	0.388863	0.462584	0.465287	0.395757	0.372135	0.42437
290136	0.566398	0.493138	0.578958	0.564145	0.548229	0.548927	0.506796	0.506686	0.512385	0.586592	0.51192	0.552234	0.510782	0.511366	0.565085	0.541491	0.503281	0.580175	0.498787	0.555146	0.532297	0.543657	0.563013	0.548873	0.58922	0.521959	0.535557	0.577024	0.549098	0.537787	0.576023	0.527356	0.531669	0.468615	0.526404	0.53018	0.622092	0.570529	0.483208	0.496176	0.52262	0.513146	0.535977	0.572292	0.555443	0.494127	0.567154	0.526778	0.490703
293748	0.481408	0.425824	0.508505	0.551495	0.483258	0.523506	0.439878	0.453448	0.438461	0.416699	0.390956	0.413795	0.477046	0.422553	0.416685	0.496657	0.438096	0.487595	0.472364	0.465017	0.444872	0.491017	0.392981	0.446806	0.430581	0.413285	0.450835	0.431899	0.465327	0.437987	0.450991	0.407159	0.38595	0.366818	0.433985	0.405618	0.43309	0.430546	0.461604	0.420878	0.396518	0.456606	0.402271	0.416517	0.47983	0.46017	0.487478	0.425161	0.474419
295146	0.60977	0.544637	0.529865	0.60458	0.626367	0.558051	0.506135	0.521696	0.553764	0.59598	0.55881	0.545291	0.593598	0.580644	0.587917	0.515126	0.576931	0.542071	0.497409	0.497599	0.578155	0.609345	0.506357	0.53924	0.533624	0.566505	0.601268	0.512955	0.544156	0.535301	0.545204	0.576422	0.600173	0.562324	0.573839	0.520951	0.541048	0.536795	0.521659	0.582224	0.479845	0.535963	0.535581	0.532938	0.615769	0.564736	0.579523	0.479237	0.530503
297655	0.415223	0.308337	0.365312	0.415909	0.386126	0.364754	0.346683	0.354152	0.334303	0.360655	0.282633	0.340545	0.357544	0.399829	0.445429	0.354229	0.309083	0.398604	0.284466	0.307666	0.336588	0.343479	0.317998	0.321227	0.345354	0.306002	0.348094	0.389294	0.345001	0.341678	0.364917	0.334519	0.313318	0.333105	0.332103	0.360807	0.310591	0.344769	0.285946	0.337782	0.287088	0.305738	0.352024	0.316587	0.336702	0.365255	0.332332	0.293188	0.321192
298051	0.486612	0.36272	0.483841	0.546118	0.5156	0.415416	0.474238	0.437628	0.467139	0.430012	0.337067	0.416921	0.456508	0.452871	0.424341	0.455921	0.440602	0.511255	0.421968	0.42011	0.396972	0.425172	0.380419	0.40775	0.479865	0.402576	0.409008	0.483368	0.403019	0.41497	0.475137	0.393848	0.411411	0.418481	0.450582	0.453842	0.455192	0.458253	0.447935	0.472951	0.353998	0.427254	0.395789	0.410389	0.427072	0.420454	0.470943	0.392145	0.410893
298455	0.320739	0.272484	0.338927	0.384837	0.374329	0.316486	0.28947	0.34939	0.349709	0.247119	0.237955	0.300435	0.329452	0.374867	0.341572	0.325598	0.273205	0.309479	0.239358	0.257828	0.332047	0.296527	0.247539	0.39156	0.357729	0.245765	0.281561	0.28615	0.272325	0.254231	0.324101	0.289624	0.259473	0.265568	0.264168	0.340741	0.335324	0.328726	0.318631	0.393887	0.302474	0.250012	0.267355	0.255998	0.323319	0.272432	0.325924	0.215849	0.275671
299154	0.572581	0.48775	0.595384	0.612103	0.595828	0.555436	0.59597	0.502261	0.533793	0.49804	0.484317	0.578434	0.555595	0.512692	0.553225	0.551373	0.50341	0.600829	0.523426	0.51483	0.525526	0.562593	0.502152	0.523313	0.601381	0.516272	0.567456	0.563858	0.550869	0.520952	0.540965	0.545517	0.491616	0.474428	0.499862	0.490121	0.483459	0.515434	0.509502	0.493462	0.421868	0.468105	0.52765	0.5003	0.518248	0.570028	0.55427	0.516239	0.523804
299760	0.44448	0.298028	0.318852	0.460317	0.407519	0.335506	0.338064	0.33664	0.330354	0.384299	0.349315	0.381815	0.349652	0.415057	0.383549	0.357639	0.365702	0.392017	0.330016	0.317965	0.339498	0.410353	0.356103	0.3687	0.368255	0.326104	0.380527	0.380705	0.36092	0.341601	0.398168	0.326645	0.334976	0.331819	0.326653	0.337116	0.362729	0.391719	0.362259	0.337951	0.316361	0.281753	0.33008	0.342659	0.354124	0.331195	0.365119	0.335744	0.28715
300618	0.505872	0.363464	0.438999	0.474676	0.441193	0.375843	0.427639	0.418915	0.434324	0.344833	0.358662	0.380162	0.429616	0.406968	0.393997	0.422879	0.390061	0.445994	0.371855	0.346977	0.346494	0.334134	0.367129	0.404375	0.389279	0.37527	0.363874	0.441806	0.364853	0.409696	0.461476	0.354905	0.34892	0.383415	0.388741	0.422977	0.370791	0.363082	0.425456	0.455807	0.34963	0.385084	0.357019	0.408653	0.363809	0.386672	0.40257	0.346681	0.391143
300719	0.397707	0.374485	0.431315	0.419941	0.512557	0.425763	0.410698	0.370924	0.425013	0.347026	0.345803	0.386673	0.443135	0.389587	0.415915	0.40074	0.351544	0.419949	0.369917	0.377108	0.388605	0.340669	0.327644	0.45867	0.396444	0.340044	0.393005	0.396835	0.366891	0.335666	0.478899	0.36942	0.367344	0.353227	0.35388	0.46142	0.407744	0.32893	0.437155	0.398144	0.37313	0.39469	0.393401	0.369195	0.409377	0.423136	0.397574	0.38652	0.415429
303119	0.381817	0.299725	0.385351	0.434132	0.395406	0.348917	0.3101	0.398549	0.345353	0.377052	0.310422	0.335923	0.338725	0.413032	0.370506	0.298166	0.331584	0.333339	0.279949	0.296701	0.329651	0.396167	0.313768	0.266504	0.356912	0.397103	0.336055	0.331195	0.310496	0.315328	0.381	0.357075	0.325239	0.335499	0.322074	0.398793	0.37048	0.356788	0.343271	0.337102	0.328931	0.322388	0.332897	0.355783	0.285031	0.301794	0.323002	0.342222	0.271972
303624	0.511802	0.329153	0.399977	0.458535	0.505581	0.445929	0.444469	0.42609	0.393984	0.365664	0.364086	0.348406	0.375143	0.381777	0.415952	0.354071	0.332137	0.434193	0.341852	0.374645	0.338404	0.444758	0.360253	0.377397	0.365376	0.299496	0.438278	0.37352	0.395732	0.3373	0.440804	0.328438	0.286378	0.323624	0.30673	0.42985	0.34809	0.38874	0.43461	0.377174	0.316196	0.37067	0.337341	0.388088	0.397137	0.391065	0.436707	0.335259	0.303842
304020	0.357672	0.288565	0.317879	0.407967	0.400969	0.354614	0.349094	0.233585	0.248837	0.30132	0.239147	0.226981	0.362424	0.297608	0.263575	0.309864	0.24245	0.376577	0.243353	0.262495	0.349618	0.400015	0.293534	0.277621	0.270105	0.235508	0.315008	0.341876	0.316699	0.227255	0.347774	0.24107	0.225357	0.248167	0.220205	0.300764	0.338996	0.303123	0.308758	0.284238	0.255706	0.311582	0.27076	0.237929	0.361277	0.338842	0.318017	0.270496	0.271708
304727	0.548603	0.489678	0.541151	0.574225	0.554264	0.49373	0.546002	0.486607	0.464973	0.466549	0.470128	0.53123	0.525734	0.510882	0.534471	0.5181	0.469502	0.533336	0.499941	0.523509	0.484709	0.502079	0.445067	0.504347	0.495887	0.455564	0.471451	0.490262	0.508573	0.539774	0.481051	0.458942	0.455766	0.417296	0.471914	0.467036	0.497515	0.495062	0.475806	0.519545	0.452623	0.477691	0.497337	0.535717	0.502445	0.528661	0.474615	0.481342	0.461961
305830	0.38829	0.367482	0.410755	0.37365	0.374858	0.3725	0.370628	0.434597	0.407136	0.426712	0.356055	0.414074	0.386506	0.362375	0.368527	0.374882	0.367405	0.359269	0.352385	0.352324	0.312882	0.389479	0.370681	0.342876	0.396455	0.394242	0.388934	0.387634	0.359461	0.371082	0.354945	0.331334	0.332258	0.35944	0.354871	0.383415	0.385764	0.370274	0.40279	0.377291	0.332536	0.3968	0.356405	0.373195	0.414492	0.367572	0.395563	0.353664	0.398756
307127	0.33631	0.24707	0.300244	0.378346	0.398995	0.332191	0.316652	0.280797	0.301185	0.314013	0.251147	0.296882	0.34766	0.305468	0.335175	0.308415	0.271335	0.30735	0.286465	0.285564	0.333996	0.278855	0.337812	0.309021	0.288662	0.262736	0.295779	0.392132	0.257176	0.282151	0.319957	0.266963	0.242476	0.240083	0.264565	0.299227	0.281387	0.307889	0.295757	0.280235	0.234035	0.270655	0.229951	0.249717	0.334792	0.281049	0.320889	0.21177	0.305821
308129	0.566791	0.465658	0.515621	0.589498	0.582411	0.552564	0.50805	0.510098	0.534142	0.449378	0.444927	0.488158	0.512509	0.476944	0.481388	0.510087	0.472388	0.558375	0.503749	0.484077	0.464206	0.478272	0.514001	0.504099	0.469585	0.517043	0.470848	0.462747	0.377734	0.429627	0.444362	0.497	0.433229	0.399696	0.399221	0.482926	0.475764	0.472555	0.496014	0.538164	0.435476	0.458993	0.436019	0.51229	0.507748	0.474714	0.449129	0.430798	0.449326
308331	0.334216	0.198151	0.275731	0.402597	0.372796	0.3084	0.271697	0.348487	0.37441	0.292272	0.240645	0.275523	0.31179	0.310588	0.296893	0.286197	0.26005	0.291845	0.239479	0.275133	0.241499	0.313778	0.241875	0.325636	0.298219	0.203141	0.276028	0.245686	0.276144	0.242227	0.339339	0.212932	0.261403	0.213965	0.220778	0.39053	0.373215	0.319271	0.344515	0.31933	0.283202	0.269394	0.25122	0.217892	0.301357	0.307693	0.284464	0.267455	0.312337
309636	0.492098	0.390531	0.440875	0.479619	0.455105	0.463285	0.453033	0.421405	0.410167	0.441125	0.476046	0.449803	0.434062	0.456878	0.470098	0.446848	0.453457	0.513569	0.420979	0.420912	0.450817	0.520403	0.412243	0.452442	0.451939	0.461247	0.437079	0.513992	0.508167	0.467445	0.452165	0.439171	0.423741	0.428681	0.433941	0.441868	0.42406	0.46486	0.42621	0.404811	0.410655	0.444275	0.44525	0.456773	0.477294	0.469444	0.473682	0.430619	0.499761
310621	0.596033	0.455181	0.506203	0.583975	0.588622	0.518668	0.523454	0.477533	0.461575	0.485441	0.440128	0.530038	0.55917	0.530892	0.530049	0.535108	0.505296	0.4779	0.475574	0.54153	0.477586	0.527336	0.479941	0.492746	0.57235	0.508711	0.492512	0.553432	0.517432	0.536158	0.523389	0.520699	0.551383	0.525536	0.530577	0.480531	0.510299	0.58865	0.465297	0.463374	0.453634	0.510017	0.536493	0.521852	0.515759	0.492479	0.510255	0.46566	0.545577
314225	0.403831	0.28791	0.357522	0.398148	0.373046	0.353349	0.335645	0.40243	0.353564	0.386698	0.370809	0.399184	0.334171	0.426258	0.378726	0.339433	0.320985	0.371136	0.323177	0.300458	0.307156	0.373114	0.308558	0.343665	0.34271	0.327373	0.410023	0.341373	0.356991	0.342967	0.407521	0.319057	0.308464	0.313549	0.363423	0.367061	0.380021	0.373689	0.400073	0.380688	0.359713	0.372307	0.3125	0.327383	0.371355	0.363939	0.352097	0.300847	0.340435
316633	0.495443	0.434466	0.439243	0.537082	0.516797	0.488531	0.417727	0.472737	0.487454	0.41409	0.411614	0.452309	0.447316	0.448413	0.467707	0.450152	0.432188	0.470213	0.455303	0.446064	0.430877	0.432078	0.443219	0.505735	0.466349	0.412143	0.481897	0.446658	0.501658	0.443479	0.481872	0.450541	0.405572	0.407898	0.423974	0.427417	0.432643	0.410074	0.395984	0.467581	0.406298	0.401594	0.429136	0.41746	0.434287	0.446054	0.442999	0.443643	0.449724
316835	0.554624	0.515369	0.530159	0.548285	0.559034	0.558457	0.500413	0.505963	0.501897	0.504876	0.432642	0.501828	0.467277	0.490846	0.469135	0.476341	0.471379	0.492328	0.496651	0.543201	0.521034	0.516122	0.51136	0.511457	0.517168	0.448307	0.509668	0.511675	0.534437	0.45519	0.518577	0.411434	0.485855	0.437202	0.424445	0.443008	0.496995	0.491278	0.540329	0.414216	0.429518	0.544091	0.483445	0.493372	0.534816	0.462715	0.526776	0.500891	0.5284
318637	0.485924	0.476579	0.487851	0.464988	0.508145	0.47203	0.537742	0.445645	0.44996	0.513311	0.474703	0.500051	0.458664	0.518186	0.500928	0.478568	0.485437	0.526244	0.451975	0.46771	0.463762	0.437769	0.47166	0.444765	0.490738	0.45397	0.529048	0.522997	0.528339	0.44317	0.534033	0.449614	0.415678	0.426389	0.427234	0.440633	0.475348	0.476573	0.474791	0.467102	0.396149	0.491808	0.404541	0.463931	0.444397	0.488182	0.504497	0.533902	0.444096
320826	0.473179	0.311151	0.409917	0.490409	0.453021	0.395269	0.391619	0.338494	0.343219	0.30651	0.303518	0.329724	0.370254	0.396259	0.334855	0.346581	0.348835	0.519648	0.342898	0.350971	0.33612	0.393586	0.329719	0.366006	0.352385	0.326805	0.302742	0.356607	0.308791	0.284665	0.40437	0.326482	0.30123	0.295675	0.332321	0.3362	0.339575	0.351437	0.321853	0.349147	0.29976	0.338505	0.30903	0.33062	0.363348	0.344347	0.34003	0.333979	0.398931
321323	0.424829	0.360854	0.414553	0.446678	0.428238	0.399739	0.407609	0.343299	0.353512	0.349764	0.342735	0.362253	0.387156	0.399904	0.343343	0.370644	0.339908	0.446093	0.380995	0.360006	0.359832	0.362697	0.374879	0.369616	0.315939	0.317228	0.316662	0.355129	0.315853	0.36332	0.432338	0.295814	0.359014	0.33692	0.320322	0.409513	0.388718	0.367754	0.455595	0.328591	0.342872	0.388589	0.363187	0.367501	0.36829	0.372965	0.42202	0.382067	0.369072
322224	0.397011	0.320393	0.372648	0.425039	0.439177	0.419327	0.366539	0.305212	0.30576	0.323443	0.298997	0.339498	0.351658	0.390096	0.391965	0.362791	0.327978	0.350773	0.31919	0.323822	0.370886	0.420742	0.363599	0.354942	0.421549	0.261122	0.292993	0.399926	0.359425	0.283989	0.366706	0.307865	0.287648	0.310026	0.309354	0.31564	0.294323	0.309522	0.305312	0.348121	0.338811	0.336031	0.256949	0.290042	0.364647	0.402693	0.360353	0.271369	0.291771
325129	0.294492	0.229779	0.334574	0.37069	0.354323	0.325113	0.306711	0.28819	0.274963	0.270727	0.262514	0.307447	0.292676	0.325378	0.287887	0.296585	0.259343	0.287367	0.264869	0.296747	0.278455	0.259586	0.273792	0.311879	0.253265	0.240784	0.267622	0.32459	0.240309	0.236589	0.298207	0.25997	0.25189	0.258428	0.276766	0.294084	0.266497	0.281245	0.255959	0.315704	0.2638	0.218864	0.276141	0.246388	0.2785	0.275309	0.3002	0.254227	0.29373
329440	0.569374	0.552234	0.548176	0.608117	0.58923	0.556709	0.556284	0.57596	0.560918	0.542658	0.492267	0.598909	0.562762	0.6064	0.634457	0.558321	0.549278	0.576699	0.536717	0.544425	0.571054	0.561105	0.515077	0.574868	0.54854	0.595951	0.610407	0.60664	0.611086	0.572009	0.58668	0.587084	0.533468	0.536614	0.555621	0.567575	0.58918	0.591711	0.555804	0.564521	0.53734	0.549166	0.531778	0.55094	0.594928	0.629141	0.587226	0.564738	0.594777
329844	0.581113	0.481019	0.610757	0.579506	0.568242	0.515617	0.556529	0.570236	0.544176	0.55813	0.4871	0.601383	0.506303	0.520976	0.537043	0.573432	0.56226	0.602065	0.525303	0.494456	0.531447	0.497077	0.488333	0.479239	0.611339	0.512403	0.504596	0.588407	0.535108	0.501644	0.552815	0.506964	0.443322	0.443754	0.505898	0.593795	0.566302	0.566444	0.527723	0.525777	0.456218	0.489188	0.502287	0.565885	0.540898	0.518783	0.495976	0.525998	0.481689
330324	0.54584	0.47539	0.488434	0.537096	0.526854	0.507823	0.519378	0.524139	0.487126	0.498584	0.464524	0.517385	0.492669	0.530154	0.536476	0.466332	0.552296	0.558495	0.447968	0.489882	0.487407	0.547171	0.535381	0.438862	0.489963	0.467924	0.539577	0.535324	0.532466	0.501108	0.53303	0.496426	0.490465	0.487282	0.512485	0.537175	0.47523	0.522997	0.514021	0.487511	0.466386	0.521349	0.483915	0.464807	0.545603	0.50934	0.547737	0.502592	0.502496
333330	0.589045	0.569971	0.596283	0.57518	0.615829	0.58304	0.580366	0.619875	0.640311	0.556207	0.56993	0.556638	0.562885	0.607281	0.594811	0.523969	0.539853	0.587814	0.549686	0.558791	0.556423	0.580736	0.530028	0.572492	0.571281	0.562608	0.595061	0.557102	0.576626	0.5842	0.609722	0.568809	0.542134	0.567001	0.57718	0.564715	0.607981	0.556504	0.579923	0.563888	0.560204	0.595213	0.586723	0.571357	0.57176	0.555152	0.592519	0.582147	0.583492
334635	0.324663	0.216878	0.282594	0.339147	0.358818	0.30517	0.244738	0.267675	0.30509	0.273236	0.218525	0.275786	0.20617	0.324004	0.261951	0.248951	0.252504	0.242852	0.234134	0.246683	0.258192	0.270945	0.229725	0.329764	0.26499	0.227442	0.20695	0.256644	0.233237	0.248939	0.294331	0.230794	0.244683	0.248292	0.230229	0.314421	0.290503	0.249688	0.251515	0.268689	0.217909	0.253639	0.251776	0.247353	0.234946	0.226949	0.297934	0.254887	0.226691
336841	0.40711	0.335417	0.41282	0.419528	0.447294	0.396507	0.371328	0.427132	0.39572	0.39152	0.41822	0.385201	0.380794	0.338402	0.353932	0.372624	0.373885	0.413543	0.34933	0.381609	0.385044	0.322738	0.392281	0.436333	0.370165	0.372201	0.350027	0.365545	0.396196	0.390484	0.378016	0.354246	0.348172	0.31248	0.353018	0.403695	0.390183	0.340697	0.362256	0.364463	0.321765	0.370684	0.383412	0.375144	0.391858	0.386521	0.422823	0.364441	0.37318
339847	0.535446	0.412575	0.471786	0.545226	0.521984	0.459577	0.481938	0.495164	0.512304	0.569466	0.459665	0.47413	0.47461	0.533192	0.456588	0.497743	0.465574	0.447507	0.465917	0.450766	0.426869	0.453891	0.383524	0.505751	0.432571	0.463149	0.453496	0.470448	0.435539	0.467413	0.537803	0.426912	0.413626	0.445234	0.435099	0.507852	0.489651	0.484759	0.50504	0.503703	0.418443	0.54855	0.462198	0.460692	0.482379	0.4691	0.484868	0.497268	0.501355
341834	0.546976	0.481093	0.507274	0.535373	0.555997	0.483419	0.496536	0.458549	0.454052	0.516748	0.474994	0.496329	0.505932	0.474957	0.466833	0.454323	0.44702	0.549072	0.484128	0.460663	0.456016	0.48182	0.471742	0.41407	0.505074	0.48689	0.504534	0.46765	0.476088	0.471622	0.527107	0.488219	0.459654	0.415688	0.457889	0.40673	0.504472	0.490442	0.388227	0.431965	0.421235	0.42363	0.475061	0.475112	0.469051	0.448623	0.4479	0.464435	0.416675
342129	0.383579	0.316808	0.328692	0.409758	0.408714	0.364562	0.319357	0.305217	0.329139	0.339387	0.298896	0.319417	0.334985	0.351258	0.389837	0.350284	0.311754	0.387598	0.299887	0.284795	0.284642	0.32622	0.29826	0.322536	0.343931	0.285927	0.327014	0.309185	0.290345	0.309241	0.349267	0.303363	0.295372	0.288625	0.306919	0.35069	0.304027	0.353571	0.313029	0.363625	0.306776	0.315267	0.304271	0.297313	0.338613	0.291948	0.328196	0.326398	0.284947
346137	0.447463	0.314585	0.355034	0.51359	0.486926	0.462839	0.410585	0.426284	0.393087	0.431349	0.347637	0.414716	0.427195	0.450533	0.409921	0.429111	0.33517	0.465736	0.350227	0.453609	0.415504	0.358836	0.343192	0.383191	0.372459	0.400735	0.464062	0.429457	0.385555	0.325815	0.41107	0.389511	0.318232	0.328833	0.367026	0.37684	0.34939	0.377469	0.389846	0.3656	0.361308	0.389887	0.345032	0.331518	0.407066	0.422533	0.36917	0.369521	0.377687
346945	0.419157	0.384866	0.402188	0.435394	0.390977	0.402058	0.403289	0.39562	0.381466	0.384713	0.391568	0.44132	0.385048	0.476105	0.405046	0.412389	0.410033	0.399509	0.395459	0.394533	0.390045	0.432863	0.432116	0.387917	0.419826	0.436913	0.409464	0.424801	0.410299	0.437541	0.486114	0.415784	0.429029	0.410421	0.423574	0.419044	0.439616	0.417296	0.409531	0.430532	0.406684	0.398885	0.429679	0.438974	0.455565	0.390764	0.418312	0.419415	0.389784
348545	0.545208	0.307336	0.516237	0.579108	0.56055	0.499269	0.419639	0.434683	0.416448	0.433461	0.344882	0.437025	0.474948	0.523279	0.424143	0.4259	0.374873	0.450651	0.383001	0.416776	0.444581	0.478027	0.369139	0.412008	0.442361	0.317489	0.346204	0.413051	0.371105	0.444596	0.527604	0.404876	0.415957	0.382189	0.338061	0.456124	0.405946	0.429059	0.508088	0.427202	0.377676	0.407166	0.44918	0.422566	0.418751	0.410821	0.43791	0.404278	0.419073
349244	0.399046	0.307878	0.33902	0.403564	0.484863	0.408653	0.354114	0.326459	0.324249	0.32571	0.348099	0.34191	0.352069	0.348066	0.331444	0.337303	0.322445	0.393724	0.329581	0.382812	0.376302	0.34762	0.302786	0.351534	0.409922	0.322019	0.402555	0.384719	0.318271	0.313814	0.336352	0.308869	0.297478	0.287951	0.301204	0.362828	0.370497	0.3908	0.325455	0.350691	0.306472	0.316241	0.353745	0.31358	0.363344	0.306019	0.312436	0.313606	0.321108
350330	0.578779	0.485409	0.549244	0.545192	0.581795	0.530602	0.518474	0.493722	0.490889	0.507968	0.533312	0.480877	0.532244	0.511656	0.507863	0.528052	0.479023	0.559373	0.477832	0.517844	0.506051	0.531444	0.486773	0.499541	0.494821	0.481682	0.494995	0.539669	0.543538	0.559829	0.592019	0.539112	0.492003	0.528605	0.522368	0.532698	0.487893	0.501733	0.546867	0.488914	0.456109	0.506404	0.505358	0.4818	0.489095	0.488051	0.513899	0.435196	0.520099
352132	0.414492	0.355644	0.380326	0.448552	0.448592	0.396901	0.386749	0.424142	0.40535	0.374168	0.334856	0.368386	0.377622	0.351789	0.372606	0.373175	0.345157	0.403927	0.359438	0.373083	0.36084	0.387583	0.379224	0.363927	0.4016	0.362657	0.340323	0.343515	0.380465	0.361621	0.462678	0.339855	0.349149	0.331154	0.345787	0.38947	0.340894	0.360046	0.39286	0.399682	0.317626	0.358769	0.361701	0.325228	0.405326	0.335499	0.359949	0.333492	0.346727
352738	0.520152	0.414104	0.565226	0.55578	0.509137	0.481355	0.500272	0.424446	0.424862	0.442941	0.449917	0.473768	0.477734	0.451335	0.498479	0.505138	0.461763	0.50167	0.497579	0.480407	0.428594	0.489383	0.400704	0.508449	0.498558	0.437432	0.429568	0.488968	0.472619	0.466526	0.48673	0.498354	0.429837	0.414256	0.476608	0.434236	0.489557	0.501136	0.48268	0.48927	0.415833	0.48246	0.456245	0.45545	0.509802	0.508155	0.495294	0.484906	0.502952
353740	0.561692	0.454486	0.525514	0.528298	0.463485	0.491163	0.473994	0.507321	0.519299	0.443006	0.464252	0.423257	0.428364	0.455495	0.505662	0.436977	0.485119	0.492978	0.40377	0.440389	0.458383	0.467913	0.457885	0.504991	0.495753	0.460957	0.491268	0.417649	0.467011	0.463465	0.532814	0.43331	0.46061	0.429006	0.431602	0.521662	0.507788	0.484448	0.494271	0.556213	0.455775	0.469282	0.46386	0.491289	0.508989	0.495514	0.499227	0.453667	0.481517
356948	0.403279	0.313441	0.438356	0.405644	0.392108	0.341363	0.34222	0.341173	0.318254	0.343201	0.330539	0.336987	0.364892	0.367201	0.352088	0.360703	0.32787	0.44287	0.318388	0.325254	0.345717	0.337678	0.359883	0.359583	0.37983	0.36119	0.366046	0.321814	0.344205	0.324706	0.404499	0.349932	0.317342	0.300248	0.293345	0.392645	0.343446	0.376251	0.357252	0.401631	0.320997	0.344523	0.359301	0.378407	0.358964	0.34484	0.337252	0.325661	0.341328
358144	0.42483	0.406225	0.454057	0.456884	0.439181	0.394508	0.417781	0.420097	0.466069	0.406583	0.357554	0.397068	0.441388	0.422242	0.393182	0.41079	0.350887	0.433336	0.408761	0.398303	0.389711	0.429825	0.387873	0.446672	0.37341	0.379589	0.42213	0.372754	0.419561	0.406822	0.419137	0.416324	0.403697	0.382119	0.361746	0.43787	0.424422	0.435365	0.438006	0.436394	0.364754	0.412501	0.417698	0.401356	0.444327	0.449804	0.442981	0.354384	0.435263
360030	0.538419	0.436131	0.488466	0.570209	0.555316	0.536028	0.478439	0.43336	0.43357	0.481486	0.494451	0.491731	0.503331	0.449796	0.486177	0.479595	0.468242	0.516417	0.466529	0.496486	0.521317	0.52541	0.42228	0.481551	0.482409	0.473264	0.479787	0.530888	0.482301	0.478061	0.43559	0.465058	0.457412	0.45347	0.500841	0.445327	0.490687	0.446069	0.492762	0.459687	0.456026	0.51539	0.464347	0.491849	0.508161	0.493266	0.490702	0.46991	0.525532
361234	0.490312	0.466154	0.463519	0.503499	0.510729	0.495547	0.455095	0.418108	0.431326	0.470306	0.452976	0.456929	0.456021	0.421151	0.436836	0.476174	0.431273	0.468076	0.450771	0.471387	0.473741	0.484312	0.476736	0.465132	0.482569	0.432277	0.441938	0.520292	0.510089	0.466967	0.46084	0.431804	0.491877	0.417258	0.45229	0.519581	0.48071	0.505925	0.491285	0.492836	0.432119	0.441459	0.445719	0.417359	0.484655	0.469027	0.447479	0.474758	0.48419
361941	0.411128	0.354814	0.403796	0.461829	0.414279	0.370699	0.367784	0.413807	0.381637	0.400225	0.369409	0.411749	0.367202	0.411196	0.399176	0.347486	0.349234	0.422747	0.337168	0.363886	0.353917	0.378647	0.351624	0.46349	0.411695	0.362687	0.391555	0.450648	0.39571	0.35543	0.398908	0.37692	0.363387	0.315627	0.343019	0.363128	0.369499	0.377342	0.354198	0.382566	0.326481	0.341087	0.385619	0.366896	0.358271	0.378483	0.410874	0.337542	0.354153
365343	0.659478	0.437555	0.498766	0.619677	0.57095	0.558966	0.485022	0.540525	0.562085	0.487692	0.484432	0.524721	0.527529	0.50619	0.468387	0.48866	0.514064	0.536541	0.472087	0.481146	0.527821	0.546775	0.437144	0.553108	0.532127	0.4504	0.465741	0.628237	0.498855	0.495497	0.507583	0.501554	0.460895	0.488805	0.462313	0.586876	0.523567	0.478398	0.521114	0.532646	0.516746	0.495386	0.546034	0.485444	0.49761	0.566513	0.505816	0.495604	0.461802
366042	0.530431	0.448799	0.497205	0.533498	0.494875	0.473324	0.494012	0.46089	0.466534	0.512522	0.494699	0.467676	0.487273	0.514211	0.479216	0.496912	0.467319	0.469292	0.48776	0.467657	0.466788	0.512715	0.492312	0.490911	0.488016	0.413924	0.460099	0.561114	0.48025	0.53367	0.492243	0.470894	0.487456	0.442023	0.449509	0.449875	0.466013	0.508646	0.450874	0.520346	0.438768	0.455076	0.474721	0.499238	0.502428	0.486246	0.524683	0.474893	0.447688
366446	0.346292	0.314431	0.335997	0.379669	0.326601	0.34167	0.327185	0.33767	0.340642	0.367172	0.30234	0.337101	0.34009	0.388914	0.353808	0.345872	0.327857	0.336372	0.305099	0.300656	0.311668	0.302027	0.330531	0.370988	0.35031	0.334699	0.344078	0.357552	0.335971	0.352902	0.330032	0.372506	0.297145	0.317985	0.339198	0.361565	0.349795	0.374696	0.360734	0.358472	0.330091	0.351923	0.350353	0.330879	0.357215	0.360912	0.33638	0.360537	0.354254
368551	0.51196	0.433644	0.502735	0.578137	0.5839	0.544593	0.541756	0.490946	0.505736	0.499746	0.506904	0.550483	0.530563	0.464549	0.517805	0.506455	0.525446	0.513237	0.465453	0.514527	0.499093	0.493969	0.470685	0.49769	0.540214	0.534487	0.491472	0.529595	0.50718	0.498012	0.496342	0.468288	0.48391	0.435749	0.439864	0.529761	0.479897	0.513919	0.555871	0.508996	0.435322	0.495648	0.504364	0.470173	0.57254	0.555304	0.525653	0.501851	0.506096
368753	0.44433	0.336483	0.441224	0.436562	0.405663	0.420931	0.39444	0.428944	0.3888	0.402272	0.323851	0.388635	0.374649	0.348942	0.394202	0.420528	0.352855	0.401976	0.32219	0.367578	0.337903	0.306155	0.314324	0.36308	0.332568	0.307069	0.402547	0.367887	0.342984	0.349933	0.366157	0.331562	0.331517	0.306063	0.316011	0.412335	0.331445	0.313714	0.403549	0.398381	0.326617	0.356992	0.306448	0.338225	0.364271	0.371099	0.313203	0.332842	0.379993
371843	0.534494	0.54002	0.484428	0.559788	0.547285	0.529458	0.568949	0.526642	0.475634	0.485725	0.440587	0.496405	0.469714	0.510423	0.475983	0.487122	0.527742	0.552117	0.471692	0.514901	0.517031	0.539698	0.47818	0.489608	0.469512	0.470393	0.502646	0.496721	0.478252	0.448757	0.478253	0.418774	0.469678	0.463887	0.483855	0.472266	0.457555	0.427501	0.47807	0.517213	0.448211	0.494044	0.489414	0.496631	0.520814	0.430412	0.494278	0.481213	0.505216
376247	0.507756	0.374757	0.49658	0.515498	0.480033	0.422263	0.402475	0.397281	0.455947	0.448186	0.380267	0.535352	0.406618	0.514724	0.465378	0.417966	0.455342	0.482661	0.401626	0.38896	0.37925	0.421862	0.394217	0.423858	0.393567	0.44373	0.41942	0.418237	0.436667	0.393703	0.413422	0.437819	0.37705	0.410388	0.375978	0.41957	0.384594	0.440109	0.389382	0.431059	0.365987	0.370695	0.420167	0.465306	0.447246	0.485441	0.44215	0.406298	0.470593
377451	0.346586	0.331247	0.330007	0.395554	0.394304	0.370684	0.353275	0.389613	0.38553	0.370917	0.409055	0.359482	0.337917	0.377778	0.401075	0.354132	0.352134	0.402061	0.330056	0.339827	0.351191	0.407864	0.36443	0.403667	0.424228	0.327604	0.367933	0.423032	0.360999	0.356758	0.357899	0.299667	0.324791	0.304079	0.327879	0.465302	0.435565	0.379432	0.329576	0.319589	0.367938	0.336339	0.366947	0.369488	0.374387	0.342276	0.354899	0.321766	0.316308
378756	0.527571	0.37472	0.451703	0.537136	0.569304	0.502296	0.376293	0.494176	0.455482	0.476314	0.398814	0.446353	0.473273	0.456134	0.491465	0.456289	0.411065	0.398257	0.454031	0.410852	0.442603	0.476597	0.401203	0.379565	0.42692	0.430279	0.394044	0.502444	0.416842	0.406415	0.44952	0.383669	0.382919	0.376832	0.40819	0.472571	0.419277	0.4342	0.463374	0.416572	0.379469	0.448152	0.427586	0.459999	0.439421	0.452433	0.472099	0.398164	0.461512
378857	0.481616	0.507589	0.421837	0.502672	0.502082	0.477592	0.463539	0.466837	0.465577	0.48316	0.481082	0.482373	0.437921	0.482344	0.425183	0.452806	0.421345	0.434396	0.460724	0.443263	0.405158	0.470553	0.455142	0.445903	0.50105	0.479136	0.437965	0.504487	0.431761	0.402803	0.419553	0.435718	0.393693	0.381062	0.397179	0.439683	0.440668	0.458402	0.463557	0.421451	0.403844	0.470118	0.455206	0.493899	0.470774	0.449681	0.422923	0.465192	0.464712
379657	0.516425	0.43326	0.504239	0.476023	0.472566	0.408285	0.452932	0.438751	0.420122	0.465171	0.379159	0.395323	0.453903	0.450573	0.512097	0.441225	0.404835	0.474956	0.423307	0.395672	0.379037	0.323699	0.407685	0.404219	0.441155	0.358561	0.441269	0.414778	0.368361	0.38878	0.449617	0.398916	0.419327	0.413074	0.394134	0.449177	0.404849	0.417012	0.412996	0.472973	0.400542	0.409311	0.444594	0.434056	0.440955	0.40826	0.38419	0.402242	0.422106
380036	0.55251	0.408245	0.506362	0.543572	0.571267	0.495547	0.433469	0.506707	0.525251	0.49386	0.454293	0.484762	0.455048	0.522295	0.544507	0.467539	0.515216	0.472169	0.48366	0.492425	0.472812	0.479692	0.440389	0.510425	0.454848	0.47755	0.483466	0.490514	0.472521	0.456968	0.516379	0.463511	0.452747	0.460193	0.441641	0.462472	0.511074	0.47294	0.460739	0.461801	0.403049	0.447561	0.460556	0.429284	0.447392	0.464663	0.485683	0.486	0.468957
381038	0.557007	0.511195	0.514726	0.568323	0.504373	0.511017	0.538496	0.474112	0.497539	0.463162	0.484291	0.524067	0.460298	0.605993	0.617442	0.480507	0.518832	0.586031	0.481123	0.486363	0.50535	0.484759	0.529477	0.505707	0.48013	0.486397	0.567215	0.5777	0.582799	0.526333	0.513977	0.50584	0.529205	0.510485	0.536394	0.444203	0.463849	0.522723	0.452718	0.462474	0.464622	0.438748	0.45685	0.545991	0.504663	0.490386	0.515903	0.437695	0.476266
381543	0.436446	0.474932	0.49017	0.471236	0.440366	0.449872	0.47528	0.479587	0.477458	0.472264	0.422074	0.432689	0.428335	0.437054	0.456144	0.425999	0.430414	0.464915	0.453198	0.462156	0.435047	0.45996	0.450405	0.449459	0.409008	0.434141	0.460155	0.425935	0.437222	0.4005	0.469204	0.419968	0.400255	0.395761	0.39305	0.47495	0.453174	0.40264	0.449191	0.447436	0.450082	0.478844	0.4411	0.448627	0.474904	0.503112	0.399523	0.496946	0.453992
382242	0.581692	0.499064	0.545505	0.589065	0.575815	0.506126	0.500664	0.523969	0.5383	0.507067	0.531014	0.516738	0.51128	0.507522	0.563386	0.528912	0.556125	0.524152	0.485405	0.47677	0.465652	0.446751	0.504875	0.514026	0.483879	0.546657	0.534485	0.495071	0.498168	0.494024	0.548747	0.463503	0.519298	0.482966	0.499596	0.500171	0.529468	0.460603	0.516995	0.514934	0.441527	0.519492	0.449565	0.502363	0.540359	0.514127	0.532766	0.520255	0.47637
385046	0.637288	0.642148	0.716576	0.673589	0.686033	0.629939	0.625154	0.626737	0.56368	0.608921	0.618182	0.599119	0.648227	0.57161	0.631634	0.660076	0.618927	0.668607	0.655997	0.592546	0.627425	0.619567	0.641605	0.55254	0.630796	0.588329	0.667814	0.654933	0.598536	0.579527	0.591751	0.578503	0.530881	0.574373	0.566863	0.581517	0.641068	0.612351	0.66115	0.640021	0.603426	0.654841	0.640824	0.605339	0.651785	0.636533	0.655921	0.664367	0.613337
385450	0.496857	0.40854	0.492087	0.501885	0.46714	0.445987	0.406179	0.465042	0.46245	0.48458	0.422757	0.374613	0.441667	0.455489	0.503	0.416106	0.461682	0.538226	0.397252	0.407339	0.41076	0.449109	0.389928	0.46221	0.551357	0.374692	0.43482	0.44385	0.442966	0.428098	0.475121	0.417144	0.370219	0.377157	0.400614	0.483332	0.47196	0.488015	0.452236	0.450704	0.408308	0.391269	0.438464	0.448388	0.425604	0.486654	0.394956	0.395066	0.386578
386250	0.438192	0.361405	0.428054	0.505959	0.486391	0.465685	0.433368	0.380793	0.390596	0.387737	0.336169	0.455016	0.399232	0.400199	0.387541	0.410423	0.389069	0.41695	0.411088	0.383596	0.385589	0.419331	0.366366	0.362038	0.408732	0.364756	0.398806	0.446114	0.357517	0.375223	0.444922	0.352825	0.367591	0.362427	0.381727	0.396609	0.437688	0.375952	0.372341	0.376531	0.355332	0.401825	0.379541	0.331651	0.385845	0.368965	0.410247	0.409292	0.356758
387959	0.54441	0.477269	0.536063	0.557209	0.532354	0.515561	0.488244	0.51647	0.548664	0.545837	0.49294	0.570896	0.458276	0.574786	0.497912	0.476062	0.468521	0.44923	0.454344	0.527814	0.410726	0.472841	0.452861	0.563125	0.461682	0.536836	0.53987	0.524054	0.524605	0.449658	0.551525	0.470609	0.441411	0.484368	0.476757	0.503588	0.492153	0.491878	0.45929	0.521201	0.457704	0.465521	0.471403	0.477846	0.534944	0.485442	0.508491	0.445803	0.416149
389357	0.559516	0.495932	0.595063	0.604791	0.583383	0.557958	0.510585	0.56713	0.582259	0.514155	0.517174	0.506626	0.543277	0.594063	0.548831	0.496707	0.516835	0.540573	0.525699	0.521462	0.554518	0.504157	0.481433	0.500586	0.571304	0.517503	0.502203	0.531447	0.562804	0.515525	0.532709	0.509684	0.537971	0.471889	0.493191	0.567668	0.558757	0.541035	0.541062	0.563343	0.472816	0.5395	0.531545	0.577188	0.573028	0.579044	0.542419	0.501649	0.522787
390645	0.432722	0.366021	0.457811	0.473513	0.459038	0.430882	0.365287	0.438289	0.463162	0.418697	0.362351	0.423181	0.418244	0.452216	0.432493	0.462824	0.3677	0.397821	0.455808	0.383296	0.404554	0.439362	0.375921	0.420703	0.433847	0.360481	0.400156	0.395441	0.390562	0.38749	0.442632	0.34969	0.402777	0.433114	0.409329	0.400128	0.391197	0.403056	0.400867	0.432285	0.368497	0.396403	0.41252	0.454748	0.442665	0.419949	0.44837	0.414501	0.480558
391748	0.557694	0.512464	0.514211	0.565121	0.538278	0.522498	0.540556	0.569689	0.560148	0.599411	0.572236	0.573539	0.52223	0.598521	0.589527	0.533376	0.53987	0.583895	0.533916	0.557665	0.554282	0.528825	0.506014	0.552174	0.599254	0.611658	0.624865	0.571921	0.643205	0.554256	0.588956	0.520291	0.579015	0.591231	0.612153	0.547387	0.555361	0.534656	0.58474	0.581534	0.500092	0.57645	0.541307	0.555742	0.570887	0.581933	0.566268	0.525279	0.544137
392447	0.446321	0.460239	0.477309	0.546613	0.540451	0.443353	0.453157	0.411907	0.422723	0.44346	0.382305	0.424899	0.502215	0.47558	0.396865	0.47877	0.409459	0.431333	0.387473	0.458244	0.409842	0.423035	0.420497	0.456594	0.470335	0.399832	0.421807	0.453127	0.400178	0.431822	0.54262	0.392158	0.395831	0.397555	0.400326	0.455448	0.430736	0.456818	0.440546	0.459651	0.400475	0.453884	0.442273	0.420855	0.41089	0.409635	0.459995	0.43234	0.428645
392750	0.67567	0.622063	0.666965	0.661581	0.688124	0.662953	0.619471	0.626335	0.667453	0.676251	0.583372	0.601582	0.673521	0.698264	0.73574	0.643922	0.646029	0.697201	0.559795	0.636884	0.597383	0.65434	0.695248	0.611245	0.657815	0.592629	0.669967	0.677239	0.663466	0.671779	0.670516	0.678697	0.636116	0.609734	0.617812	0.603649	0.64946	0.63427	0.602995	0.602222	0.574012	0.618621	0.671914	0.599822	0.662608	0.675593	0.643635	0.667967	0.630762
393247	0.479364	0.410177	0.431456	0.506186	0.504903	0.441465	0.493363	0.439868	0.43533	0.483131	0.387153	0.419952	0.49193	0.486394	0.431927	0.463238	0.440133	0.451331	0.415333	0.436173	0.453725	0.431904	0.441502	0.413796	0.421263	0.430281	0.410968	0.468074	0.457517	0.407548	0.496414	0.403546	0.470239	0.411265	0.452651	0.451726	0.462761	0.452255	0.434326	0.4351	0.383107	0.479395	0.382757	0.414112	0.422541	0.455617	0.480824	0.425604	0.498584
393550	0.366117	0.285477	0.41805	0.412301	0.408756	0.374617	0.381287	0.303445	0.321005	0.388006	0.333732	0.436299	0.358913	0.336392	0.321732	0.35643	0.318939	0.401861	0.303861	0.343793	0.321604	0.367478	0.31169	0.323166	0.332782	0.365206	0.351684	0.347249	0.342548	0.316595	0.326318	0.273929	0.290689	0.284677	0.297188	0.388672	0.319768	0.328544	0.354372	0.289335	0.282946	0.358012	0.330712	0.304246	0.389523	0.364673	0.375469	0.333235	0.317216
394956	0.510308	0.478376	0.511794	0.508332	0.539516	0.479829	0.534713	0.477652	0.45009	0.509211	0.392847	0.488774	0.513666	0.497868	0.487455	0.436138	0.483313	0.591996	0.462275	0.463071	0.475036	0.466857	0.407812	0.48499	0.450317	0.438074	0.451062	0.515649	0.431221	0.451729	0.459339	0.459781	0.418524	0.401113	0.408822	0.501707	0.50662	0.481649	0.520989	0.443029	0.403084	0.498133	0.421263	0.470337	0.479475	0.527674	0.504419	0.467442	0.530918
395251	0.428393	0.370222	0.371159	0.421897	0.458651	0.438254	0.445526	0.37254	0.356328	0.4171	0.339779	0.387075	0.39692	0.460745	0.455795	0.408126	0.370522	0.487051	0.356714	0.349349	0.379144	0.407895	0.390912	0.362021	0.389406	0.367641	0.367274	0.377652	0.351329	0.328244	0.399302	0.398473	0.348181	0.372768	0.363074	0.395374	0.371224	0.438016	0.353399	0.395447	0.352234	0.358399	0.378109	0.409939	0.393736	0.389038	0.371639	0.338705	0.355513
395756	0.48751	0.408911	0.455051	0.486296	0.47059	0.454114	0.442466	0.48528	0.547404	0.466748	0.396046	0.437069	0.464882	0.480718	0.497491	0.418149	0.412064	0.422161	0.364901	0.415186	0.423704	0.496012	0.391995	0.435943	0.47253	0.449351	0.476149	0.491755	0.466441	0.41946	0.454274	0.464592	0.404065	0.450761	0.488455	0.510825	0.469752	0.419015	0.418445	0.483297	0.376862	0.375516	0.413733	0.390583	0.431777	0.451987	0.39922	0.429204	0.364622
395958	0.462642	0.385104	0.42247	0.49706	0.462807	0.39664	0.368919	0.440681	0.407941	0.34656	0.342164	0.395347	0.40775	0.431916	0.430326	0.360838	0.35537	0.386596	0.339266	0.331494	0.373563	0.434947	0.361565	0.399239	0.372227	0.361887	0.32519	0.37619	0.351782	0.422845	0.428772	0.344544	0.38988	0.328667	0.362041	0.436015	0.395105	0.371793	0.393872	0.424233	0.337349	0.39631	0.37833	0.339685	0.373956	0.370288	0.365813	0.375395	0.372961
397154	0.53988	0.473691	0.461139	0.570268	0.492124	0.467978	0.483983	0.549442	0.52152	0.478256	0.498939	0.465763	0.473987	0.534484	0.478894	0.453933	0.424118	0.496222	0.441709	0.463264	0.493283	0.539144	0.436991	0.481842	0.479778	0.451069	0.471655	0.541782	0.485741	0.452803	0.522951	0.450148	0.449557	0.460012	0.477289	0.511104	0.457956	0.489695	0.44566	0.465409	0.451065	0.451023	0.455546	0.449115	0.435026	0.457434	0.458689	0.43175	0.465011
397760	0.53968	0.420751	0.520402	0.555578	0.562518	0.504774	0.523519	0.527882	0.540644	0.471832	0.420364	0.502975	0.528853	0.490843	0.507317	0.502188	0.488458	0.494772	0.46865	0.472597	0.454593	0.500599	0.472833	0.459881	0.43461	0.446899	0.487288	0.396842	0.508409	0.431169	0.467285	0.516029	0.421526	0.402279	0.449295	0.493983	0.439811	0.441921	0.480746	0.465322	0.424708	0.519152	0.407997	0.451414	0.492911	0.486379	0.506634	0.462073	0.478936
397861	0.42203	0.340587	0.448809	0.412459	0.391624	0.361767	0.356843	0.464176	0.470593	0.358169	0.337141	0.435117	0.392478	0.332871	0.32972	0.402897	0.324819	0.390998	0.365857	0.407632	0.349874	0.325295	0.426785	0.351623	0.334514	0.317967	0.342649	0.321051	0.324012	0.346184	0.428737	0.308183	0.342234	0.322025	0.320178	0.392035	0.388599	0.379649	0.382445	0.389927	0.361365	0.455448	0.400174	0.35125	0.379031	0.309635	0.393736	0.367461	0.389119
401422	0.493029	0.453915	0.471918	0.549312	0.555408	0.463186	0.493013	0.476744	0.465956	0.44852	0.439415	0.484829	0.480918	0.509317	0.492513	0.481081	0.453833	0.510632	0.39999	0.424771	0.458342	0.465728	0.45491	0.442409	0.478131	0.394323	0.518991	0.499809	0.515215	0.433003	0.509198	0.437588	0.403367	0.406116	0.437116	0.483297	0.448254	0.399448	0.516278	0.477782	0.439222	0.426967	0.390901	0.436199	0.523695	0.520901	0.415861	0.417785	0.509625
406432	0.412122	0.333825	0.436244	0.479117	0.460339	0.386714	0.417436	0.413692	0.455687	0.393325	0.377175	0.407411	0.385665	0.384936	0.416885	0.37564	0.399427	0.42054	0.331028	0.395192	0.379119	0.40638	0.33289	0.431789	0.376905	0.414963	0.375325	0.409889	0.388368	0.40281	0.476119	0.33503	0.357705	0.350798	0.361204	0.422898	0.391793	0.416446	0.416198	0.414588	0.347774	0.387418	0.363865	0.409181	0.349859	0.424578	0.464061	0.401848	0.416854
406836	0.48357	0.395292	0.42872	0.444826	0.469259	0.472764	0.453225	0.400383	0.39882	0.412796	0.390559	0.401237	0.44195	0.473726	0.45135	0.417297	0.396969	0.541755	0.404515	0.395347	0.378687	0.492539	0.427508	0.424284	0.446189	0.400924	0.407495	0.35515	0.431272	0.390047	0.453674	0.442228	0.454686	0.412404	0.421469	0.377216	0.44307	0.431855	0.403007	0.399322	0.397664	0.395404	0.407236	0.384099	0.447564	0.435216	0.411285	0.398712	0.446326
412528	0.387785	0.341832	0.372067	0.397572	0.387216	0.378751	0.34408	0.404606	0.403374	0.397431	0.40622	0.402099	0.351563	0.357832	0.393493	0.366556	0.348092	0.422993	0.339194	0.359618	0.319824	0.341039	0.33384	0.385404	0.396517	0.410155	0.37661	0.360605	0.366554	0.364743	0.348528	0.344339	0.382052	0.338655	0.356536	0.424212	0.410516	0.364522	0.426878	0.430491	0.373955	0.390337	0.384095	0.380599	0.369056	0.394523	0.419211	0.337842	0.380844
413934	0.567336	0.479749	0.513095	0.582175	0.578041	0.516311	0.480266	0.557201	0.547472	0.53054	0.518367	0.497057	0.514826	0.574232	0.586189	0.508173	0.475825	0.512783	0.486382	0.486547	0.47151	0.54055	0.497511	0.483803	0.52817	0.491717	0.502755	0.511237	0.534222	0.467133	0.526159	0.523523	0.505888	0.48898	0.491006	0.517594	0.527231	0.541538	0.511757	0.545652	0.55496	0.542314	0.52652	0.493003	0.531445	0.514394	0.537933	0.505971	0.492215
414229	0.378125	0.242762	0.359216	0.349986	0.313845	0.276771	0.342564	0.287271	0.332688	0.346652	0.228127	0.297676	0.274137	0.335866	0.268583	0.279124	0.310242	0.323802	0.303174	0.268485	0.268027	0.284388	0.231605	0.278398	0.369643	0.231649	0.31885	0.304277	0.296121	0.310463	0.355295	0.242387	0.289793	0.283534	0.254045	0.332847	0.298348	0.327492	0.25707	0.310568	0.265662	0.309278	0.384285	0.268655	0.266061	0.306384	0.347456	0.287063	0.260168
415837	0.541866	0.473951	0.497853	0.534132	0.560037	0.527885	0.501267	0.510839	0.534856	0.592652	0.517832	0.523164	0.527127	0.494275	0.500177	0.560443	0.501435	0.552951	0.502002	0.503471	0.512252	0.552367	0.522539	0.508241	0.485464	0.492847	0.52912	0.480951	0.512891	0.494506	0.514771	0.532128	0.462833	0.491343	0.484173	0.571611	0.498783	0.502676	0.549735	0.515328	0.489459	0.505	0.536916	0.508824	0.548094	0.541427	0.596865	0.506608	0.528276
419239	0.314241	0.282708	0.329311	0.383819	0.407529	0.354199	0.373602	0.301931	0.311985	0.275014	0.232151	0.273121	0.300642	0.290236	0.253635	0.332422	0.350406	0.336789	0.311576	0.31354	0.321735	0.289801	0.276564	0.340564	0.263004	0.234216	0.291825	0.263646	0.251468	0.28123	0.357496	0.222405	0.243597	0.235603	0.252144	0.314469	0.284457	0.320081	0.35914	0.307429	0.235729	0.342658	0.254211	0.263012	0.394571	0.333469	0.329752	0.280737	0.307503
421226	0.360955	0.319778	0.414718	0.382116	0.394875	0.332605	0.254492	0.300086	0.376878	0.261698	0.302681	0.260188	0.351256	0.284769	0.315264	0.322007	0.272819	0.282978	0.27365	0.295465	0.297272	0.331948	0.32198	0.294688	0.322622	0.234887	0.320511	0.269899	0.340186	0.255436	0.357031	0.25377	0.229974	0.277077	0.268281	0.34101	0.339258	0.263332	0.326399	0.332147	0.242757	0.319148	0.286751	0.289931	0.328277	0.311045	0.322046	0.285531	0.314636
422632	0.580488	0.428993	0.578912	0.590869	0.574553	0.527376	0.455657	0.549525	0.541389	0.546968	0.505342	0.542671	0.565937	0.50923	0.518016	0.534327	0.50583	0.585226	0.511733	0.501024	0.545982	0.522974	0.463931	0.500983	0.518293	0.464365	0.498435	0.497094	0.495334	0.515311	0.550582	0.473777	0.472697	0.501887	0.496941	0.605211	0.520739	0.462134	0.541575	0.525226	0.434434	0.554904	0.50923	0.490975	0.472238	0.530874	0.566743	0.510544	0.502809
424939	0.470849	0.435167	0.532774	0.54511	0.537398	0.547594	0.515875	0.419472	0.412273	0.422332	0.436257	0.473412	0.483487	0.478417	0.451691	0.482012	0.473532	0.490721	0.440932	0.499088	0.422784	0.474978	0.418097	0.398811	0.449355	0.414507	0.471132	0.476152	0.438395	0.409562	0.477742	0.402382	0.409637	0.383677	0.415621	0.444074	0.437822	0.417535	0.411015	0.479023	0.387903	0.41871	0.438785	0.395864	0.434061	0.445691	0.499972	0.436902	0.394184
429040	0.650397	0.690841	0.71735	0.669725	0.657226	0.692374	0.635488	0.714891	0.634747	0.734866	0.664684	0.71695	0.672011	0.751195	0.724408	0.676695	0.696687	0.717634	0.637294	0.660683	0.620839	0.639006	0.672892	0.605136	0.711453	0.667738	0.708232	0.716315	0.640023	0.691694	0.687806	0.683886	0.648467	0.674415	0.727299	0.602012	0.659355	0.701924	0.632795	0.640004	0.636326	0.670038	0.627058	0.739316	0.730985	0.761639	0.69343	0.655566	0.713343
432332	0.547485	0.485041	0.521227	0.562966	0.55688	0.553368	0.536635	0.56752	0.544284	0.420882	0.416254	0.427067	0.529884	0.494841	0.57066	0.521733	0.483749	0.54161	0.462651	0.500398	0.512432	0.542133	0.43563	0.529475	0.469202	0.443045	0.452254	0.454657	0.502326	0.481418	0.555686	0.41928	0.455689	0.478758	0.468343	0.520593	0.479884	0.41393	0.531722	0.491075	0.433203	0.498283	0.413919	0.420277	0.510253	0.487532	0.531043	0.490194	0.452061
433839	0.448176	0.414879	0.423157	0.49231	0.48701	0.473205	0.410227	0.429419	0.432124	0.466089	0.374468	0.412637	0.497078	0.430457	0.453375	0.45648	0.417718	0.501975	0.402869	0.429828	0.44095	0.424359	0.43799	0.412878	0.408019	0.410193	0.451317	0.461278	0.460967	0.440075	0.486125	0.38046	0.403909	0.403708	0.405368	0.45201	0.475938	0.460111	0.407448	0.442105	0.408412	0.418763	0.408822	0.398281	0.432842	0.415172	0.472132	0.427307	0.452453
436239	0.702634	0.633352	0.721238	0.682166	0.684754	0.599726	0.642174	0.592354	0.58792	0.700393	0.606603	0.613005	0.66804	0.702449	0.728192	0.618538	0.646039	0.704204	0.601209	0.664344	0.610843	0.592766	0.623709	0.581121	0.651117	0.599105	0.633587	0.632111	0.712612	0.706881	0.718135	0.652101	0.707358	0.650712	0.709766	0.602589	0.544966	0.647573	0.604864	0.668945	0.607897	0.609851	0.678092	0.579128	0.648427	0.580208	0.631618	0.598606	0.64058
436845	0.457729	0.406897	0.432518	0.480583	0.442146	0.427083	0.401207	0.462113	0.459412	0.433726	0.433078	0.489829	0.437178	0.454005	0.472399	0.421247	0.418877	0.425706	0.405459	0.375839	0.417747	0.449289	0.435034	0.436645	0.44067	0.389703	0.423786	0.488305	0.439722	0.418996	0.467682	0.41713	0.412751	0.422882	0.426937	0.419725	0.429853	0.407336	0.460533	0.456783	0.432779	0.42876	0.421491	0.421245	0.431667	0.481754	0.429227	0.407636	0.414192
441939	0.651347	0.553727	0.60977	0.615425	0.614524	0.650588	0.570898	0.567171	0.583912	0.578708	0.584337	0.618771	0.571705	0.661101	0.623453	0.556547	0.552883	0.58377	0.57898	0.550319	0.575081	0.597955	0.5549	0.515988	0.55139	0.562888	0.588303	0.58262	0.649128	0.564901	0.566231	0.577497	0.570128	0.539313	0.552058	0.667028	0.542719	0.574601	0.57259	0.592437	0.507763	0.563273	0.564713	0.589006	0.568563	0.624076	0.57578	0.537326	0.559161
445543	0.44623	0.395191	0.413569	0.449469	0.427889	0.403162	0.438807	0.430491	0.409523	0.443992	0.407436	0.389728	0.409757	0.400026	0.452788	0.409173	0.356519	0.457263	0.380275	0.406202	0.415178	0.418209	0.437292	0.373331	0.508527	0.469588	0.420565	0.439487	0.456848	0.45465	0.442029	0.408416	0.39281	0.381926	0.377921	0.418538	0.429348	0.399198	0.355828	0.4263	0.363681	0.43652	0.425616	0.422787	0.3925	0.411092	0.432288	0.41825	0.426277
448347	0.422666	0.386156	0.443713	0.451635	0.437173	0.393726	0.35734	0.383201	0.415921	0.395874	0.357727	0.379376	0.369108	0.429132	0.37134	0.360014	0.337558	0.448525	0.361425	0.347162	0.355972	0.369853	0.36093	0.394125	0.361515	0.364658	0.415686	0.436906	0.343677	0.357842	0.435333	0.355425	0.3537	0.362463	0.349433	0.394504	0.398553	0.417881	0.381138	0.412879	0.356438	0.363944	0.36193	0.352877	0.42482	0.360816	0.404108	0.388307	0.356536
449753	0.278542	0.221989	0.296471	0.320769	0.298047	0.313912	0.217532	0.274784	0.281257	0.234421	0.221236	0.234316	0.285742	0.304293	0.262688	0.259086	0.236849	0.275986	0.233193	0.27299	0.255253	0.261478	0.243078	0.261697	0.297239	0.225216	0.271948	0.276338	0.200149	0.230348	0.293455	0.24268	0.210011	0.229972	0.191128	0.281391	0.254803	0.270202	0.315178	0.294187	0.244675	0.271662	0.271758	0.294897	0.289391	0.228715	0.249622	0.202729	0.201054
453441	0.235433	0.230267	0.362127	0.345244	0.30048	0.259889	0.298826	0.246434	0.311946	0.284426	0.215328	0.32575	0.236455	0.250192	0.260885	0.234186	0.196607	0.26638	0.19413	0.219062	0.26821	0.192108	0.226619	0.251818	0.27138	0.210528	0.19762	0.256957	0.257613	0.240153	0.29698	0.23888	0.211416	0.162239	0.16933	0.357682	0.227923	0.304438	0.246393	0.281178	0.206447	0.202634	0.238197	0.227045	0.261565	0.22206	0.312216	0.191897	0.213756
454140	0.341653	0.28012	0.336077	0.389819	0.363371	0.293254	0.28911	0.335312	0.348366	0.266428	0.236995	0.250407	0.277365	0.269097	0.331202	0.293891	0.263414	0.315256	0.222044	0.277685	0.250839	0.286585	0.261187	0.264337	0.293019	0.214503	0.28401	0.242193	0.266014	0.244716	0.298468	0.245865	0.265343	0.225404	0.256244	0.266634	0.254267	0.267047	0.287401	0.293008	0.257859	0.270147	0.228959	0.228886	0.321305	0.316776	0.317173	0.244372	0.278537
456346	0.617214	0.572162	0.54634	0.58302	0.562703	0.537545	0.570259	0.574387	0.57397	0.567249	0.574758	0.594799	0.612515	0.582233	0.609444	0.597242	0.603074	0.542453	0.577918	0.534403	0.560373	0.593824	0.541697	0.563446	0.570395	0.611831	0.580036	0.568305	0.596967	0.569473	0.627034	0.567072	0.526889	0.522766	0.53434	0.585397	0.557058	0.543646	0.598125	0.53955	0.525858	0.630379	0.557192	0.593723	0.652391	0.633431	0.560302	0.543355	0.569623
459453	0.705924	0.635427	0.656166	0.682924	0.633577	0.598052	0.582426	0.604659	0.631745	0.606284	0.649923	0.666149	0.664132	0.607715	0.672232	0.667401	0.677043	0.648962	0.61491	0.593614	0.609375	0.63091	0.638251	0.62163	0.677359	0.622803	0.639822	0.603833	0.753985	0.586611	0.609606	0.556108	0.618947	0.61282	0.633354	0.620765	0.626292	0.660459	0.67513	0.589659	0.579696	0.66005	0.656825	0.604842	0.676963	0.625159	0.657537	0.669056	0.660278
461743	0.506429	0.444548	0.475273	0.537871	0.486052	0.494634	0.501751	0.445454	0.48191	0.551218	0.480919	0.480375	0.471305	0.469433	0.489191	0.464122	0.450936	0.507689	0.435062	0.447323	0.469263	0.478273	0.45463	0.414106	0.428955	0.46717	0.522442	0.468158	0.455273	0.416747	0.495744	0.425798	0.403245	0.426265	0.435554	0.492074	0.503851	0.475651	0.442063	0.443067	0.413544	0.427605	0.412761	0.497918	0.49139	0.472449	0.499028	0.469085	0.444901
463040	0.533579	0.427711	0.503166	0.565684	0.590065	0.580001	0.449607	0.494303	0.504283	0.489632	0.466759	0.44267	0.52632	0.452589	0.449331	0.472737	0.482963	0.481875	0.440333	0.478758	0.499135	0.514678	0.424191	0.436869	0.461061	0.351596	0.464327	0.500705	0.459847	0.453564	0.478691	0.383749	0.444359	0.404699	0.412935	0.508404	0.480493	0.437385	0.423562	0.446101	0.436805	0.443895	0.428519	0.442506	0.513667	0.451308	0.493863	0.474318	0.45711
465852	0.302395	0.328476	0.300702	0.299251	0.304686	0.25768	0.269498	0.292818	0.309862	0.309013	0.243138	0.284612	0.266894	0.241905	0.238718	0.277154	0.257628	0.252053	0.282927	0.238357	0.229906	0.267369	0.304355	0.331419	0.259599	0.22991	0.307744	0.270332	0.2958	0.22889	0.281343	0.231827	0.214824	0.229146	0.217668	0.306343	0.320034	0.340816	0.288217	0.32375	0.265851	0.267314	0.278701	0.257436	0.258041	0.222794	0.240699	0.231442	0.284467
467351	0.31577	0.260775	0.347558	0.384022	0.358249	0.343974	0.356219	0.311934	0.361375	0.301466	0.270499	0.316907	0.335798	0.353825	0.314682	0.34255	0.374467	0.382186	0.270563	0.304102	0.269509	0.313882	0.285989	0.393359	0.385572	0.250584	0.277581	0.320435	0.357712	0.312694	0.408273	0.282561	0.288396	0.295706	0.270825	0.387526	0.408833	0.380217	0.377509	0.360454	0.301814	0.363233	0.319929	0.287371	0.353536	0.300738	0.37977	0.291356	0.342331
468050	0.350395	0.259862	0.333552	0.335167	0.336867	0.309822	0.342572	0.34136	0.340707	0.262629	0.279032	0.306807	0.3232	0.32746	0.344673	0.321681	0.271897	0.320001	0.287774	0.258708	0.2405	0.303648	0.256199	0.288336	0.289974	0.263637	0.300945	0.342891	0.297645	0.272032	0.307968	0.251294	0.248839	0.221463	0.261296	0.31601	0.276052	0.253597	0.289317	0.298195	0.25572	0.304088	0.309307	0.246762	0.298299	0.28736	0.279321	0.241365	0.295465
469961	0.749881	0.626366	0.708657	0.755131	0.726525	0.70815	0.695152	0.649998	0.659979	0.623423	0.611184	0.694366	0.712816	0.650496	0.727548	0.667833	0.68441	0.635967	0.67564	0.665899	0.685129	0.677975	0.664547	0.600428	0.669045	0.635595	0.678822	0.704061	0.690554	0.668461	0.745821	0.689244	0.664948	0.608038	0.65904	0.646221	0.611393	0.663025	0.681359	0.617612	0.556804	0.68006	0.621567	0.618438	0.670374	0.662006	0.720627	0.694809	0.640299
475855	0.682066	0.528111	0.580504	0.734828	0.678231	0.548126	0.603604	0.576906	0.62125	0.519303	0.538988	0.582739	0.539685	0.602853	0.558611	0.584392	0.536683	0.643586	0.563691	0.538254	0.526001	0.558738	0.570398	0.576699	0.525774	0.523373	0.543611	0.610231	0.569936	0.566689	0.628963	0.544827	0.517323	0.50634	0.487733	0.578882	0.547714	0.542204	0.550822	0.550196	0.572218	0.50816	0.557976	0.543795	0.577829	0.58617	0.539891	0.532769	0.514005
479762	0.439749	0.374439	0.382547	0.465136	0.468662	0.438337	0.423034	0.379386	0.411058	0.361646	0.372558	0.395131	0.395486	0.400356	0.424271	0.393603	0.349169	0.46288	0.365659	0.410658	0.405439	0.40358	0.369385	0.434809	0.347558	0.440369	0.418173	0.436464	0.382728	0.375992	0.394965	0.4108	0.341241	0.388107	0.355308	0.413302	0.35686	0.399176	0.415456	0.436563	0.385403	0.370564	0.340196	0.372016	0.365525	0.38912	0.376943	0.354885	0.345783
480141	0.348236	0.313952	0.324254	0.391041	0.445879	0.392334	0.371122	0.404201	0.367081	0.312519	0.266626	0.282224	0.344262	0.37479	0.299165	0.283206	0.284057	0.404802	0.30179	0.261496	0.33529	0.391977	0.317228	0.244111	0.345955	0.290628	0.267663	0.366792	0.256275	0.295118	0.393922	0.249002	0.259081	0.279998	0.276186	0.370706	0.320342	0.310993	0.265382	0.312147	0.293874	0.264125	0.26513	0.311554	0.27539	0.255095	0.310487	0.305973	0.255304
481042	0.727039	0.649669	0.681748	0.710802	0.731692	0.698752	0.684734	0.649633	0.677556	0.660061	0.7147	0.717694	0.698575	0.656532	0.702772	0.67612	0.687033	0.622733	0.661956	0.645682	0.627339	0.646008	0.625435	0.660984	0.705772	0.641249	0.715815	0.688948	0.672931	0.671603	0.669035	0.683785	0.685375	0.663685	0.697314	0.58462	0.706249	0.686091	0.676482	0.637871	0.623614	0.661798	0.622063	0.688812	0.720764	0.717449	0.684122	0.641747	0.679939
481951	0.454343	0.371493	0.515936	0.462141	0.450335	0.431411	0.416984	0.443831	0.478842	0.470702	0.414069	0.452223	0.413744	0.476671	0.483485	0.451544	0.428039	0.444736	0.457026	0.426376	0.422072	0.425996	0.450897	0.385082	0.437806	0.384033	0.440522	0.418643	0.45156	0.439004	0.45083	0.409144	0.446326	0.414588	0.440773	0.456487	0.440979	0.436942	0.469636	0.365981	0.354097	0.445113	0.413518	0.453742	0.473355	0.446187	0.516427	0.425844	0.449068
485757	0.377977	0.296778	0.34418	0.404432	0.383023	0.326099	0.340676	0.365464	0.369026	0.314024	0.308824	0.319688	0.35397	0.326127	0.328451	0.30854	0.319498	0.350978	0.315792	0.296448	0.296666	0.342438	0.317477	0.32124	0.388359	0.30789	0.334882	0.324118	0.310109	0.293167	0.364148	0.278949	0.311774	0.25982	0.291012	0.359457	0.311505	0.290617	0.354683	0.356919	0.319356	0.333452	0.323044	0.31522	0.32985	0.381183	0.345829	0.267407	0.354849
486759	0.388868	0.349601	0.391976	0.43523	0.402641	0.354465	0.409368	0.37119	0.36431	0.308256	0.373683	0.312844	0.398012	0.319893	0.404359	0.379148	0.344868	0.435528	0.359905	0.346027	0.29732	0.31773	0.374372	0.374425	0.35579	0.314531	0.391344	0.371118	0.393547	0.356795	0.419066	0.340797	0.316884	0.316262	0.303196	0.379857	0.385989	0.422083	0.455344	0.38292	0.325134	0.386413	0.333559	0.356012	0.477054	0.430105	0.373945	0.36025	0.401099
495255	0.418999	0.330567	0.418257	0.385882	0.362646	0.353243	0.375205	0.367383	0.366962	0.360664	0.309428	0.34285	0.314345	0.477229	0.356916	0.293349	0.352584	0.470001	0.308683	0.347665	0.317532	0.350197	0.317523	0.34625	0.305005	0.325403	0.324184	0.378368	0.311477	0.336776	0.433169	0.293618	0.330183	0.304178	0.325742	0.333641	0.339355	0.317816	0.312353	0.387901	0.348497	0.290303	0.371142	0.350464	0.314991	0.322074	0.328343	0.316164	0.286266
497865	0.366944	0.345842	0.403221	0.426588	0.440427	0.382817	0.366929	0.439704	0.446234	0.379238	0.378567	0.428851	0.411354	0.409829	0.389526	0.375851	0.321166	0.421608	0.317526	0.319691	0.366403	0.409616	0.384135	0.424433	0.49584	0.32341	0.407865	0.478176	0.352742	0.376245	0.41382	0.379211	0.332827	0.321633	0.335134	0.434291	0.361923	0.383505	0.395838	0.436251	0.333278	0.355637	0.362454	0.350392	0.393204	0.349952	0.431186	0.380583	0.349108
499566	0.399267	0.336543	0.422898	0.44011	0.435596	0.381306	0.338174	0.385414	0.381012	0.404243	0.377038	0.389621	0.384215	0.421572	0.450828	0.365364	0.38816	0.417893	0.387804	0.356375	0.346401	0.353872	0.318398	0.430268	0.340997	0.360483	0.344924	0.316425	0.349473	0.365273	0.439776	0.314842	0.352249	0.31643	0.339784	0.40206	0.323313	0.317723	0.380898	0.377288	0.356275	0.44142	0.342585	0.367314	0.382844	0.36588	0.467813	0.363921	0.401566
500222	0.392122	0.370674	0.399984	0.396884	0.407146	0.419996	0.442256	0.408038	0.396933	0.39011	0.349002	0.429475	0.356894	0.389559	0.39982	0.3908	0.378515	0.386469	0.370268	0.390752	0.401843	0.425284	0.374898	0.324309	0.413592	0.384218	0.376213	0.467902	0.416885	0.401325	0.409058	0.380205	0.381406	0.374604	0.398699	0.441801	0.424688	0.433561	0.408807	0.392426	0.351887	0.398442	0.408293	0.430594	0.395979	0.39775	0.392247	0.389568	0.416854
506234	0.540715	0.402176	0.524553	0.593198	0.544694	0.490886	0.472272	0.51157	0.456088	0.493261	0.395136	0.413933	0.50149	0.444579	0.435928	0.500419	0.459415	0.498729	0.515711	0.426711	0.449312	0.459829	0.43683	0.504692	0.484064	0.386796	0.456657	0.487139	0.459561	0.458241	0.544745	0.441056	0.432553	0.451722	0.45305	0.483066	0.447983	0.433951	0.484972	0.483816	0.441788	0.432241	0.413395	0.458084	0.513093	0.488102	0.463614	0.408526	0.447769
510225	0.677533	0.656884	0.681088	0.697702	0.738761	0.710506	0.66879	0.739263	0.673441	0.694944	0.664706	0.586896	0.706785	0.653805	0.680142	0.7109	0.616164	0.632582	0.564325	0.699699	0.639665	0.706711	0.657318	0.611258	0.628455	0.654529	0.657947	0.649709	0.659635	0.603243	0.655923	0.622754	0.618425	0.648176	0.642096	0.643387	0.593673	0.673247	0.595153	0.674336	0.534076	0.668257	0.64114	0.624394	0.73141	0.699307	0.660754	0.553105	0.602088
510326	0.344725	0.280317	0.319395	0.337118	0.348731	0.308109	0.295224	0.31453	0.327251	0.310441	0.256561	0.287996	0.325439	0.338907	0.324476	0.295333	0.31543	0.27444	0.271432	0.274509	0.266075	0.240538	0.269933	0.294099	0.292434	0.309928	0.301781	0.274642	0.320127	0.29293	0.321651	0.297218	0.292119	0.280894	0.253227	0.320049	0.290727	0.310558	0.296675	0.301598	0.285169	0.280184	0.311881	0.333404	0.345731	0.359752	0.305429	0.25717	0.324644
512835	0.377733	0.292601	0.353454	0.411855	0.398002	0.34624	0.303671	0.377934	0.373328	0.304676	0.286437	0.310707	0.340276	0.32323	0.277481	0.326945	0.300131	0.35755	0.26907	0.345236	0.276218	0.370226	0.334497	0.310801	0.291217	0.277272	0.357091	0.326441	0.308921	0.271559	0.413122	0.25539	0.280486	0.291027	0.267237	0.352848	0.333387	0.290626	0.341961	0.336889	0.237929	0.307477	0.300075	0.318114	0.346996	0.315447	0.343524	0.26948	0.324596
513130	0.445567	0.38216	0.433625	0.458272	0.479145	0.429828	0.387746	0.387257	0.396852	0.440634	0.348286	0.395712	0.412267	0.419132	0.424003	0.395	0.393365	0.462218	0.359324	0.385012	0.399631	0.455178	0.3981	0.390681	0.441907	0.367628	0.403532	0.517495	0.406995	0.390275	0.415004	0.376863	0.365541	0.384859	0.370553	0.447236	0.380268	0.417885	0.388401	0.405156	0.365459	0.385534	0.384994	0.368965	0.406101	0.4224	0.423529	0.409607	0.389715
513736	0.454993	0.454754	0.453506	0.537463	0.513216	0.451196	0.460412	0.36239	0.358071	0.393802	0.393487	0.401178	0.469884	0.399229	0.394335	0.42483	0.450017	0.490173	0.398564	0.435578	0.429044	0.445397	0.394208	0.400805	0.369266	0.358025	0.370754	0.43697	0.414826	0.386044	0.495425	0.335542	0.379303	0.362301	0.338963	0.381755	0.400099	0.375496	0.407353	0.361708	0.367971	0.414446	0.329885	0.375648	0.510371	0.460533	0.41352	0.373619	0.414407
516742	0.500069	0.430277	0.510225	0.51335	0.523191	0.472512	0.456747	0.462625	0.4776	0.425841	0.431683	0.461352	0.504687	0.449816	0.457863	0.500036	0.492556	0.521281	0.438073	0.447407	0.438491	0.481956	0.463268	0.457321	0.521938	0.431773	0.452302	0.493429	0.485857	0.426937	0.486628	0.477457	0.443441	0.42663	0.442961	0.486142	0.482586	0.469141	0.4133	0.409657	0.433947	0.407724	0.447926	0.519271	0.443745	0.471599	0.464333	0.469457	0.440732
517239	0.476608	0.369548	0.441329	0.487192	0.497552	0.407143	0.421347	0.461954	0.485245	0.420485	0.371236	0.40753	0.412635	0.457618	0.410894	0.405761	0.387554	0.437793	0.368062	0.396827	0.386403	0.443824	0.391056	0.393501	0.426742	0.422882	0.3789	0.467509	0.417927	0.420625	0.437069	0.381699	0.366766	0.390666	0.376943	0.44635	0.412736	0.39452	0.425693	0.401646	0.408516	0.423269	0.408544	0.395115	0.413936	0.378548	0.430743	0.395831	0.390139
518746	0.457791	0.474549	0.456274	0.509908	0.483836	0.440863	0.464528	0.509424	0.51803	0.463203	0.443274	0.469906	0.453482	0.497296	0.448474	0.444457	0.446368	0.495549	0.449543	0.427053	0.449827	0.455171	0.517989	0.425807	0.511208	0.462425	0.469457	0.478306	0.456172	0.45397	0.45367	0.495957	0.48179	0.470038	0.42307	0.544163	0.428635	0.444545	0.454012	0.497559	0.477256	0.431578	0.443307	0.471903	0.456179	0.452091	0.430214	0.433566	0.468147
519647	0.545983	0.446083	0.522949	0.568314	0.525614	0.508722	0.416228	0.511008	0.520579	0.506889	0.493178	0.563451	0.487517	0.527751	0.545043	0.471648	0.457116	0.46713	0.454313	0.469013	0.454457	0.494181	0.482554	0.389974	0.52366	0.441973	0.514345	0.483218	0.545753	0.503175	0.50806	0.539902	0.480684	0.487952	0.495347	0.465656	0.427065	0.470678	0.454438	0.463408	0.423194	0.47171	0.452362	0.477169	0.489707	0.448093	0.504673	0.469855	0.47082
519950	0.533819	0.338234	0.439428	0.492546	0.516233	0.507711	0.413953	0.401579	0.435292	0.405976	0.370398	0.362518	0.405313	0.492897	0.436864	0.430715	0.439585	0.479662	0.44178	0.387066	0.455629	0.441385	0.425086	0.384325	0.407482	0.357565	0.500155	0.365384	0.410389	0.37131	0.445846	0.33351	0.38312	0.395697	0.411753	0.532663	0.386964	0.376222	0.467607	0.419223	0.384797	0.487412	0.386915	0.403256	0.485892	0.439804	0.422709	0.433892	0.49779
520228	0.532185	0.475528	0.501226	0.533354	0.471255	0.529217	0.472496	0.513512	0.522331	0.537913	0.495204	0.481042	0.489814	0.504495	0.467197	0.516576	0.496884	0.536371	0.495727	0.488171	0.514474	0.507774	0.487491	0.542178	0.46573	0.528778	0.532209	0.531249	0.484411	0.510131	0.489288	0.535143	0.509012	0.504085	0.538294	0.492501	0.466474	0.464724	0.49532	0.487193	0.467266	0.514464	0.459122	0.490323	0.514942	0.431404	0.532058	0.464742	0.491727
522434	0.495521	0.470311	0.505654	0.528018	0.542612	0.505303	0.439854	0.43378	0.4177	0.431362	0.466471	0.456347	0.501639	0.496372	0.43866	0.469981	0.438574	0.542721	0.454056	0.495352	0.494056	0.526133	0.496451	0.437892	0.487634	0.479902	0.438221	0.479755	0.46181	0.443366	0.476967	0.414639	0.471894	0.377969	0.379454	0.460867	0.507838	0.47011	0.445838	0.435697	0.423908	0.427706	0.421505	0.493996	0.46105	0.403796	0.463076	0.449155	0.386739
523032	0.380131	0.274269	0.378656	0.409534	0.405874	0.363519	0.325939	0.351501	0.382717	0.358529	0.313554	0.415492	0.363052	0.363154	0.360385	0.34471	0.350958	0.358722	0.334649	0.342313	0.322095	0.353729	0.284797	0.363347	0.36593	0.324498	0.315712	0.387241	0.338675	0.318389	0.372959	0.34741	0.316004	0.297991	0.285727	0.383398	0.36328	0.36524	0.302563	0.45988	0.278589	0.356243	0.338994	0.365321	0.439646	0.36076	0.362755	0.345159	0.405941
524135	0.467029	0.406834	0.467168	0.482271	0.44271	0.401004	0.410465	0.424972	0.426669	0.477896	0.413133	0.467458	0.444218	0.488523	0.435804	0.447398	0.443731	0.433891	0.432062	0.417951	0.411791	0.38535	0.415156	0.439729	0.43549	0.413633	0.443286	0.430049	0.431126	0.453026	0.492523	0.411509	0.438564	0.459616	0.474994	0.480535	0.487808	0.487444	0.436933	0.473033	0.42285	0.442632	0.508476	0.450796	0.500113	0.483015	0.419616	0.445043	0.48539
525541	0.546989	0.387752	0.481671	0.519705	0.491827	0.436298	0.508956	0.498372	0.516742	0.469205	0.445025	0.495806	0.441922	0.452361	0.559193	0.456372	0.471819	0.509339	0.418634	0.401477	0.45908	0.510099	0.483645	0.4615	0.495502	0.4763	0.499959	0.514488	0.533262	0.476142	0.489676	0.523575	0.485413	0.450999	0.498648	0.475752	0.444384	0.466542	0.436832	0.457012	0.394384	0.465444	0.416042	0.495962	0.477135	0.465392	0.481922	0.435804	0.481024
529549	0.373863	0.300058	0.383715	0.41218	0.388877	0.360821	0.296107	0.316292	0.344199	0.345232	0.291865	0.389208	0.354655	0.341584	0.338217	0.343511	0.322434	0.365507	0.32821	0.313989	0.307806	0.405963	0.318572	0.336234	0.363439	0.309505	0.316921	0.341057	0.327082	0.32507	0.396592	0.280743	0.30528	0.308826	0.30845	0.31393	0.352216	0.333122	0.325845	0.346375	0.301958	0.355387	0.310443	0.302211	0.331267	0.364729	0.32171	0.34929	0.347828
529953	0.37661	0.37766	0.400285	0.375563	0.389735	0.39685	0.368381	0.372792	0.409847	0.370056	0.363302	0.390945	0.407872	0.364101	0.374921	0.401124	0.414681	0.37924	0.331215	0.386461	0.403987	0.350184	0.373044	0.396964	0.385251	0.366038	0.418222	0.392032	0.401811	0.354053	0.370413	0.383803	0.360214	0.336701	0.363426	0.402673	0.420551	0.440554	0.400413	0.372174	0.35979	0.411608	0.349801	0.363513	0.416595	0.418451	0.444003	0.363716	0.402365
530635	0.56348	0.483368	0.543503	0.548991	0.572905	0.544268	0.507419	0.516568	0.549938	0.504853	0.479561	0.498732	0.499818	0.56047	0.552766	0.524963	0.500246	0.501256	0.520887	0.540569	0.449231	0.536996	0.492189	0.532096	0.467812	0.457695	0.500285	0.505582	0.496606	0.520143	0.516862	0.54793	0.501943	0.471059	0.522056	0.54766	0.488303	0.513269	0.460288	0.500937	0.471098	0.508219	0.471826	0.468489	0.527408	0.511547	0.535164	0.48141	0.497853
531536	0.599155	0.59565	0.571495	0.638848	0.637038	0.57217	0.551507	0.556309	0.495548	0.607813	0.551095	0.587518	0.553184	0.566985	0.630773	0.592441	0.586827	0.626394	0.552964	0.615022	0.5558	0.558362	0.572683	0.534855	0.539042	0.600452	0.580884	0.624618	0.530437	0.541129	0.582176	0.578617	0.513997	0.607961	0.53858	0.577983	0.508793	0.549899	0.547221	0.529528	0.53832	0.504443	0.581501	0.575416	0.550174	0.59505	0.544665	0.543309	0.546992
531940	0.58126	0.47661	0.560556	0.594229	0.548539	0.568865	0.489758	0.509408	0.528807	0.514946	0.502631	0.561034	0.51997	0.577444	0.61304	0.496288	0.478131	0.527137	0.465646	0.487823	0.47342	0.498226	0.503965	0.513507	0.526533	0.532535	0.586537	0.54039	0.59354	0.551221	0.603907	0.475364	0.484385	0.445677	0.465354	0.537016	0.54884	0.53274	0.582689	0.506613	0.448609	0.487935	0.540322	0.556927	0.580798	0.557534	0.51909	0.50703	0.492344
536647	0.541087	0.480358	0.546862	0.564635	0.577021	0.514163	0.456489	0.500915	0.504857	0.52089	0.43688	0.507857	0.484959	0.443013	0.494503	0.51162	0.490778	0.524684	0.472517	0.519236	0.47393	0.471311	0.466265	0.408774	0.467877	0.450823	0.440641	0.489446	0.493306	0.468221	0.522392	0.410057	0.44346	0.44544	0.466801	0.448188	0.500077	0.478205	0.453872	0.453359	0.408617	0.509601	0.510008	0.43592	0.536365	0.498194	0.502824	0.454563	0.47875
540436	0.533004	0.315683	0.455418	0.465799	0.494294	0.434778	0.415927	0.410675	0.408274	0.431064	0.34644	0.417534	0.418987	0.38309	0.368569	0.378641	0.358551	0.404428	0.316518	0.378715	0.412776	0.396599	0.375832	0.417278	0.355124	0.349415	0.396986	0.37789	0.391299	0.391424	0.412001	0.362618	0.338603	0.353211	0.36691	0.422703	0.387652	0.400579	0.372075	0.400334	0.363606	0.396423	0.355554	0.343735	0.444761	0.413214	0.398231	0.320952	0.395903
541640	0.491719	0.465736	0.482363	0.495131	0.447593	0.438155	0.461546	0.444999	0.457173	0.44802	0.449569	0.464471	0.443302	0.444071	0.480424	0.438308	0.443859	0.489265	0.445072	0.450966	0.461361	0.443202	0.42755	0.497769	0.49496	0.485754	0.503109	0.467658	0.422249	0.469327	0.434501	0.478644	0.441809	0.445808	0.416283	0.423213	0.457023	0.45179	0.417625	0.434669	0.433046	0.433231	0.455817	0.416754	0.476543	0.485359	0.470542	0.483033	0.441826
541943	0.464058	0.451867	0.49938	0.511585	0.499174	0.452759	0.476524	0.538175	0.547898	0.4954	0.513952	0.514364	0.433157	0.474022	0.483635	0.502708	0.485745	0.492736	0.440615	0.464104	0.46204	0.472374	0.49116	0.489718	0.450892	0.463236	0.464496	0.461478	0.491972	0.485764	0.500319	0.449674	0.510758	0.487064	0.507525	0.533226	0.484634	0.496222	0.459095	0.511162	0.487759	0.445381	0.42963	0.478227	0.45258	0.471319	0.502654	0.468865	0.461661
545345	0.524769	0.408845	0.471031	0.518896	0.58287	0.508476	0.466368	0.436298	0.424989	0.409314	0.369765	0.412507	0.496642	0.408628	0.479894	0.497696	0.410288	0.51018	0.394762	0.468936	0.478097	0.488668	0.424561	0.380262	0.484134	0.364429	0.479368	0.441712	0.469004	0.420464	0.501506	0.411649	0.382034	0.370074	0.387994	0.46846	0.428359	0.406342	0.447274	0.435818	0.39436	0.452741	0.423999	0.394627	0.48427	0.495087	0.513526	0.421635	0.512434
547046	0.442827	0.376461	0.453784	0.518892	0.466948	0.356804	0.426474	0.434325	0.419542	0.400417	0.432136	0.388163	0.453312	0.390281	0.437098	0.42749	0.38677	0.471515	0.396099	0.395188	0.421843	0.374553	0.451737	0.40949	0.455369	0.365869	0.426833	0.429783	0.424482	0.402144	0.408612	0.44204	0.348911	0.39486	0.402411	0.534539	0.448699	0.383676	0.466988	0.457743	0.384521	0.436635	0.427235	0.39093	0.413336	0.418672	0.462212	0.406241	0.430783
548250	0.553505	0.505673	0.672795	0.582614	0.569833	0.532733	0.505024	0.536168	0.556302	0.609329	0.551385	0.577391	0.543194	0.54846	0.629252	0.539038	0.580742	0.582387	0.513143	0.499326	0.492894	0.50618	0.516016	0.498674	0.591351	0.547744	0.575218	0.619907	0.54466	0.559039	0.581705	0.604955	0.520207	0.54474	0.526906	0.544443	0.568139	0.532188	0.487792	0.589799	0.479988	0.519139	0.540027	0.590858	0.570749	0.560574	0.567941	0.597476	0.509769
552241	0.380814	0.344492	0.415711	0.460366	0.459551	0.375157	0.409999	0.385805	0.385408	0.434959	0.326074	0.374454	0.381032	0.3391	0.370651	0.353786	0.361397	0.375286	0.31776	0.401957	0.378507	0.399404	0.34597	0.394029	0.331146	0.339938	0.384991	0.390113	0.328303	0.395568	0.420703	0.311021	0.349134	0.325087	0.349274	0.41787	0.379101	0.353476	0.43553	0.409682	0.381162	0.372177	0.387869	0.354101	0.419245	0.369142	0.37972	0.423185	0.381584
552544	0.622335	0.470351	0.533504	0.578392	0.536567	0.551131	0.523555	0.477819	0.480963	0.552005	0.54964	0.572149	0.544022	0.53354	0.601204	0.533195	0.525416	0.538921	0.542341	0.498008	0.499739	0.541529	0.488489	0.501033	0.552964	0.541374	0.587809	0.609953	0.566577	0.528031	0.5555	0.502118	0.531968	0.531789	0.546134	0.531041	0.56862	0.579706	0.464691	0.491952	0.479367	0.507015	0.538385	0.587698	0.528553	0.561947	0.506941	0.524167	0.563356
553344	0.537097	0.431272	0.457243	0.534363	0.524426	0.470624	0.439179	0.458231	0.429454	0.425476	0.463758	0.457288	0.433213	0.519444	0.481575	0.434326	0.442606	0.523904	0.440466	0.466629	0.446058	0.475373	0.444358	0.426982	0.400333	0.448422	0.45179	0.478243	0.465735	0.449833	0.479737	0.438945	0.400305	0.426246	0.44192	0.402736	0.474349	0.481316	0.432167	0.42701	0.38719	0.445294	0.372119	0.436877	0.454466	0.461441	0.50828	0.421889	0.469104
555348	0.529918	0.395196	0.448893	0.514263	0.453301	0.426341	0.391069	0.473257	0.475795	0.418987	0.412293	0.435399	0.373412	0.439171	0.422401	0.441249	0.361541	0.445145	0.352108	0.37905	0.365927	0.413869	0.387661	0.438402	0.365015	0.390289	0.373767	0.399969	0.351871	0.390934	0.432684	0.394754	0.389007	0.366695	0.369941	0.394939	0.373685	0.369173	0.390495	0.486771	0.380379	0.386144	0.421658	0.38231	0.351132	0.347269	0.397769	0.368748	0.391381
555651	0.455481	0.327357	0.333268	0.481279	0.465975	0.402946	0.373397	0.319678	0.316264	0.361706	0.366092	0.32702	0.405318	0.413275	0.346327	0.369621	0.397256	0.372989	0.331281	0.359447	0.375337	0.405159	0.358252	0.370697	0.38413	0.379074	0.392351	0.419422	0.401884	0.412992	0.441967	0.333087	0.387012	0.384567	0.393371	0.401593	0.394039	0.387851	0.434824	0.328051	0.323218	0.329534	0.355563	0.356295	0.437589	0.424397	0.365894	0.313841	0.410272
555954	0.60511	0.549467	0.612815	0.679028	0.601023	0.580283	0.595989	0.524919	0.562176	0.534607	0.587992	0.590242	0.591355	0.594485	0.677706	0.553637	0.528738	0.606046	0.558448	0.560155	0.55082	0.554235	0.588345	0.582234	0.569486	0.553885	0.58134	0.566984	0.637583	0.634256	0.659629	0.585174	0.569273	0.561298	0.58026	0.584271	0.610816	0.588595	0.566838	0.570285	0.523345	0.582837	0.568451	0.619222	0.574512	0.581695	0.588212	0.555351	0.567396
557857	0.524033	0.429819	0.493373	0.543273	0.552048	0.454855	0.506157	0.460956	0.487105	0.544306	0.45101	0.45514	0.515485	0.477741	0.434502	0.50531	0.48769	0.487135	0.468608	0.500615	0.460551	0.463196	0.428432	0.437918	0.425272	0.424074	0.427457	0.419539	0.432248	0.438574	0.551291	0.399823	0.433313	0.414692	0.427998	0.509382	0.508056	0.472672	0.4946	0.520704	0.433559	0.470461	0.493491	0.442011	0.47161	0.460759	0.474441	0.439475	0.482126
558657	0.544313	0.419593	0.459827	0.521597	0.562123	0.519622	0.513291	0.435776	0.402159	0.49441	0.510942	0.573017	0.473221	0.529192	0.527052	0.45203	0.40781	0.524771	0.426942	0.461799	0.460205	0.499677	0.424762	0.464711	0.500748	0.491051	0.510625	0.492324	0.484125	0.441886	0.540041	0.410261	0.436681	0.475572	0.440559	0.470346	0.473958	0.47367	0.482833	0.503177	0.4367	0.41921	0.448598	0.483518	0.452272	0.455499	0.483189	0.416222	0.442713
558960	0.583988	0.484505	0.579167	0.602682	0.654796	0.581333	0.508922	0.589008	0.595648	0.570379	0.497754	0.609589	0.51109	0.61268	0.609784	0.542678	0.559802	0.520387	0.50574	0.537604	0.530924	0.596047	0.510746	0.522614	0.523115	0.521015	0.519639	0.525603	0.577448	0.556345	0.616847	0.520722	0.560525	0.527746	0.541007	0.562408	0.531503	0.52974	0.553249	0.54352	0.471238	0.561346	0.505122	0.489475	0.511299	0.556765	0.642372	0.516505	0.514948
559053	0.378744	0.368582	0.385855	0.421053	0.405104	0.395302	0.374483	0.36528	0.357647	0.354702	0.359484	0.405783	0.358139	0.373993	0.411712	0.357899	0.333113	0.404753	0.373317	0.337655	0.350343	0.352865	0.35432	0.364311	0.418416	0.334442	0.416198	0.40646	0.363789	0.351861	0.386057	0.309825	0.325183	0.310063	0.325582	0.376771	0.314681	0.334199	0.372509	0.365229	0.344469	0.320385	0.299828	0.350276	0.370534	0.335503	0.361481	0.33227	0.351795
559457	0.434639	0.309944	0.318048	0.396507	0.405565	0.384499	0.325017	0.401726	0.400928	0.385664	0.291598	0.351178	0.326415	0.342988	0.373783	0.325327	0.325153	0.367928	0.296267	0.326686	0.324837	0.374737	0.312785	0.377082	0.353559	0.329307	0.32757	0.33594	0.303953	0.311711	0.344798	0.433012	0.28315	0.348026	0.356292	0.358348	0.361142	0.36721	0.279583	0.408837	0.277921	0.346191	0.312302	0.340554	0.292484	0.290062	0.348412	0.315673	0.312194
561242	0.53316	0.462464	0.515126	0.517864	0.529756	0.481658	0.45797	0.471618	0.488726	0.488038	0.453709	0.478681	0.474236	0.442572	0.504173	0.470148	0.487381	0.481413	0.430938	0.491636	0.487935	0.451965	0.461948	0.452621	0.496305	0.442251	0.394037	0.477217	0.447579	0.43285	0.490211	0.414846	0.426976	0.444911	0.437919	0.486452	0.460988	0.535473	0.540436	0.449482	0.397463	0.461807	0.456089	0.45963	0.514727	0.518738	0.472121	0.426359	0.481853
561444	0.418792	0.410027	0.436615	0.466709	0.471388	0.398489	0.462842	0.394671	0.411821	0.376471	0.371488	0.3655	0.426262	0.383418	0.430269	0.424657	0.381959	0.475885	0.386654	0.406221	0.382731	0.410894	0.417903	0.430064	0.410833	0.339542	0.390027	0.441872	0.380379	0.398328	0.42547	0.352495	0.329455	0.356084	0.394726	0.410822	0.436886	0.44077	0.421155	0.417007	0.365729	0.331676	0.395443	0.368635	0.406148	0.400466	0.347904	0.369053	0.389536
561949	0.626591	0.593648	0.660808	0.679638	0.671634	0.633841	0.63157	0.59662	0.640195	0.599369	0.56369	0.596603	0.627086	0.614827	0.684611	0.599116	0.588752	0.586926	0.598055	0.601336	0.588125	0.604093	0.590838	0.578245	0.564933	0.562586	0.59039	0.655148	0.660799	0.604864	0.689769	0.600874	0.570576	0.58064	0.595607	0.591576	0.596012	0.555077	0.579454	0.566857	0.606714	0.650239	0.580296	0.583859	0.646431	0.589964	0.642895	0.634296	0.668315
562446	0.617072	0.53661	0.57665	0.58719	0.605608	0.548972	0.560772	0.530336	0.535405	0.463449	0.477727	0.543738	0.54234	0.51364	0.578432	0.521357	0.465516	0.581672	0.503425	0.509271	0.53119	0.523068	0.481665	0.520548	0.511784	0.474962	0.596771	0.535566	0.607374	0.528816	0.525071	0.513417	0.504307	0.509166	0.549946	0.46563	0.495803	0.535207	0.461228	0.468399	0.483399	0.518282	0.498273	0.534549	0.523082	0.535538	0.493435	0.511238	0.479958
565452	0.608588	0.629812	0.679165	0.663079	0.651034	0.641265	0.568314	0.650142	0.664407	0.685242	0.673052	0.719249	0.650186	0.652247	0.719253	0.637061	0.630548	0.638868	0.673339	0.638216	0.661652	0.656546	0.675097	0.634736	0.66039	0.633309	0.748629	0.656083	0.70098	0.693705	0.639404	0.628271	0.657952	0.629606	0.651045	0.662982	0.636775	0.646631	0.646498	0.599374	0.628873	0.619259	0.583721	0.647546	0.699565	0.717556	0.645265	0.573499	0.682602
566454	0.481992	0.415826	0.43843	0.496594	0.436108	0.433823	0.416941	0.494642	0.508489	0.48734	0.404623	0.418257	0.436459	0.491696	0.450016	0.420843	0.395219	0.417753	0.415974	0.416607	0.428903	0.445468	0.420288	0.422573	0.432022	0.428791	0.425369	0.425172	0.446232	0.410378	0.46034	0.42079	0.447926	0.444825	0.448676	0.459105	0.402858	0.419256	0.489532	0.426906	0.403281	0.407434	0.428035	0.476765	0.504331	0.441013	0.412241	0.380568	0.422454
567052	0.721879	0.595353	0.712374	0.672778	0.687532	0.662833	0.619391	0.637222	0.653538	0.587393	0.571816	0.584584	0.667192	0.624028	0.653299	0.596053	0.611088	0.647833	0.540262	0.586357	0.557987	0.676935	0.573132	0.548166	0.590049	0.641411	0.581467	0.639066	0.631693	0.556985	0.618516	0.574049	0.567661	0.5437	0.638652	0.60137	0.545862	0.587765	0.550989	0.565279	0.508594	0.536121	0.557056	0.589149	0.579406	0.56501	0.580768	0.527435	0.589503
567759	0.429342	0.397936	0.418889	0.432476	0.471998	0.39724	0.466062	0.407843	0.408247	0.401205	0.392944	0.410595	0.404827	0.476336	0.478223	0.419374	0.405038	0.471057	0.362988	0.403636	0.387188	0.390934	0.422981	0.382941	0.424666	0.381226	0.399134	0.472526	0.439377	0.36091	0.435142	0.404672	0.361434	0.372599	0.371397	0.420447	0.417976	0.376639	0.414447	0.378084	0.353965	0.397761	0.405033	0.404372	0.429753	0.439097	0.404514	0.367311	0.438418
567961	0.636008	0.546837	0.555528	0.648525	0.599748	0.564416	0.587289	0.614275	0.641681	0.58896	0.565137	0.619856	0.605716	0.52175	0.589001	0.562886	0.568405	0.653642	0.550798	0.596661	0.587584	0.622081	0.539252	0.567606	0.590189	0.610044	0.594043	0.574295	0.581806	0.588438	0.633044	0.574584	0.5486	0.532938	0.557789	0.587203	0.623838	0.631294	0.623284	0.550976	0.535899	0.510932	0.603189	0.561305	0.645264	0.555118	0.557445	0.550334	0.574673
568963	0.472944	0.388626	0.459678	0.48394	0.489019	0.501864	0.477323	0.512841	0.50789	0.452672	0.443479	0.441432	0.434959	0.435178	0.407098	0.461735	0.462852	0.526033	0.478486	0.455912	0.485847	0.510682	0.452684	0.465312	0.482856	0.391197	0.438257	0.459167	0.427065	0.423014	0.387715	0.379366	0.450662	0.421066	0.419519	0.436585	0.431715	0.463357	0.446897	0.490629	0.460189	0.454256	0.449584	0.421684	0.432885	0.452132	0.516952	0.446062	0.443058
570243	0.541289	0.48489	0.521014	0.568066	0.563078	0.549816	0.521625	0.488449	0.478691	0.487479	0.463238	0.478751	0.551163	0.557881	0.556631	0.500754	0.441235	0.529723	0.484727	0.536509	0.492325	0.569384	0.482114	0.449801	0.540016	0.4983	0.507269	0.523634	0.509697	0.502715	0.540103	0.542135	0.509719	0.488292	0.474276	0.502013	0.516853	0.537369	0.487247	0.495445	0.456117	0.482292	0.488427	0.481444	0.50427	0.489896	0.512433	0.503312	0.446933
571144	0.498237	0.454055	0.53478	0.517573	0.561059	0.537289	0.445761	0.506099	0.479001	0.448645	0.470057	0.517339	0.511955	0.571615	0.533873	0.500164	0.487811	0.489767	0.50026	0.490659	0.491041	0.530507	0.48786	0.524132	0.456281	0.42784	0.487726	0.459064	0.514086	0.473415	0.542603	0.478956	0.445566	0.481607	0.435966	0.513846	0.448084	0.470921	0.461534	0.486258	0.453225	0.469338	0.500338	0.50684	0.524155	0.500812	0.52354	0.450473	0.452708
572045	0.346577	0.313092	0.42896	0.43527	0.414726	0.370267	0.389425	0.369068	0.36308	0.349339	0.35251	0.397645	0.361767	0.446356	0.393796	0.378547	0.36768	0.418982	0.372417	0.356937	0.377618	0.406607	0.34783	0.388717	0.371813	0.387008	0.415577	0.410922	0.370619	0.38009	0.386369	0.363946	0.369904	0.341759	0.332104	0.380578	0.405072	0.386275	0.367803	0.401497	0.385365	0.344302	0.373756	0.363674	0.3593	0.36558	0.382974	0.342089	0.324137
573249	0.624862	0.423988	0.556687	0.556387	0.626348	0.553016	0.546619	0.518713	0.514487	0.535872	0.492126	0.519921	0.574016	0.562566	0.512889	0.547979	0.513261	0.555894	0.539573	0.497965	0.53701	0.541038	0.517748	0.565919	0.460407	0.469337	0.527404	0.539378	0.529874	0.523384	0.516831	0.483	0.521132	0.482809	0.530141	0.526008	0.518143	0.494414	0.540071	0.559986	0.468598	0.547135	0.491406	0.475341	0.528582	0.519731	0.604248	0.527981	0.530515
573451	0.459532	0.388062	0.412295	0.508069	0.479679	0.456446	0.434407	0.379673	0.412284	0.418118	0.389249	0.455423	0.403417	0.417098	0.386196	0.385159	0.425249	0.45112	0.402314	0.388571	0.387723	0.429643	0.347941	0.449285	0.451517	0.367286	0.40235	0.464717	0.370164	0.358899	0.451094	0.410952	0.395393	0.347638	0.359563	0.42848	0.408317	0.427757	0.379979	0.431388	0.353483	0.439574	0.424587	0.368863	0.408879	0.374585	0.404584	0.370212	0.387697
576255	0.550168	0.400068	0.529832	0.580369	0.562886	0.532231	0.402868	0.436914	0.429482	0.441534	0.401449	0.427798	0.562811	0.416405	0.437412	0.537151	0.458845	0.475853	0.441762	0.44471	0.439028	0.500353	0.401134	0.39522	0.501269	0.396119	0.442783	0.503075	0.406985	0.441434	0.496055	0.379503	0.423856	0.406464	0.425349	0.450618	0.462751	0.405515	0.401219	0.432743	0.372101	0.474154	0.435063	0.402153	0.437162	0.479159	0.46866	0.444421	0.505777
578057	0.686093	0.600141	0.582659	0.676908	0.660747	0.639932	0.616117	0.664054	0.587238	0.602206	0.599344	0.64011	0.629246	0.607228	0.660955	0.612963	0.688217	0.680883	0.611204	0.583742	0.5896	0.561426	0.622576	0.587084	0.568622	0.556815	0.58256	0.617184	0.707866	0.654319	0.62162	0.569774	0.615529	0.6155	0.646706	0.588385	0.593422	0.5988	0.604104	0.561537	0.602022	0.645374	0.597233	0.5933	0.616794	0.615355	0.637755	0.63567	0.605837
579665	0.364874	0.36632	0.467407	0.426689	0.476787	0.463209	0.461868	0.391726	0.466537	0.412063	0.345161	0.39966	0.371474	0.357296	0.413219	0.376415	0.387503	0.376051	0.365479	0.379549	0.382819	0.418669	0.428323	0.333461	0.358288	0.369773	0.368266	0.405838	0.363927	0.353035	0.366255	0.322016	0.347369	0.349788	0.352866	0.403768	0.387895	0.406569	0.458945	0.398489	0.357318	0.332305	0.389122	0.368749	0.410557	0.368098	0.434953	0.360253	0.373964
579867	0.556916	0.567204	0.588504	0.637524	0.637933	0.604651	0.516209	0.554962	0.558724	0.588381	0.608469	0.566092	0.625731	0.600976	0.612111	0.574881	0.570262	0.523592	0.537064	0.552135	0.52806	0.602198	0.565502	0.516935	0.569467	0.570314	0.63545	0.593172	0.636878	0.577853	0.609515	0.555222	0.585061	0.585546	0.567852	0.587781	0.523275	0.588677	0.563931	0.547996	0.510382	0.583836	0.575913	0.555983	0.585826	0.617895	0.595856	0.606373	0.585067
580044	0.373868	0.318955	0.406729	0.385622	0.359363	0.352653	0.361369	0.383915	0.397467	0.334765	0.328732	0.324587	0.355579	0.383081	0.382506	0.364923	0.327259	0.360881	0.306587	0.33104	0.341	0.35031	0.363749	0.343243	0.369297	0.305932	0.42216	0.406008	0.383255	0.383745	0.407742	0.385612	0.353566	0.328875	0.357063	0.413862	0.405512	0.381059	0.377412	0.36298	0.328166	0.370419	0.317863	0.371394	0.373839	0.321944	0.353683	0.33166	0.38204
580347	0.415674	0.375531	0.390392	0.463008	0.418199	0.380582	0.329117	0.404079	0.397688	0.363009	0.35924	0.398356	0.395686	0.43394	0.358581	0.35525	0.34443	0.338997	0.337062	0.341033	0.373175	0.353192	0.333817	0.375723	0.330887	0.332328	0.334876	0.342908	0.32228	0.366757	0.377721	0.311327	0.351034	0.319581	0.335027	0.400865	0.361695	0.370371	0.381363	0.402287	0.317649	0.348241	0.346686	0.297839	0.387168	0.334196	0.371509	0.340048	0.336984
580650	0.549106	0.503955	0.500284	0.602792	0.519222	0.524195	0.512659	0.537049	0.520653	0.467075	0.479989	0.510308	0.550507	0.556373	0.516882	0.526826	0.480407	0.523739	0.446706	0.498552	0.500017	0.498995	0.502946	0.478043	0.487955	0.490675	0.565868	0.521977	0.536919	0.524039	0.593602	0.521281	0.528188	0.488077	0.504055	0.53948	0.485486	0.519887	0.517507	0.509838	0.403134	0.520239	0.487702	0.523809	0.553253	0.585917	0.507396	0.473864	0.511461
580751	0.398641	0.30277	0.387948	0.458183	0.423361	0.357328	0.332423	0.360562	0.375911	0.387755	0.3366	0.357301	0.353487	0.405637	0.328045	0.375492	0.36195	0.373822	0.343575	0.341842	0.313769	0.382832	0.307084	0.392389	0.367097	0.320106	0.321438	0.320575	0.365409	0.34762	0.44659	0.345267	0.340802	0.296937	0.295828	0.362312	0.408181	0.381255	0.372897	0.375727	0.319553	0.379325	0.361177	0.325169	0.381839	0.359199	0.388598	0.343035	0.343156
581349	0.343488	0.194851	0.3346	0.322682	0.297505	0.237629	0.218882	0.310831	0.337475	0.304479	0.249243	0.25793	0.278689	0.263637	0.293047	0.252099	0.22353	0.211017	0.258831	0.228364	0.214637	0.229946	0.229497	0.258778	0.263668	0.231885	0.275558	0.256131	0.259235	0.230676	0.312431	0.203967	0.219388	0.206182	0.226739	0.273765	0.295089	0.253183	0.283129	0.323725	0.261397	0.294117	0.271636	0.258997	0.287527	0.259868	0.265265	0.232832	0.26516
581450	0.338167	0.284339	0.330347	0.34483	0.349861	0.312428	0.309707	0.342308	0.344698	0.323935	0.293851	0.320892	0.333383	0.322911	0.336191	0.317735	0.298453	0.351316	0.316813	0.314702	0.273702	0.29204	0.332017	0.332936	0.304022	0.323706	0.341766	0.320729	0.364974	0.362169	0.40104	0.313295	0.313945	0.320338	0.297323	0.372919	0.341428	0.366854	0.334168	0.379975	0.301995	0.339918	0.301807	0.287797	0.341047	0.328257	0.338044	0.317815	0.332551
583858	0.48788	0.415341	0.52634	0.473591	0.503586	0.472029	0.456875	0.443758	0.439293	0.464026	0.362354	0.432901	0.482743	0.459256	0.484531	0.455298	0.465948	0.479663	0.438287	0.446352	0.423043	0.466513	0.448783	0.447605	0.441804	0.388213	0.422574	0.50425	0.438124	0.418478	0.474259	0.414029	0.378864	0.430123	0.414531	0.400658	0.462443	0.466839	0.443135	0.39694	0.388447	0.445023	0.388752	0.417017	0.518963	0.488749	0.466024	0.419049	0.459223
585256	0.355801	0.279945	0.33582	0.422215	0.399466	0.312716	0.282873	0.306346	0.295102	0.337478	0.315578	0.312244	0.349664	0.326744	0.321174	0.366257	0.283296	0.280522	0.304447	0.311125	0.281254	0.278345	0.25972	0.332841	0.322073	0.285047	0.355653	0.295264	0.321615	0.301501	0.316723	0.277206	0.329034	0.312204	0.2984	0.276161	0.299034	0.316022	0.299916	0.322113	0.274338	0.321742	0.333688	0.319946	0.356375	0.343102	0.303673	0.263579	0.318135
585862	0.62806	0.545243	0.654177	0.637984	0.641854	0.604502	0.584852	0.568513	0.570169	0.614628	0.574255	0.62241	0.637038	0.573604	0.564055	0.629243	0.645664	0.675109	0.640451	0.61836	0.624222	0.643627	0.588688	0.558117	0.662343	0.588342	0.555955	0.663724	0.584487	0.556454	0.581467	0.575553	0.552136	0.547196	0.59408	0.527603	0.651193	0.63083	0.583094	0.656206	0.530212	0.605232	0.558708	0.568649	0.681643	0.585699	0.725336	0.577388	0.619914
586460	0.73395	0.696034	0.68962	0.750059	0.691683	0.777715	0.715339	0.756339	0.738299	0.709433	0.76333	0.796642	0.667139	0.766339	0.785792	0.71003	0.711348	0.74825	0.689934	0.708501	0.719415	0.718178	0.705174	0.638133	0.744725	0.747021	0.693504	0.728717	0.75848	0.738712	0.796438	0.770358	0.752079	0.713793	0.825278	0.676981	0.68919	0.680819	0.71223	0.696116	0.69033	0.725555	0.73917	0.697131	0.75055	0.794225	0.740714	0.712489	0.752821
587664	0.389256	0.350541	0.376134	0.471788	0.465471	0.380309	0.372127	0.377801	0.361484	0.391928	0.346741	0.373446	0.377381	0.410367	0.420112	0.389647	0.35675	0.409258	0.344322	0.327469	0.358809	0.394977	0.364151	0.33596	0.321859	0.357999	0.390948	0.334693	0.307949	0.323876	0.364362	0.335312	0.345286	0.320997	0.352524	0.409169	0.419974	0.363744	0.374523	0.335101	0.321544	0.381417	0.394489	0.357259	0.384361	0.344088	0.39878	0.336024	0.347308
588565	0.720395	0.61056	0.721659	0.737941	0.74097	0.674658	0.639426	0.702449	0.64648	0.587447	0.594649	0.573817	0.680589	0.699581	0.651006	0.642463	0.659059	0.643902	0.608707	0.647648	0.662657	0.682073	0.657161	0.654287	0.63276	0.600613	0.640481	0.632254	0.64125	0.636551	0.685177	0.647177	0.610473	0.606262	0.613028	0.626416	0.657955	0.604871	0.644811	0.692931	0.537421	0.651481	0.563173	0.592673	0.6956	0.666657	0.601825	0.550092	0.630006
589567	0.35248	0.287324	0.368088	0.385916	0.371396	0.305464	0.352613	0.36465	0.325403	0.292521	0.30374	0.329701	0.304788	0.383143	0.360175	0.325846	0.291654	0.32556	0.288597	0.301018	0.316657	0.293008	0.303403	0.35771	0.377447	0.302318	0.37433	0.34228	0.324625	0.34558	0.407279	0.310779	0.30536	0.329719	0.310999	0.360479	0.31677	0.340122	0.343811	0.331923	0.289562	0.335391	0.297603	0.30841	0.369128	0.339392	0.305454	0.312876	0.319207
590047	0.498434	0.411737	0.493524	0.47961	0.497439	0.463572	0.474631	0.492721	0.492622	0.513885	0.451284	0.54424	0.528981	0.488055	0.439357	0.498305	0.483552	0.498675	0.454468	0.46228	0.441317	0.471374	0.498277	0.524598	0.474704	0.447693	0.451196	0.484804	0.485469	0.470701	0.492951	0.472207	0.482344	0.443345	0.412883	0.452529	0.509396	0.503699	0.458166	0.421659	0.491911	0.512284	0.527202	0.484853	0.469278	0.500042	0.506665	0.502537	0.466458
592455	0.624356	0.533446	0.556508	0.624763	0.601265	0.541621	0.563812	0.483288	0.481175	0.509098	0.501768	0.508973	0.537587	0.526269	0.579015	0.538123	0.545186	0.505199	0.490651	0.520451	0.516219	0.538345	0.455395	0.461401	0.555206	0.486199	0.49684	0.541144	0.499039	0.525515	0.5315	0.47601	0.519614	0.485465	0.464508	0.539862	0.552994	0.51841	0.4773	0.530638	0.488171	0.531953	0.528803	0.447437	0.501629	0.525525	0.490758	0.485985	0.519218
594156	0.537647	0.377532	0.399002	0.467279	0.466316	0.490995	0.432716	0.39553	0.398466	0.409085	0.390565	0.399186	0.436745	0.435263	0.416433	0.407994	0.438939	0.484419	0.406153	0.39056	0.397187	0.435528	0.382144	0.383917	0.404315	0.3985	0.451374	0.376606	0.428948	0.422119	0.430909	0.39705	0.387676	0.400039	0.391142	0.448893	0.453175	0.426784	0.414281	0.45926	0.350851	0.408118	0.396334	0.414225	0.443306	0.432735	0.409157	0.42262	0.413048
597869	0.483116	0.38197	0.472715	0.453017	0.422964	0.448662	0.375495	0.415289	0.427377	0.41589	0.375306	0.398152	0.409582	0.405592	0.44313	0.459699	0.401903	0.424849	0.381056	0.390488	0.380511	0.410937	0.419673	0.410406	0.382631	0.410962	0.445798	0.382415	0.40759	0.380738	0.411853	0.363872	0.338092	0.356946	0.359096	0.376558	0.395356	0.388012	0.35181	0.397001	0.350591	0.385548	0.386208	0.407562	0.443427	0.437477	0.412853	0.391798	0.449557
598568	0.475956	0.335826	0.390263	0.496897	0.465953	0.329133	0.419714	0.477839	0.445911	0.355696	0.348921	0.358292	0.440441	0.369017	0.348954	0.433835	0.384106	0.414628	0.311563	0.331157	0.370693	0.33215	0.365237	0.395577	0.373282	0.407741	0.357361	0.340943	0.338758	0.326339	0.413179	0.357467	0.328142	0.319198	0.33179	0.459525	0.336157	0.346891	0.347381	0.493717	0.347388	0.328134	0.387152	0.409327	0.364435	0.362813	0.384241	0.37155	0.28808
599065	0.779699	0.667426	0.815494	0.783564	0.711083	0.702472	0.714887	0.70402	0.72337	0.706681	0.684755	0.662226	0.715224	0.712372	0.804987	0.742478	0.65925	0.745986	0.667284	0.683944	0.645796	0.715845	0.713987	0.756411	0.726262	0.659079	0.741499	0.687571	0.773903	0.688974	0.708617	0.673547	0.682074	0.638435	0.719483	0.731931	0.743046	0.688481	0.738069	0.718721	0.654325	0.69407	0.738906	0.745662	0.688044	0.681355	0.709773	0.703359	0.704859
599469	0.564471	0.527819	0.524811	0.58645	0.582914	0.538394	0.530615	0.548289	0.560875	0.572349	0.554437	0.569482	0.50663	0.549738	0.579121	0.545206	0.567119	0.604709	0.517045	0.536949	0.442432	0.508419	0.528843	0.553581	0.60115	0.58653	0.534165	0.646487	0.593454	0.589676	0.575279	0.511996	0.503347	0.518481	0.557124	0.579962	0.547087	0.539854	0.507884	0.545781	0.494405	0.528958	0.546628	0.592912	0.579205	0.566135	0.542733	0.528324	0.518852
599671	0.418293	0.331194	0.364406	0.416564	0.42472	0.350423	0.314651	0.393229	0.388235	0.403033	0.302503	0.384045	0.363582	0.376487	0.346418	0.317107	0.280823	0.343626	0.2781	0.294537	0.303895	0.34298	0.343877	0.417705	0.352498	0.338024	0.370109	0.344528	0.37341	0.312807	0.394599	0.325572	0.294011	0.311118	0.354216	0.395485	0.383379	0.41576	0.378412	0.388864	0.334679	0.339125	0.359804	0.352672	0.384001	0.316906	0.320402	0.307133	0.333852
601127	0.556247	0.427319	0.478085	0.555442	0.526566	0.470493	0.466611	0.454884	0.430923	0.469664	0.523273	0.539169	0.485499	0.529066	0.495498	0.434799	0.483536	0.495401	0.453189	0.454129	0.456907	0.468912	0.437733	0.451094	0.454968	0.476882	0.508437	0.448092	0.530605	0.49297	0.50853	0.45091	0.475971	0.468496	0.477364	0.45761	0.487113	0.485169	0.448433	0.467639	0.440615	0.442622	0.526163	0.4827	0.468503	0.504234	0.449337	0.459038	0.442235
604537	0.376076	0.407803	0.420123	0.415754	0.473075	0.44261	0.424264	0.440524	0.477207	0.388556	0.41693	0.420312	0.350685	0.445289	0.433154	0.448316	0.385433	0.459884	0.426965	0.414709	0.377327	0.447174	0.424121	0.452858	0.450859	0.376322	0.470947	0.439774	0.386011	0.373999	0.414498	0.420206	0.386711	0.394491	0.38566	0.408008	0.399097	0.410861	0.422877	0.49688	0.353707	0.444208	0.440026	0.418772	0.452779	0.408944	0.454944	0.474484	0.429161
611938	0.45962	0.410189	0.446907	0.486586	0.479555	0.436621	0.386377	0.460578	0.420572	0.369037	0.367928	0.392277	0.422712	0.460624	0.447325	0.414173	0.420657	0.489502	0.410577	0.383165	0.375766	0.436905	0.413212	0.377728	0.4099	0.311502	0.479224	0.417188	0.401908	0.362854	0.400997	0.412568	0.370301	0.373372	0.389566	0.457678	0.449562	0.408799	0.383675	0.421037	0.404097	0.41964	0.407406	0.377488	0.443465	0.378966	0.418094	0.428491	0.425386
613538	0.331083	0.287697	0.301231	0.368368	0.349302	0.321708	0.314751	0.328334	0.325759	0.320741	0.293283	0.263755	0.297304	0.306687	0.307339	0.275596	0.259766	0.329722	0.260463	0.294496	0.255154	0.307027	0.262961	0.28265	0.333857	0.248912	0.249872	0.336181	0.249438	0.239629	0.27556	0.231892	0.227941	0.237924	0.254034	0.326553	0.278837	0.241299	0.30833	0.325715	0.296119	0.308512	0.308115	0.253417	0.266726	0.238271	0.277891	0.251967	0.273539
614439	0.40865	0.290498	0.366938	0.376747	0.388427	0.385228	0.337461	0.367859	0.393255	0.362339	0.338472	0.383233	0.335255	0.40405	0.388433	0.333398	0.293439	0.341803	0.325952	0.344523	0.316198	0.397784	0.318268	0.341885	0.37905	0.365014	0.348457	0.382836	0.339341	0.291058	0.405415	0.347681	0.294653	0.317638	0.329494	0.350881	0.315324	0.34297	0.305788	0.383555	0.330157	0.349712	0.325919	0.380327	0.316204	0.32545	0.34474	0.317622	0.334195
615441	0.381317	0.300162	0.352801	0.396679	0.379415	0.338631	0.346438	0.371275	0.376722	0.32781	0.310864	0.371996	0.331894	0.346307	0.355181	0.301255	0.32777	0.339106	0.289626	0.327025	0.27995	0.346212	0.312069	0.332209	0.36547	0.313839	0.28238	0.34242	0.312012	0.311747	0.40165	0.277234	0.2824	0.284315	0.276224	0.345386	0.29797	0.290113	0.356564	0.389524	0.304376	0.291571	0.369821	0.313878	0.339338	0.286724	0.347185	0.322508	0.289812
615744	0.643133	0.565536	0.723177	0.645153	0.591973	0.707872	0.619912	0.63623	0.643883	0.620191	0.659121	0.662251	0.608659	0.686001	0.779899	0.64119	0.596376	0.667204	0.597943	0.651879	0.666346	0.637654	0.584448	0.555849	0.621245	0.619357	0.619771	0.584854	0.67501	0.705844	0.68044	0.60494	0.660424	0.655306	0.688647	0.606556	0.611256	0.585252	0.607882	0.629577	0.598558	0.652198	0.612699	0.61523	0.604961	0.61584	0.620353	0.601996	0.620615
616645	0.668902	0.566263	0.667537	0.652234	0.656219	0.629241	0.649547	0.609306	0.632148	0.630119	0.590937	0.611211	0.66583	0.68138	0.666356	0.679742	0.646084	0.691455	0.619355	0.628596	0.63912	0.66177	0.578446	0.577235	0.584624	0.60273	0.605074	0.579837	0.614172	0.65234	0.654828	0.670012	0.566459	0.599993	0.632916	0.595049	0.613697	0.569303	0.603617	0.561956	0.560819	0.618623	0.603125	0.6135	0.587616	0.647075	0.633902	0.583793	0.602985
617748	0.63289	0.58535	0.612899	0.619574	0.672647	0.596549	0.615996	0.594444	0.606474	0.570587	0.590944	0.586327	0.628813	0.536364	0.600389	0.587447	0.592448	0.570784	0.553558	0.573631	0.59851	0.566936	0.534367	0.591297	0.595769	0.602287	0.584561	0.594896	0.613162	0.576947	0.553213	0.617683	0.549996	0.527569	0.558919	0.619787	0.575683	0.577202	0.510048	0.574551	0.556546	0.553858	0.560969	0.55137	0.634367	0.610772	0.62784	0.61036	0.585422
618952	0.363615	0.333884	0.441835	0.399163	0.408226	0.414722	0.380179	0.403418	0.430467	0.389729	0.337153	0.392353	0.38337	0.404876	0.396394	0.402874	0.371753	0.421339	0.381575	0.369854	0.400061	0.414017	0.372709	0.366802	0.347206	0.34641	0.477627	0.362706	0.380275	0.352749	0.424946	0.374633	0.320795	0.318593	0.377487	0.445629	0.417254	0.441285	0.442074	0.408622	0.335066	0.363005	0.347507	0.366075	0.410381	0.426128	0.368498	0.39683	0.440773
620434	0.48896	0.427442	0.428719	0.472207	0.472463	0.453954	0.428806	0.410472	0.438502	0.436681	0.420285	0.464291	0.432234	0.444063	0.442332	0.432778	0.418305	0.443024	0.403952	0.418605	0.424006	0.468684	0.427417	0.468844	0.442397	0.458007	0.421034	0.423209	0.43093	0.420886	0.417401	0.476603	0.395567	0.441848	0.445669	0.410562	0.418627	0.427692	0.407311	0.397781	0.388191	0.412943	0.407963	0.45886	0.439284	0.429302	0.435653	0.392892	0.431693
622236	0.642326	0.54241	0.584099	0.650488	0.68648	0.639722	0.595089	0.584261	0.602648	0.629007	0.550715	0.603406	0.576557	0.669085	0.602771	0.597722	0.583107	0.673617	0.568197	0.637206	0.583871	0.572403	0.579898	0.582134	0.589196	0.572105	0.620358	0.583158	0.619602	0.647277	0.642749	0.601309	0.590997	0.636968	0.626322	0.624055	0.609068	0.598595	0.595594	0.618743	0.551408	0.639118	0.562244	0.586583	0.659621	0.603328	0.588509	0.583403	0.642349
623844	0.663937	0.558082	0.638543	0.681064	0.597202	0.611837	0.592306	0.621985	0.59933	0.596484	0.533397	0.605741	0.581511	0.58512	0.605947	0.620253	0.634362	0.645603	0.593529	0.648624	0.634182	0.598619	0.581445	0.608207	0.575523	0.587292	0.602903	0.577634	0.637326	0.603172	0.612947	0.570065	0.577345	0.563374	0.599758	0.605891	0.623572	0.569482	0.572729	0.596055	0.502789	0.651901	0.60522	0.615031	0.609018	0.61891	0.650586	0.566765	0.593381
626648	0.615527	0.551478	0.620202	0.627491	0.591366	0.592571	0.580628	0.621894	0.609031	0.569279	0.568556	0.588006	0.554203	0.642046	0.645514	0.532903	0.599571	0.600177	0.557963	0.561894	0.563124	0.546188	0.598181	0.571538	0.636512	0.647591	0.671189	0.566411	0.608144	0.579376	0.636234	0.653057	0.527337	0.607628	0.643691	0.601703	0.604849	0.622063	0.680602	0.62269	0.563821	0.657565	0.541382	0.594207	0.631482	0.614315	0.57647	0.572547	0.582137
627549	0.65243	0.566642	0.644874	0.631951	0.673361	0.6643	0.588535	0.628168	0.620298	0.604359	0.572211	0.693918	0.601131	0.597998	0.675619	0.627771	0.6374	0.657947	0.582158	0.637358	0.563276	0.671336	0.587672	0.558168	0.600146	0.541938	0.541224	0.612255	0.574341	0.618303	0.63978	0.550691	0.556092	0.606673	0.538437	0.55079	0.534963	0.505058	0.587734	0.558634	0.540119	0.572289	0.55681	0.555592	0.594755	0.583601	0.583116	0.564967	0.583618
627852	0.516038	0.455391	0.453036	0.552195	0.535314	0.472043	0.467904	0.493102	0.482052	0.487816	0.464078	0.459995	0.44364	0.509427	0.524482	0.481254	0.505406	0.498595	0.487881	0.489	0.480116	0.50902	0.440886	0.487618	0.430277	0.443654	0.479839	0.45154	0.513681	0.471607	0.527068	0.497717	0.425893	0.492222	0.491967	0.49229	0.444838	0.46652	0.452015	0.502312	0.434768	0.483935	0.482966	0.478287	0.469272	0.47473	0.485298	0.49069	0.492777
628248	0.484928	0.400147	0.415813	0.513148	0.448597	0.398963	0.404031	0.399806	0.410774	0.382172	0.413004	0.390261	0.402247	0.460779	0.47976	0.399135	0.420653	0.34896	0.40228	0.37983	0.373141	0.381269	0.37433	0.444946	0.470556	0.386807	0.377347	0.466048	0.420269	0.374244	0.487509	0.432838	0.379921	0.363707	0.372839	0.431873	0.475468	0.470486	0.447223	0.435228	0.380465	0.416141	0.401711	0.418171	0.493449	0.442708	0.377673	0.383097	0.424079
633847	0.494416	0.453482	0.455804	0.509907	0.518342	0.486326	0.490324	0.451033	0.424419	0.430578	0.527695	0.453457	0.484696	0.422293	0.43412	0.504808	0.455093	0.523997	0.461064	0.496548	0.499487	0.513341	0.45	0.426778	0.448401	0.398922	0.444386	0.493849	0.468994	0.414022	0.501915	0.448205	0.433545	0.424756	0.415278	0.401592	0.453887	0.423597	0.438687	0.428012	0.416647	0.442011	0.430672	0.434826	0.42121	0.451927	0.506797	0.481143	0.468576
634748	0.397689	0.289366	0.422225	0.436834	0.412885	0.377137	0.385829	0.416474	0.393984	0.33027	0.332769	0.32803	0.380879	0.414924	0.345839	0.394706	0.347927	0.40829	0.352029	0.355426	0.389992	0.368853	0.340462	0.359121	0.393372	0.367547	0.306777	0.373428	0.380084	0.307629	0.417128	0.306312	0.340806	0.345924	0.310199	0.389956	0.394593	0.370206	0.391488	0.394747	0.339956	0.373612	0.335566	0.348567	0.329297	0.340939	0.341765	0.332653	0.399007
635245	0.331128	0.260712	0.332672	0.387556	0.417111	0.381869	0.376802	0.317398	0.346804	0.3647	0.222489	0.282652	0.344806	0.293883	0.339205	0.364614	0.282163	0.314419	0.297168	0.360193	0.305493	0.352589	0.316007	0.319643	0.276041	0.25766	0.301505	0.300004	0.293772	0.27736	0.336666	0.261167	0.265233	0.259561	0.261037	0.313714	0.302797	0.296575	0.314267	0.329892	0.277612	0.287953	0.321144	0.300111	0.310125	0.328607	0.341274	0.296063	0.309297
638049	0.392879	0.340843	0.355508	0.396687	0.400632	0.358246	0.356992	0.321926	0.33873	0.361377	0.290546	0.298255	0.329667	0.345538	0.339807	0.310541	0.29807	0.342903	0.300793	0.292448	0.336815	0.323642	0.339593	0.266034	0.376067	0.28699	0.303139	0.370688	0.30538	0.312766	0.335329	0.293967	0.309946	0.278589	0.286731	0.342876	0.332736	0.306118	0.336366	0.356399	0.248569	0.359926	0.312922	0.309268	0.334419	0.341246	0.35909	0.310701	0.333129
645450	0.505247	0.30571	0.490627	0.505114	0.502986	0.459094	0.402913	0.394942	0.441327	0.384695	0.327695	0.370947	0.419171	0.40179	0.395067	0.365626	0.32738	0.361065	0.37301	0.389973	0.389472	0.406923	0.341547	0.352916	0.417162	0.363924	0.383894	0.387106	0.360724	0.363657	0.418763	0.326034	0.320065	0.31982	0.330734	0.453464	0.398784	0.426378	0.42527	0.340553	0.327598	0.394298	0.368254	0.364532	0.363265	0.327112	0.35336	0.40356	0.359801
645551	0.463079	0.425292	0.490089	0.51903	0.467836	0.465289	0.493079	0.508769	0.532109	0.494227	0.423061	0.442313	0.440738	0.51303	0.461522	0.460003	0.461004	0.489778	0.463264	0.402292	0.463427	0.463111	0.402107	0.472019	0.50321	0.418236	0.447558	0.460651	0.435527	0.465478	0.4806	0.404716	0.444893	0.460318	0.457688	0.459191	0.506421	0.43562	0.472617	0.472056	0.424384	0.473471	0.50228	0.47654	0.50637	0.511116	0.448029	0.503964	0.471396
647858	0.370136	0.369267	0.41307	0.404739	0.427631	0.415092	0.399608	0.421317	0.428421	0.400205	0.410536	0.426797	0.387177	0.40203	0.37521	0.383204	0.381902	0.395527	0.390897	0.392279	0.419529	0.373245	0.398756	0.360474	0.403625	0.397966	0.395305	0.402376	0.382901	0.354396	0.45086	0.396775	0.358246	0.33856	0.32821	0.440747	0.402179	0.413962	0.439629	0.470014	0.412341	0.416714	0.39187	0.359005	0.424182	0.385718	0.387046	0.371799	0.382974
654350	0.526321	0.452674	0.461409	0.571689	0.530476	0.478956	0.451764	0.504292	0.473118	0.454758	0.434056	0.469644	0.493694	0.501222	0.441381	0.454227	0.453704	0.487033	0.422637	0.433897	0.428787	0.457055	0.457215	0.506441	0.433349	0.388519	0.38992	0.46545	0.50376	0.432529	0.453656	0.429503	0.443	0.428871	0.392924	0.480803	0.531733	0.478127	0.434728	0.51365	0.474863	0.478828	0.45364	0.432075	0.441481	0.408755	0.500542	0.45958	0.487029
654552	0.575969	0.552036	0.568222	0.592515	0.579049	0.587015	0.575691	0.577081	0.609705	0.64176	0.568875	0.575041	0.539578	0.673724	0.697624	0.579828	0.653714	0.641603	0.523806	0.565833	0.613465	0.631425	0.558594	0.548996	0.626365	0.612435	0.641131	0.647768	0.609569	0.623664	0.650436	0.576697	0.650651	0.559223	0.549868	0.716496	0.618685	0.641379	0.59446	0.631086	0.565843	0.58709	0.574158	0.657458	0.657589	0.650633	0.604544	0.587376	0.610736
654754	0.456166	0.355457	0.386397	0.486465	0.451645	0.422191	0.412374	0.427678	0.39714	0.42324	0.402667	0.452979	0.430658	0.454165	0.411378	0.404137	0.371845	0.48483	0.386888	0.40134	0.368962	0.468759	0.372098	0.396355	0.41653	0.369671	0.402732	0.383053	0.374656	0.384468	0.33254	0.379485	0.358027	0.385005	0.365986	0.396198	0.402473	0.407795	0.375038	0.394257	0.355667	0.402368	0.432086	0.442252	0.420698	0.436434	0.368955	0.363226	0.435719
656253	0.642658	0.587061	0.537762	0.630361	0.584272	0.617218	0.601893	0.593235	0.600613	0.548619	0.551238	0.671197	0.560862	0.594826	0.624838	0.582813	0.526218	0.625129	0.558011	0.547398	0.564284	0.596396	0.602108	0.500364	0.586746	0.573479	0.603149	0.609251	0.551992	0.567634	0.631738	0.574649	0.557714	0.5046	0.533102	0.631157	0.628144	0.617988	0.567051	0.631412	0.592719	0.557294	0.552737	0.590488	0.605316	0.582159	0.584218	0.568672	0.563096
656657	0.413162	0.425147	0.471961	0.41826	0.440465	0.407606	0.414655	0.398804	0.402883	0.467993	0.346968	0.375012	0.380536	0.501049	0.412234	0.420797	0.393663	0.432097	0.373438	0.383936	0.349308	0.368688	0.411673	0.40942	0.397723	0.383851	0.386895	0.46535	0.393214	0.392237	0.459402	0.437185	0.404873	0.361765	0.374871	0.443939	0.489563	0.455936	0.472487	0.440697	0.39295	0.481311	0.451522	0.397129	0.396386	0.320331	0.471326	0.400879	0.414919
657659	0.543814	0.48517	0.480792	0.547503	0.545833	0.50156	0.456627	0.537453	0.532317	0.480459	0.452834	0.49536	0.509299	0.502634	0.535508	0.491432	0.448747	0.4691	0.443433	0.467065	0.445372	0.507882	0.474375	0.455529	0.561922	0.450942	0.555833	0.481918	0.500178	0.512327	0.554155	0.460927	0.484609	0.446624	0.500062	0.527121	0.525516	0.523196	0.466682	0.424943	0.414394	0.463532	0.470944	0.482959	0.549791	0.496361	0.499891	0.471766	0.497321
660951	0.618021	0.420783	0.489027	0.607348	0.59654	0.537393	0.508537	0.464069	0.452631	0.528573	0.452497	0.541683	0.561634	0.533066	0.48733	0.545285	0.513446	0.532586	0.50338	0.503766	0.489529	0.576197	0.41937	0.505187	0.423028	0.457742	0.476009	0.440625	0.48192	0.483189	0.589743	0.45936	0.425339	0.460492	0.45573	0.474998	0.469105	0.443522	0.474358	0.498592	0.434525	0.503767	0.468471	0.509628	0.508817	0.486796	0.506806	0.479705	0.531538
662551	0.3693	0.273984	0.389046	0.396147	0.372634	0.341397	0.337806	0.355506	0.344664	0.362662	0.320737	0.323506	0.301949	0.373706	0.318575	0.274471	0.313023	0.426188	0.244424	0.289343	0.296834	0.367435	0.287133	0.34174	0.336655	0.296082	0.330347	0.369007	0.304332	0.33604	0.373204	0.296829	0.272911	0.299443	0.293972	0.360417	0.339164	0.323688	0.359274	0.387554	0.316988	0.326822	0.36593	0.322349	0.334328	0.34756	0.343428	0.335054	0.339668
663755	0.499172	0.487668	0.532593	0.54872	0.57379	0.494	0.526164	0.476584	0.469182	0.479925	0.497222	0.525907	0.564718	0.485844	0.51128	0.522084	0.475754	0.523793	0.486151	0.521473	0.47536	0.48849	0.48163	0.485883	0.457586	0.44038	0.552062	0.529195	0.453756	0.469021	0.551965	0.474906	0.451902	0.43564	0.448277	0.471086	0.518639	0.536894	0.502687	0.434165	0.427947	0.463515	0.449217	0.428735	0.508106	0.487169	0.474743	0.479964	0.517776
664757	0.432417	0.328312	0.417026	0.4223	0.439414	0.399056	0.370212	0.403061	0.380124	0.387409	0.349782	0.412675	0.382518	0.436643	0.429276	0.358732	0.33089	0.407272	0.36038	0.293123	0.322676	0.418655	0.352783	0.422374	0.405611	0.35104	0.385476	0.440973	0.353685	0.320124	0.377356	0.350657	0.330591	0.32684	0.329392	0.373589	0.389742	0.401022	0.376727	0.47183	0.400449	0.419171	0.438132	0.443466	0.41177	0.369176	0.371684	0.36157	0.380969
665254	0.467544	0.436389	0.461839	0.49354	0.471167	0.431019	0.43799	0.457661	0.459946	0.431303	0.432644	0.447441	0.452043	0.468438	0.493471	0.433997	0.437183	0.426539	0.421593	0.411552	0.412922	0.43712	0.428934	0.41209	0.460608	0.424914	0.47494	0.443574	0.459316	0.420076	0.51553	0.443716	0.37242	0.430893	0.462092	0.507676	0.484393	0.445497	0.417556	0.467087	0.410235	0.450755	0.433873	0.46043	0.505949	0.447357	0.455022	0.424001	0.465791
667056	0.471674	0.356852	0.397539	0.476793	0.477332	0.456722	0.397079	0.389866	0.419576	0.401233	0.326869	0.356714	0.402093	0.402975	0.391914	0.38299	0.350233	0.499237	0.318192	0.410532	0.382314	0.405169	0.431812	0.386818	0.417866	0.371962	0.41732	0.407513	0.379077	0.370368	0.424209	0.33559	0.341243	0.325681	0.307291	0.381031	0.343316	0.32089	0.387322	0.397942	0.347377	0.337147	0.389484	0.363168	0.357645	0.357957	0.404643	0.333518	0.347813
668361	0.366934	0.311423	0.440094	0.424357	0.420869	0.345506	0.369288	0.363777	0.376077	0.376233	0.349629	0.372032	0.36487	0.343383	0.344792	0.366642	0.338204	0.401321	0.35882	0.340425	0.328186	0.351151	0.308336	0.383974	0.407878	0.312915	0.331862	0.362973	0.327658	0.312015	0.409767	0.306825	0.291623	0.325451	0.318802	0.371275	0.345084	0.305126	0.346381	0.382568	0.385389	0.368118	0.317489	0.31363	0.427843	0.355331	0.356028	0.364125	0.360215
671855	0.533873	0.435328	0.519803	0.509846	0.514464	0.489837	0.493682	0.463758	0.476818	0.486164	0.462607	0.519089	0.446716	0.478306	0.483764	0.437377	0.441782	0.565157	0.441698	0.424152	0.428501	0.488198	0.479261	0.467773	0.538018	0.437744	0.511399	0.484604	0.456565	0.440234	0.466018	0.440866	0.422672	0.43717	0.448869	0.460337	0.511444	0.486564	0.462277	0.470324	0.428553	0.415149	0.483033	0.463824	0.490134	0.492654	0.44495	0.438352	0.408458
672756	0.505767	0.387778	0.456693	0.543819	0.5273	0.458533	0.441824	0.456945	0.424412	0.454713	0.408076	0.430828	0.419992	0.472355	0.441512	0.44803	0.438289	0.448886	0.406739	0.409433	0.393815	0.468674	0.43962	0.466136	0.404198	0.405108	0.454208	0.42158	0.400989	0.411072	0.422558	0.418387	0.39693	0.417772	0.420538	0.43442	0.402994	0.411517	0.413787	0.445249	0.385939	0.440131	0.39775	0.4582	0.438546	0.41442	0.437345	0.391383	0.434231
673455	0.5463	0.495902	0.465647	0.531222	0.524238	0.421497	0.454009	0.465311	0.472707	0.485043	0.515981	0.536837	0.474714	0.529687	0.572701	0.473342	0.474487	0.458745	0.474557	0.405837	0.437818	0.430905	0.455641	0.525387	0.541942	0.481794	0.579566	0.465468	0.52669	0.504008	0.550632	0.501978	0.484496	0.480851	0.499849	0.470404	0.514531	0.527238	0.426406	0.522887	0.468515	0.474572	0.5031	0.501534	0.552278	0.504262	0.501333	0.482239	0.451769
675661	0.524882	0.486215	0.505667	0.543867	0.560678	0.526106	0.505073	0.451903	0.451996	0.473397	0.438453	0.507011	0.453887	0.526468	0.472728	0.444304	0.45211	0.518934	0.422084	0.51019	0.539241	0.598329	0.46243	0.464951	0.485194	0.461109	0.448593	0.500119	0.455931	0.473781	0.4638	0.495661	0.42486	0.526277	0.443091	0.470779	0.461095	0.452331	0.451329	0.465899	0.470375	0.416328	0.443949	0.439706	0.482217	0.461368	0.50899	0.507922	0.433334
677766	0.598634	0.460933	0.595788	0.624825	0.597139	0.557042	0.566563	0.567491	0.604473	0.561681	0.530886	0.545478	0.577793	0.582116	0.557091	0.573009	0.551723	0.554915	0.550221	0.532816	0.521818	0.533193	0.544308	0.586481	0.527342	0.569243	0.558342	0.56306	0.576413	0.561238	0.549716	0.530041	0.571712	0.55556	0.564887	0.542692	0.50497	0.496736	0.536818	0.515155	0.497962	0.547892	0.512687	0.532356	0.563175	0.548475	0.527782	0.531188	0.56157
677968	0.507115	0.377825	0.537003	0.543534	0.503775	0.464688	0.399285	0.466422	0.447245	0.433894	0.324878	0.485455	0.499037	0.448137	0.514233	0.458127	0.437599	0.548389	0.405942	0.416338	0.380918	0.42864	0.429299	0.557026	0.355677	0.380707	0.382812	0.425186	0.358718	0.392264	0.507078	0.377997	0.420231	0.39302	0.375666	0.458685	0.368566	0.345849	0.4397	0.498486	0.416086	0.393313	0.44496	0.36169	0.406792	0.363559	0.381816	0.320624	0.430846
679568	0.670174	0.582058	0.675291	0.68639	0.650925	0.665723	0.588396	0.618692	0.608166	0.636709	0.599829	0.675468	0.646614	0.645483	0.657408	0.62802	0.589243	0.621946	0.609868	0.621398	0.626077	0.669354	0.598881	0.59922	0.579083	0.605093	0.697936	0.643934	0.670051	0.708059	0.666794	0.579046	0.606655	0.623367	0.628546	0.606442	0.599938	0.63881	0.557957	0.541687	0.60924	0.627299	0.624454	0.636118	0.624546	0.644916	0.592125	0.641845	0.598285
679770	0.540994	0.459953	0.497579	0.51839	0.538042	0.497948	0.518792	0.484728	0.515004	0.491797	0.468482	0.53	0.494461	0.552148	0.555655	0.52536	0.563949	0.517874	0.499257	0.48623	0.52562	0.533849	0.510027	0.479445	0.462313	0.53358	0.514567	0.465681	0.581079	0.500457	0.503669	0.485698	0.439397	0.475351	0.478603	0.474691	0.455145	0.509557	0.515909	0.473599	0.420201	0.520084	0.484624	0.451644	0.475666	0.513747	0.562409	0.532544	0.48371
680250	0.499566	0.358873	0.475534	0.487309	0.469424	0.39416	0.440224	0.405395	0.410815	0.442703	0.431395	0.456358	0.423485	0.417841	0.465371	0.418362	0.387894	0.413946	0.39089	0.400182	0.403377	0.381287	0.404133	0.432362	0.464713	0.405881	0.440808	0.467887	0.399774	0.399429	0.517361	0.417672	0.377701	0.401876	0.345977	0.409985	0.379307	0.411248	0.396756	0.408654	0.396586	0.421075	0.399943	0.393084	0.440577	0.40752	0.477187	0.374659	0.486695
680452	0.479329	0.410521	0.434726	0.492788	0.515612	0.396867	0.433957	0.428959	0.419101	0.385457	0.360911	0.415297	0.403256	0.399579	0.423249	0.392805	0.400373	0.461528	0.352813	0.416795	0.419661	0.338228	0.401439	0.441163	0.37892	0.367777	0.377243	0.373847	0.342106	0.33833	0.460777	0.338845	0.354688	0.334448	0.32404	0.400262	0.420474	0.444932	0.448647	0.396598	0.372276	0.388266	0.375523	0.384879	0.39255	0.402217	0.429275	0.388892	0.376468
680957	0.426946	0.322381	0.380744	0.421674	0.423482	0.38567	0.38072	0.385335	0.412425	0.381157	0.368198	0.351851	0.377702	0.423293	0.411731	0.34025	0.309616	0.392522	0.302839	0.372254	0.340703	0.451365	0.354058	0.415577	0.458078	0.293611	0.405464	0.405253	0.333501	0.338931	0.389749	0.347869	0.369066	0.347009	0.341932	0.372176	0.385527	0.345616	0.405044	0.368585	0.369039	0.388757	0.336884	0.363974	0.446557	0.371854	0.359484	0.371491	0.406761
683256	0.699502	0.552793	0.641862	0.640795	0.621634	0.602633	0.560684	0.550944	0.566482	0.553853	0.556813	0.630299	0.602361	0.644795	0.578715	0.586504	0.631021	0.612923	0.570652	0.594208	0.567741	0.58585	0.543755	0.574465	0.583081	0.552506	0.60862	0.583993	0.642555	0.654319	0.610291	0.542789	0.621658	0.650806	0.63684	0.616002	0.5506	0.543553	0.560993	0.568569	0.53614	0.586608	0.623646	0.603159	0.616561	0.599425	0.566971	0.590818	0.587164
685058	0.508866	0.357154	0.423775	0.498343	0.476941	0.397801	0.41823	0.38096	0.378528	0.400112	0.370894	0.437486	0.408509	0.486721	0.417056	0.389397	0.364308	0.411928	0.391907	0.38222	0.364116	0.396913	0.330678	0.378606	0.447034	0.338614	0.443056	0.399263	0.382389	0.38112	0.480876	0.400787	0.4172	0.35423	0.369156	0.370605	0.432283	0.39428	0.386909	0.374878	0.310716	0.380451	0.385329	0.325011	0.425373	0.35972	0.380814	0.370179	0.422315
686969	0.447907	0.371378	0.421629	0.40529	0.407155	0.394146	0.364539	0.458796	0.43357	0.414641	0.392147	0.451726	0.405472	0.430536	0.436066	0.391449	0.402947	0.417949	0.342748	0.376301	0.367271	0.374746	0.35708	0.452836	0.431855	0.437786	0.437943	0.431071	0.394	0.38091	0.441979	0.387836	0.401562	0.381915	0.387425	0.454482	0.406069	0.451462	0.444765	0.42507	0.438669	0.409883	0.403992	0.419968	0.457357	0.393713	0.396562	0.39681	0.420017
687163	0.44186	0.417289	0.497839	0.471067	0.470837	0.452047	0.397092	0.460948	0.446777	0.435752	0.445856	0.452596	0.428314	0.520498	0.489303	0.400165	0.453947	0.462478	0.3758	0.449618	0.427374	0.437787	0.437477	0.576255	0.537474	0.50292	0.484603	0.4808	0.537474	0.438439	0.47	0.521169	0.419161	0.432243	0.45288	0.484764	0.417029	0.456915	0.426859	0.438667	0.366304	0.466996	0.468116	0.458489	0.435864	0.462204	0.46646	0.431814	0.427861
690152	0.559141	0.457969	0.566325	0.572673	0.550303	0.501636	0.515441	0.531236	0.506645	0.439674	0.429039	0.479183	0.479575	0.459411	0.464745	0.476698	0.488088	0.539871	0.458813	0.502946	0.465835	0.4676	0.503364	0.508364	0.51527	0.429216	0.467024	0.494345	0.473208	0.448974	0.548187	0.442666	0.449656	0.437077	0.444366	0.566181	0.539573	0.511894	0.465459	0.547904	0.482146	0.472473	0.425188	0.466165	0.448757	0.470213	0.547513	0.465287	0.461427
692964	0.364146	0.29143	0.366584	0.370734	0.321018	0.370541	0.384454	0.391061	0.385922	0.438971	0.333964	0.386568	0.314923	0.361803	0.324843	0.340375	0.312776	0.409468	0.308751	0.39095	0.365727	0.389606	0.324625	0.390278	0.279258	0.317089	0.401715	0.326115	0.30781	0.345952	0.335301	0.296605	0.354672	0.334184	0.305547	0.395867	0.346949	0.396506	0.328569	0.443396	0.346293	0.351617	0.342166	0.319855	0.416603	0.325696	0.361463	0.311883	0.383645
693764	0.455851	0.327476	0.417581	0.416422	0.428688	0.384126	0.383941	0.471207	0.520202	0.436309	0.392121	0.408308	0.404995	0.403645	0.383311	0.398504	0.392497	0.428723	0.337947	0.443779	0.351733	0.4012	0.361379	0.370273	0.394721	0.363872	0.447077	0.434745	0.395084	0.388384	0.437722	0.366444	0.361375	0.377106	0.409474	0.375759	0.382975	0.39753	0.378548	0.388641	0.342187	0.37497	0.418073	0.36231	0.421612	0.403334	0.40293	0.354819	0.420379
694362	0.444352	0.305718	0.390897	0.420609	0.430879	0.344349	0.366832	0.369366	0.358994	0.351469	0.352457	0.361877	0.390331	0.365624	0.398335	0.393855	0.345574	0.350844	0.344651	0.338322	0.307009	0.383806	0.338361	0.306586	0.33126	0.304507	0.370671	0.344217	0.37273	0.355719	0.387889	0.321904	0.328044	0.319544	0.323908	0.359337	0.324255	0.346552	0.323289	0.354155	0.317129	0.358581	0.356803	0.321414	0.33517	0.34836	0.334345	0.311057	0.362365
695768	0.438331	0.324332	0.364026	0.437917	0.401487	0.378566	0.367494	0.424649	0.428666	0.391356	0.342189	0.390784	0.361249	0.378157	0.37081	0.38962	0.381557	0.369114	0.338291	0.33025	0.351592	0.348102	0.347907	0.376627	0.395305	0.347002	0.380858	0.391106	0.347127	0.349171	0.400218	0.325742	0.308701	0.310488	0.326403	0.400036	0.399473	0.383412	0.383112	0.430446	0.315252	0.353144	0.401808	0.360786	0.378901	0.354369	0.370981	0.315813	0.343706
698168	0.274352	0.233332	0.346645	0.33995	0.356355	0.307458	0.323426	0.297864	0.308884	0.311153	0.256909	0.259321	0.264441	0.354279	0.297526	0.273163	0.271173	0.327141	0.231433	0.269071	0.260878	0.273595	0.243098	0.310323	0.276557	0.209448	0.307371	0.2735	0.316973	0.213457	0.371473	0.214812	0.228281	0.222565	0.221754	0.302243	0.298278	0.247223	0.286613	0.305037	0.25058	0.294033	0.25519	0.217136	0.33495	0.232185	0.282344	0.235768	0.286198
700634	0.538843	0.409915	0.487993	0.54784	0.505582	0.481219	0.474625	0.474533	0.492353	0.473373	0.379404	0.45693	0.4365	0.450094	0.507097	0.463835	0.454723	0.597724	0.434509	0.453692	0.409913	0.500691	0.482588	0.465281	0.459849	0.420964	0.487561	0.525322	0.484943	0.506975	0.447305	0.483315	0.428334	0.459252	0.427309	0.448555	0.447388	0.502572	0.57114	0.42302	0.413293	0.441866	0.401622	0.416548	0.52092	0.526397	0.530599	0.45399	0.461835
702133	0.538481	0.409647	0.498398	0.575235	0.503342	0.480663	0.46384	0.470404	0.473141	0.579045	0.454086	0.539213	0.478246	0.52594	0.562449	0.481845	0.447188	0.508413	0.432796	0.430109	0.475628	0.464606	0.428587	0.487217	0.591929	0.482362	0.488607	0.475689	0.568238	0.518475	0.509281	0.502933	0.474596	0.462868	0.487455	0.558239	0.48604	0.470924	0.469654	0.43786	0.450917	0.467917	0.521124	0.52173	0.502392	0.527217	0.485514	0.454181	0.476431
704238	0.612337	0.558439	0.67711	0.645928	0.658186	0.60931	0.596926	0.506113	0.556774	0.557117	0.578098	0.524214	0.586963	0.55365	0.638916	0.552972	0.573177	0.597244	0.511062	0.591934	0.564111	0.592614	0.532845	0.526155	0.553399	0.609295	0.615822	0.615688	0.596642	0.583325	0.559932	0.558849	0.548639	0.501315	0.540578	0.556183	0.586105	0.609562	0.540142	0.534036	0.499747	0.492325	0.549653	0.547924	0.595993	0.597138	0.57711	0.559405	0.523981
705341	0.528849	0.388215	0.477953	0.55823	0.492982	0.415937	0.445116	0.477536	0.505487	0.452656	0.440895	0.51185	0.454117	0.500686	0.442068	0.419124	0.441051	0.45968	0.44044	0.384492	0.39457	0.440538	0.454493	0.432733	0.485155	0.38507	0.480252	0.438267	0.419983	0.389658	0.522721	0.403149	0.38948	0.393871	0.460821	0.451605	0.394311	0.469809	0.486142	0.488926	0.409602	0.426725	0.440973	0.434897	0.542259	0.438986	0.423193	0.396328	0.4191
707749	0.323026	0.252795	0.292479	0.367173	0.360087	0.315121	0.36361	0.326822	0.338613	0.244405	0.266986	0.259027	0.308369	0.295258	0.286532	0.33346	0.263003	0.330884	0.314322	0.306473	0.244671	0.22858	0.303506	0.286941	0.3217	0.272741	0.302875	0.317167	0.248177	0.257844	0.282981	0.307322	0.231811	0.266034	0.286356	0.331283	0.290167	0.290089	0.324109	0.330377	0.253323	0.303244	0.30665	0.219562	0.321469	0.272717	0.318204	0.291169	0.266516
709551	0.490439	0.481593	0.542604	0.590153	0.561962	0.539069	0.487713	0.478206	0.520367	0.504698	0.497359	0.508067	0.526975	0.483415	0.474541	0.552023	0.512813	0.580313	0.503854	0.498872	0.476043	0.527845	0.463127	0.592059	0.575608	0.467701	0.505521	0.537047	0.495351	0.475821	0.510163	0.503458	0.444333	0.415123	0.451829	0.535499	0.594442	0.553324	0.485963	0.451807	0.421871	0.522001	0.487221	0.5459	0.577301	0.510722	0.474067	0.48639	0.480706
713239	0.362383	0.244566	0.311254	0.361489	0.357802	0.296961	0.271707	0.269667	0.285154	0.26635	0.224772	0.274164	0.285891	0.285576	0.259134	0.297851	0.250698	0.25844	0.27127	0.275379	0.276358	0.305238	0.239874	0.308658	0.279476	0.22762	0.317252	0.270165	0.309864	0.273285	0.30089	0.231078	0.250417	0.212087	0.23212	0.289134	0.271817	0.297786	0.251298	0.318754	0.29364	0.263646	0.289108	0.263838	0.320595	0.264259	0.310807	0.256568	0.279446
715041	0.489137	0.469068	0.449027	0.487364	0.513172	0.471414	0.484995	0.470108	0.477305	0.511419	0.469343	0.489187	0.519569	0.446519	0.437948	0.460715	0.463048	0.535984	0.474126	0.439064	0.416147	0.473913	0.458587	0.464918	0.488122	0.447533	0.466595	0.480704	0.44089	0.464223	0.475398	0.478063	0.424368	0.448914	0.433402	0.484196	0.479867	0.48843	0.436989	0.453544	0.44675	0.477396	0.431653	0.447765	0.498083	0.448663	0.470767	0.438951	0.471137
715647	0.439618	0.372986	0.45299	0.552613	0.54129	0.468055	0.38177	0.419267	0.428548	0.341195	0.339459	0.379291	0.440292	0.43601	0.4024	0.434466	0.338837	0.524919	0.371788	0.345498	0.415471	0.493979	0.405827	0.395119	0.373087	0.326255	0.381143	0.413687	0.388738	0.346943	0.402536	0.385538	0.364976	0.332712	0.355127	0.430869	0.394168	0.378956	0.386638	0.395164	0.3263	0.439986	0.32993	0.326748	0.442974	0.407504	0.401929	0.367328	0.410337
715950	0.71718	0.574651	0.707303	0.694977	0.69981	0.636224	0.584535	0.59928	0.628709	0.583555	0.628775	0.602603	0.66329	0.588242	0.649307	0.62747	0.581156	0.610072	0.597832	0.575346	0.570976	0.627666	0.57415	0.579378	0.647412	0.557129	0.606313	0.662636	0.64634	0.592468	0.609665	0.570705	0.653148	0.576905	0.565558	0.603189	0.592392	0.59128	0.55943	0.607788	0.545191	0.558013	0.659998	0.575339	0.662897	0.572194	0.625233	0.598318	0.606582
720337	0.440348	0.338683	0.50528	0.4928	0.516509	0.461512	0.471779	0.403094	0.392322	0.385986	0.388426	0.42964	0.440886	0.453264	0.48771	0.436445	0.411274	0.447498	0.389307	0.41547	0.433473	0.460032	0.471413	0.450051	0.403315	0.408036	0.444004	0.426125	0.461109	0.393993	0.409066	0.428092	0.377758	0.349628	0.378827	0.423765	0.389991	0.442215	0.385008	0.444675	0.368964	0.380122	0.405059	0.401242	0.421304	0.404135	0.35283	0.369935	0.396548
723141	0.593993	0.446749	0.626863	0.571852	0.58826	0.564032	0.550373	0.523889	0.555829	0.492592	0.524508	0.52526	0.548828	0.541767	0.58191	0.51771	0.553997	0.55679	0.546047	0.533501	0.519904	0.537991	0.516255	0.509196	0.556339	0.49093	0.566005	0.542874	0.535726	0.549609	0.56572	0.519268	0.503826	0.51811	0.530996	0.519042	0.538643	0.543828	0.519752	0.527617	0.470635	0.46334	0.496993	0.512924	0.56265	0.583895	0.556657	0.601867	0.49724
724446	0.505029	0.536321	0.522366	0.585859	0.603539	0.56122	0.56886	0.521333	0.510901	0.529636	0.48321	0.515005	0.510211	0.526122	0.515661	0.551322	0.538199	0.521735	0.488215	0.501684	0.522091	0.515886	0.499688	0.497409	0.533065	0.497768	0.543518	0.561396	0.473717	0.487296	0.47717	0.511911	0.449715	0.492926	0.507099	0.517606	0.523893	0.512482	0.502188	0.497511	0.450413	0.48305	0.48105	0.449187	0.567891	0.479428	0.49161	0.486245	0.479606
725751	0.455737	0.382572	0.439735	0.543403	0.516015	0.458131	0.494829	0.40288	0.443057	0.43415	0.459163	0.417816	0.490188	0.470009	0.433113	0.445714	0.396863	0.471375	0.416849	0.48284	0.415253	0.464519	0.482258	0.395296	0.509094	0.41575	0.411653	0.506478	0.436933	0.410185	0.48842	0.415925	0.401234	0.424826	0.399741	0.420266	0.44267	0.444714	0.405148	0.431769	0.418098	0.464199	0.409984	0.430262	0.448781	0.447335	0.523927	0.425758	0.477071
727553	0.66852	0.614758	0.664525	0.69945	0.669094	0.649108	0.647112	0.637648	0.627861	0.653537	0.609582	0.67999	0.646802	0.664958	0.698305	0.651252	0.60296	0.59395	0.627695	0.612352	0.597374	0.644532	0.600461	0.635939	0.60865	0.642256	0.566396	0.629564	0.623844	0.591887	0.619068	0.583644	0.568801	0.580012	0.581153	0.613052	0.635417	0.614686	0.650545	0.626428	0.612794	0.596583	0.588836	0.627961	0.696749	0.672109	0.610547	0.633788	0.626684
727654	0.538206	0.479921	0.551298	0.534543	0.521287	0.495235	0.476714	0.499054	0.497238	0.516003	0.491742	0.523812	0.50856	0.480323	0.544629	0.533156	0.508095	0.54233	0.497313	0.475836	0.495434	0.485798	0.498119	0.493573	0.496232	0.506589	0.429218	0.541879	0.520583	0.48919	0.480469	0.49748	0.480246	0.484213	0.451039	0.549129	0.477167	0.494452	0.541627	0.449166	0.431263	0.501716	0.526097	0.497953	0.446461	0.481172	0.552837	0.531335	0.524994
728454	0.573572	0.48515	0.645022	0.608922	0.599018	0.605934	0.624064	0.589244	0.62846	0.685321	0.572664	0.636215	0.569843	0.580128	0.650018	0.520206	0.572755	0.621211	0.535882	0.585179	0.588141	0.601053	0.493793	0.484047	0.509711	0.549504	0.570327	0.496223	0.641298	0.610603	0.563895	0.615753	0.541839	0.580629	0.585707	0.624533	0.560072	0.577748	0.564239	0.567078	0.540203	0.585705	0.607378	0.626255	0.603738	0.606932	0.584711	0.5908	0.572002
729254	0.489719	0.370502	0.518106	0.525191	0.49472	0.423012	0.459608	0.411987	0.435959	0.4202	0.385557	0.433071	0.469127	0.428774	0.412288	0.47939	0.389998	0.51529	0.389039	0.414547	0.408305	0.452516	0.429029	0.405275	0.509515	0.353267	0.424155	0.462806	0.37062	0.406151	0.442087	0.367236	0.358607	0.380157	0.354736	0.453359	0.468127	0.459661	0.399784	0.437991	0.422869	0.431	0.406839	0.442996	0.45435	0.51608	0.437618	0.379372	0.448644
729557	0.358346	0.273742	0.368885	0.392889	0.383219	0.343541	0.313417	0.352907	0.333391	0.290351	0.236136	0.27824	0.35569	0.267973	0.297476	0.328039	0.28375	0.330272	0.286231	0.286222	0.284224	0.373975	0.350072	0.300186	0.349351	0.268329	0.237436	0.326905	0.287978	0.256057	0.399269	0.233735	0.279414	0.231143	0.232332	0.312711	0.26958	0.265068	0.295084	0.32881	0.298055	0.319117	0.264807	0.248172	0.288053	0.266209	0.262693	0.254308	0.307209
731140	0.599805	0.509992	0.555136	0.593448	0.610242	0.603622	0.552901	0.528164	0.517547	0.512055	0.550871	0.515175	0.553687	0.597082	0.635829	0.539272	0.559727	0.563322	0.522673	0.494134	0.549209	0.612615	0.533347	0.50549	0.563799	0.535992	0.589527	0.565379	0.59175	0.584603	0.549106	0.56038	0.568088	0.547536	0.596263	0.511734	0.571125	0.563502	0.514853	0.48782	0.470832	0.542461	0.525514	0.573216	0.60059	0.549468	0.569737	0.526586	0.578478
732243	0.453065	0.372803	0.511477	0.480138	0.471105	0.387246	0.432488	0.450716	0.453979	0.442775	0.376756	0.417157	0.439228	0.419319	0.452769	0.4	0.385039	0.414637	0.384981	0.398087	0.409237	0.449747	0.39687	0.393957	0.421276	0.368809	0.370167	0.437507	0.369154	0.404472	0.435318	0.384399	0.389545	0.395627	0.385176	0.426104	0.427312	0.441881	0.405637	0.419323	0.409634	0.437912	0.444357	0.430989	0.38977	0.40077	0.426756	0.425416	0.416239
734045	0.404269	0.364627	0.399545	0.46172	0.430658	0.386224	0.434842	0.450011	0.435442	0.360553	0.377932	0.375467	0.401626	0.431971	0.414238	0.402142	0.384373	0.397673	0.355164	0.361764	0.367368	0.36449	0.346154	0.388442	0.380362	0.368954	0.369983	0.388651	0.374781	0.370488	0.42469	0.399534	0.399057	0.377197	0.409849	0.449884	0.402714	0.445042	0.423361	0.462095	0.40805	0.394697	0.37739	0.351763	0.414421	0.399568	0.394273	0.409541	0.438623
735148	0.519251	0.429358	0.487503	0.545032	0.508261	0.470591	0.43347	0.486382	0.485327	0.420554	0.370321	0.397474	0.469438	0.500299	0.476713	0.459168	0.445887	0.506215	0.401471	0.414556	0.416081	0.429276	0.468714	0.399746	0.479606	0.449096	0.436941	0.506575	0.494371	0.387092	0.480129	0.432733	0.430069	0.428341	0.399705	0.597222	0.477392	0.535571	0.452517	0.477238	0.42444	0.449785	0.480511	0.480114	0.437264	0.497171	0.510363	0.504275	0.416184
737960	0.420328	0.381674	0.36684	0.456398	0.401544	0.408612	0.433896	0.440329	0.455571	0.429798	0.374627	0.414484	0.328382	0.420295	0.485959	0.344005	0.398679	0.427168	0.361474	0.38035	0.390951	0.460273	0.362985	0.383159	0.492441	0.373682	0.447838	0.46034	0.373861	0.402438	0.430464	0.352713	0.382318	0.351469	0.374544	0.426491	0.392465	0.421653	0.369484	0.376438	0.340806	0.344329	0.37822	0.396045	0.4163	0.420367	0.346871	0.398883	0.362302
742549	0.401811	0.273828	0.404968	0.432334	0.407987	0.297738	0.319461	0.367345	0.377356	0.318166	0.260527	0.33226	0.359049	0.358378	0.338778	0.322476	0.312731	0.350549	0.269136	0.323868	0.335634	0.291247	0.319401	0.306784	0.357734	0.300105	0.307959	0.386984	0.308254	0.275635	0.394394	0.241955	0.317675	0.28128	0.260464	0.434288	0.420433	0.342031	0.355531	0.347745	0.343937	0.340068	0.36395	0.295481	0.326787	0.284487	0.331398	0.269991	0.319458
744553	0.384434	0.306812	0.370852	0.438446	0.409985	0.311555	0.383975	0.337759	0.335968	0.345381	0.303368	0.334392	0.339945	0.367509	0.364376	0.314562	0.327111	0.434827	0.306238	0.308131	0.278068	0.34893	0.342539	0.389521	0.368117	0.290928	0.333117	0.324217	0.306739	0.285024	0.355732	0.306387	0.286425	0.273722	0.281515	0.348641	0.360772	0.331051	0.31196	0.311367	0.321617	0.323232	0.318096	0.306223	0.408662	0.388695	0.350479	0.323611	0.360926
748258	0.553514	0.455808	0.514556	0.582192	0.552327	0.51036	0.5051	0.561666	0.554893	0.488128	0.478479	0.498844	0.491514	0.562219	0.559809	0.507899	0.455884	0.544266	0.508674	0.494699	0.505162	0.51326	0.460154	0.529731	0.511221	0.416882	0.53352	0.432683	0.542061	0.451966	0.561977	0.528907	0.496652	0.485287	0.492901	0.520706	0.438947	0.52904	0.494926	0.533615	0.47758	0.515983	0.476768	0.50861	0.509599	0.553168	0.563025	0.484418	0.469921
748662	0.581837	0.517155	0.527589	0.549339	0.575151	0.558681	0.551791	0.523643	0.530171	0.549725	0.535682	0.57196	0.537439	0.618168	0.593792	0.555349	0.568385	0.591446	0.586311	0.549608	0.508724	0.569254	0.509912	0.489868	0.599726	0.521458	0.637534	0.592179	0.614432	0.559232	0.610516	0.518995	0.571188	0.58187	0.583224	0.57647	0.514199	0.540641	0.499096	0.532964	0.502333	0.507209	0.502312	0.546421	0.55861	0.579806	0.519542	0.544738	0.556199
749058	0.614444	0.57088	0.593204	0.676152	0.625744	0.635481	0.630037	0.647038	0.646577	0.619136	0.60742	0.569061	0.5982	0.599652	0.588173	0.606757	0.595138	0.602147	0.579202	0.637664	0.591588	0.643303	0.629544	0.609591	0.532457	0.575499	0.590615	0.619743	0.586118	0.556252	0.623852	0.639232	0.527081	0.531243	0.582386	0.582135	0.542682	0.565305	0.597685	0.622741	0.527597	0.570575	0.592686	0.580877	0.565719	0.612994	0.663669	0.579891	0.565147
749361	0.422836	0.450429	0.392689	0.426932	0.419461	0.386726	0.450789	0.429543	0.41769	0.469991	0.445534	0.428427	0.396957	0.462471	0.44227	0.414772	0.395954	0.479296	0.371222	0.383083	0.369206	0.390358	0.419634	0.397938	0.392455	0.443575	0.429325	0.431013	0.42558	0.410568	0.456223	0.383725	0.406998	0.377815	0.361072	0.477557	0.428615	0.476578	0.453398	0.433929	0.47088	0.434127	0.445281	0.456874	0.459548	0.421791	0.421858	0.382039	0.439368
751348	0.445162	0.418098	0.441131	0.466631	0.477385	0.392716	0.39667	0.410746	0.430571	0.384483	0.323314	0.387754	0.403821	0.398943	0.368204	0.402139	0.342746	0.446944	0.379756	0.372066	0.314286	0.387694	0.433045	0.370218	0.408935	0.341967	0.445355	0.42649	0.344546	0.34504	0.456647	0.362587	0.377447	0.333556	0.334899	0.454891	0.394568	0.403476	0.47404	0.378377	0.391889	0.438357	0.396099	0.392061	0.456552	0.436627	0.474022	0.376625	0.434686
753150	0.628178	0.562056	0.616922	0.662568	0.66285	0.619721	0.617592	0.60484	0.593618	0.572003	0.568731	0.580404	0.610236	0.594092	0.591599	0.559692	0.587098	0.642889	0.527263	0.575003	0.584032	0.605712	0.497387	0.53639	0.607456	0.584315	0.612257	0.606625	0.588835	0.56973	0.583739	0.618942	0.564968	0.622797	0.608374	0.615757	0.572494	0.621135	0.531739	0.59233	0.520052	0.498969	0.57005	0.589565	0.630355	0.600881	0.598754	0.562116	0.624211
753251	0.492897	0.365267	0.466069	0.473477	0.460192	0.438422	0.441729	0.434954	0.456297	0.492248	0.3818	0.425858	0.434752	0.394044	0.385708	0.422081	0.413822	0.499649	0.398234	0.389298	0.402659	0.422212	0.449322	0.471571	0.39189	0.38274	0.490348	0.451631	0.41521	0.399462	0.438913	0.419157	0.365438	0.376629	0.428686	0.418988	0.372403	0.422335	0.401284	0.452467	0.399202	0.419898	0.409126	0.432043	0.431028	0.453028	0.431989	0.394975	0.393758
756055	0.377357	0.36306	0.412145	0.42697	0.447099	0.412754	0.390836	0.376964	0.366298	0.368507	0.34253	0.366937	0.390447	0.367876	0.354473	0.38879	0.341972	0.418573	0.388163	0.394134	0.408986	0.430006	0.342891	0.394168	0.401352	0.341881	0.321183	0.383877	0.404169	0.343365	0.379257	0.331919	0.327466	0.313544	0.330933	0.401189	0.397944	0.360563	0.415265	0.356551	0.334275	0.377318	0.368667	0.35376	0.397697	0.406577	0.360938	0.348982	0.391852
757764	0.463365	0.373223	0.400496	0.502819	0.476841	0.459595	0.454668	0.423609	0.371306	0.433602	0.326034	0.364135	0.462356	0.433699	0.407133	0.456474	0.40052	0.437505	0.446555	0.38195	0.398938	0.428115	0.417732	0.370933	0.409145	0.364604	0.399157	0.504632	0.445612	0.420494	0.445794	0.348187	0.350481	0.336778	0.364404	0.466161	0.395307	0.444777	0.374113	0.424299	0.340276	0.414915	0.410593	0.400326	0.40501	0.374594	0.392127	0.42621	0.422245
759869	0.392248	0.349153	0.359492	0.445838	0.421464	0.418145	0.341277	0.376272	0.356845	0.35499	0.384492	0.377865	0.361431	0.384854	0.346055	0.363732	0.31015	0.35023	0.327917	0.356702	0.334826	0.404279	0.350666	0.37112	0.370854	0.299125	0.403678	0.353687	0.34876	0.339554	0.360419	0.394329	0.302216	0.315679	0.334314	0.389572	0.339917	0.371332	0.346959	0.384153	0.297343	0.359562	0.326002	0.306961	0.317838	0.324467	0.326942	0.351806	0.329519
760551	0.51851	0.387018	0.434992	0.565936	0.548588	0.443838	0.468019	0.444072	0.418522	0.429464	0.40054	0.419405	0.458957	0.43602	0.368709	0.484154	0.485235	0.507146	0.386874	0.40251	0.459529	0.408006	0.483332	0.539492	0.458376	0.392295	0.42616	0.465644	0.430127	0.393203	0.448868	0.325531	0.3682	0.358201	0.367222	0.485893	0.496006	0.421871	0.438109	0.489618	0.403915	0.433662	0.439252	0.411304	0.479134	0.448665	0.399064	0.411432	0.488745
761957	0.494007	0.482323	0.515324	0.524002	0.524745	0.527033	0.466685	0.533964	0.508495	0.518709	0.470191	0.508671	0.475374	0.531739	0.525295	0.473239	0.478091	0.537557	0.44271	0.521992	0.498716	0.501802	0.470671	0.492728	0.566677	0.56941	0.581699	0.544298	0.576749	0.516413	0.554283	0.545087	0.468481	0.472213	0.498093	0.555693	0.509859	0.540956	0.453242	0.485187	0.456396	0.514824	0.482904	0.489515	0.550634	0.53274	0.534433	0.505886	0.512043
763557	0.561002	0.405312	0.499324	0.550817	0.502842	0.473231	0.542827	0.431451	0.49612	0.406755	0.409027	0.454941	0.440708	0.467619	0.448036	0.468686	0.460769	0.511481	0.428458	0.405394	0.460706	0.491534	0.411342	0.425096	0.482425	0.469254	0.456408	0.483617	0.456149	0.436659	0.516059	0.464368	0.413091	0.378437	0.412983	0.428106	0.447966	0.437329	0.407431	0.416591	0.382234	0.368505	0.434009	0.417036	0.429833	0.415958	0.434273	0.422652	0.398071
765056	0.414453	0.30579	0.415577	0.456508	0.435204	0.417333	0.416109	0.35094	0.352654	0.34116	0.380704	0.386645	0.378237	0.458668	0.436352	0.425673	0.362944	0.351342	0.371224	0.375963	0.377198	0.407413	0.357585	0.359252	0.429374	0.440433	0.424043	0.42031	0.414713	0.34288	0.423575	0.391659	0.335102	0.361693	0.36637	0.400279	0.360227	0.418403	0.419204	0.379981	0.343245	0.375025	0.333817	0.400367	0.44125	0.412152	0.443304	0.385357	0.391937
765864	0.618378	0.50735	0.567416	0.579532	0.562524	0.55621	0.500836	0.544371	0.569877	0.503647	0.557183	0.560517	0.537484	0.588436	0.598893	0.546356	0.554874	0.513848	0.520995	0.519095	0.510537	0.567852	0.488513	0.609394	0.595122	0.533155	0.570655	0.608459	0.56049	0.488194	0.512355	0.584052	0.492798	0.535572	0.4579	0.541169	0.532406	0.528972	0.522052	0.56479	0.525441	0.554356	0.554244	0.55608	0.619753	0.561283	0.58596	0.559703	0.538668
767464	0.667991	0.588866	0.665196	0.67026	0.602917	0.641476	0.575306	0.614159	0.656581	0.596461	0.587443	0.62149	0.615854	0.62385	0.678611	0.607999	0.617456	0.621228	0.585811	0.647938	0.611413	0.644409	0.57221	0.573981	0.666991	0.601418	0.640275	0.592424	0.590485	0.61524	0.631146	0.583906	0.645297	0.61066	0.587355	0.611842	0.594542	0.589412	0.649902	0.585407	0.60896	0.597605	0.594742	0.592771	0.667862	0.614402	0.567905	0.613245	0.637215
769064	0.504876	0.370269	0.448506	0.541102	0.50798	0.436518	0.437988	0.448895	0.470873	0.384823	0.368021	0.442844	0.429958	0.387336	0.419553	0.427228	0.411597	0.462781	0.398178	0.414896	0.413205	0.37797	0.407079	0.461542	0.44929	0.338532	0.418557	0.466968	0.367723	0.341854	0.406374	0.389965	0.32375	0.334578	0.355231	0.413007	0.382082	0.374003	0.455425	0.447222	0.393521	0.374233	0.404958	0.43401	0.365568	0.339672	0.425521	0.361304	0.360479
770352	0.627631	0.539661	0.568142	0.620316	0.626162	0.587097	0.602896	0.621641	0.574926	0.596798	0.598486	0.539336	0.582057	0.628859	0.550825	0.592782	0.530941	0.559989	0.546878	0.548344	0.515	0.554524	0.546407	0.516555	0.574432	0.583579	0.588239	0.58691	0.578873	0.562791	0.572028	0.576179	0.54501	0.521731	0.546764	0.583138	0.567128	0.547844	0.574197	0.582679	0.615699	0.559817	0.57235	0.577304	0.570678	0.570664	0.58372	0.544488	0.5789
771354	0.6074	0.576327	0.627034	0.617763	0.666963	0.639759	0.649262	0.596951	0.612301	0.601259	0.581805	0.623069	0.606367	0.651872	0.607512	0.64125	0.608019	0.607785	0.624045	0.637825	0.609447	0.636202	0.545692	0.562217	0.59032	0.549606	0.682466	0.541263	0.578929	0.621675	0.623136	0.569608	0.621005	0.600791	0.591896	0.595357	0.582341	0.583927	0.616701	0.58336	0.51478	0.634926	0.563475	0.589593	0.674428	0.611454	0.635792	0.633117	0.607682
773257	0.531268	0.394191	0.462656	0.489725	0.423759	0.427834	0.424085	0.456279	0.524644	0.506853	0.402415	0.478297	0.419507	0.453217	0.477138	0.450749	0.421875	0.452035	0.401376	0.405903	0.442744	0.478451	0.394681	0.492794	0.466311	0.432286	0.417035	0.48043	0.404135	0.411533	0.455421	0.492185	0.417975	0.426228	0.42227	0.472147	0.445402	0.468402	0.370611	0.475807	0.41911	0.453812	0.490944	0.504911	0.450497	0.415188	0.451679	0.416137	0.479117
774663	0.494734	0.445199	0.557214	0.565106	0.507125	0.48036	0.521178	0.55844	0.537303	0.541257	0.486744	0.497156	0.563491	0.499108	0.512356	0.560657	0.498032	0.570367	0.522059	0.461232	0.527054	0.525091	0.451867	0.501482	0.491003	0.480073	0.467961	0.501206	0.473342	0.487405	0.543308	0.418946	0.446251	0.46284	0.454967	0.547816	0.519018	0.482963	0.523029	0.539575	0.435619	0.53342	0.500708	0.539894	0.540745	0.510569	0.549052	0.478115	0.52441
779370	0.356392	0.32425	0.370536	0.389727	0.337817	0.313226	0.293354	0.344031	0.376038	0.334403	0.284573	0.324963	0.356923	0.324305	0.329845	0.344662	0.347355	0.399419	0.339086	0.352608	0.311375	0.309857	0.334619	0.303502	0.32115	0.28372	0.315953	0.3222	0.301175	0.302238	0.39052	0.303367	0.284997	0.285013	0.31301	0.415585	0.357774	0.331852	0.34122	0.402762	0.356974	0.334057	0.360925	0.30745	0.348818	0.332418	0.367213	0.321011	0.327799
782561	0.47069	0.379977	0.483478	0.492085	0.478419	0.440124	0.429462	0.450332	0.403512	0.464201	0.400381	0.448929	0.41111	0.471661	0.466815	0.433359	0.449892	0.468948	0.407092	0.466225	0.412993	0.44352	0.407983	0.411233	0.431273	0.43296	0.488815	0.439201	0.447965	0.45904	0.451202	0.410749	0.427706	0.428077	0.433634	0.467592	0.47018	0.440275	0.460466	0.444015	0.388913	0.470544	0.419933	0.42425	0.49274	0.45802	0.456455	0.448679	0.476716
783462	0.577078	0.476722	0.501639	0.541685	0.573008	0.532122	0.557493	0.554881	0.529931	0.557794	0.495216	0.552914	0.513476	0.577259	0.549545	0.501483	0.544785	0.622183	0.491821	0.551894	0.521602	0.55729	0.537228	0.513824	0.608523	0.472061	0.529535	0.545969	0.543137	0.494194	0.542865	0.561935	0.509743	0.495553	0.518789	0.413511	0.48541	0.585969	0.476165	0.467111	0.470497	0.487163	0.511461	0.551442	0.53313	0.532122	0.510475	0.52227	0.561245
784565	0.390465	0.284142	0.408965	0.352287	0.388074	0.362928	0.385528	0.342894	0.416074	0.315891	0.312349	0.327127	0.378088	0.332729	0.284573	0.374636	0.363517	0.370963	0.316096	0.320448	0.329192	0.32947	0.344144	0.328025	0.408447	0.299063	0.326991	0.384349	0.326706	0.305553	0.401786	0.291434	0.315893	0.261665	0.304802	0.379733	0.405665	0.374919	0.351003	0.332758	0.335498	0.315951	0.360089	0.324547	0.351609	0.358556	0.382649	0.313277	0.332289
788674	0.577777	0.494997	0.610444	0.644942	0.619157	0.532311	0.534669	0.543729	0.539493	0.570729	0.521111	0.539255	0.580329	0.609491	0.609303	0.553081	0.515515	0.616462	0.519754	0.540888	0.505472	0.502777	0.585566	0.524761	0.570569	0.550221	0.553353	0.553885	0.523856	0.571651	0.600343	0.495477	0.543852	0.533603	0.5688	0.570294	0.57913	0.546576	0.54933	0.541715	0.528287	0.543506	0.537953	0.548856	0.626122	0.601621	0.531751	0.552438	0.531214
788876	0.485645	0.462673	0.483464	0.542008	0.52096	0.509773	0.436248	0.454793	0.423664	0.418238	0.446243	0.469914	0.462195	0.423307	0.464631	0.474314	0.411423	0.506371	0.429272	0.454825	0.430797	0.485563	0.429282	0.394704	0.473443	0.416555	0.430091	0.426174	0.441836	0.486871	0.464686	0.416465	0.426081	0.427134	0.412601	0.423907	0.437918	0.426863	0.412954	0.410611	0.405231	0.448934	0.440794	0.422866	0.460247	0.46853	0.442273	0.46427	0.418938
789373	0.453523	0.349026	0.451286	0.459916	0.441712	0.400678	0.414223	0.481486	0.449256	0.416338	0.364115	0.384963	0.392957	0.431116	0.373198	0.358617	0.381742	0.456591	0.379457	0.361971	0.34969	0.400936	0.360154	0.397465	0.36959	0.432704	0.379855	0.413241	0.383657	0.366294	0.416891	0.3623	0.329799	0.327686	0.355108	0.457148	0.409504	0.411625	0.395293	0.424152	0.408929	0.387024	0.382295	0.399256	0.442932	0.447347	0.400666	0.368172	0.386623
792564	0.430259	0.384576	0.474179	0.50408	0.485158	0.428764	0.419851	0.401055	0.407502	0.37446	0.421039	0.41856	0.439773	0.443828	0.474419	0.415817	0.433967	0.396399	0.409662	0.432027	0.419531	0.466794	0.392467	0.405306	0.409185	0.418024	0.451108	0.409135	0.440035	0.407682	0.454265	0.423727	0.415664	0.411173	0.415931	0.448019	0.420229	0.412944	0.395468	0.417627	0.350655	0.379821	0.400573	0.389305	0.479804	0.430575	0.435942	0.444178	0.408437
792766	0.347701	0.257223	0.343006	0.342456	0.339667	0.28509	0.306978	0.363275	0.382836	0.385378	0.316805	0.487086	0.302273	0.389965	0.278831	0.341075	0.322094	0.395931	0.283565	0.293683	0.308147	0.281031	0.294412	0.38886	0.40519	0.345167	0.347151	0.304998	0.301342	0.27004	0.344835	0.30766	0.286476	0.272282	0.253469	0.435982	0.348281	0.350253	0.389749	0.382221	0.375676	0.381546	0.345152	0.331911	0.358609	0.346967	0.36313	0.285252	0.371594
792867	0.512973	0.412999	0.499089	0.533272	0.499938	0.442187	0.443714	0.493158	0.477744	0.488706	0.412996	0.454142	0.467575	0.436594	0.429064	0.457341	0.423832	0.465428	0.427621	0.475316	0.436916	0.516527	0.443022	0.450649	0.503222	0.398212	0.449489	0.488078	0.450307	0.427517	0.444758	0.398541	0.438094	0.407696	0.386068	0.450956	0.423307	0.460807	0.427569	0.456585	0.438238	0.408448	0.385838	0.408152	0.462762	0.480539	0.481078	0.42233	0.400283
793465	0.636815	0.550354	0.587845	0.667252	0.63114	0.666372	0.598732	0.616781	0.606111	0.602101	0.631878	0.605912	0.633036	0.621351	0.591917	0.662952	0.647552	0.680539	0.644562	0.649982	0.613906	0.646399	0.601927	0.550491	0.603149	0.556557	0.608158	0.626504	0.598655	0.590508	0.593995	0.552111	0.59893	0.593108	0.555089	0.560833	0.641564	0.643576	0.556195	0.559393	0.54281	0.616509	0.582956	0.614726	0.688986	0.622963	0.609548	0.608086	0.634217
800941	0.42232	0.360384	0.43135	0.413638	0.444572	0.394365	0.427624	0.385387	0.41908	0.40033	0.348318	0.370438	0.424839	0.458999	0.392448	0.431776	0.375756	0.429064	0.410418	0.403267	0.384197	0.382494	0.388242	0.386231	0.381376	0.380423	0.387296	0.387837	0.361442	0.386847	0.458456	0.431108	0.392104	0.389224	0.374397	0.440268	0.367655	0.3815	0.42044	0.40222	0.372682	0.394876	0.392473	0.399203	0.393565	0.415486	0.440193	0.40881	0.370815
802844	0.419148	0.334924	0.39049	0.438105	0.41282	0.361173	0.345624	0.424534	0.406414	0.404736	0.333144	0.375872	0.355081	0.389809	0.379641	0.432108	0.373735	0.331125	0.370765	0.311044	0.313911	0.377645	0.337938	0.36311	0.360519	0.355802	0.388013	0.357262	0.451404	0.329266	0.393038	0.333417	0.324389	0.326891	0.327979	0.384655	0.410968	0.415531	0.394703	0.369244	0.3479	0.416553	0.356102	0.391173	0.418757	0.316719	0.382018	0.353421	0.365913
803240	0.484574	0.377979	0.404686	0.476223	0.459354	0.388258	0.415233	0.399477	0.463474	0.444788	0.390246	0.41167	0.428766	0.429727	0.398658	0.415993	0.401054	0.478977	0.385463	0.372443	0.36331	0.395828	0.411376	0.452089	0.388105	0.41985	0.403879	0.390776	0.360717	0.388327	0.449339	0.344944	0.373883	0.35555	0.366342	0.428281	0.422256	0.380913	0.389528	0.444489	0.40979	0.414417	0.43232	0.376955	0.404823	0.401608	0.422568	0.378779	0.375138
804646	0.289016	0.305611	0.333951	0.288123	0.275418	0.258885	0.317208	0.29169	0.313344	0.353269	0.223759	0.266268	0.272635	0.290131	0.308013	0.253429	0.256735	0.30124	0.250191	0.256158	0.253058	0.297485	0.257435	0.317644	0.267063	0.288594	0.262004	0.251614	0.216283	0.277462	0.34185	0.29117	0.262061	0.209291	0.241839	0.301068	0.297304	0.297365	0.294565	0.321611	0.274476	0.286727	0.249303	0.329442	0.249763	0.231493	0.250695	0.242314	0.22499
809252	0.550366	0.473073	0.493599	0.536974	0.529155	0.524743	0.503772	0.516403	0.491024	0.473265	0.503448	0.536281	0.544446	0.578505	0.590993	0.498486	0.484014	0.572211	0.46249	0.518943	0.502814	0.515747	0.523274	0.482937	0.454254	0.448	0.509271	0.512045	0.524318	0.4683	0.537504	0.542248	0.481777	0.529929	0.554546	0.473407	0.455384	0.477981	0.479341	0.513998	0.452342	0.51351	0.460197	0.455729	0.508344	0.435967	0.491676	0.458363	0.503931
810843	0.401544	0.371702	0.433869	0.437852	0.428755	0.37176	0.405976	0.436878	0.433573	0.381929	0.34955	0.417948	0.341324	0.424696	0.440724	0.377106	0.358962	0.395713	0.370002	0.387155	0.358818	0.391888	0.388355	0.377745	0.374603	0.359552	0.421516	0.40938	0.449071	0.35874	0.409843	0.334551	0.323974	0.366085	0.37445	0.467681	0.408911	0.434214	0.410076	0.37249	0.35563	0.37912	0.407614	0.401611	0.433503	0.414901	0.424319	0.340297	0.393487
812746	0.382761	0.288598	0.356773	0.384305	0.386964	0.374808	0.342178	0.33445	0.362173	0.321501	0.270611	0.336648	0.33106	0.397022	0.315414	0.332643	0.29302	0.391013	0.312638	0.31713	0.325312	0.374675	0.313064	0.34923	0.327131	0.357532	0.339901	0.341076	0.32684	0.354933	0.381093	0.365542	0.318979	0.33847	0.371724	0.386615	0.340968	0.350312	0.357188	0.341695	0.289473	0.35344	0.319135	0.308052	0.386955	0.330791	0.337998	0.320242	0.340507
814548	0.471461	0.378317	0.433031	0.501292	0.448505	0.377726	0.367714	0.437549	0.411288	0.436347	0.366266	0.432387	0.40604	0.409431	0.444992	0.42982	0.401789	0.456252	0.41733	0.426601	0.373436	0.387978	0.379598	0.394934	0.416584	0.370758	0.445844	0.366502	0.446773	0.397167	0.409876	0.42494	0.374493	0.390136	0.373068	0.407233	0.379896	0.445268	0.420205	0.387446	0.403639	0.396305	0.380725	0.38158	0.432085	0.390073	0.48952	0.435196	0.421478
814649	0.494666	0.450299	0.461914	0.562489	0.57458	0.481062	0.49312	0.490466	0.471892	0.462545	0.446673	0.484227	0.503919	0.411249	0.449605	0.510017	0.463062	0.499871	0.467126	0.491652	0.463539	0.48793	0.442506	0.415076	0.468739	0.425071	0.42694	0.50691	0.421244	0.40336	0.46936	0.359219	0.406482	0.396021	0.382629	0.457011	0.40455	0.422125	0.436027	0.445907	0.388261	0.446832	0.476348	0.392093	0.500013	0.506471	0.482065	0.441605	0.462395
815247	0.322119	0.233492	0.296712	0.362548	0.345487	0.279637	0.295692	0.306597	0.317338	0.276836	0.211958	0.288708	0.26522	0.2914	0.312232	0.262525	0.27438	0.357542	0.25025	0.267942	0.259461	0.276602	0.244961	0.273315	0.277157	0.285914	0.270726	0.292914	0.241634	0.271605	0.279977	0.225101	0.24487	0.213153	0.242688	0.315755	0.292351	0.254896	0.298833	0.299295	0.243598	0.295965	0.237935	0.286536	0.295117	0.311809	0.317298	0.235553	0.339854
816653	0.545088	0.478993	0.519731	0.572942	0.566722	0.504716	0.600276	0.518362	0.49112	0.557682	0.563835	0.534243	0.520023	0.588824	0.56135	0.511746	0.496501	0.607481	0.523175	0.502008	0.504189	0.52883	0.445239	0.55842	0.577036	0.598208	0.569374	0.53178	0.60968	0.567964	0.526229	0.515328	0.532504	0.525557	0.544618	0.560361	0.528876	0.541297	0.544412	0.539166	0.502546	0.498792	0.546252	0.539618	0.549402	0.551668	0.512925	0.501698	0.520896
818455	0.62975	0.500946	0.585477	0.608497	0.589391	0.551526	0.492165	0.532228	0.536264	0.588708	0.551141	0.624341	0.566761	0.527192	0.539533	0.548574	0.520629	0.503586	0.540486	0.542259	0.51846	0.543588	0.511081	0.555667	0.630104	0.544086	0.61941	0.616192	0.567298	0.519563	0.568565	0.616769	0.542875	0.5792	0.547796	0.575203	0.528701	0.572907	0.558187	0.567777	0.528393	0.549626	0.579305	0.577612	0.649978	0.604339	0.556045	0.526834	0.545982
818859	0.442071	0.357894	0.401366	0.468261	0.461337	0.475088	0.488893	0.453327	0.424101	0.431248	0.383598	0.473136	0.415358	0.472278	0.425688	0.434285	0.374322	0.482415	0.416842	0.418333	0.429538	0.428551	0.370408	0.436354	0.447122	0.408172	0.421922	0.486917	0.37633	0.346197	0.454504	0.432653	0.359285	0.35323	0.38014	0.417869	0.397565	0.436859	0.43105	0.414675	0.359414	0.429984	0.418828	0.379065	0.475142	0.457679	0.445919	0.441869	0.450388
820745	0.408358	0.307074	0.422889	0.470402	0.436237	0.356907	0.384626	0.32593	0.335175	0.334843	0.347317	0.359094	0.362826	0.425585	0.373997	0.357079	0.3326	0.454418	0.329082	0.327147	0.288619	0.371118	0.306266	0.407175	0.416392	0.316468	0.442743	0.391983	0.418476	0.326447	0.408032	0.278267	0.31061	0.29221	0.324379	0.368994	0.415184	0.426842	0.318929	0.353384	0.31522	0.369326	0.346445	0.322495	0.411716	0.339145	0.397402	0.357777	0.369334
825048	0.563713	0.48506	0.487017	0.590197	0.578293	0.54423	0.542744	0.526877	0.560382	0.512317	0.526635	0.486799	0.494201	0.562028	0.529331	0.474162	0.496043	0.625482	0.549777	0.533153	0.505658	0.506199	0.540381	0.467827	0.551642	0.495626	0.516865	0.534422	0.520933	0.475436	0.547555	0.505634	0.447381	0.482984	0.486574	0.529096	0.485783	0.484268	0.473967	0.493036	0.469253	0.53862	0.48804	0.488332	0.529396	0.564873	0.563994	0.514911	0.52563
825553	0.368837	0.317387	0.374917	0.406673	0.437555	0.359823	0.341057	0.353081	0.354018	0.373305	0.327611	0.345524	0.405016	0.337196	0.364158	0.35127	0.317437	0.362966	0.317429	0.31957	0.291998	0.286966	0.270312	0.344864	0.390552	0.306933	0.360582	0.330597	0.390873	0.305489	0.374765	0.281792	0.316934	0.275375	0.295077	0.356069	0.364821	0.330197	0.339	0.344917	0.31744	0.347784	0.364982	0.365334	0.403485	0.381124	0.400283	0.352564	0.365557
825654	0.509796	0.456561	0.544252	0.553086	0.555134	0.50734	0.508502	0.502729	0.511582	0.527903	0.473314	0.492246	0.500358	0.550763	0.519614	0.529172	0.500566	0.489176	0.492316	0.49969	0.49063	0.503618	0.498393	0.547618	0.489532	0.501683	0.531829	0.493116	0.448154	0.46697	0.536624	0.490216	0.502798	0.490921	0.547872	0.535254	0.488282	0.504809	0.520474	0.462779	0.465374	0.505886	0.466044	0.49152	0.567454	0.546777	0.507016	0.512614	0.568328
826353	0.567579	0.510967	0.530003	0.568352	0.565446	0.567248	0.520875	0.545503	0.552692	0.542663	0.546201	0.545638	0.536091	0.516173	0.531151	0.560367	0.510726	0.584265	0.531025	0.523309	0.502599	0.565302	0.491962	0.541778	0.617167	0.519321	0.520245	0.538101	0.531662	0.528204	0.510548	0.535444	0.465359	0.52798	0.512198	0.503311	0.479763	0.492174	0.473245	0.508766	0.43873	0.539815	0.479345	0.486165	0.480833	0.458181	0.51484	0.505418	0.481378
826454	0.701989	0.544536	0.598552	0.684927	0.694462	0.614592	0.635679	0.549109	0.513336	0.555227	0.617784	0.573699	0.597955	0.603204	0.607065	0.606948	0.599515	0.584296	0.55392	0.59454	0.550342	0.598798	0.589824	0.574115	0.587024	0.580219	0.532496	0.555305	0.593107	0.584963	0.66594	0.539505	0.579214	0.549169	0.540365	0.551283	0.615336	0.571314	0.584332	0.568537	0.485196	0.601704	0.567578	0.581188	0.633748	0.674578	0.633799	0.611036	0.603752
827052	0.600729	0.583607	0.563151	0.601438	0.578628	0.544365	0.599283	0.547247	0.618959	0.60069	0.56875	0.556536	0.578608	0.608049	0.635136	0.609227	0.617307	0.635463	0.590072	0.558784	0.599567	0.552642	0.648209	0.562554	0.599863	0.572879	0.606672	0.614768	0.614255	0.558529	0.624916	0.524941	0.563738	0.568384	0.530818	0.53302	0.576779	0.543124	0.615414	0.543144	0.537996	0.578279	0.578697	0.581777	0.588025	0.598243	0.554764	0.627008	0.594555
828862	0.574359	0.522627	0.619665	0.616293	0.632262	0.610368	0.536484	0.49838	0.497348	0.539436	0.49729	0.486159	0.556764	0.566109	0.562742	0.576612	0.509899	0.569497	0.53008	0.564265	0.512309	0.557936	0.604	0.474864	0.504291	0.47126	0.513009	0.55897	0.516319	0.523681	0.53838	0.506198	0.523491	0.496278	0.488261	0.527182	0.500238	0.493457	0.530384	0.530589	0.522985	0.506508	0.52518	0.501908	0.485389	0.518518	0.584009	0.475052	0.513921
832651	0.343951	0.341177	0.386436	0.357458	0.370977	0.341407	0.348717	0.368752	0.386989	0.32446	0.271583	0.290268	0.350022	0.390177	0.324213	0.343617	0.302578	0.358027	0.318436	0.359984	0.314816	0.321558	0.349076	0.326987	0.328094	0.352723	0.363172	0.344408	0.379475	0.35319	0.3833	0.315048	0.301516	0.313434	0.325376	0.373505	0.339075	0.335735	0.358113	0.390198	0.29758	0.305429	0.333322	0.357702	0.446189	0.373728	0.304821	0.269782	0.332853
833148	0.340593	0.30639	0.374522	0.376362	0.414656	0.433264	0.410864	0.328671	0.351867	0.366027	0.324285	0.357025	0.313593	0.386661	0.347974	0.335385	0.351071	0.499064	0.284974	0.371414	0.352277	0.428842	0.363876	0.373307	0.350102	0.304976	0.319849	0.385238	0.344127	0.340114	0.430557	0.301244	0.304365	0.279306	0.293273	0.475571	0.323097	0.305436	0.376529	0.354517	0.284066	0.348399	0.339855	0.366282	0.413128	0.337999	0.379195	0.351278	0.327926
[truncated: 98 more rows]
[truncated: 311 more columns]
