# Supplementary material for: Dynamic changes in brain lateralization correlate with human cognitive performance
Source: PLoS Biol. 2022 Mar 17;20(3):e3001560. doi: 10.1371/journal.pbio.3001560 (PMC8929635; doi:10.1371/journal.pbio.3001560)
Supplement: S3 Data — (XLSX) [file pbio.3001560.s021.xlsx]

## Sheet: figure2-C
subID	R_V1	R_MST	R_V6	R_V2	R_V3	R_V4	R_V8	R_4	R_3b	R_FEF	R_PEF	R_55b	R_V3A	R_RSC	R_POS2	R_V7	R_IPS1	R_FFC	R_V3B	R_LO1	R_LO2	R_PIT	R_MT	R_A1	R_PSL	R_SFL	R_PCV	R_STV	R_7Pm	R_7m	R_POS1	R_23d	R_v23ab	R_d23ab	R_31pv	R_5m	R_5mv	R_23c	R_5L	R_24dd	R_24dv	R_7AL	R_SCEF	R_6ma	R_7Am	R_7PL	R_7PC	R_LIPv	R_VIP
100206	54.5	42.5	49	44.75	45.5	49.5	48.5	44	44.5	50	44.5	44.75	45.5	49	42.5	45	45.75	48.5	49.5	45.25	46.75	46.75	47.25	47	50.25	42.75	49.5	48	44	44.5	44.75	51.5	43	47.25	46	40.25	47.5	51.75	46.75	48.75	49	43.5	45.25	46.25	44.5	43	46	46	40.5
100307	44.75	48.5	41.25	41.5	48.75	47.25	47	53.25	47.75	32.75	41.75	32.25	45	47.5	44.5	48.75	43.5	48.25	42.5	51	48.25	54.25	49.75	42.75	46.25	43	45.5	53	45	42.75	48	48.25	46	49.75	44	47	50	48	44	49	51.5	45.5	49	43.25	42.75	39	47.5	43.25	45.75
100408	46.5	40	43.75	47	47.5	43.5	44.5	40.25	41	45.5	44.25	41.5	49.5	47.25	54	42.5	42.75	49.5	42	49.25	45	49	47	45	48.75	49.5	45.75	40.5	43.5	50	52.25	40.25	45.75	54.5	44.25	46	44.25	39.5	48.5	42.5	42.5	42.5	43.25	35	38.75	37.25	45.25	45	47.5
100610	48.75	45.75	35.75	50.75	46.25	48.25	48	46.5	44.5	45	44	52.75	47.5	37.25	30.75	49.75	42	45.75	49.75	49	46.75	50.25	44.75	45.25	46.75	50.5	44.5	51.5	48.5	44.75	47.75	34.25	47.25	37.75	44	46.75	50	51	53.75	52	48.25	49.5	46.25	33	47.5	39.5	43	49.25	47
101006	41	51.75	44	43	48	43.75	44	50.5	42.75	48.75	52.5	50	40	43.75	38.25	43.25	55	47.25	48.5	40	44	48.75	43.5	43	47.5	46.5	42	47.75	48.5	46	45.5	46.75	45.5	50.75	50.5	49.5	50.25	38	52.25	52.75	47.5	46.75	46.25	48	31.5	40.75	44.25	50.75	38.25
101107	45.5	42.75	37.25	44.5	46	46.5	43.5	44.5	47.5	45.25	46.5	52	45.5	53.75	43.5	51.5	43.25	46.25	49	40.25	47.5	44.5	48	55.5	51.25	47.5	50.75	47.75	47.75	46	48.25	47	47.5	48.75	54.5	49.5	42.5	46.25	50	47.25	49	45	48.25	48.5	46.5	52.25	49.75	47.25	42.25
101309	51.5	46.5	51.75	47	49.75	47.75	47.25	45.25	44.75	50.25	44.75	44	52.25	50.5	43.75	47.25	46	46.25	49.75	49.75	49.25	44.5	48.25	49	42.25	47.75	42.5	49.5	44.5	51.25	51.75	41.5	44.75	45.25	45	46.25	47.75	55.25	48.25	50	49	48.5	53.5	47.25	43	47.5	52.25	45.25	49
101915	49.5	47.25	48.75	51	53	57	43.5	51.75	48.25	46.75	46.75	44.25	50.5	45.25	46.25	53	48	51	54	49	51	54.5	50.25	46.25	53.25	47	44.25	50	54	43.25	48.5	49	44.5	48	46.5	43.25	45	45.75	48.5	43.75	48.5	48	41.75	45	43.75	43	47	48.25	41
102008	34.25	39	46	40.5	39.5	36	48.5	37.5	45	41.25	45.25	44.25	43.5	38.25	40	40.5	44.25	52.5	46.5	43.25	43	43	45.5	46.25	44.5	45.75	46	43.5	36.25	40.75	48.5	41.5	43	40.75	43.75	43.5	41.75	44.5	44.25	41.75	44	49	48	45.5	42.75	36	38.75	42	43.75
102109	43.25	50.5	46.75	42	47.5	48	43.75	37.25	40.75	44.75	47.75	36.75	42	42.75	39	49	50.5	46.75	49	50.25	47.25	42	49	44.5	48.25	41	35	54.25	45.5	45.75	41.25	41	43.5	42.75	44	45	45.5	40.75	45.25	48.75	36.5	43.5	43.75	46.75	30.5	35	45.25	51.25	44.25
102311	42.75	47.25	45	46.75	47.25	45.25	48	50.75	43.75	48.5	45.75	43.75	46.25	42.75	35.75	46.25	46.75	47.25	48.5	42.5	42.25	43.5	47.5	50.5	43.5	50.75	46.5	48.25	39	47.75	46.5	46.5	51	49.75	46.25	46.75	46	44.25	47.5	50	52.5	44.25	48	40.5	41	37.25	44.75	47.75	46.25
102513	42.25	47	38.75	39.25	42.5	46.5	47.75	48.5	51.25	40.75	45.5	40.25	45.75	49.5	38.25	40.75	47	41.25	45.5	47	47.5	44.25	43.25	49.75	43	53	45.5	36.25	49	47	45.75	54.25	49.25	43.5	44.25	48.5	45.5	39.75	49.5	53.5	50.5	45.75	41.75	42.5	44	36.5	43	40.25	41
102614	47.5	49.5	45.5	45.5	45.25	49.5	45.5	47	47.25	37.5	46.25	36.25	44	45.5	41.75	54.5	44.5	42.25	46	48.5	44	42.25	50.75	48.75	36.5	47.5	34.25	37.75	45.5	44.25	50	38	46.25	46.25	43.5	42.5	42.75	41.5	48.75	45.75	44.5	46.25	49.25	41.5	43.75	38.5	45.75	43.75	48.25
102715	42.5	47.75	42	44.75	46.75	49.5	48.5	43	46	43.5	47	50.25	46.5	43.25	36.25	46.25	46.75	46	43.5	46	45.25	45.75	47.25	46.25	46	48.5	38.75	47.75	45	43.5	45.25	35.5	46	38.25	40.75	45.75	44.5	41.5	50.75	39.75	43.25	41.75	42.75	48	42.75	36.5	47	41.5	44.5
102816	53.25	50.5	40.5	53	53.25	50	50	45.25	46.5	45.5	46	51.5	47.75	50.75	42.5	40.5	44	48.5	44	42.5	46.75	48.75	51	44.5	49.75	42.75	44	45.75	50.5	48.5	51.75	53	48.75	52	47.75	47.25	53.75	47	49.5	48	47	46.75	46.75	58.5	48	43.75	48.25	47	41
103010	38.75	42	43.5	43	45.75	48.5	45	38.75	44.5	42.5	47	42	46.75	37	41.5	46.25	50	42.25	45.25	44	51.75	45.5	48.75	45.25	41.25	46	51	50.5	41.75	48	48.75	42	44.25	47	51.75	50	47.25	50.75	54.75	47.5	48.75	50.25	42.25	49	46.5	47.75	47.75	46.75	46.25
103111	51.75	50.25	51.5	47.25	49.5	53.5	45.75	55.75	47.75	42.5	41.25	41.5	48	43	47	51.25	43.25	48	48	54.5	58.5	49.5	50.25	49.75	45	43.5	52.25	47.5	53	49.25	50.5	52.75	49.25	46.5	44	48	48.75	53.5	47.25	47.75	47.75	48.5	48.5	44	54.75	51.25	46.75	47.75	53.5
103212	49.25	44	51	48.5	46	46.25	48.25	47.5	51	39.5	48.25	51.5	37	42.5	39.75	43.5	45	46.5	46.5	45	47.5	45	44.5	44.75	44.5	45.75	36.5	47.5	42	46	44.75	42	46.5	42.25	40.75	44.75	44.5	46.75	51.25	45	48.5	39.5	42.75	43.25	38.75	40	43.75	41.75	41
103414	42.5	47.25	47.25	42	42	42.5	45.25	46.75	42.5	44.5	35.5	41.5	42	42	45	40.25	46.25	46	44.75	40.5	45	42.25	41	43.75	47.75	53	38.75	44	50.25	49.5	45.75	49.75	43.5	45	40	47.75	46	48.25	49.25	45.5	45	45.5	43.25	40	51.25	42.75	44	45.75	43.75
103515	48	41.75	48	39.5	39.5	43	45.25	43.5	48.5	44	47.5	40.25	41.25	49.25	47	41.75	48.5	39.25	43.5	43.5	41.75	43	45.5	49.75	50	45.5	47.75	54.5	50	46.75	47	49.25	52.5	42.5	46	43.75	39.75	41.75	46	44.5	45.75	43.25	46	47.75	46.25	43.5	52.25	40.5	41.25
103818	37.75	44	33.75	40.25	35	41	43.5	40.75	40	40.25	47.75	39.25	40	45.75	31.75	49.25	49.75	44	44	38.75	44	44.5	40.5	46.25	41.5	49.5	43.75	49	43.75	41.5	53	44.5	46.25	40.25	47.75	44.25	44	36.75	49	45.5	46.75	43.5	41	25	40	33.75	49.75	47.75	48
104012	50.75	47.5	46	45.25	45	46.25	51	46.25	43.25	34.25	47	41.75	44.25	48.75	39.5	45.5	45.5	51	49.5	46.75	47.25	46	43.75	40	49	42.25	43	52.5	41.75	45.75	49.5	43.25	48.75	45.25	45.5	46.5	49.75	50	48.25	45.5	47.25	47.5	49.25	41.5	51.5	46.5	45.25	40.25	48.75
104416	36.75	41	47.75	35.5	30.5	39.5	49.5	44.5	44	47	42.5	45.5	37	48	42.25	39	43.5	45	42.25	38.75	48	39.75	50	38.75	45.75	38.5	29.75	40.75	44.75	43.75	54	43.75	41.25	50.75	47.5	48.5	45	34.5	43.5	45	49.75	44.25	51.5	47.75	48	38.75	44	35.5	43.25
104820	39.5	45.75	45.25	42.25	43.75	40.75	45	46	41.75	43.5	48.25	42.25	46	43.25	48.25	42.25	41.25	42.5	40.75	40.75	42.25	44	40.75	47.5	43	50.25	39.75	40	48.25	50	46.25	42.75	45.75	48	43.5	42	45.25	43.75	46	44.75	43.5	42.75	47.25	43.5	41.75	40	50	46.5	41.5
105014	47.25	50.5	50	43.5	50.25	46.75	52.5	44	43	45.5	41.75	44.5	47.25	44.5	43.25	44.25	46.25	56.75	46.75	45.5	44.5	51.25	48.5	44.5	46.5	48.75	38.75	48.75	40.75	45	50.5	40.5	47	42.5	44.25	51.5	44.25	42.25	43	46.75	47.25	42	42.5	44	38.75	42.25	44.75	47	45.5
105115	44	45.25	51.5	46.75	45	51.25	47.25	47	50.5	36	37.5	28	46	43.5	43.5	48.25	46.25	52.25	49.5	46	44.75	46.5	45.25	47.5	49.75	37	40	43	38.75	45.75	46.75	35	48.5	39.5	47	41.75	38.25	41.75	44	35.75	42.75	42.25	44.75	42.25	31.25	44.5	39	41.25	35.75
105216	45.25	49.25	44.75	39.75	39	41.25	39.5	48	49.5	31	35	41.5	39.75	50	51.75	41.5	39.5	38.25	48.75	42.25	44	47	46	46.5	40	48.75	48	49	44.25	41.25	52.5	46	45.75	43.25	46.75	44.75	39.25	32	51.75	41.25	44.75	46	32.5	40	38	39.25	49	40.25	39.75
105620	41.5	44.75	45.5	42.25	41.25	45.75	46.25	51.5	44.25	36	42.5	36	36.5	40.75	48	46.75	50.75	46	52	40	44.75	45	45.75	45	38	40.5	42.75	38.5	39	40.75	51.5	47	40.25	46.75	42.75	50	52.25	43.75	45.75	46.25	43.5	43.5	44.25	35	45.25	42.75	44	44.5	48
105923	42	43	48.75	36.5	32.75	37.5	44.25	43.25	42.75	47.75	44.75	46.75	37.5	44.5	48	47.5	37	35.25	45.75	38.75	41.75	35.75	48.75	40.25	45	44.5	43.5	45.25	43.75	52.25	43	45.5	48.75	45.75	45.5	45.75	42.25	43.5	46.25	45.5	45.5	46.75	41	45.25	35.5	36.75	46.75	49	49.25
106016	43.5	48.5	50	44.75	47	45	46.75	48	48	49	44.5	45.25	48	44.25	44.75	45.5	43.75	44.5	48.75	49.25	44.25	44	43	47.75	42.75	46.25	40.75	40	40.5	44.25	51	48.5	47	47.25	46.25	51	39.5	45	53.25	45.75	43.25	46.25	45.75	51.5	35.5	48.75	44.25	45.5	44
106319	45	47.25	44.5	48.5	52.75	45	47.75	42.25	41	48.25	43.5	49.25	48.5	46	41.75	49	43	50.75	49.75	48	46.25	42.5	51.25	48.5	42.75	45.25	41.5	44.25	48.75	45.75	40.5	45.25	46.5	47.25	45.25	50.25	46.75	48.75	55.75	44.5	42.25	47.25	43.75	48.75	48.75	44.25	42	45.75	43
106521	46.75	47	45	44.5	40.5	42.75	41.5	48	42.5	40.75	40.25	50	45.25	36.5	45.25	47	44	42.25	47.25	48	47.75	41	50.5	49.75	40.25	50.25	45.5	46	39	38.5	40	29.25	36.25	40.5	35.25	45.5	46.5	40	49	43	44.25	44	44	41.5	40.25	39.25	38.5	48.75	42.25
106824	52.5	48.25	47.5	42.75	45.5	46.75	48.5	42.5	45	46.25	47.25	33.25	47.25	48.5	46.25	45.75	42	49.5	49	51.5	51.25	48.25	49	44.5	51	38.5	40.75	45	46.5	49.5	39.75	42.5	50.25	51	45.75	46.25	49	46.25	48.25	53.75	50.75	42.25	44.75	42.5	39	36.75	41.5	50.25	37.25
107018	42.75	48.75	46.5	46.25	43.25	42	45.5	45.25	41.75	43.5	34.25	39	44	49.25	41.5	42.5	47	42.25	41.75	39.75	46.25	41.25	49.5	45.5	46.75	29.75	39.75	41	45.5	46.5	39.5	44	45.25	42.5	42.5	43	43	36.5	45.25	44	44.75	45.25	46.25	37.25	38.25	39.25	44	43.5	41.75
107321	40.75	50.25	49.75	48.25	50	41.25	51	46	48.5	39.5	42.75	37	49.25	47.75	39	50.25	54.25	43	48	43	34.5	37.25	48.75	44	49.25	47.5	41.5	49.5	33.25	41.75	48.5	44.25	42.75	41.5	40.5	48.75	42	41.25	43	52	49.25	44.25	39.5	33.5	34	40.25	53.25	40.75	43.5
107422	45.75	47.75	49.75	44.25	43	44	50.5	52	48	48	45.5	47.75	51.5	49.5	44	47.25	48.5	49	45.5	45.5	43	44.75	49	55.5	41	47.5	42.25	47.25	53	46.75	45	48	52.75	49.25	48	48.5	44.25	46.75	50.75	48.5	49.25	50.75	46	41	43	47.75	47.25	49	49.25
107725	41	44	47	39	45.25	44.75	50	50	46	49.25	39.75	28.5	45	46.25	49.75	49.25	50	42.25	48.75	49.75	42	41.25	44.5	49	41.5	32.75	42.75	33.25	40.75	39.5	47.25	41	38	43.75	43.5	47.25	42.5	43.5	47	47.25	54.25	45	51.25	47.5	50.5	48.25	45	39.5	48.5
108020	45.25	45.25	42.25	47.5	41	44.75	46	40.5	40.5	41.5	39	46.5	44.5	49.75	37	44.5	44.75	55.5	40	45.25	40.75	47.5	46.25	46.25	45.25	46.75	47.25	50.25	46.25	44.5	49.75	47.5	49.25	46.25	44.25	55.5	42.75	38.75	48.5	49	50	45.5	35.5	44.75	44.25	39.75	55	45.25	45
108121	46.5	44.75	40.25	43.5	47.75	50.25	50	46.5	52.75	32.75	45.75	36	43.5	44.75	46.5	50.25	47	49	47	48.25	47.75	45.75	44.25	45.5	39.75	42.25	40.25	50	50.25	48.5	48.5	39.25	53	41.25	40	49.25	43.25	47	50.5	40.75	53.5	47	47.75	35.25	38.75	34	46	52.5	49.25
108222	53.5	49.5	41.75	50	45.25	46	46.25	51	46.75	43.25	50	49	42	53.75	42.25	49	50	51.75	48	42.75	46.75	46.25	40	50.25	47.5	53.25	52	40.25	47.75	52	43.5	48	50	49.5	48	47.5	43.75	46.25	49	43.75	40.25	46.75	51.75	42.75	48.5	50.25	44.25	51.75	51.25
108323	45	51.25	44.5	44.75	48	51.25	46.75	51	50.5	40.75	51.5	44	42	47.25	46.25	37.5	45.75	44.25	49	47.75	46.75	44.5	48	47	44	43.5	47.25	49	49.25	49	46.75	51	50.25	48.75	50.5	52	50.75	47	52	49.75	52	45.25	45	49.25	46.5	48.25	57.25	42	48.5
108525	52.5	49.25	49.5	49	48.25	46.75	50.5	52	47.5	46.25	45.25	48.5	47	44	50	46.5	47	53.25	55.5	53	47.5	47.75	51.5	49.5	51.25	49.25	47.75	45.75	48.25	55	49	49	47.25	45.75	51.25	45.75	54	48.5	45.5	51.25	51	48.5	46.5	50	43.5	48.75	48.5	49	51.25
108828	46.5	43.5	47	37.5	39.25	42	52	44.25	44.75	44.25	47.25	48.5	44	53.75	45.25	44.5	47.5	49	47.5	39.5	46.5	50	41	49.5	45	49.25	49.5	42.75	48	45	49.5	52	51.75	48.5	48.25	49.25	50.5	45.5	52	44.75	47.5	45.25	48.75	49.25	44.75	44	42.5	45.75	47
109123	38.25	45.75	46.25	41.5	44.5	44.5	46.25	43.5	46.75	45.25	43.25	46	44.5	48	47.25	46.5	45.25	46	47	46.25	48.25	46.75	51	48.25	42	41.75	32.75	44.75	41	45.75	48.75	43.25	50.25	43	47.5	45.25	47	44.25	48.75	48.25	48	42.25	47.25	47.75	41.75	50.25	41.75	42.75	43.5
109325	45.25	44.5	45.25	40.75	43.75	40.5	39.75	45.25	47	49	46.75	51.5	40.75	50	43.75	42.75	45.75	45.5	43	46	52	44.75	45	42.75	43.75	28	47.5	41	46	42.75	48.5	41.5	41.75	47.75	44.5	41.5	53.75	41.25	50.25	50.5	44.75	43.5	43.5	41.5	38.75	42.5	42.75	42.75	47
109830	54.75	51.25	45.75	52	52	46	48.25	48.5	44.5	37	49	50	56	45.5	45.75	38.5	44	44	45	51.5	47.75	45	47	43.25	45.75	45.25	42.75	43.25	44	42	44.5	41.5	39.5	43	43.75	39.25	45.5	45.5	48.25	53	44.75	51.5	51.75	43.5	43.75	45.75	46	43.75	42.75
110007	41.5	49.75	43	45.5	45	47.75	52.25	52.25	49.75	49	46.75	51	47.5	47.25	47.75	48	47.25	46.75	45	39.25	45.5	47	51.25	45.25	46.75	47.5	44	45	46.5	45.5	51	44	52.25	44	46	50.25	43.5	50.25	50.5	44.75	46	47.75	48	46.5	46	47	45.75	50.5	53
110411	45.5	50.25	52.75	40.25	41.25	48.25	43.25	45.25	43	47.25	42	43.5	45	48	40	45.25	49.75	51.5	44.75	49.5	50.5	47.5	53.25	49.75	46.5	48.25	46	46.5	40.5	52.5	44.5	45.25	43.5	52.25	52.75	49.25	43.75	45	49.75	52	48.25	42	48.5	39.25	37.75	45	49	48	52.75
110613	45.75	38.25	47.75	45.5	48	49	45.25	48	48	49.75	41.5	48.75	44.25	43.75	39	42.75	46.75	52	50.75	41.5	48	47.25	46.25	47.25	53.5	46	41.5	40.5	49.5	44.25	47.75	39.75	48	43	46.75	51.75	47.25	40.25	54.25	52.25	49	46.5	46	46.5	49	41.75	43.75	50.25	47.5
111009	47.25	49.75	53.25	45.5	46.25	48.25	49.75	46	49.75	47	47	38.5	47.25	37.75	41	48.25	50.75	46	48.25	51.25	48	49.75	53.5	46.5	37.25	49.75	42.25	32.75	45.75	51.5	46	39	45.5	41.25	42.25	48.5	40.25	37	50.5	50.25	50.75	48.5	44.75	29.5	44.75	42	44.75	47.75	42.25
111211	48.5	44	48.25	44.25	44.25	45	47	41.75	45	32.75	41.75	32.25	43.5	47.75	50.5	45.75	45	47	44.25	49.5	49.5	47.25	56	47.75	41	41.25	42.5	43.5	42.25	47	45.75	44	41.25	48.5	43.75	48.75	42.75	39.75	41.25	46	42.25	48	45.25	42.25	41.25	49.25	51.25	48.75	51
111312	37.25	49.5	53	50.25	45.5	51	46	46.5	44.75	42.5	40.25	34.5	44.25	46.75	45.75	40.5	44.25	46	49.5	50.5	42.25	45	42.5	42	39.75	41	42.5	43.75	43.5	47.75	51.75	41.25	44	43.5	46.25	45.75	40.5	44.25	51	45.25	46.5	47.25	40.5	37	51.5	42.25	42.75	40.5	43.5
111413	45.75	44.5	42	48.75	42.5	43	40.5	53	49	43.75	49.5	49.25	50.25	47.75	40	44.5	40.75	43.25	48.5	43.25	47.5	46.25	37.5	47.75	48.25	45.5	32.5	41	42.5	41.75	48.25	42	49.25	39	36.75	40	45.5	37.5	41.75	45.5	42.5	47.25	49.5	38	41.5	34.5	50	48.5	36.25
111514	33.25	47	32	41	36.25	41.5	42	42.25	40.5	42.25	37.5	37	41.25	42	46.75	37	43.75	47.25	41	43.5	40.5	40	40.75	45.75	36.75	39.25	42.75	28.75	41.5	48.5	47	43	43.75	39	44	45	42.75	41.25	47.5	40.75	40.75	38.75	41.25	47.5	39.25	43.75	46.75	43.75	44
111716	52	48	51.75	48.75	55.5	48.5	50	44.25	48	49	46.75	53	54.5	45.75	38.25	47.75	47	44.75	44.75	43.25	40	48.5	49.25	45.25	40.5	44	50	48.25	38.5	40	47.25	37.75	41.5	44.5	42.25	45.5	43.25	40.25	48.25	46.5	44.25	47.75	41	48.5	50.5	46.75	47	47.25	45.75
112112	53.25	49.75	45	49.75	51	49.5	46.25	44.75	44	53.5	51.5	42	50	44	45.25	38.5	41.75	49.5	41.5	47.5	57	52.5	50.75	49.5	48	41.5	42.25	49.75	43	47	44.5	46.5	52	45.75	46.5	53.5	48.5	49.5	51	55	45.75	51.25	49.5	49	50.25	43.75	50	48.5	48.5
112314	49.5	42.5	44.75	43	44.75	43.75	45.5	47.75	51.5	44.75	37.75	40.5	45.75	46	46.75	46.5	51.75	49.75	45.75	45	48	45.75	49.25	54	46.5	43.5	40	39.75	44.75	43	54.75	46.25	43.25	45.25	41.25	46.75	49	39.75	50	46.5	52	46.25	41	35	39.75	35.75	45.5	46	50
112516	49.25	49.75	43.5	44.5	43.5	55.25	47.5	53	48	43.5	56.25	44	42.25	45.25	45.75	50.75	47.75	48.5	56	58.25	53.75	47	51.5	50.5	37.5	41.25	50.5	43.25	51	42.5	41	45.75	48.75	45.25	41.25	50	48.5	41.5	44	49	52.25	48	48.25	35	46	46.75	46.25	50.75	53
112920	51.75	48.75	45.25	48.75	49.75	50.5	45	43	49.25	46.5	40.75	40.75	50.25	44.25	38.25	49.75	28.75	42.5	44.25	53.75	50.5	50	45	44.75	48.5	50.25	47.25	49.25	36.5	47	51.25	35.25	43.75	45.5	42.5	48.75	47.5	40.75	46	44.5	52	52	49.75	26	38	32.75	46.5	44.5	46.25
113215	49.75	46.75	44.75	46.5	46.5	46	44.25	49.25	47	43.75	46	49.5	44.5	40.5	39.25	42.25	47	45.25	45.25	45.75	47.75	41.25	50.5	42	48	53.5	39	51.5	45.5	49.25	40.25	45.25	43.75	53.25	52	49.5	41.75	38.5	44.25	51.25	46.5	55.75	51.75	37.5	40.25	45.75	48.75	48.5	50.5
113316	44.25	44.5	41.75	42.25	50	49	43.25	46.25	46.25	43	45.5	42.5	44	53.25	47.25	46.5	40	41.75	41	44.25	46.75	45.25	42.25	44	42.75	48	51.25	44.5	42.5	43	46.25	43.75	47	48	51.5	47.75	46.5	44.75	48.25	43	49	45.25	48.75	45.5	48	49.5	45.5	49.75	44
113619	54.5	44	42.5	53.75	49.5	49	44	54.5	55.5	44	45	50	46	49.25	41	44	45.5	47.5	47.5	45.5	47.25	52.25	44.75	51	42	47.25	39.5	43	47.25	48.25	51	53	48.5	44.5	44.75	45.25	42.25	39.25	43.75	50.75	42.5	43	40.75	41.25	42.25	43.75	41.5	48.75	46.25
113922	52	47	46.25	42	46.75	43.75	46.25	46	49.25	48.25	45.25	45	49.25	45.25	48	48	50.75	51	42	44.5	46.5	47.25	43.75	46.75	42	47	43.75	47.75	44.5	45	53	48	52	48.5	51	40.25	49.25	44	41.75	48.5	44.75	53.75	40.75	46.25	34	45	45.25	51.5	49.75
114217	46.25	53	40	46.5	47	46.25	45	46.75	52	47.75	42.25	43.5	42.75	44.5	36.75	47.25	47.75	49.75	45.5	51.25	50.25	49.25	44	51.75	40	47.75	46	47	47	45.25	48.75	41	41.5	46.5	41.75	44.25	43.75	44	43.25	43.75	56	44.75	48.75	39.75	43.25	43	48.25	46.75	41.75
114318	44	49	51.75	48.75	46	47	49.25	48	53	48.5	51	46.25	36.5	42.75	42.5	47.5	42.25	47.25	48.75	51	49.75	46.5	49.25	47.75	42.25	43.75	41.25	46	50	43.5	48.25	44	42.5	41.25	42.25	42.5	41.5	44.75	44.25	42.25	44	46	49.75	47.75	45.75	41.5	37.25	42.5	45.75
114419	48	46	46.5	48.75	44.75	40.5	50.75	50.25	44.75	43.75	40.75	42	47.25	46	46	40.75	53.25	41.75	46.25	44.75	44.5	42	41.25	41.75	44.75	45.75	46.25	50.25	51	52.75	47.75	54.75	49.25	45.25	50.25	43	38.5	39.5	48.25	44	48	43.5	50.75	51.25	50.25	46	45.25	49.75	39
114621	51	43.25	48.5	46.25	45.25	42.5	36.75	45.75	48.25	45.25	41.25	42.25	37	47.75	44.25	42.25	40.75	45.75	44.5	45.25	43.75	41	46.25	42	44.75	39.75	48.25	45.25	42.5	42	50	43.75	44.25	44.25	46.25	43	48.25	43.5	46.25	43	48.75	39.25	44	38.75	32.75	41.25	39	44	40.25
114823	46	57.5	47.25	46	47	53.75	52.5	50.5	46.5	45.5	45	38	46.5	46.75	39.5	50.5	45.5	45.5	52	50.75	46.75	53	50.75	50.25	50	47.5	48	44.5	53.25	51.25	50.5	44	49.75	50.75	46	38.75	49.25	49.5	51.5	49.75	48	51.25	45.5	46.25	47.25	43.5	48	46.75	48.75
114924	45.5	54.25	47	49.5	45.5	44.25	53.5	47.5	46.25	48	49.75	52.5	49.5	48.5	42.5	46.5	53	50	52.75	53.5	48	54	41	51	48.25	49.5	46.25	40	52	46	48	45.5	45.5	45.75	50.25	49.75	50	41.25	52.5	51.75	50.25	47	46.5	53.25	50.25	50	47.5	51.5	45.5
115017	46.5	48.5	51.25	42.25	41	46	46.5	45.25	45.75	46	38.75	40	44.75	52.25	36.5	49	43	49	49	50.75	48.75	47	44	47.25	45.5	44	39	48	41.75	49.5	53.75	36.75	54.5	48	47.75	44.75	41.75	40.25	47.5	44.25	51.5	49.75	49.5	41.25	47	38	42	49.5	44.25
115219	48.25	49.75	43.5	46.25	45.75	51.25	49.25	45.75	45.75	51.5	39.75	43.5	48	50	42.25	42.75	45.75	50.75	49	50.5	43.75	48.75	49.5	48.25	50.5	49.25	39	44.25	43.25	45.75	32.5	50.5	51.5	54.75	44.75	50.75	48.5	47.75	44.75	44.75	47.25	44.75	49	46.5	49.5	50.5	48.75	43	47.5
115320	42.5	48.25	50	38.75	44.75	44.75	44.75	42.25	42.25	42	44.75	42.75	47.25	39.5	46.75	45	44.25	50.5	48	45.75	47.5	53.5	47.75	48	42	43.75	45.25	40.75	48	47	43	37.5	46.75	42.5	46.5	48.75	42	44.25	49.75	47	45.25	41.5	52.25	42.5	38.25	48.75	49	49.5	48.25
115724	45.25	46	43.5	40.25	38.25	40.25	45.25	45.25	48	43.75	47.75	37.25	44.75	37.75	41.25	43.5	39.5	45.5	37.75	40	42.25	45.75	41.75	48	41.75	42.25	35.25	40.25	44.25	43	41.5	43.25	42	41.5	42	43.75	39.5	45.5	44.75	46.25	43	44.25	41.25	46.25	41.25	42.25	44.75	40.75	44.5
115825	43.5	42	48	50.75	45.75	45.5	47	43.25	46.5	50.75	51.75	45.75	46	47	50.5	47.75	38.75	44.5	42.25	44	49	44	48.25	49.75	43.75	48.5	43	41.5	44.75	49.75	49.5	44	48.25	42	46.5	49.75	51.5	50.5	50	49.25	55.75	46.5	48	46.5	45.25	45	45.5	48.25	43.25
116524	49.75	44.75	48	52	48.75	48	45.25	51	47	46.25	37.5	43.5	48.5	45.75	46	51	52.5	47.5	44.75	47	45.75	46.5	48.25	49.5	41	48	40	39	42.75	42.5	50.25	47.25	47	46.75	53	47.25	46	43.75	42	50	50	51.25	46.5	43.25	43.25	46	46	49.25	43.25
116726	46.5	50.25	44.25	45.75	45.25	47.75	46.5	46.75	45	43.75	49	47.75	40.25	53.5	43.75	44	48.75	45.75	44.75	46.75	49.75	51.75	49.25	47.5	45	44.75	39.75	42.75	44.25	45.5	44	49.75	48.5	49.75	43	47	46.25	39	42	46.25	49.5	48.75	40	48.5	40	49	43	47	45.25
117021	49.25	54.75	41	51	41.25	47	47	44.5	42.75	49.5	44	48.5	46.5	45.5	48.5	44.5	43.25	46.25	45.5	46.5	48.75	43	52.75	42.75	38.5	51.75	49.75	56.75	47.75	45.25	53.5	41.75	49.25	44	47.25	46.5	36.5	39	51.5	47.75	49.25	48.5	60.25	40	37.75	37.5	36	57.5	43.75
117122	51.25	40.5	39.75	42.5	42.25	43.75	41.75	44	48.75	41.25	43	42.75	44	47.25	41.75	42.5	44.25	45.75	41	45.25	46	40.75	43.75	49.25	39.75	42.5	43.5	43.25	41.75	46.75	48.75	49.25	38.5	49.5	46	44	38.25	38.25	50.25	49	46.75	42.75	44.25	38.25	39.75	45	39.5	45.5	44
117324	47.25	56.25	47	51.75	52.75	54.5	49.25	38.5	44.25	39	40.25	46.25	49	39.75	42	54.5	48.25	43.25	48.75	47.75	49.5	47.75	43.25	47.25	41.75	46	39.75	50.5	49.5	49.25	38.5	44.25	44.25	49.25	48.75	49.25	50.75	42.75	48.25	43.75	38	39.5	43	43.5	53	57	48.25	50.75	49.75
117930	48.25	49	42	45.25	46	46.25	51.5	45	49.25	35.75	40	40.75	51.25	44.25	33	48	47.5	47.75	50.25	47.5	45.75	49	50.5	44.75	38.25	46.25	40.5	36.25	42.25	48	43	43	42.75	46.75	46.75	44	37.75	37	50.25	44	46.75	42.25	42.75	41.75	37.5	49	44.75	45.25	43.75
118023	41	49.75	46.5	42.5	44.5	43.25	40.75	41.75	44.75	34.75	32	22.5	47.25	42	32	47.5	39.75	47.25	47.25	44.75	43.25	42	44	44.5	34.25	31	40.5	42	39.75	42	37	27	35.75	42	38.25	53.25	41	41.5	48.75	40.75	39.25	42	45.25	32.5	38.5	37.5	44.5	44.5	50.25
118124	44.5	47.75	43.75	42.5	47.25	46.25	48	48.25	42.25	38.75	48.25	44.5	49.25	41	44.25	46.5	43.75	49.5	49.5	50.25	48.25	39.75	39.5	47.25	42	41	42	48.5	41.75	46	44.5	48.75	48.25	43.5	46.75	51.25	48.5	44.75	46.25	49	51.5	44	44.25	43.75	42	48.5	49.75	41.5	43.75
118225	43.25	53.5	46	42.75	42	45.25	42.75	47.25	45.25	39.75	37.25	42.5	46.5	46.5	46.75	46.25	49.5	47	50	48.25	46	46	50.75	47.75	44.25	46.75	41.75	41.75	47.25	47.25	46.25	45.5	48.5	47.75	51.5	53.5	49.25	37.5	47.25	44.25	52	50.5	48	43.75	42.5	47.75	39.75	44	40.25
118528	42	45.25	41.75	42.25	43	44.75	45.75	41	41.5	38.75	44.75	46.75	46	44.25	42	39.75	45.75	43.5	42.5	42.75	42.75	43.75	50.25	56	39	50	46.25	49.25	44.75	44.5	43.75	40.25	48	48.75	44.5	49.25	52	44	48.5	51.5	53.75	42.75	46	42.5	38.75	41.75	39.5	43.75	46.5
118730	44.25	47.5	48.5	46.5	49	55	48	45.25	49.75	48.75	44.25	39.75	49.5	42.5	39.5	45.5	49.5	45.25	46	49.25	48.5	50.5	48.25	51	44	45	44.5	44.5	44	49.5	46	48.25	47	44.25	51	44.25	42.75	43.25	51.5	46	44.25	44.75	39.25	39.25	47	47	47.75	50.5	46
118831	46.75	47.5	49.5	47.75	46.25	41.75	41.75	47	47.75	47.25	49.5	50.5	46.5	45	39.5	45.5	46.5	47	50.75	49.25	46	52.5	48.5	52.5	43	40	43.5	38.75	43	48.25	39.5	37.5	45.5	40.75	48	50.25	44	37.5	46	50.5	44.75	46	43.25	40.5	37.75	48.75	47.5	45.25	48
118932	49.75	48.5	46.5	52.25	47.25	44	50	47	51.5	49.25	44.5	46.75	47.25	46	43.25	46.5	39.75	47.25	51.75	42.25	41	43.75	45.5	47.75	44	43.5	42.5	46.25	38.5	46.75	50.25	44	46.5	43.5	47.5	49	48.5	47.75	54.25	48	47.5	47.5	53.5	34	41	48.75	43.75	40.75	40
119025	46	43	48.25	48.25	46.5	44.5	51.25	44.5	47.75	38.75	40.25	36.25	45.25	45.75	51	53.5	45.5	53.5	50.75	45.25	42	44.5	46.75	50.75	31.25	36.5	39.25	45.5	42.5	48.75	44.25	45.5	48.75	43.25	52	44.75	42	40.75	45.25	45.25	47.25	52.75	40.5	33.25	47	49.5	39	47.25	50.75
119126	46	52.75	47.5	49.5	52.75	49	45.5	45.25	47.5	47.5	48	43.25	46.5	47	41.25	46.25	46.5	48	44.75	54.25	47.25	49.75	54.25	48	31.75	44.25	44.75	37	40	45.75	42.25	42	47.75	49.25	45.75	42.5	41.5	40.75	45.5	47	46.25	44.25	48.75	44.25	38	49	44.75	39	44.5
120111	49.5	46.75	46.25	48.25	48.25	52	51.5	51.25	53	52	50	48.25	49	41	40	58.25	51.5	38	55.75	48.75	47.5	41	42.5	47.75	40	45.5	40.5	31	40	43.25	44.5	46	47.5	39.75	39.25	44.5	42.75	40.75	48.75	47.25	48.5	49	46.25	36	38.75	40.5	52.5	49.75	43.25
120212	46.25	51.25	43.5	49.5	46.25	41	49.75	53.25	51.5	49	42	42.75	46.25	41.75	42.75	45.25	45	44.25	44.25	42.75	47	44	42.5	48.75	38.75	46.25	54.25	43	48.25	40.75	41.5	40	45.75	44.25	44.5	47.5	48.5	47	50	47	50.5	41.25	42	38.75	47.75	39	40.75	40.25	53.5
120414	48.25	48.75	45.5	47.25	46.5	44	44.75	46.5	46.75	44.75	46	41	46.5	50.25	50.5	44	44	42.25	45.25	45.25	51.25	45.5	46.75	49.75	49.75	42.25	44.75	51.75	46.5	48	45.75	43.75	49.75	45.5	45.75	44	50	50.5	41.5	51.25	48.75	50.25	44.25	40.25	47	45	42.75	46.25	51.75
120515	42.75	43.5	39.5	36.5	45.25	46.25	48.25	42.75	51.25	38	52.5	47.5	47	45.25	40.75	45	47.75	43.75	49.5	49.5	49.5	39.75	49	43	42.5	43.75	45.5	45.75	42	46.75	50.5	44	52.5	44	41.5	47.75	43.25	43.25	44.25	36.5	42.75	43	39.25	39	44.5	43.25	45.5	41.5	41.5
120717	50	47.5	48	45	54.5	45.75	51.75	48	48	48.25	43	40.5	48	50.25	48.5	36	49.5	39.5	48.5	45.25	52.5	47.5	47.75	42.25	42.5	46.5	43	51.75	41	40.5	48	48.25	50.25	45.75	46.75	44.5	44	39.5	47.25	52.75	48.25	47	43.25	37	36.5	46	48.25	42	43.75
121416	45.5	45	40.75	45.25	40	41.25	45.25	43.5	47.25	50.75	43.25	40.5	42	44.5	39	45	49.5	41	41.75	43.75	37	42.75	46	35.75	44.5	49.75	37.75	48.5	42.25	42.75	43	39.25	44.5	48.25	41.5	46.25	35.75	44.5	48.75	46	49.25	48.5	47.75	42.25	45.25	38.5	41.5	47.5	45.5
121618	51.5	44.75	44	52.75	42.75	50	47.25	49.25	53.5	49	51.25	46.5	49.25	53	43.75	46.25	47.5	49	53.25	57.25	50.75	46.5	45.5	50	42.75	43.75	47.5	42.25	43	43.75	48	44.75	43.75	42.25	44.5	48.75	46.75	45.75	48.25	46	50.25	48.5	42.75	47	48.25	47	37.25	41.75	44.25
121921	50.5	46.75	48	48.25	46.75	46.75	53.25	49.75	46	47.25	51.75	46.75	52.5	50.5	46.75	53.25	51.25	53.5	52	49.5	42.25	47.25	45.75	51	49.25	60.25	46	44	41	45	48.5	47.25	50.25	49	47.25	51.75	48	51.75	52.25	44.25	56.25	45	46	53.25	49	45.75	48.5	52.5	47.25
122317	42.5	42.75	45.75	47.75	44.25	40.75	43.25	47	47.5	43.75	42	39.5	43.75	49	41.75	43.25	44	56	41.75	42.25	44.75	52.25	40.25	47.25	44.25	45	47	47	49.25	45	45.75	48.5	49.25	42.75	42.25	40	51.75	42.5	46.25	45.25	51.75	44.5	48	43.25	41.5	41.25	46	40.25	42
122620	45.5	52	42	42.75	50.25	47.5	47.75	45.25	48.75	41.25	49.5	36.75	45.25	46	37.5	43.25	48.75	42.5	46.75	42.75	43	46.25	46.75	46.5	46.25	47.25	42.25	43.25	46.25	46.5	49	50.25	43.25	46.25	46	45.25	50.75	41.75	47.75	48.75	51.75	44.5	50	45.5	40.75	41	40.5	36.75	44.25
122822	48.75	49	41.5	45.25	42.5	44.75	39	49	49.5	44.25	40.5	41.5	47.75	45.25	38.5	42.75	47	49.75	47.75	42.5	43	49.75	41.25	45	43	47.5	44.75	37	49.25	49.5	48	41.75	46.5	46.5	52.75	48.25	37.75	38	43	42.25	49.5	48.75	43	42.5	45.75	45	45.5	42.75	48
123117	49.5	42.75	45.75	51.25	51.25	52.25	49	48.75	51.25	48.5	39.25	43.75	46.5	51.5	50.25	49.25	45.75	59	49.5	53.5	53	46.75	52.25	51	38.5	44	43	38.75	43.25	46.25	43.75	38.5	45	49.25	49.25	46.75	44.75	46	51.75	49	49.25	45	48.5	38.5	40.75	44	48.75	52.75	55.5
123420	45	41.75	48.5	44.25	36.75	43.75	43.5	43.75	45.75	49	46.25	42.75	48	42.5	37	48.5	48	40.75	45.75	47	44.75	38.75	47.75	41.5	41.5	52.5	49.75	49.25	44.75	44.75	41.75	52	49	47	47.75	46	51.5	46.5	51.75	46.5	56.5	48.75	45.25	54.75	44.75	43	42	47.25	48.5
123521	45.5	49	50.75	44	43.25	40.5	45	49.75	52.25	39.5	48	42.5	42.5	44	52	49.5	45.75	36.25	43.25	40.5	43	44.25	46.5	51	40.25	39.25	46.75	41	46.75	46.75	45.25	42.75	46.5	47.5	46.75	51.5	43.75	43.75	46.5	47.75	51.25	44.25	45	45.5	45	45.75	41	36.25	43.5
123723	56	44.75	52.75	47.25	48.75	45.75	50.75	50.75	51	48.25	44.5	55.5	51.5	42.5	48.5	46.25	51.25	49.5	49.5	46.75	45	43.25	48.75	47	42	52.5	37.25	42.75	42.25	47.75	59	48.25	52.25	37.25	43	49	48	45.75	58.5	50	51	48	52.5	48	39.25	39.5	42.25	44.5	47
123824	44	48.75	43.5	45.5	43	42.5	42	47.75	51.5	38.75	50	50.75	46.5	44.75	46	46.5	55.25	44	49.5	42.75	48.75	50	43.25	53.25	47.5	51.25	42.25	50.5	48.25	47.25	50.5	46.25	47.25	51.5	47.75	48.75	49.25	43.25	53.75	52.25	51.25	46.5	50.75	51.5	50.5	45	50	47	47.25
123925	48	55.75	46.5	47.5	43.5	44.25	45.75	48.25	52	48	55.75	48.75	47.25	49.5	48	50	40	53.5	49.75	43.25	43.75	41.75	48.25	47.25	44.25	51.5	42.25	48	44.25	52.5	47.5	43.25	46.75	47.5	45.5	50.25	40	46	49	51.25	49	49	51.5	47.75	49	39	47.5	48.75	42.25
124422	48.25	44.5	47.25	48.25	43.25	42.25	40.5	46	42	52.25	42	43	47	44	50	44.25	48	41.5	46.5	40.25	44.25	47.25	46.25	51.75	46.75	43.5	46.25	47.25	46.75	50.25	46.25	44	46.75	42	49.75	41.75	46.25	45.5	50.25	47.5	46	42.5	46.75	43.25	45	47.5	39.5	46.5	47.75
124624	50.5	42.25	45.5	44	43	41	39.25	44.5	38.5	48.75	43.75	42.5	45.25	47.5	46	42.75	48	49	46.75	42	47	56.5	47	47.25	39.5	43	38.25	46	43.75	49	44.25	48	45.75	44.5	47.25	41.25	44	42	46.5	48.75	48.75	49	45.25	42.5	39.25	39.5	40.75	48.5	51.5
124826	44.5	53.5	49.5	45.75	44	53	49.5	43	46.75	44.75	47.75	47.25	49.5	44.5	37.75	45.25	50	47.75	50	42	47	47.75	47.5	43.25	45.75	49.25	41	48.25	44	46.75	44.75	44.5	47.75	42.75	42.5	48.75	43.25	55.25	54	50	41.25	47	45.75	48	49.75	41	48.75	48	50
125222	46.25	46.25	48.25	44.5	43.75	48.5	51.75	50	47.25	45.75	43.75	49.5	44.25	46	47.5	46	50.5	43.25	48.25	42.5	41.25	43.75	54.25	44.25	47.75	47	43.75	47.25	45.25	41.5	42.25	43.25	41.75	41.75	42.75	49.75	45.75	43.25	51.25	44.5	43.75	48.75	39.75	39.75	43.25	45.5	48.5	49	52.25
125424	43	43.5	44.5	44.25	41.75	41.25	44.75	46.5	46.75	36.5	45.75	44	47.5	40.75	45.5	45.75	47.75	45.25	44.25	44	43	45.75	41.75	53.75	44.5	46.75	44.5	41.75	45.5	43.5	47	52.5	43.25	47.25	44	43	43.5	40.75	46.25	50.5	45.75	47.25	44.75	45.25	48.25	43.75	43.75	44.5	50.75
125525	41.5	45.25	43.5	40	36	41.5	40	46.5	49.75	47.25	50.5	44.25	44.5	45	37.75	43.25	47.25	48.5	40.5	46	44	39.5	51.25	50.25	47	45	44.5	41.25	43.75	44.75	48.25	41.75	44.5	45.25	46.25	48.25	46	42	42	48.75	51.75	41	43.75	49.5	42.25	44.75	46.75	44.5	47.5
126325	49.25	50.25	46.5	45	47.75	49	44.5	52.5	47	50.25	46.25	47.25	47.5	42.75	34.25	46	50.25	45.5	42.5	42.5	42.5	47	49	45.25	43.5	48.25	48.5	48.5	42.75	41.75	49.5	37.5	46	42.75	43.75	48.25	44.5	45.25	48.75	51.25	55.5	47.5	47.75	43.75	43	39.5	43.5	43.25	47
126426	44	47.5	47.25	45	47.5	44.25	55.75	48.25	44.75	41	49.25	43	47.25	48.75	50	49.75	46.25	47.5	53	48.25	52.25	49.25	48.25	52.75	45	43.25	47.25	45.5	49.25	47.75	44	52.25	43	47.75	43.5	47.75	47	48	54	46	46.75	46.5	49	47.5	46.25	40.75	42.25	53.5	52.75
126628	50.25	42.75	46	42.5	43.5	44.5	42	44.5	46.25	47.75	42.75	41.25	45.75	51.25	38.5	45.5	45.5	44.75	45.5	48.5	44	45.25	45	43.25	45.25	44	42.5	49.25	46.75	50.75	45.5	47.75	42.75	50.25	52.25	44.5	43.25	48.5	47.5	49.75	52.75	43.5	45.5	43.75	48.5	46.25	39.75	50	42.5
127226	48.75	46.25	44	49	44.5	49	45.25	49.75	45.5	41.25	40.25	45	47.5	50.25	44.5	42.25	53.25	42.75	45	48.75	53.5	46.75	46.25	44.5	43.5	37.75	37.75	52.25	47.25	47.75	45	41.5	47.25	48	47	41.5	38.5	38	48.75	49.5	44	46	45.25	37.75	45	36.25	46	48.5	49.25
127327	49	52	46.75	50.75	55	44.75	47	48	49	45.25	43.25	52.5	55	46	38.25	47.25	50.75	47.25	43.25	40.75	49	49	45	53.5	45.5	45.5	48.25	43	29.5	45.5	46.25	39.75	50	45.5	39.75	45.5	39.75	36.5	49	39.25	49	48.75	43.75	46	47	49.25	33.5	48.75	45.25
127630	51.75	43	44	48	46.25	43.25	50.5	48	43.5	44.25	44.25	39	52.75	41.25	41.25	50.5	46.75	43.25	43	53.25	46	43.25	40.25	46.5	43.5	41.75	43.5	45.75	45.75	47.25	46	48	49.75	49.5	45.5	50.75	52.5	43	47.25	45.5	50.25	42.5	43.75	50.75	40.5	47.25	53.75	41	46.25
127731	50.25	52.75	45.5	51	54	48.5	40.25	44	41.25	50.75	49	46	46.75	47.5	44.5	51.75	45.75	42.25	52.25	48	51.25	48.75	48	50.5	42.25	46	53	46.75	47.25	53.75	52	44	52.5	49	51.75	44.25	42	40.25	49	42.5	48.25	46	48.5	51.25	45.25	49.5	45.25	43.75	51
127832	37.75	54.25	40.5	45.25	45.5	46.75	47.75	47.75	46	42.5	43.75	41.5	43.75	52.75	45.5	47.25	51	44.5	43.5	44	48	48.75	47.5	51.5	47.5	48.75	40.5	49.75	42.5	42	49.25	39.25	49	48.25	44.75	45.5	43.75	39.25	43.75	48.5	51.5	46.25	46.5	45	38.25	37.25	45.75	52.5	45.25
127933	49	43.75	56.25	51	52.5	45.5	51.25	50.5	50.25	52	44.25	43.25	53.25	53.75	48.25	49.75	49	43.25	56	55.25	49	49	42.5	46.5	46.5	40.75	40.5	44	46.25	44.75	49	42	48.25	46.75	42	54.25	49.75	44.25	50.25	47.25	50.25	57.75	52.25	45.75	45.25	46.5	44.75	49.25	51.75
128026	44.5	44.75	46	45	45	47.25	42.25	38.75	38.25	45.5	46.5	40.25	44	40.75	40.75	50.75	51.25	44	48.25	42.25	44	42	45	45.5	46.25	41.25	42.25	40.25	43.25	42.25	44	46.75	39.75	42.5	41	41.25	47	45.5	40.75	34.5	45.75	52	47	46.5	45.25	42	45.5	52.75	49.75
128127	44.25	54.75	49	48.75	50.25	49.5	49	50.75	44.25	53.25	49.5	47.5	43.25	41.25	45.25	45.75	43.25	49.5	49.75	46.5	45.75	48.25	47.75	53	50.5	50.75	44	46	42.25	45.75	49.5	44.75	48.25	46.5	51.25	47	53	51.75	46.25	45.75	50.25	41.5	46.75	49.25	48.25	46.5	48.75	45.25	44.25
128632	46.5	48	40.5	40.25	46	47.5	45	41.25	47.5	30.25	50.75	43.25	43.25	49	44.5	49	50.75	46.5	45.5	47.75	48.25	45	44	41.5	40	41.75	41	41.5	47.25	35.75	49.25	40.75	43.75	48	43.5	41.5	39.75	32.5	44.25	43.75	48.75	40.25	49.75	42	33.75	36.75	47.5	42.25	48.75
128935	47.25	47	48.75	42.75	39.25	46.25	47.5	41.5	41.25	38.5	45.25	21	44.25	45	49.25	44.75	45.25	46.5	45.5	46.75	46.5	42.5	50.75	44	43	38.25	50.25	37.75	47.25	44	32.5	43.25	38	41.5	37.25	46.25	39.25	40.25	47.25	43.75	44	45.25	35.75	29.5	45.5	40	51.5	48.75	50.25
129028	45.25	51.75	48.75	46.25	46.25	48.25	46.75	43.75	41.5	47.75	47.75	43	48.5	36.75	38	49.5	47.5	47.5	46.75	45	44.25	45.5	49	48	49	48	48.5	47.5	40.5	41	39.5	40.75	39.25	36.5	42.5	44.5	45.75	48.5	46	42.5	43.25	48.75	47.5	46	47	49.5	46.5	51.5	51
129129	38.75	51.25	42.25	47	41.75	47.75	46.5	46	45.75	41.25	45.5	46.25	39.5	47	37.75	44.5	43.75	48.25	46.25	49.25	47	44.5	46.5	51	44	50.5	46.75	45.75	41.75	43	46	41.5	46	44.5	48	42.25	41.75	42.75	43.75	42	48.75	45	43.75	45	45.25	34.75	41.25	46.25	39.25
129331	54	52.5	47	51.75	50.75	49.75	43.25	48	54.25	42.25	48	45.25	47.5	50.5	40.75	45.75	49.75	53.5	48.75	48.5	46	46.75	47.5	49.5	37.5	43	45.75	48.75	50.75	51.25	48.75	44.75	46.25	42.75	44.25	50.25	45.75	35.75	50.25	45	42.75	51.25	48.5	42	44	46.75	49.25	52.5	47
129634	39	54	40.75	40.75	39.75	42.75	45.75	56.25	51.5	33.25	52.5	40.25	40.25	49.5	44.25	46.75	50.25	47.5	38.75	47	50.25	52.25	50	45.5	50.5	43.75	49.25	49.75	53.5	43	45.5	43	47.75	41.75	47.25	51.5	52.5	49.75	48.75	50.75	48.5	48.25	46	40.25	46.75	50.25	39.75	43.75	45.25
130013	45.25	48.25	44	46.5	40.5	40.75	45	45	48.5	44.5	41.75	52.25	42.75	54.5	44.75	48	43	45.25	46.25	47.75	42.5	43.25	44.5	45.75	42.75	41	45.75	48.25	47	48.25	49.75	41.5	47.75	43	41.5	52.75	51.25	47	51.25	49.25	50.5	50.75	47.5	38	45	39.25	49.75	47.75	45.25
130114	50.5	42.25	43.5	49	45	43.75	44.5	46.25	51.5	51.5	47.25	41	42.25	50.5	51.5	44	45.25	46.5	39.5	47.75	46.75	43.75	40.75	48.5	48.25	39.75	48	47.25	47	51.75	47	49.5	51	47.5	49	47.75	46.5	40.5	45	41	43.5	45.25	44.75	47.25	45.75	31.5	50.5	50	44.75
130316	48.25	51.75	48.75	49.25	56	47.25	45	43.5	40	43.5	47.75	47	45	43.25	46.75	45.75	52.5	47	50	39.25	46.5	50.25	50.75	45.25	46	53.5	42.75	48	48.75	48.25	45	52.25	49.75	46.75	53	51.25	51	46	44.5	45.25	49	53.25	46.5	38.5	45.25	39.75	50.75	42.75	44.25
130417	52.25	43.5	43.75	45.5	43	45	46.5	45.75	49.25	52	44.25	43.75	41.75	44.75	44.5	47	49.5	49	46.75	48.5	46	47.75	43.5	47.5	46.25	50.75	43.5	43.75	45	48.5	52.25	36.25	44	45.75	48	49	47.75	46.75	47	46	52.5	44.5	52.5	49.25	49.25	47.25	50.25	50.25	48.5
130518	40.25	48.25	43.5	39.5	40.75	47	48	42.25	44	42	43	49.75	42.5	41.75	51.75	50	51.75	42.25	45.5	47.5	47.75	47.5	47.5	50.5	55.5	46.5	47.5	43	42.5	40.5	47.75	47.5	41.75	49.5	53.25	43	43.75	46.25	41.75	37.25	44	50.25	42.75	48.75	45.75	42.5	48.75	50	45.75
130619	45.75	45.75	45.5	45.25	50.5	50.25	44.75	45.75	41.5	46.75	49.75	43.25	44	43.75	48.75	48	45.75	53.5	47.5	45.5	50	46.75	44.5	39	43.75	46	41	48	48.75	51	52.25	44.25	49.5	49	50	37	35.75	31.5	51	43	41.25	45.5	47	36.75	42.25	39.5	46	46.5	47
130720	45.25	45.75	49.75	44.75	48.75	50.5	44.25	41.75	42	47.25	46.25	47	44.5	44.75	32	44.25	47.25	46	52.25	51.75	47.25	47.25	42	50	49.75	48.75	39.5	43	40.5	47	43.5	32	40.25	36.75	43.75	51.25	47.5	42	49.5	48.75	45.25	40.5	48.25	36.75	41	39.25	40	46.75	41.75
130821	45	48.25	39	47.75	45.25	45.5	44.25	46	48	47.25	47	47.5	45.25	40	33.75	46	49	44.25	46.5	47	52.75	44.75	46.5	51.25	49.75	44.75	39.5	40.25	35.25	44.5	43.25	36.5	41.75	43.5	37.75	41.75	42	41.25	43.25	51.75	45.25	43.25	49	46.75	40.5	37	46.25	47.25	44.5
130922	39	43.75	44.5	42	43.5	41	48	45.75	48.5	42.5	45.25	43.5	40.75	44.75	39	43.75	41	53.25	44	38.5	44.75	46.25	43.75	45.5	37.5	42.75	40	43.25	53	45.75	43.25	42	44.25	51.75	45.75	45.75	42.75	41.75	43	46	41.75	42.5	38	47.5	42	40.75	46	45.75	40.75
131217	48.5	51.5	40.5	44.25	45.75	49.25	54	43.25	46.25	43.5	47.75	50.25	46	45.25	50.75	47.75	49.5	49	49.25	46.25	48	49	50.25	46	46.25	43.5	44	46.25	48.75	49.5	44.25	47.25	44.5	49	46.75	50.25	45	45	51.25	44.25	41.25	49.25	45.5	45	41.5	49.75	50	55.25	51
131419	43.75	42.5	32.75	42.75	43.5	47.25	48	39.75	46.25	46.75	47.75	43.75	46.5	39.5	39.75	45.5	53.5	42.25	45.5	46.5	51	46	47.75	50.5	38	49.75	34.5	41.75	37.25	43.75	47.5	33.75	44.5	45	42.25	42.5	42.5	42.75	48.5	47.25	43	41	38.5	46.75	34.25	37.75	49.5	50.75	48
131722	45.75	42.25	50.75	40.25	48.25	50.25	49.5	46.5	44.5	37	47.75	44.5	53.25	47.25	49.5	44	45	49	46.25	51	48	47.5	47.25	47.75	39.25	44	47	39	51.75	47.5	46.75	41.75	47.25	46.25	43.5	49.25	38.75	28.25	43.75	47	50.75	43	39.75	39.25	44.75	37.75	42.75	46.75	45
131823	42.5	45.75	46.25	46.25	43.75	42.75	52	47.5	50.75	47.5	50.25	39.75	47	51.5	48.5	43	47.75	50.5	51.75	48	46.25	46.25	47.75	52.75	44.75	50	40.5	50.75	51.75	49.25	43	44	44.5	49.75	49	43.5	45.75	40.5	50.25	43.25	43.25	47.5	52.25	47.75	44.75	50.25	46.5	58	52.25
131924	50.75	48.75	43.75	47.25	46	50	43.25	46.75	44.75	41	48.5	49	51.25	44.5	46	49.5	46.5	47.25	53	51.5	54	46	47.75	46.25	49.75	42.25	44.5	48	44.5	46.75	43.75	49	45.5	44.5	48.75	55.25	43.5	47	49.5	47.25	49	49	44.75	50	49.5	45	47.75	43	46
132017	45.25	52.75	45.75	46.25	46	50.25	45.25	45.75	46.25	42	41.25	47.5	50	46	43.75	48	49.5	43.75	50.25	47.75	50.25	48.75	56	46.75	45.5	43.25	38	44.5	46.25	49.25	45	42.5	46.5	45.75	48.5	45.5	41.25	40.75	41.5	50	48	41.75	45.5	43	43	48.25	46	47.25	49.25
132118	48.5	42.75	50	50.5	49	46.25	55	52.25	48	52	39.75	42.5	46.25	43.25	41.25	47.75	49	47	42.5	45	43.25	49.75	42.5	51.25	51	42.25	44	36.5	44	42.5	41.5	49	43.5	47	49.75	49.25	47.75	48.75	43.25	47.75	43.5	47.75	44.25	36.75	45.5	38.75	48	53.75	48.75
133019	41.75	53.75	44.75	55.25	46	48	50.25	47.75	50.5	44.25	45.75	37.25	48.5	43	41.25	44	47	49.25	42.75	42.25	49	55.75	50.5	47.75	42.5	42.5	49	45	39.75	44	51.75	39.25	44.75	47.25	45.5	42.5	47.25	47.25	46.5	47.75	50.25	44	46	42.75	43.75	45.5	47.75	46.5	51.25
133625	49.5	47.5	45.25	45.75	44.75	45	47.75	44.25	41.25	47.5	38.5	37.5	43.25	40	44.5	50.25	46.25	46	48.25	48	51.25	45.5	47	52.75	44.5	48.5	46	51.5	47.25	48.25	47.75	40.75	49	47.75	42.75	45.5	53.25	44.25	44.25	45	51.25	44.5	48.75	45.5	46.25	46.5	47.75	47.75	57.75
133827	47.75	55	47.5	50.75	54.25	51.75	48	45.5	50.5	52.25	50.75	45	45.75	49.25	43	49.25	47.75	51.75	55.25	53.5	48.75	51.25	51.75	50	45	48	45.75	55.25	48	43.5	46.25	41.5	51.25	46.75	51.75	50.75	46.75	45.5	48.75	42.5	49.75	51.5	47.75	46.5	44.5	46	52.5	50.75	49.25
133928	50.25	48.75	38.75	49	50.75	50.25	46.75	47	50.25	42.75	46.75	41.75	55	51.5	38.75	48.5	52.75	46.25	49	52.25	45.75	48.75	48.75	49.5	39.25	47.75	49	41.75	51.75	51.25	53.5	48.75	47.75	43.25	44	56.5	42.25	43.25	57.25	42	51.75	48.75	52.25	42.5	45.5	46.75	42	48.25	51.5
134021	43.25	46.25	48.25	40.75	43.75	44.25	51	46.5	42.25	42	44.5	50.5	44.25	43.75	46.25	45	47.25	43.25	45.25	45.75	48.75	43.25	48.25	45.75	47.75	46	45.25	41.5	46	46.25	47.25	51	48.5	42.25	44.25	45	50.5	43.5	48	46	49.25	47.25	47.75	53.75	46	41.5	46.25	49.5	46.75
134223	42.5	49	45.25	46	48.75	41	41.25	39.75	43	43.75	46	39.5	48.5	40.75	39.5	47.75	44.5	47.75	45.75	40.75	41.25	47	46.75	45	40.5	43	48.25	46.5	47	48.25	48.75	37	45	44.25	43.25	43	43.25	48.5	47.75	43	43.5	49.5	43	39.25	44.75	40.25	48	49.75	42.75
134324	46	51	39.75	44.75	43.75	48.5	53.25	49	54.5	47.25	48.25	39.75	42.5	49	39.25	49.5	48.25	47	51.25	49	53.25	54.25	44.25	44	47.5	47.5	48.25	45.25	45.25	43.5	47	40.5	44.75	42.75	48.75	41.5	41.5	37.25	44.5	45	47.75	46.25	38.75	45	38	44.75	41.75	47.75	45
134425	45	41	40.5	43.25	44.25	44.75	51	43.25	42.25	37.25	42.5	39	43	43	47.75	46.75	47.75	45.75	44.25	38.75	40	48	48.75	44.5	37	39.5	43.5	38.5	46	42	45.5	42.5	40.5	46.25	43	38.75	41.5	48.75	45.25	44	42.25	46.5	46.75	43.25	40	37.75	47.75	46.75	47.5
134627	43	48	47.25	46.5	49.25	42.5	48	42.75	41	40.75	45	43.5	47.5	43.5	40	45	45.25	41	50.5	44.5	42.75	41.5	47.25	40.75	38.75	51	41	44.75	42	46	53.75	44	46	49.5	48.75	45.75	45.25	47.25	47.75	44.5	50	42.75	45.25	48.5	40.5	43	43	45.5	47.25
134728	50.75	47.75	52.5	46.75	46.5	44.5	47.25	36.5	43.75	49.5	46	48.75	48.25	45.75	47	49	50	46	54.75	41.75	43.25	44	47	48	52.25	40	51.5	44	49	49.25	50.5	42.75	49	49.25	46.5	51.25	43.5	46	45.75	51.25	52.5	51.75	50	43.5	51.25	54.75	51.75	49.25	50.75
134829	52.5	48.5	50.25	51	46.75	48.25	50	49	54.5	49.25	45.5	43.5	50.25	47	45	46.75	50.75	52.5	49.25	49	48	55.25	47.5	51.25	45.5	46	46	48	43	46.25	46	49	48.25	52	50	51.5	54	52.25	49.5	53.5	45.75	47.75	50.25	46.75	51	49.75	48.5	49.5	53.75
135124	45.5	51.75	47	43.5	48.75	49.75	46.25	45.75	46	40	46.75	46	43.5	38.25	43	45.5	46.25	47.75	42	41.5	46.25	43.75	45.75	46.5	42.5	48.25	46	45	40.25	45	44.5	50.75	48.75	45	46.75	51	42.5	44.25	43.5	48.25	43	46	45	49	42.75	44.75	43.25	46.5	47.25
135225	35.75	42.5	44	49.25	48.75	48.25	46.25	36.25	35	32.75	31	41.75	42.75	33.25	36.5	43.5	41.25	42.25	39.25	42.75	39.5	41.75	42	47	41.25	33.75	23	44	40.25	45.75	46.25	24.25	41.5	42.75	41.5	36.5	33.75	17.25	42	42.75	44.5	42.25	34.25	26.25	27	27	43.5	38.25	40
135528	48.25	44.25	43.25	52.25	39.75	43.75	40	41.75	45	45	38.75	39	47	47	47.5	45.75	50	48	46.5	46.75	48.25	44	48.25	45	35.25	46	44.75	40.25	48.75	53.75	50	44.75	50.25	48.5	46.75	44.25	41.75	46.5	45.5	49	54	42.25	44	44.75	45.5	45.5	44.25	50.25	45
135629	52	45.5	51	47.75	44	47.5	44.5	42.75	47.25	41.5	37.5	35.5	44.75	46	38.5	41.25	44.25	41.25	48.25	43.5	45.5	42.75	50	49.5	46.75	50.75	42	50.75	39.25	41	48.5	44.5	48.75	45.25	46	44.25	44.25	54.25	42.75	45	44.25	50.5	41.75	38	49.25	43.25	49.25	47.5	47.5
135730	47.25	52.75	55.75	49.25	49.5	53.25	46.5	51.5	49.5	53	50.5	39.75	52.5	44.5	42.25	50.25	48.5	49	50	49.5	54	48.25	47.5	49.25	47	52	50	41.25	44	46.75	48	51.75	50.25	46.5	48.75	39	43.25	40.25	48.5	46.25	44.75	49.25	47	49.75	41.5	38.5	48	41.75	43.25
135932	42.25	38.75	40	39.5	40	45.25	47.25	45	41.75	43.5	44	41.75	37.75	42	44.75	43	47.5	41.5	46.75	45	42.25	36	39.5	42.25	45.5	47	51.25	49.75	50.75	49.5	42	50.5	47	40.75	45	50.75	50.5	48.75	47	51.75	51.75	49.5	43.75	47.5	39.5	38	47.5	47.25	46.25
136126	56.25	50.75	45.25	49	46.5	48	51.5	46.25	43.5	49	48	38.25	52.75	44.25	42.25	48.75	46	50.5	51.5	54.5	44	51.75	47.75	45.75	43.25	42.25	41	51.25	42.5	39	45.5	46	47.75	46.5	40.5	50.75	44	46	44	47.5	45.75	49.25	51.75	40	44.5	49.5	43	43.75	43.25
136227	48	52.25	42.25	49	43.25	46.5	42	39.75	43.25	47.75	51	43.75	49	49.25	49	45.25	54.25	44.5	48.5	42.5	46.5	46.25	47.75	51.75	46	51.5	52.25	52	50.5	52.5	52	49	51.5	47.25	53.75	43	42.75	46.75	50	47.25	47.5	55.75	50.5	48.25	42.75	54.25	44.5	47.25	52.5
136631	47.25	48.25	45	46.75	41	53.5	45.25	46.75	45.5	30	48.5	44.5	47.25	48	44.5	49.75	45.5	51.75	50	43	43.5	48	45	53.25	47.25	44	47.75	43.75	51.5	40.75	50	43.5	45.5	47.75	45.5	50.5	51	52.75	48	48.25	48.25	48.25	50.25	44.25	53.25	52.25	48.75	46.5	46
136732	47.75	47.75	38.5	41.5	45.25	48.5	46.75	49.5	43.25	42.75	42.5	51.75	45.5	53	47	41.5	45	50.75	45.5	47.25	47.25	47.75	49	49.25	40.25	39.75	46.75	38.25	46.25	48.25	45.25	41	46	44.25	44.25	47	47.5	48.25	49	45	47	47	47.5	37	37.25	39	39.25	50.5	44.75
136833	46.75	47	40.75	50.5	44.25	39	46.75	44.25	46	43.5	48	47.5	52	48.25	39.25	47.25	45	45	50	49.75	44.75	46.5	48.5	51.5	46.5	44.75	50	51.5	44.5	48.25	49	44.5	52.5	48.25	51.5	50	49.5	45.5	55.25	46	42	52.25	47.75	50.25	38	36	44.5	36.75	48.5
137027	44.75	49.5	47.25	43.5	48	48.75	46.75	49.25	48	46.75	47	47.25	46.25	47	45	43.75	43	47.25	53	45.5	49	50.5	52.75	56	48.25	49.25	46	46.25	46.75	48.75	45.25	43.75	53	47.5	46.25	47	43.25	41.25	51	45	51	41.75	50.75	42.75	47.5	48.75	42.75	46	50.75
137128	39	40	38.5	33.5	36.25	37.75	36.25	41.75	40	47.25	42.75	48.25	32	43.25	42	36.25	40	42.5	39	39.75	41	33.75	40.75	48.25	49.25	42	44	42.75	44.75	38.25	46	45.75	46.75	44.5	41.5	45.5	41.75	43.5	47	42.5	47	40.75	47.5	41.5	37.5	40.25	39.25	43	41.75
137229	45.25	51.25	44.25	42	43.75	48.25	43.5	47.75	38.25	33.5	40	30.25	45.75	45.5	39	49.25	44.75	43.75	52	43.25	46.25	42	48	47.25	35	48.5	37	34.25	42	41.25	49.75	46	44.75	42.25	40	38.5	47.75	37	43.75	56	45	50.25	43.5	37.75	50.25	40.25	42.75	49	48.25
137431	45.75	48.25	36.25	45.75	48.25	49.25	52.5	44.75	50.25	39.75	43.25	39	46	43.25	37.75	45.75	45.75	43.25	48.75	45.25	53.25	49.25	45.5	42.25	43.5	33.75	45.5	44	43.5	45.25	49.75	39	49	43.5	45	54.75	38.5	35.5	46.25	45	45.75	41.5	46.25	36.5	38.75	37	31.5	37.5	43.5
137532	42	46	39.75	39.5	43.5	46.5	45.25	43.25	44.25	50	47.75	48.75	36.75	44.25	39.75	48.5	44.5	50.75	48	43.5	44.75	50.25	48.75	42.75	48.5	50.5	36	42.75	35.5	43.5	49.75	46.5	45	45.75	48	45.25	45.75	44.5	45.25	44.25	46.5	42.5	47.5	43	41	45.75	47	51.75	44
137633	47.5	47.75	48.25	45.75	47.5	42.5	40.5	48.25	50	48.5	40.75	42	48	44.75	46	39.75	41.25	45.75	49.5	46	48.5	46.5	49.5	48	46.75	50	47	46	49.5	41.5	44.5	41	37.5	50.25	43.75	49.5	44.5	42.5	47.75	44.75	46	43.25	37.5	41.5	41.25	40.75	44.5	31.5	46.75
137936	46	46.75	48.25	44	42.75	39.75	44.75	46.5	42.25	36.75	51.25	43.5	44.75	50.25	44.5	42	48.25	42	44	47	47.25	47.5	46.25	48.5	41.75	42.75	53.5	46.25	49.5	45	49	48	44	49	49.75	48.75	47.5	52.5	48	52	43	51.5	47	50	51	47	50.75	46.5	49
138130	44.25	43.25	38.25	45	51.75	46.5	47.75	47	49.5	33.5	47.75	46.5	49.25	43.75	39.5	45	45.25	49.5	55	45.25	49	42	48.5	46.75	39.25	50	33.25	41.5	54	48.5	51	45.5	45.75	48.75	42.75	53.5	41.75	46	51	54	47.5	50.5	48.5	39.25	42.75	36.75	43.25	46.5	47
138231	46.25	49.5	47.25	46.5	52.5	49	49.5	48.75	51.5	48.5	49.25	44	41.75	45	42	46.5	53.25	48	44.75	50.75	48.5	50.25	41.5	46.5	42.25	44.75	47.5	45.5	44.25	47	47.5	40.5	44.5	40.75	38.5	44.25	49	48	47.25	43.75	48.5	44.75	48.5	48.75	45.25	49.25	38.5	45.5	46.75
138332	54.5	45.5	43	53	47.75	48.75	45.5	48	48	45.25	42.75	40.5	46.75	50	46	49.25	43	44.25	48	49.5	41.25	41.25	47	52.5	42.75	49.5	41.25	49.25	43.5	42	46	52.25	46.25	48	50	46	48.75	43	46.75	53.25	50.25	51.5	45	40.25	44.25	43.25	47.75	38	48
138534	42.75	45.25	52.75	41.75	41	47	48	46.25	45.75	44	46.25	42.75	46.25	39.75	49	49	43	52.25	43.5	44.25	44.25	43.25	48.25	41.25	43.75	43.75	47.5	46.5	38.25	46	49.5	41.5	51.25	45	49.25	47.5	47.25	47.5	41	52	43	49	44.5	48	44.75	49.75	52	45.5	47.5
138837	42.5	53.75	43.75	43.75	40.75	37.75	42.5	45.25	43.75	48.25	50	51.25	45.25	44	38.75	50	51.25	49.75	42	46.5	49.25	48.75	51.5	47	45.25	42.5	39.75	51.25	47.25	36	49.75	46.75	49.75	52.5	43.5	43.5	53	46.5	46.75	44	38.25	49.75	40.25	52	48.75	49.75	47	46	42.25
139233	49.5	42.25	44.75	46.75	46.75	46.75	43.5	43	45.5	47.25	41.75	42.25	49.5	47.5	44.75	46.5	45	43.5	43.25	42.75	41.75	49.75	39.25	48.25	40	44.75	41.75	41	48.25	42	43.25	44.5	45.5	43.25	40.75	42.5	43.25	41.25	46.75	49.5	51.75	40.75	42.5	48.75	41.25	44.25	42.5	43.25	47.75
139435	44.5	48.25	47.25	41.25	41.5	46.5	44	46.5	45.25	49.5	45	45	39.25	48.5	43	47.5	47.25	39.75	53.75	48.75	47.5	49.75	47.25	54.75	44	43.25	45.5	50.5	43.25	43.75	47.5	50	51.25	50.75	52	54	48.25	45.5	43.25	51.25	55	45	54.75	40	39	38	41.25	50	48.75
139637	43.75	49.5	45.75	46.75	42.25	44.25	45	44.25	46	37.5	39.25	33	43	38.5	37.5	49.75	47.25	45	43.25	51	45.25	49.75	44.5	53	46	38.25	38.5	43.75	34.75	45.25	46.75	41.75	51	44.75	45	39.75	42.25	29.75	43.25	42.5	46.25	48	40.75	35	43.25	46.25	41.25	55.5	49.25
139839	49.75	50	47.75	49.25	48.25	48.75	43	49	50.25	41.25	49.75	38.25	45	44.25	52.25	44.25	53.5	49.5	48.75	46	44.5	47	45.75	49.25	37.75	43	35	51.5	28.5	31	38.5	46.75	34.75	39.25	36.75	41.75	40.75	48.5	45.25	47	49.5	44.75	43.75	38	48.25	52	49.5	45.75	47
140117	41.75	45.5	42.5	40.75	40	43.25	50	50.25	43	36.5	39.5	34.5	40.75	44.75	44.75	40.25	37.75	47.75	39.5	45.25	40.5	42.5	45.25	42.5	45.25	49.25	40	43.75	45	51.5	42.75	49.25	49.5	45.75	45.75	48.25	46.75	43.75	45.5	48.25	45	51.5	47	37.75	40.25	36	49.25	42.5	46.75
140319	43.75	48	47.25	43.25	50.5	43.5	39.5	42.5	44.75	44	43.25	39.25	43.75	44	38.75	44.5	49.75	44.75	47.75	48.25	44.5	51.5	51.75	47.25	43.75	48.75	42	44.25	47	44	51	39.25	45.5	42.5	44	48	46.25	44.75	49.5	43	50	44.75	48	45	45	42.5	43	47.75	46.25
140824	41.75	51.75	42.75	44.75	43	42.75	46.25	49	54.25	43.5	46.5	39.75	46	50.25	44.5	46.75	45.75	46	54.75	48.75	47.25	48.75	49.25	46.5	42.75	46.5	45	50.25	50	45.5	48.5	47.25	44.75	50.75	44.5	47	45.25	44	41.5	55.75	50.75	49.75	49.25	44.75	41.25	43	46.25	43.25	43.75
140925	48	49.25	42.5	54.75	52.25	52	48.5	44.25	43.75	43.75	53	52	50	47	44.5	46.75	51.75	56.5	44.5	50.25	48.75	52.75	45.25	48.75	43.75	53.5	39.5	38.75	44.5	48	47.75	50.25	50.5	49	49.5	44.5	42	41.25	49.25	44.75	43.5	45.75	42.25	43.75	45.75	51	45.25	43.25	43.75
141119	53	51.5	41	46.75	50.75	51.75	51.5	40.5	44.5	47.75	45.25	50.5	48	49.25	37.75	46	47.25	49.25	40.75	48.25	55.75	49	47.5	44.75	42.25	45.5	46.75	50.75	48	45.75	48.25	48	54.5	49	47.25	46.75	51.5	47	47.25	48.75	46.25	47	44.75	44.75	49	49.5	52.5	51.25	50.25
141422	45.75	44.25	46.75	52.75	48.25	46.5	47.5	41.5	46.25	47	50.5	39.25	47.25	49.75	49.75	44.5	45.25	46.25	44.25	41	46.25	48.5	46.75	37.5	40.25	46.25	37.75	39	44.25	49.75	45.75	40.5	47	39	40.75	47	44	43	42.5	44	47	43	35.25	44.75	39	46.5	45.75	32.25	44.75
141826	42.5	48.75	42.5	45.75	47.25	41.5	43.5	45.25	48.25	39.25	40.5	31.5	43.25	49	43.75	43	45	42	44.25	45.5	41.5	45.25	45.25	48	45	45.25	47.25	42.75	44.75	48.25	47.25	46.75	48.5	46.25	46.5	49	41.75	34.25	50	52	50	48.25	46.75	47.5	37.75	35.75	46	47.25	44.5
142828	51.5	47.5	43	47.75	49	46.5	52.25	57	52.75	46.5	44.25	39.25	45.25	47.75	46	44.25	51	41.75	47	45.75	45	50.25	41.5	46.25	38.5	43	39.75	35.75	46.5	46.25	46.75	46.25	44.25	53.5	48.75	44.5	46.75	41.75	45.5	43	46	52.25	41.25	47.75	49.5	46	49.5	47.25	53
143224	47.75	53.5	51.25	53.25	53.25	50.25	44.75	40.75	42.25	39.75	41.5	40.5	57.5	43.25	38	46.75	47.25	47.5	47.5	46.5	54	50.25	44.75	44.25	38.75	45	42.75	43.25	32.25	48	51.25	41	45.25	46.5	43.75	44.5	45.75	41.25	48.25	45.25	51.5	47.5	43.75	48.5	29.75	44	44.75	48.25	47.5
143325	46.25	47	42.5	46.25	47	47.75	52.25	43	43.5	34.75	48	41.75	42.75	43.25	39.75	48.75	53.5	46	42.75	45.5	44.75	48.5	45.75	48.5	37.5	53	44	37.25	41.5	44	44.5	45.75	42.5	45.25	46.75	47	35.75	41.25	50	44.25	52.5	42.75	41.75	37.75	39.25	34	43	45.5	40.25
143426	45.75	44	41	39	45	48.75	42.5	40.75	44.25	48.5	48.75	46.75	41	53.75	46	42	47	43.5	47.5	47.25	49	44.25	43.75	44	35	42.5	38.75	40.5	46	43	46.25	34	49.75	40.75	47.75	45.75	39.75	36.75	50.5	48	50	43.75	47.25	49.25	35.5	34	43.75	44.75	48.75
143830	45.75	47	42.75	50.5	47	46	48	45.75	43.5	39.75	47.25	42.75	49.5	48.5	40	48	46	51.75	48.75	46	47.5	47.25	44.25	47.5	44.5	42.5	42.75	46.75	44	47.25	40	49	49.75	44.5	48.5	44.75	41.25	44.25	45.75	48.25	51.5	48	45.75	42.25	45	44.25	39.75	43.75	47.25
144125	48.25	47.5	46.75	47.75	46	46	39.25	50	45.75	52	50.5	54.5	45	47.25	41.25	49	50.25	45.5	47.75	48.25	49.75	51.75	47.5	43	48.75	50	42.5	43.75	42.5	48.5	47	43.5	49.5	47	48.25	43.75	48.5	48	49.5	48	49.5	45.75	53.75	43.75	44.5	42	43.75	43	42
144226	45.75	46.25	45.25	45.75	47.75	39.75	46.5	49.25	41.5	34.25	37.25	30.75	44	41.25	48.75	48.25	44.5	48	43	50.75	51	41	48	47	41	44.75	38	29.75	45	41.25	45.75	48.75	45.25	48	51.25	45.25	47	48.25	40.5	42	44.75	45.75	39.25	30	38.75	39.25	40.25	44	34.75
144428	39.25	46.75	40.5	47.75	48.5	51.25	50.25	50.75	52.5	44	44	47.25	47.5	48.25	36.75	47.75	45.25	50.25	47.25	52.75	45.5	47.5	45.5	46.5	48.25	38.75	36.75	49	30.5	46.75	41.5	44.5	48.75	46	45.25	44	41.25	33	45.25	54	44.75	46.5	51.5	40.75	37.5	39.75	48.75	46.75	40.25
144731	35.75	43	45.25	42.5	43	50.25	40.75	38	41	45.25	46.25	42.5	40.5	38	41.5	40.5	49.5	48.25	40.5	43.5	40.25	46.75	38.5	43.75	44	37.5	35.5	54	39.25	46.75	43	40.5	40.5	40.25	38	41.5	27	31	40.75	43.5	48.5	42.75	52.75	44.25	34.75	40.5	45	46.25	40.75
144832	44.25	40.5	44.25	44.75	40.5	43.25	42.5	40.75	47.25	38.75	43.75	28	44.5	49.5	36.75	45.75	43.5	42.75	46.25	44.25	44	46.75	46.25	46.5	40.5	42.5	46	44.75	49.25	44.5	48.5	38.5	48	39	37	42.5	43.25	44	41	48.5	46.25	43	41.75	44.25	44.25	39.25	45	49.75	46.25
144933	45.75	49.5	47	47.25	46.25	51	46.25	45.25	45.75	45.25	47	42	40.75	51	48.25	46.5	49.5	44	51.5	45	51.75	42.5	51.5	51.75	40.25	47.25	45.5	48.75	41.25	48.25	45	48.75	53	53.25	44.25	48.5	43.5	48	47.25	45.5	51	49	45.75	46.5	41	38	44.25	46.25	53
145127	48.5	43.25	47.75	45.5	42	38	41.75	52.25	47	39.5	36.25	41.25	41	47.25	41.25	45.25	38.75	38.75	46.5	40	47.75	41	42.25	45.5	34.5	43	46.5	42.5	45.5	45	51.25	38.5	46.25	44.25	43	51	45	39.75	47.75	50.25	53.25	36.5	42.25	39.25	39.5	40.75	36.25	37	32
145632	50.75	48.5	41.25	50.75	49	54	48	42	45	49.5	42.75	28.75	46.75	48.25	35.5	44	48	45.25	46	41.75	51.25	52.25	50	45.5	44.5	41.75	42	45.25	41.75	40.25	47.75	45.25	49.5	49	40.75	45.75	42	41.25	42.25	45.75	44.75	44.75	43	32	40.5	35.25	41	46.5	42.75
145834	53.5	52.25	46	48	45.75	51	52.25	50	45.25	44.5	49.25	45.75	48.25	47.25	34.75	38.5	47.5	46.5	47.5	49	53.5	49.75	45	46.75	39	46.5	41	46	44	51.75	56.25	36.5	51.75	48.75	47.5	34.5	35.25	39.5	47.5	49.5	48.5	43.25	41.5	32.75	42.25	29	42	45.25	45.25
146129	43.75	50.25	53.5	44	47.5	47.5	45.5	50.75	45.5	44.25	45.75	44.25	50.75	47.25	37.75	45	45.75	42.75	46.75	43.75	50.75	47.5	51.25	50.75	32.5	37.75	49	44.75	44.25	52.25	49	35.25	42.75	44.25	46	49.5	48.75	45.75	50.5	46.5	47.5	49.25	44.75	46.25	48.25	44	53.25	48.25	40.25
146331	49.25	45.25	44.75	52.5	50.5	51.25	45.25	49.5	55.75	42	46.5	52.75	46	42.75	46	48.75	44.5	47.25	45	46.5	48.5	56.5	48.25	45.75	47.5	52.25	50	45.25	45	44.5	46.25	53	50.25	45.25	54.5	42.5	48.75	47.5	52.25	44.5	54.5	46.25	55	42	38	38.5	50.75	51.5	51.5
146432	40.5	42	51.5	43.75	40.75	42.25	40.5	45.5	52.25	46.5	49.25	44.75	42.25	44.5	42.5	38.75	42.75	49.25	42.5	35.5	39.5	42	45	48.5	46.5	53	37.75	45.25	36	43.5	46.5	41	46.25	50.5	55.25	44.75	40.75	43.5	37.75	44.5	47.25	49.5	50	42.25	33.5	34.25	48.75	44	41.5
146533	47.75	50.75	43	42.25	48.75	45	46.5	44.5	42.25	40.5	43.25	41.25	46	43.75	50.25	50.5	45.5	52.25	48.5	47	51.25	46.25	48	52.5	37	40.75	41	38	42	44.5	55.5	43.75	51.25	48.5	42	40.25	43.5	46.5	44	48.25	48	47	42.75	41.25	46.75	39.25	48	50.5	47.75
146735	52.25	44.75	47.25	48.75	48.5	48.25	46.75	46.75	44.25	41	49.5	41	38	41.5	42.75	47.75	45.75	45.25	46	45	45.5	43.5	46.75	47.75	45.25	47.75	51	39.75	45.25	48.5	43.75	50.75	40.5	46	45.25	52.5	50	40	46.75	55.75	44.5	44.75	49.75	43	38.5	42.5	37.75	44.5	42.75
146836	45.75	52.75	41	52.25	48.25	50	44.5	41.25	44.5	48	48	40.75	45.75	48.25	37.5	45.75	48	46.25	48.25	52.25	50.25	43.75	47.75	47.25	44.25	33.5	44.75	50.75	40.25	39	52	31.25	44	50.25	44.75	49	44.5	37.25	40.75	45.5	51	49.5	45.5	28	40.75	45.75	42.5	46.75	43.75
146937	44.25	49.5	49.5	47.25	47.5	45	47.75	42.75	44.25	48.75	42.75	44.5	50.25	42.5	41	43.75	44.25	39.75	45.75	44.5	45.75	53.75	52.5	48.25	38.75	42.5	46.5	42	47	41	50.75	42	39.5	49	46	46.25	43	48.5	49.5	53.25	52.5	48.5	43.75	48.25	44.5	47.5	53	50.25	48.75
147636	47.5	49.75	51.75	49.75	49.75	46.75	48.5	50	54	47	43.5	49	46.75	47.5	48	51.75	47.5	51.5	47.75	44.75	50.75	50.25	51	49.75	43.5	46	48	48	39.5	50	51	42.5	49.5	45.5	44.75	49.5	52.25	48.75	46.5	54	48.25	47.75	48	46.75	49.75	46.5	44.5	52.25	55.25
147737	48.5	49.5	46.75	47	50.5	53.5	50.5	47.25	47.5	45.5	47	40.5	48.5	41	38.25	53	51	48.25	48.75	47.5	51	53.5	49	48.25	51.25	50.5	51	52.5	39.75	49.25	50	36.25	47	43.75	45.5	44.25	41.75	37	37.5	43.5	56.5	46.5	42.75	40.5	45.25	42	45.75	48.25	45
148032	42.5	40.25	43	47	40	47.25	43.25	45.5	40.5	31	38.5	38.75	45	46.5	48	46	48.25	44.25	44.75	45.75	49	46	45.75	41.75	39	47.25	40.5	42.5	46.75	45.75	51.75	41	43.25	44.25	40.25	50.5	35	41.75	42.75	43.5	50.75	44.75	38	44	44.25	41.75	43.75	43	48.5
148133	40.5	46.25	42.5	46.25	45.5	45.25	46.75	48.75	49	44.5	48	49	44.5	48.5	43.25	43.75	46.25	48.25	48.25	47	48.5	45.75	51.25	51.25	36.5	46.5	47.5	51	42	47.25	46.5	47.25	51	45.5	46.25	48	46.25	49	46.75	49	43.75	46.75	45.25	43.75	44.25	42.25	51	47.5	47.25
148335	48.5	52.5	44.5	44.5	49.25	49.5	49.5	59.5	52.25	45.5	50.75	40	42.75	46.5	38.75	42.5	47.5	41.75	46.75	47.25	46	44.5	52.5	52.25	48.75	47.5	39.25	47.75	39.5	44.75	47.5	47.75	43	45.5	39.25	48.75	47.25	46.75	46.75	42.75	46	46.75	49.75	51.25	38.25	42.5	43.25	48.25	48.75
148436	44.75	40.5	55.75	50	53	51.5	50	45	45.5	38	50.25	45	52.75	44	41.75	49.75	42	50.25	47	48	48.75	45.5	49.5	47.25	39	42.5	37	45.75	52.75	46.75	46.25	41.25	44.5	45	40	50	51.25	40.75	48	52	48	43.75	49.25	40.75	40.25	36.25	52	50.25	46
148840	53	40.5	44.5	49.75	45.25	52	52.75	46.25	44	43.5	43.25	38.25	48.75	50	41.25	45.25	43.25	47.75	42.25	47.75	47	49.75	45.5	44.25	45.75	45.5	42.75	42	45.25	44	46.5	40	42	45.75	41.5	48.75	45.5	50.5	52.25	47.75	50	44.5	45.25	41.75	42	41.25	44.75	43	46.75
148941	44.25	36.75	39.75	39.75	41.75	43	41.25	39.75	43.25	38.5	52.5	46	39.5	47	45.25	36.5	42	43	36.25	46	44.25	42.75	38.75	48	37	51	45	51.5	47	49	42	45.25	47.5	48.5	49	43.75	43.5	49.75	48	39.25	49	41	41	38.25	36.5	37.75	42.5	43.75	35.75
149236	43.75	51.75	45.5	44.5	47.5	47.5	37.75	52.75	52	47.25	41.75	52	50	44.75	54.5	50.25	49	44.75	55	44	48.5	46	48	54	30.5	50	40.5	50.25	45	47.5	43	45.75	50	48.25	46.5	50.75	47.5	39	48.5	49	43.5	48	44	44	54.5	43.5	47.25	49.25	50
149337	46.75	51.5	51	52	52.5	45	43.5	53.25	53.5	47	43.25	43.5	47.25	42.5	44.25	53	50.25	43.25	50	47.25	46	42	45.75	48.25	36.5	45.25	44.75	43	51.5	51	44.75	42.75	40.25	49.75	41.25	50	50	45.75	45.5	50.25	50.75	52	49.25	45	44.75	47.75	43.75	50	47.5
149539	45.25	45.5	50	50.25	49.25	47.75	45.25	48.25	47.5	51.75	54.25	42.25	55.5	53.5	43.25	50.25	48.25	49.5	50.25	50.5	47.5	45.75	53.75	47.5	42.75	50.75	48.25	41.75	44.5	57.25	47.25	47.5	45.25	50.25	49.5	45	43	48	45.75	49.25	51.25	48.75	46.25	48.25	50.25	44.75	50.75	53	46.75
149741	47.75	46.75	48.25	51	44	41.5	51.5	50.75	46	51.5	48.5	48.25	41.5	41	44	44.75	48.75	45	47.25	45	41	41.75	46	47.25	48	42.5	46.5	48.5	47.75	47.5	52.5	47.25	44.25	49	51	43.75	47.25	40.75	50.5	45.25	53.25	46.5	42.25	45.5	44.5	46	49.25	39.25	45.75
149842	45	46.25	43.75	49	45	41.5	42.5	49.25	47	46.75	43.5	41.75	48	44.75	48	47.5	49.25	40.5	46.75	44.5	41.75	46.5	48	55.75	43.75	43	38.5	47	50	41.5	45	38.75	44.75	44.5	48.75	43.5	49.25	38.75	41.25	50	45.25	51	54.75	38	39.75	43.5	41.25	44	44.25
150625	46.5	50.5	50.25	42	50	46	44.5	48	43.5	42.25	49.25	44	49.25	42.25	39.25	47	44.25	54	49.75	40.75	54.25	53.5	51.75	44.5	40.5	35.75	42.5	39	45.25	50	46.75	43.5	50.25	47	48.75	40.5	43.25	40	43.75	44	44.25	47.5	47.25	44.5	38	39	46.25	47	43.75
150726	47.5	47.25	47.25	50.5	44.75	44.75	52.5	50.5	43.5	38.5	43.5	41	48.25	35.75	33.75	45.5	44	39	45	43.5	44.75	47	48.25	43.5	40.75	37	40.5	46.5	31.25	33	47.5	30	44.75	44.5	44.5	47.5	53.75	38.75	51	48	51.5	40	44.75	32.25	31.25	46	50	42	44
150928	46.25	43.25	46.75	40	39	39.75	46.5	39.25	43.25	38.75	41.75	41.25	45.5	41	34	48.5	46.25	47.5	45.5	47.25	43.75	43.75	44.25	42.5	33.25	36.75	39	42	40.75	48.75	40.5	34	42.75	42.5	41	43.25	44.5	33.75	46.25	43.5	43.75	41.75	47.5	32.75	35.5	31	48.75	50.25	53.5
151223	44.5	52	45	41.25	42.75	39	45	37	42.25	32	42.25	45	44.75	41.25	43.75	40.25	41.25	46.5	40.25	45.5	40	42	44.5	40.5	38.75	48.75	35	47.25	39	40.75	38.25	41.25	39.75	43.25	43.5	41.25	43.5	40.5	46.75	49.5	44.25	47	43.75	42.75	37.5	37.5	39.75	47.5	47
151324	40	47.5	44	48.75	48.5	48.5	47.25	49.25	48	49	48.5	43.75	46.25	51.25	46.75	40	44.5	46.75	49.5	50.75	50.5	52.5	48.25	47.75	49.25	46.75	47.75	44.25	45.25	48	48.25	43	45.25	52	52	44.75	46.5	52	45.25	49.75	49.5	45	51.75	50	46	45.25	46.5	44	48.25
151425	40.75	49	45	41.25	38.75	37.75	40.25	54.25	51.75	38.75	41.5	45.25	47.75	45.75	41.75	45.75	48	39.5	49.25	44.5	43	42.5	48.5	43.25	49.25	49.5	42	47.5	44.25	49	52.5	47.25	46	46.25	54	44.75	46	38.75	40.5	48.5	47	46.75	47.25	44.5	41.5	37.5	47.25	42.5	44.75
151627	49.5	48.5	49.25	49	44.75	46	47.5	46.25	46.25	41.25	49.75	42.75	45.5	40.75	37.5	46	45.5	49	49.25	46.25	48.75	51.5	49.75	48.25	47.25	41.5	31.25	44.25	44.75	38.75	39.75	34	41.25	38.25	39.75	42.25	40.75	40.5	46.25	47.5	42	41	48	40.75	37.75	46.75	47	44.5	44.75
151728	49	51.5	39.75	46.5	45.25	49	43.25	53.25	55.75	33.5	38.75	43.25	47.25	49.75	39	46.5	53.25	54.5	47.75	55	43.5	49.75	41.5	49.25	41.75	46	39.25	53.75	44	47.25	49.25	50.5	46	47.5	48.5	53.75	42.25	38	52	54.75	46	46.5	36.5	37.5	43	42.5	52.75	45.75	49.5
151829	52.25	44	52.25	51.5	49.5	48.25	51.25	44.75	48.75	39.5	44.5	37	49.75	44.25	40	45.75	41.25	42	44.25	43.25	47.25	47.5	38.25	49	42.75	44.25	44	40	44.25	43.25	49.75	41.25	47	42.5	44.75	36.75	38.25	40.75	49	46	47.25	48.25	44.75	41.25	44.25	41.25	42	42	46
151930	39.75	51.5	47.25	34.25	38.5	38.25	47.5	44	43.75	49	43	39.75	40	40	42	38.25	42.5	48.5	38.5	41	39.25	43.5	42	42	42.75	51.75	35.5	49.25	43.75	45.75	45.75	52.5	48.75	51.5	44.5	47.75	46.5	45	49.25	54.75	44.75	37	51	53.75	37.25	41	46	46.5	38.5
152225	42.5	46.5	42.25	37.25	34.75	40	40.75	46.5	46.75	37.25	42.25	48.75	37.5	46.75	38	37.5	42	44.75	46.75	39.25	48	48	43	46	46.5	48	52.75	48.5	48.25	47	46.75	46	39	52	46.75	44.75	47.25	36.75	50.25	46	50.75	49.25	45.25	46.75	48.75	48.5	48.75	49	44
152427	41.25	52.75	44.25	49.5	45.5	45	46.5	46.25	46	40	40.25	46.25	47.75	50.5	41	44.25	48	52.25	49.25	42.5	50	51.75	46	43.5	42.75	42.5	35.5	47.25	51.25	49	39.75	40.5	47.25	48	50.5	48.75	46	42.25	48.5	41.75	46.75	45.25	46.25	33.75	36	40.25	42	42.25	51.75
152831	49.75	49.25	42	46	50.5	45.25	42.25	40.25	44.5	49.25	51.5	46	49.25	53.25	45.5	41.75	43	44	40.5	44.75	47	44.75	43.25	46.75	51.75	43.5	47.25	50.25	43.75	43.75	37.5	49	44.5	44	46.5	47.25	45.25	48.25	46.75	40	45.5	45.25	46.25	48.5	49.25	52.25	38	41	41.5
153025	45	53.25	44.5	46.25	44.5	45.25	48.5	38.75	43.75	41.25	47	41	44	46.75	35.75	44.5	42.25	45.25	49	45.5	47.5	44.25	49	45.5	41.25	41.5	44	49.5	40.75	41.25	41.5	48.25	42	44	43.75	43.5	46.25	45.25	46	48.25	47.75	44.5	43.5	41.25	46	43	39.75	44	43.25
153126	47.5	42.75	39	40.75	43.5	48.75	49	44.25	41.75	39	40.75	36	41.5	46.5	46	38	44.25	40.75	45.75	42.25	39	43.25	44.75	46.5	37.75	42.5	44	41	47.25	46.25	45.25	46	48.75	46.75	45	47	43	43.25	52.75	45	47	39	43	41.25	41.75	40.5	37.5	44.25	45
153227	50.5	49.5	45	41.75	46.75	43.5	41.5	47	49.25	45.25	47.25	42.5	43.5	44.5	42.25	39.75	44	46	47.25	46.25	50.5	45.75	47	46.5	44	44.25	49	38.75	49.25	46	45	45.75	39.5	50	47.75	45.25	41.5	39.75	45.5	46.25	47.5	38.5	43.5	43.5	34.25	39.5	44.25	41	41.75
153429	50.25	46.25	47	47	47.5	47.25	44.75	48	46.5	44.75	45.25	45.25	47.75	47	42.25	45.75	48	53.25	51.75	52.75	49.25	50.5	46.5	50.75	39.25	49.5	39	42.5	44	50.5	40	43.25	46.5	44.75	51.5	50.25	43.5	47.75	44.5	45.5	49.5	44.25	47.25	45	43	43.25	42.75	47	53.5
153631	41.25	45.5	44.75	42.25	46.25	49.5	46	47.25	45.75	47.25	34.75	28	42.5	48.25	41.75	45.75	40.75	45.5	43	42.25	45	44.75	41.25	43	47	48.5	44.5	43.75	38.5	42.25	45.5	43	49	50.5	44.75	46.25	52	49.25	53.75	42.5	43.25	51.5	40.75	42.75	46	43.75	48.75	45.75	44
153732	49.5	55.5	41.25	46.75	45.25	50	47.75	46	46.25	51.5	41.5	41.5	48.75	49.5	46.5	41.5	43.75	48	47.75	42	48.75	50.5	53.25	55.75	39.25	44.5	42.75	43.5	38.75	54.25	45.25	50.75	48.5	50.5	47.5	46.5	44.5	37	41.25	50	48.75	47	47.25	49.75	41	41.5	48.75	52.5	37.5
153934	44.5	45.75	42.75	46.5	48.5	51	50.25	51.5	50	40.25	42	38.75	40.5	48.5	47	43.25	46.5	51	48.5	54.25	52.5	46	53	44.75	31.25	42.75	40.5	43.5	45.75	44.75	49.75	42.25	44.75	50.25	44.75	51	47	45.75	47.25	50.25	51.75	48.75	49.5	47	44	42.25	49.25	48.5	48.5
154229	46.75	47	44	49.25	45.75	50.5	46.5	44.25	41.75	49.75	42	49.25	49.25	45.75	45	44.75	38.5	44.75	50.25	46.25	48.25	46.5	46	49.75	49.25	44.5	40.5	41.25	44.25	41.5	48.25	41.5	48.5	47	42	44	43.5	37.25	42.25	41.5	55.75	50.5	47.5	47	51.5	35.25	47.25	51.25	47.5
154330	50.5	55	48.5	55	50	49	44.75	53.75	49.75	41.75	56.75	43.75	52.75	45.5	42	53	43	51	47.75	49.25	49.5	46.5	52.25	51.25	45.25	45.25	44.5	44	52	52.5	48.25	37.75	49.25	43	53	49	52.25	39.5	47	50.25	49.25	52.5	54.75	45.25	49.25	41	58.25	53.75	49.5
154431	49.5	54.25	44.5	44.75	36.5	39.75	43.75	48.5	48.25	50.5	47.5	44.25	44	50.25	43.25	49.25	45	38.5	45.25	43.5	47.75	42.25	45.75	48.5	47.5	49.5	47.75	44.5	43.75	51.25	41.5	46.75	50.5	42.25	50.25	41.75	42.25	46.5	54.25	47.75	47.5	48.25	50.5	49.5	42.25	45	51.25	48	48
154532	45.75	52	41.75	47.5	53	49.5	52.25	42.75	44.25	32.25	43.25	35	47.5	46.25	41.25	47.75	37	48.25	51.5	48.25	52.5	54	51	52.5	42.25	40.75	46.25	47	43.75	46.75	47	37	47.25	52.5	48.5	42	45.5	42.5	52	45.75	49	51.25	44	43.75	55.5	47.75	43.25	39.75	52
154734	47.75	48.25	41.75	43.5	48	47	40.25	48.75	48	39	41.75	34.75	45.75	45.5	37.25	49.75	46.75	48	53.25	47.25	50.75	47.25	52	47.5	46.5	42.75	42.5	48.5	47.25	47	50	47	41.5	43.75	42.75	47.5	47.25	34.25	43	48.75	44.5	51	49	41.25	44.25	36.25	50	50.25	38
154835	52.75	51.5	44.25	49.5	52	47.75	46.75	45	46.25	46.25	47	41.75	44.75	48.5	43	45.75	51.75	48.5	47.5	49.25	50	51	45.75	49.75	41.5	44.5	41.25	40.25	44.75	44.25	47.25	40.75	44	45.25	38.75	43.25	42.5	44	43	44.75	46.5	51.25	50.5	43.75	42	33.25	43.5	42.75	44.25
154936	48.25	48.75	46.5	45	48	48	44.75	50.5	54.75	46.75	49	49.75	47.25	43.25	39.25	46.25	51.25	51	44.5	47	53.5	49	47.25	45.5	37.75	51.5	50	44.75	43.5	48	42	44.25	42	50.75	51.25	48	43.25	42.25	50.25	52	54.5	47.5	56	43.25	47	42	52.75	44.25	46
155635	45.25	42	38.75	43.75	46.25	48.25	45.5	46.25	47	30.25	42	31.25	47.75	49	41.75	43	45.25	48.75	47	51.75	52.75	49.75	50.75	43.5	50.25	42	43.25	46	44.25	42.5	47.25	50.25	46.25	44	41.25	46.25	45.75	41.75	48.75	42.5	49.25	48.25	43.5	35.5	34.75	37.75	43	43.5	33.5
155938	42.75	45.25	45	42.75	47.75	40.75	43.75	40.75	39.75	45.5	40.5	40.25	47.25	48	42.5	42.75	48.25	48.5	52.5	48.25	43.75	39.75	45.75	51.5	43	43.25	42.5	48	41.5	42.5	47.5	46	42	43	47.25	43.75	47.25	40.75	51.5	48.25	53.5	46	48	42	46	35.75	46.75	45.75	48.5
156031	45.75	45	38.5	45.75	45.25	47.5	46.75	49.75	43	44.75	49.75	40.25	37	44.25	38	40	46.75	47.75	44	41.75	43.5	38.75	45.25	46.5	36.25	43.5	45.5	35.75	44.5	42.5	46.75	41	41.5	44	41.5	42.25	46.75	40	52.5	45.5	45.5	42.5	42.75	42	46.75	40.75	47	46.5	39.5
156233	44.75	42.75	45.25	36.25	41.25	41.25	50.5	43.25	48	49.5	45	44.5	43.5	44	45	47	43.75	38.75	45.5	40	44.25	38.5	46.5	48.75	46.5	44.5	49.25	43.75	40.5	48.75	47	47.5	43.5	45.5	44.5	42.5	43.5	49.75	44.5	49.5	46.75	47.25	47.25	46.5	42.5	44.25	45.25	43.5	47.75
156334	42.75	44.5	42.25	46.25	38.75	41.75	45	45.5	46	38.5	43	50.25	46.25	54.5	36.5	40.5	34.75	48	45.5	47.5	49	46.5	47.75	49	44.75	44.25	46.5	42.25	33.5	45.5	46.25	43.75	53	45.5	40.75	46.5	53.25	44	45.25	45.75	46.25	44.5	46.5	28.25	40.25	39.25	49	46.75	49.25
156435	38.75	38.5	37	48.75	41.25	40.75	42.25	43.75	43.75	43.5	38.75	43.75	36.75	44.25	40.5	40.25	38.25	34.75	36.25	41.5	38.25	38.25	46	41.25	47.5	40.25	41.25	41.75	50.25	50.5	54.75	38.5	50	54.25	51.25	51	42.25	46	50.25	46.75	48.75	48.75	44.75	44.5	37.25	34.75	42.75	41.25	39
156536	38.25	51.75	46.25	45.75	43.5	46.75	40.75	47.25	46.5	44.75	36.25	45.5	44.25	44.75	36.5	48.5	42.75	45.25	47.5	47.75	46	46.25	48.75	44.25	42	44.5	43.5	41.75	43.25	43.25	49.25	37.25	50.5	52	40	54.5	58.75	46.25	47.25	48	46.75	46.5	42.25	44.25	40.75	44.5	48.75	48.25	43.75
156637	49.25	56.25	52	52.5	51.25	46.75	50.75	51.25	46	48.5	50.75	52.75	56.25	37.5	45	50.5	50	48.75	50	49.5	47.75	47.75	52.75	52.25	52.75	46.5	35.75	51.25	39.5	39.5	46.25	47.75	52.5	43.25	45	43.75	46.75	34.75	48.75	48.75	48.25	49.5	50	51.5	42	49.25	47.5	48.5	48.25
157336	46	51.5	43.25	44.75	47.5	50.5	56.25	42.25	43.25	50.25	42.25	41	47.25	45.5	42.75	52.5	48	47	53.25	45.25	43	45.75	45.5	46.75	46.5	39	45.5	41.5	37.75	50	45.75	45.75	45.5	46.5	46.5	47.5	47.75	41.5	53	48.25	43	47.75	44	45.25	37	49.5	40	41	53
157437	50.5	49	50.5	53.25	51.25	52	47.5	48.25	49	47.25	45.5	42.25	58	45.25	47.5	50.25	41.25	49.5	51.25	47.25	47.75	45.25	52	46.5	31.25	40.75	41.25	48.25	38	50.75	43.25	41.25	44.5	44.75	38.25	44.75	38.5	34	39.75	51.5	54	39.5	43.5	45.5	32.75	34	40.25	49.25	36.5
157942	49.75	45.5	44.75	44.5	48.25	47.75	51	42.25	42.25	48	49	45.75	44.5	49	40.5	44.5	38.75	42.25	42.75	44.25	42.5	41	44	43.75	46.75	44.5	43.5	44.75	48	43.75	40.25	40.25	39.75	43.5	41.25	48	45.5	49.25	51.25	47.75	50.75	45.75	48.25	53.75	47.75	42.25	48.5	41.25	43.5
158035	45	51	40.25	46.5	44.25	44.75	41.25	42.75	46.25	41.75	47.25	40	42.5	46.75	50.25	46	44	52	49.5	45	43.75	45.5	40.75	43.25	43.25	42.5	44.25	43.5	48	47	42.25	39	45.25	45.25	45.25	49.5	44	39	43	48.75	47.25	49.5	36.25	42.25	41.75	40	44.75	54.5	47.25
158136	41.75	40.25	41.5	42	37	43.25	40.75	42.75	45.75	41	28.75	38.75	39.25	44.5	37.75	37.25	36	42.25	41	47.25	48.75	46	38.25	54	26.75	42.5	42.5	31.75	36.5	43.5	37.75	44	40.5	39.75	40.75	42.5	36.5	37.75	52.75	47.25	45.5	45	38	41.75	39.5	36.75	41.25	39.5	45.25
158338	45.5	52.25	49	50	47.25	46	50.75	49.75	48.75	45.75	44.75	40	48.5	40.5	30.75	44.75	44.25	44.75	49	43.5	45.5	45.25	45	50.75	47.75	42	30.75	43.75	42	41.75	44	36.25	41.75	42.5	46.25	47.5	41.25	37.25	52	46.5	44	45.25	46.75	42.5	39.75	41.5	36.25	53.25	42.75
158540	49.5	45.5	40.75	50.25	52.25	46.5	54.25	43.25	50.5	46.25	50.5	44.75	50.75	51.5	42	48	50.5	47.75	51	48.5	48	50.5	49	47.5	40.5	49.75	47.25	43	48.5	41	50.75	44	44.25	50.25	49.25	41.25	50	47.5	49.25	44	51	46.5	49.75	44.5	46.75	46.25	44.75	47.5	50
158843	50.75	48	34.5	47.25	50.75	46	50.75	44.5	47	46	51.25	53	46.5	49.5	39	42	42.25	42.75	52.5	45.75	45	43.25	47	47.25	37.75	42.75	43.75	40.5	45.25	46	50.25	41.5	44	50.75	46.75	36.5	42.5	32	46.25	55.75	46.75	41.75	45.75	44.25	30.5	45.75	52.5	56	41
159138	52.25	49.25	45.75	49.75	50	55.5	44.75	52.5	49.5	45.75	48.25	51.5	50.5	56	47	48.25	57	54.25	59.25	51.75	57.25	57.25	52.25	51.25	45.75	51.25	43	48.75	49	54	44.75	50	47.5	54.5	52.75	49	47.5	42.25	48	42.75	54.75	47	46.75	48.25	44.25	51.25	49.5	52.75	50
159239	53	48	44.25	50.75	51.25	47.5	52.25	42.75	43.75	48.25	49.25	42.75	47.25	49.75	39.5	45.5	49.25	45.75	42	50	44	43.75	46.25	45	45.5	50.75	41.5	47.5	43	44.25	55	47	41.25	50.75	53.75	43.25	39.25	38.75	48.25	45	50.25	44.5	52.75	42.75	41.5	43	49.25	45.25	49
159340	49.25	52.5	51.75	50.25	48.5	44.5	53.5	47.75	43.25	44.25	50.75	47.5	47.25	49.5	46.75	49.75	48.25	47.5	54	49.75	43.5	44.75	45.25	55.5	47.25	43.5	47	47.25	41.25	45.5	48.75	39.75	42.25	43.5	43.75	46.75	45.25	43.25	50.5	50.5	53	48.75	50.75	41.5	47	49.25	49	54.5	52.75
159441	44.25	46.5	46.75	45	49.75	47.5	48	51.25	50.25	50.5	56	45.25	47.75	49.5	46.25	56.5	51.75	53	49	50.25	50.5	50.75	52	54	42.25	43.75	41.5	45.5	52.5	52.75	44	45	47	53	48	51	46.5	41.75	50	50.5	49.5	42	53	52.75	42.25	45.5	48.5	47.75	43.5
159744	47	45.75	39.75	42.75	44.25	44.75	48.25	45	49.25	42	48.75	46.5	46.25	46.75	41.75	44.5	48.25	45.75	49.25	47.75	43.5	44.5	47.75	48.75	46.75	43.75	45.5	41.25	42.5	43.25	40.5	48.5	41.75	44.25	51.25	48.25	50	51.75	48.25	47.5	44.5	46	48.75	43.5	35.5	44.5	46.25	49.5	39.75
160123	50.25	49.75	51.25	52.5	46.25	48.25	50.25	49.75	47.5	41.25	46.25	42.5	55.75	48.75	37	51.75	47.75	49	50.25	45.25	51.5	51.25	47.5	41.75	41.5	46.25	39	41.5	42	44	48.75	45.75	50.5	48	47	50.25	48.75	54.5	46.5	41.75	46.75	46.5	42.75	42.5	44	52.75	47.75	52.25	45.75
160729	46.5	44.75	44.25	48	50.25	46.75	45.75	48	44	42.75	45.75	41.25	45.5	42	42	43.75	49.5	46.75	49.75	45	47.75	49.5	50	41.5	43.75	48	45.75	46	47.25	42.75	42	47.75	43.5	38	41.75	46.5	45	47.75	44.5	43.5	49.25	44.25	47.75	36	33.75	36.5	45.25	44.25	40
160830	42.5	48.5	49.5	46.25	39.5	43.25	44.5	41.75	41.25	44.25	40.75	45.75	45.5	44.5	49	49	48.25	52.5	47	44.75	49.75	45.25	48.5	48.75	45.25	50	48.75	48	46.75	47.75	47.5	49	45.25	46.25	45.75	42.25	42.25	38.25	38.75	42.75	44	45.75	46	42.5	40.25	45	46	46.25	46.5
161327	46.5	50.25	40.75	45	49	42.5	44	50.75	44	46	46.25	45	48.5	42.5	45.25	37.75	44	47.5	48	46	54.5	47.5	43.25	45.75	46.25	46.75	42.75	46.5	46.75	47.25	43.75	47.75	37.75	45.75	48.25	51.25	50.5	52.75	54	49.5	53	43.25	52	48.75	47	47.25	42.75	45.25	43
161630	43.75	48.5	49	50.25	47.75	45	52.75	40	44.25	46	44.75	43.75	52.5	48.5	44	51.5	50.5	40	50.25	45.5	46	42.5	46.75	45.5	35	44.75	43	45	43.25	42.75	48	39.5	48.25	48.75	45.75	45.5	44.25	44.75	44.75	45.5	45.25	46.25	46.5	43.25	38.25	36	40.25	44	39.5
161731	42	47	42.5	38.5	39	34.5	45.25	44.5	43.25	22	42	39.5	41	47.5	40.75	39	43.5	38.5	37.5	49	47.75	42	42.5	54.25	41	41.75	41.5	38.75	32.75	38.75	48.75	45.75	38.5	41.25	49.75	43.75	32.5	34.75	48	42.25	41.25	45	36	37.5	35.25	33.75	43	42.75	42
161832	49	40.75	51.5	50.25	44.25	46.75	45.25	42.5	49.5	49	45.25	43	49	53	43.25	48.25	44.5	47.5	49	46.5	51	54.25	40	48	44.5	48.25	41.25	46	45.5	52.75	52.5	48	51.5	53.25	55.25	47.25	47.25	48.25	50.25	50.75	45	55	47.75	53	46	47.5	55	39.5	48.5
162026	45.25	43.75	45	40.75	38.75	43	39	40.25	40.5	44.25	44.75	45	41.25	47.75	47.75	41	49.25	46.5	39	45	42.5	38.5	39.75	47	41.5	43.75	47	40	49	50.25	47.75	45	48.25	46	42.5	40	42	44.5	45	40.25	46.75	43	45.5	41.75	53.5	46.25	34.5	39.5	44
162228	42.75	47	41.75	36.75	38	43.5	44	42.25	48	38	45.25	39	45.75	47.75	44.5	40.75	46	41	40	43	38.5	35.5	41.5	51.25	44.75	46.25	47.5	40	48	48	48.5	51	47.25	45.25	52.75	42	44	37.25	41	40.5	40	49.5	49.5	41	43.25	41	40	39	46.75
162329	43.5	43.25	47.75	41.25	42.75	43.5	46	46.5	45.5	37.5	46.75	38	45.5	51	41	45.25	42.25	40.5	43.25	43	42	39.75	42	41	44.25	39.75	40.75	52.75	48.25	50.25	42.75	47.75	45	37.5	44.25	42.75	47.25	49.75	45	44.5	52	49.5	43.75	41.25	35.25	42	43.25	42	48.25
162733	49.5	37	39.25	40.75	41.75	49	42.25	46.25	46	45	47	40	41	49.25	47.25	39.5	40.75	39.5	36	43.75	40	42.5	46.75	45.5	49	39.75	40.5	44	44.5	56.25	48.5	35.5	53.25	47.75	49	40.75	46	36.5	38.25	47.75	51.75	40	51.25	35.5	38	37.25	38.75	39	42.75
162935	48.25	49.75	43	48.25	49.75	46.5	51	46.75	48.5	44	48.25	46.25	47.75	42	42	49.5	46.25	49.25	46	40.75	45.75	49.75	47.25	50	42	45.25	43.75	50	42.5	44.75	43	37	44.5	41.75	45.25	44.75	37.75	39	44.75	51.5	51.5	50.25	49.5	45	40.25	39.75	44	44.75	52
163129	42.5	42.5	38.25	48	46	47.25	48.75	46	42.75	39.5	38	43.5	40	48.25	44.75	40.75	49.25	40.75	47	44.5	47.75	49	41	49.25	42.75	46	40.75	44.5	50.5	55	38.25	44.25	49.5	49.75	44	47	44.25	56.5	43.75	53.5	53	44.75	46	47.25	37.75	48.5	44.25	44.75	39
163432	46.25	47.75	47.5	45.5	42.75	42.25	49.75	48	47	42.5	42.25	44	46.5	46.25	44.25	46.75	43.75	40.75	49	45.75	47.75	43.5	51.5	44.25	49.25	44.5	47.25	40.75	50.75	49	44.75	38.75	43.75	49.25	44	46.25	45.75	45.75	43.75	49.25	44.25	48.25	47	37.75	47.75	41.25	48.5	48.25	49
163836	53.25	40.75	49	46	45.5	51	44.75	39.75	41.5	43.75	44.75	38.75	46.25	49.25	47.5	44.5	44.25	51.25	50.25	49.75	45	44.75	43	45.75	45.5	34	42.75	41	44.5	37.75	41	48.5	47	47.5	46.75	49.25	44.25	41.75	50.25	49.75	44.5	38.25	41.75	37	44.5	47.25	50	40.25	37
164030	56.25	47	43.25	48	46	49.5	51.5	54.75	45.25	44.5	43	37.25	47.75	43.75	42.75	46.75	44.25	43.5	47.5	48	46.25	46	49.5	42.25	38.75	52	47	49.5	38.75	45.25	42.25	42	45.5	47.25	46.5	43.5	42	43.75	50.5	47	56.25	49.5	44.75	45	43.75	36.25	39.5	44.5	39.25
164131	42.75	47.25	50.5	43.75	51	47.75	48.5	42.75	49	43.5	48	46.25	46.5	44.75	35.5	45.5	42	46.25	50.25	45	46.75	43.5	49.5	45.75	44.25	43.25	42.75	38	43.5	47.75	42	48.25	45.5	44.25	40.75	49.5	52.25	53.25	45	50.75	50.25	50.5	46	45	49.75	46.5	46.5	44.75	50.5
164636	44.25	43.25	54.25	52.25	50.5	57.25	48.75	43.75	50.5	45	54.75	48.75	51.25	48.75	47.25	51.75	53	49.25	53.25	52	47.75	51.75	40.75	51.75	41.25	43.25	56.75	45.75	52	45.5	46.25	45.25	47.75	44.25	48.75	51.25	41	45	48.25	49.75	45.75	50	51.5	52	49.75	46.25	52.5	49	48.5
164939	40.75	43	45	42.5	51.5	47.5	43.25	45.25	49	41.5	38	39	47.5	44	30.25	49.5	42.5	46.75	44.5	54.5	48	51.25	44	47.5	35	46	36	39	47.5	42.75	43.75	40.25	45	45.5	41	42.25	41	34.75	46.75	46.5	50.25	46.25	42.75	38.75	39.25	39	45.25	46.75	48
165032	48.5	48.25	46	43.25	44.25	51.25	46.25	46.75	48.75	46	38.5	46	43.25	50.5	41.5	45	43.25	50	49.5	52.75	47	51.75	46.25	41.5	45.5	43.75	40.5	43.75	42.5	50	44	47.25	41.75	47.75	53	53.5	44.75	42.5	46.5	44.25	49	50.25	44.75	51.5	42.75	40.5	45.5	46.75	47.75
165436	45.5	49.5	39.75	47.25	46.25	42.75	51.5	51.5	49	48	50	41.5	46.5	45.5	50.5	45	43	47.5	45.75	44	47.75	48.5	50	48.75	45.5	48.25	50.5	46.25	50.25	48	53	42.75	47.25	53.5	45.5	52.25	48.25	41	44	50.5	53.75	50.25	49.25	47.75	50.75	36.75	51.25	44.25	48.25
165638	44.75	46.75	47.75	45.5	42.75	42.75	43.5	51.5	54.5	48	50	47.75	41.25	45	43.75	40.75	40.5	42	45.25	43.75	43.75	39.25	46	46.75	40.5	47.25	45	47.25	48.5	47.5	46.75	45	44.5	53.25	46	44.75	48.75	48.25	45.5	46.5	53.5	35.25	51.5	42.75	37.5	48.75	35.25	46.25	36
165840	49.5	50.5	41	50.5	44.75	47.75	45.25	37.25	36.75	46.75	36.75	37.25	43.75	42.25	39	46.25	44	41	49	48.75	49.75	41.5	44.25	42.5	42.5	53	41.75	42.5	46	45.5	44.75	44.75	51.25	48.25	45.75	48.5	49.25	47.5	47.5	49.25	42.5	41.5	47	42.5	49.5	42.75	46.75	46.25	44.25
165941	39.75	47.5	43.75	46.25	45.5	40.5	46.25	50.75	48.25	47	45.75	46.75	48.5	45.75	42.75	43.5	49.75	46	40.75	44.5	48.25	47.25	45.25	43.75	37	48	47.75	39	44.25	47.75	47.5	44	53.25	48.75	46.25	50	46.5	44.5	50.25	54.75	45	41.75	48.25	40	45.75	45.25	50	42	39.5
166438	41.75	40	40.25	45	43.5	38.75	43	38	38	50	47.75	47.5	44.75	45.75	44.25	42.75	44	47.75	43	37	44.75	40.75	38.5	49	43.75	47.5	45.5	40.75	42.75	43.25	41.25	48	46.75	44.5	44	44.5	43.5	47	41.75	48	48.25	44	56	37.75	46.25	39.5	37.75	46.25	44
166640	53	48.5	40	49	48.25	44.5	46	50.75	50	52	43.25	45.75	48	49.5	41.5	49.25	43.25	48.25	48.25	46	49.75	41	46.75	48.5	44.5	48.25	53.5	48	50.75	44.75	52.5	45	47.25	48.5	52.25	45	44.75	43.5	43.25	51.75	48.5	54	48.25	47.5	49.75	45.5	49.75	45	51.5
167036	51.25	43.75	43.75	40.75	44	47	47	44.75	46.5	48.5	43.5	51.75	45.25	45.5	36.5	49	49.5	42.25	45.25	48.25	46.25	51	49.25	45.5	45.5	40.5	37.75	37.75	42	45.5	47.75	46.25	44.25	45.75	50.25	39.25	41.25	36.5	49.25	44.5	51.5	42	49.75	40	35.5	47.5	41.5	45	44.5
167238	46.25	49.5	45.25	46.25	47.25	46.25	43.75	43.5	41.5	35.5	39	50.25	48.75	36.75	34.5	46.25	46.25	41.25	46.75	43.25	42.5	45	41.5	47.25	41.75	44.5	39.5	44.5	40.5	44.75	41.25	40.5	40.5	42.75	39.5	38.5	42.75	38.75	50.25	49	43.5	50.25	48.5	26.75	40.25	37.25	49.5	45.75	51
167440	47.75	43	49.25	43.75	45.25	44	49.75	46.75	45.75	46.75	39.5	50.25	48	43.5	42.5	49	48.5	39.75	46.5	47.25	48	46	43.75	48	39	48	35.25	48.5	40.5	45.75	46.5	37.75	51.25	44.5	39.25	55.5	45.25	34	45.75	43	46.25	42.25	50.5	45.25	41.5	43	39.75	50.5	49.5
167743	45.75	41.25	42.75	43.25	43	44.75	46.5	42.75	40.5	43.75	46.5	43.25	38	51.75	40	43	44.75	42.75	43.5	41.75	42.5	47.5	41.75	50.75	45.5	36	48.5	46.75	38.5	48.25	48	44.5	47.75	46.75	48.75	35.25	46.5	44	45	42.25	40.5	46.25	47.75	48.75	47	45	43.5	44.5	45.75
168139	40.75	52.5	39.25	41.5	48.25	43.5	47	47.75	47.75	40.75	44.75	46.75	44	49.75	43	53.25	52	48.5	51.25	57.25	55.25	46.75	51	49.75	48.75	49.75	44	49.25	36	49.25	50.25	49.5	49.25	53.75	49.25	49.75	47	42	45.5	53.75	47.75	46	46.75	45.5	45.75	44.75	48	47.75	44.5
168240	48.25	44.5	43.5	45	42.5	43.5	45.5	48.25	42.75	36.5	45.75	44.25	45	52.25	39.75	41.5	35	42.25	45.75	46.25	47.25	45	41.75	52.5	43.5	44.75	42.5	47.75	50.75	47.75	43.5	52	40.5	43.75	47	42.75	51.5	51.5	48.75	48.75	53	50	49.75	40.75	52.25	42.5	46.75	44	47
168341	48.25	41.25	48.75	54.25	52	48	49.25	49.5	48	40	50	39.25	45.75	45.75	46.5	41.25	45.5	50.25	39.25	50	46	45.75	39.75	41.5	40.5	42.5	50.5	39	45.75	50	50.25	48.25	51.25	51	48	45.75	51.25	50.75	46.25	49.5	53.5	49.5	48.5	45.25	43.75	45	47	50.5	43
168745	47.25	44	45.5	44.75	43.5	46.25	50.5	46.75	50.75	44.5	50	34	48.5	47.75	43.75	48.5	52.25	47.5	44.25	47.75	47	47.75	47.75	46.5	32	48	45	36	52.25	50.25	42.75	56.75	51.75	48.75	52	43.5	51.5	47.75	47.75	42.5	49.25	42.75	45	44	49.5	44.75	49	45.5	44
168947	46.5	48.25	40.25	54.25	48.75	41.25	52.25	44.25	45.5	39.5	48.25	50.25	56	43	33.5	43	42.25	46.25	45	45.25	44.75	49.75	48	51.25	45.25	40	42.25	40.5	46	38.25	51.25	48.5	50.25	45.25	39.25	50	45.25	48	47.75	47.25	45.75	48.25	47.75	46.25	42.75	44.75	45.5	56.25	44.5
169343	50.75	51.75	47.5	51.75	48	53.75	47.75	49.25	42.25	52.75	44.5	51.25	48.5	55.5	47.75	49.5	47.75	50.5	50.25	49.75	52	50.75	51.75	48.5	49	39.25	50.25	51.25	47.75	45.25	52.25	44.25	47.25	49.25	45.5	46.5	52.5	50.5	37.75	44.75	51.75	54.5	50	52.5	43.75	46.5	46	49	52.25
169444	44.5	45.5	44	46.25	40.25	44	45.75	53.25	43.25	39.75	44.75	41.25	46.25	46.5	41	49.25	45.75	42.5	45.25	46	48.75	46.25	43.75	48	46	47.25	35	41.75	39.25	43.75	44	42	36.25	44.25	38.75	49.5	42.75	45.25	50	42.75	48	50	40.5	48.5	56.25	37.75	41.5	45.5	47
169545	46.75	42.25	40.25	47.25	44.5	48.25	47	54.5	51.25	33	39.75	38	49	44.25	46.75	41.75	47	49.25	45.75	43	46.25	49	41.5	47	43	40.25	41.25	47	49.25	41.5	44.25	43.75	48	43.5	46.5	42.5	43	41.75	45.25	47	49.25	42.25	49.25	44.75	45.25	41.25	39	40.75	45.75
169949	44.75	48.75	48.25	46.25	44	45.75	44.75	51	41.75	32.25	46	45.25	45	50.25	53.75	40.75	45.5	53	46.5	44.75	48	48.25	41.75	47.25	43.5	43.5	43.5	50	50.5	48	45	45.25	49.5	45.5	46	48.25	41	45.75	45.25	46.5	49	43.25	36.25	37.5	38.75	35.75	39.75	40.25	40
170631	45.75	48.25	43	47	49.25	45	48.25	43.5	48.25	39.75	49	45.5	40.5	47	42.25	41.75	42.75	42.75	49.75	45	39.75	40.5	42.25	48.25	41.5	42.5	44.25	45.75	35.75	38	53.25	44.75	46.5	41.5	47.25	47.75	47.25	44.75	52	47	42.25	46.75	43.75	42.25	43	35.25	40.25	51	48.25
171330	46.5	44.75	43.75	45	41.75	47.75	42.5	48.75	45	44.25	36.75	46.25	41.25	49	46	47.75	45	51	46	44.25	46.25	42.5	42.5	45.75	46.5	47	44.5	49	43.5	43.5	47.75	46	43.75	43.75	46.5	47.25	50	40.25	46.5	51.5	50.25	43.5	45.25	44.75	47	42	46.25	42	40.75
171532	46.75	45.5	51	45.5	47	42	42.75	44.25	48.25	46.75	45.75	43	53.75	46.75	52.25	51.75	46.25	46	43.25	48.75	45.75	43.75	48.25	44.75	40.75	50.5	51.25	46	45.25	56	48.25	45	46	44.25	46.5	44.25	48.25	46.5	45.5	47.25	47.5	46.25	46.25	40.75	48.5	50.5	44.75	43.25	44.25
171633	51.5	48.25	46.75	48	49.25	41	52.5	47.75	48.25	48.25	47	41	51.5	41.75	40.5	54.25	48.75	50.75	48.5	46.75	48.25	50.25	47.25	52	43	47.5	41.25	45.75	45.25	45.25	44.25	53.75	42.5	44.25	39.75	44.75	43.5	47.75	49.25	47.75	51.25	46	47.75	47.25	48	47.5	48.5	45	42.25
172029	47.5	58	44	42.5	46	53.5	51.75	41.75	47.75	46.5	52	40.75	47.5	46	51.25	42.25	48	47.75	47.25	47.75	45	45.5	45	47	43.75	46.75	42.75	49.25	50.25	45	53.75	44.5	48.5	49.75	42.5	43.5	52.5	48.25	43	49	49.25	49	47.5	37.75	48	46.75	51.75	49	54.75
172130	50.25	48.25	48	42.5	42.75	44.75	48.5	51.75	46.75	51.75	47.25	49.5	37.75	46.25	42.75	45.25	47.75	47	49	43.5	47	44	48.25	51.5	40	45.5	43.75	46.25	43.5	50.25	45	47	53.5	50.5	49.25	49	50.75	45.75	49.5	51.75	50	53.75	48.5	47.75	51.25	45	47.25	48.5	47.75
172332	41.25	43.75	54.5	48.25	43	43.5	43.25	40	39.25	42	46.75	40.5	44.5	50.5	42	45	47.75	46	47.25	37.5	39.75	41.5	48.5	48.25	45	45.75	44.25	44.25	44.5	42.5	49	49.75	43	44	47	50.25	34.5	41.25	46.25	49	54.75	48.75	43.75	49.75	40.75	43.25	50.5	46.25	49.25
172433	44	41.25	47.5	45.25	47.25	50.75	43	47.75	46.75	49.75	46	47	45.5	51.5	46.25	47.5	42.25	49.25	41.25	45	44.25	47.5	46	51.5	41.5	47.75	47.75	44	48.25	47.5	52	52.75	48.75	51.5	54.25	51	45.5	40.25	50.5	50.75	48.5	43	47.25	47.25	49.75	47.25	49.5	50	44.5
172534	50.75	53.75	45.75	51.75	48	46	45.75	45.25	46.25	41	49.25	43.75	48.75	47.75	41.5	46.5	49	48.25	46.5	42.25	45.75	48.5	47.25	51.75	48.25	45.5	43.75	50.75	43.75	40.5	48.25	42	43.25	45.5	47	47.75	46.5	45.75	46.5	44	48.25	51.75	43	39	39.25	42	47	46	46.75
172938	50.5	49.5	40.75	50.25	46	47.5	48.75	47.75	49.25	43.25	48	45.5	45.75	44	48.75	43.25	44	44.5	51.75	49.75	46.75	57	46	45.75	42	46.5	41	36.25	47.5	49	47	35	44	38.25	42.75	44.75	42.75	43.75	46.5	46.75	49	42.25	46.5	43	47.75	41.5	43.25	49	48.75
173334	47.25	55.5	52	44.5	44	51.75	49.5	48.25	47.5	42.25	52.5	43.25	46.25	45.75	46	48	53.5	52.5	49.25	45.75	52	48	47	48	51.25	40	47	47.75	42	38.75	51.75	45.75	47.75	46.25	43.25	48.75	50.75	42.75	46.75	52.25	53.25	46.5	47.25	42	44.25	44.75	48	49	45
173435	49.75	47.25	39	45.75	44.75	49.5	46.75	50.25	47.25	39.5	45.75	51.5	42.25	48.25	38.75	40.25	46.25	51.25	42	42.25	51.25	50.5	43	49.25	39.5	53.25	30.5	45.5	41	47	50.25	42	46.5	46.25	39.75	41	34.5	25.25	44.25	47.25	44.25	47.75	45	38.5	45.25	39.25	48.75	51	44
173536	52.75	47	48	45.5	48	43.25	53.75	53.75	51.75	36.75	49	42	49.5	54	48.25	47	42.5	52.25	49	48	52.5	48	50.75	48	40.25	47.25	38.75	43.5	49	45.5	44.75	49.75	46.5	50.5	47	49	48.5	43.25	48.5	47.5	43	44.5	49	44.25	43	48.5	45.5	46.5	50.5
173637	48	50.75	47.5	45.75	51	49.75	51	49.5	44.25	44.5	55	50.25	46	47.75	45.75	46.75	44.75	46.75	44.5	49.25	55.25	49	50	50	51.75	46	46.5	47.75	48.75	50.5	50.25	52.25	50.75	55.75	45.25	47.25	51.5	48.5	49	54.5	52.5	50.75	44.25	47.25	50	48.5	43.25	46.25	50.5
173738	45.25	44.5	44	52	51.75	49.5	46.25	49.5	47	41.5	40.25	44.75	46.75	44	43	47.25	43.5	48.75	49.5	51.75	48	44.75	48.5	41.75	40.75	38.75	43.5	38	45.75	43.25	44.25	41.5	41.75	39.75	42	47	38.75	38.75	51	47.5	48	46.5	43	38	48.5	52	42.5	45.75	44.75
173839	42.75	45.25	42	40.25	41.25	44.75	54.5	42.25	46	41.75	42.5	41	45.75	47.25	50.75	46.5	44.75	54.25	45.5	47	45.75	54.5	49.25	49	47.75	51	52	45.25	45.25	48	55	47.5	46.75	47.25	48.5	44	43.5	50.5	45.5	49.75	47.5	43	51.25	47	47.25	46.5	45.25	46.25	44.5
173940	51	50	50.5	52.25	52.5	46.25	47.25	52.5	52.75	45	37.5	42.75	47.25	45	39.5	49.25	48.25	50.5	50.5	47.75	46.25	41.25	48.25	46.75	49.75	52.25	43.25	40.25	37.25	42.5	48	42.25	43	45.75	41.25	36.5	48	43.25	45.5	51.25	47	47.75	43.25	44.25	40.25	41.5	42	48.25	44.5
174437	40.25	50.25	45	43.25	50.5	45.25	48.75	43.25	43	43	39.5	44.75	44	39.5	40.25	46	46.5	46.5	44.25	40.25	43.75	42.25	43	48.25	33.5	44.5	39.5	36.25	44	48.5	46.25	39	45	49	44.5	41.25	36.25	31	40.5	48.5	46.25	46.75	44.25	48.25	46.25	49.75	42.5	42.25	43.5
174841	46	46.75	46.5	48	46.25	49.75	49	47.5	43.75	39.75	28.25	22.75	50	45	44.75	51.75	44.75	45	44.75	48.5	42.75	43	46.5	47.5	36.25	43.75	49.5	43.25	45	48.5	47.75	46.75	43.5	53.25	55	46.25	39	40.5	48.5	43.75	45.25	53.5	43.5	35	41.5	36.75	41.75	42	48.5
175035	50.75	43.75	48.25	52.5	54.25	45.5	54.25	47.25	47.5	52.25	59.5	45.5	54.5	56.25	46.75	46.75	50.75	43.75	47	48.75	47.25	46.25	47.75	49.25	42.25	48	41.25	46.75	44.75	50.75	44.25	44	49.25	53	52	45.25	45.75	44.5	53.5	54	50	51	52.5	52.25	45.75	37.5	46.75	52.5	53
175136	48.75	51.75	53.75	47	48.5	46	45.25	52.25	51	38.5	45.75	48	42.75	45.75	43	41.75	37	42.5	45.5	47.75	56.25	49.25	45.75	41	45	47	42.5	44.75	48.25	47.5	41.5	49	44.75	44.25	50	47.25	41	43.5	45.75	44.5	44.75	45.5	40.75	34.25	48	41	43.5	48	45.75
175237	49.75	43	43.75	44.5	40.5	45.25	52.75	48.25	48	45	46.75	47	51.5	48.75	50.25	47.5	44.75	39	48.5	44	49.25	48.5	47.25	49.75	35.5	50.25	44.75	48	51.75	43	50	50.5	52.5	44.75	55.5	50.75	44.75	48	50.5	43.75	48	49.25	49.5	50	47	48.25	51.25	53	54
175338	47	50	51.25	48	47.5	47	42.25	51.75	49.25	42	46.75	45	50.75	44.5	42	51.25	49.5	44	47.25	46.5	44.75	45.5	50.25	49.25	46.5	51.25	47	43.5	44	44.5	47.5	46	47.25	50.5	46	44	43.75	38.5	42.5	40	51.25	42.5	54.5	37.5	37	48.25	50.25	49	49.5
175439	44	46	41	44.5	38.75	44.5	44	53.25	44	49.25	47	41.75	40.75	45	50.75	41.25	45	42.75	42.25	47.5	45.5	40.5	34.25	48.25	41	38.5	46.5	43.75	41.75	46	49.5	47.5	47.25	43.25	45.75	45.25	46.25	48.75	47	44.25	48	45.25	41.75	47	44	43.75	45.5	45.5	47.25
175540	52.75	51.75	47.75	49	46.5	43	47.75	45.25	44.25	49.75	53.5	47.5	50	53	48	45.5	45.5	39.5	49	43.25	42.75	44.25	45.25	45.25	53.5	47.25	50.5	44.25	37.5	49.75	49.5	46.5	44.75	49.25	48.5	41.25	47.5	49.75	49	50.5	53.75	51	47.75	45.75	47.25	51.75	44.25	40	45.25
175742	47	50	41.25	46	52.25	42	42.5	51.5	46.5	37	42.5	43	51.75	50.25	39.25	48.75	51.75	43.5	47.5	45.75	46.5	46.25	46	52	39.75	47.75	47.5	44.5	46	51.75	42	49.25	46.5	47.25	49	46	46.25	44.5	50.25	47.25	50	47.75	47	36.75	47.75	47	46.5	51.5	48
176037	47	49	46.75	47.75	38.75	47	46.5	49.75	49.25	42.5	41.5	50.25	41.25	38.5	40.5	49.75	44	49.75	43	47	49.75	49	43.25	47.5	37.25	42.75	37.25	44.5	37.25	40	43	44.25	42.25	48.5	53.25	46.5	44.75	41.75	45.75	41.5	43	46.5	45.75	43	37.75	34.25	43	47.5	39.75
176239	46.75	41.75	45.5	41.75	45.5	40.75	46.5	46.25	39.75	42.5	48	43	43.25	46.75	45.25	40.25	47.25	43.75	41.75	41	34.75	41.25	43.75	49.5	46.25	55	40.5	46.25	38.75	47.75	47.75	51	47.5	43	42.75	46.5	47.25	48.5	47	45.5	43.25	44	48	41.5	45.25	43.5	43.25	48.75	46.25
176441	40	40.75	39.75	42.75	40.25	51.25	38.5	47	45	37.25	39.25	43.75	42	51	43.5	32.75	37.25	43.75	39.5	43.75	49.25	49.75	44.75	45.25	34.75	43.5	37	44	47.5	43.25	46.75	50	43.5	47.75	46.25	43.75	40	37.75	49.5	44.25	47.75	42.25	47.25	38.5	30	25.75	50.75	44.25	41.5
176542	44.5	38.75	46.5	42.75	43.75	46	47.75	48.5	47.75	37.25	37.5	34.25	43.75	43.5	40	46.25	36.5	50.25	45.5	40	42.5	43.75	45.5	48.75	42	37.5	40.25	37.5	44	47	44.75	44.25	42.25	45.5	41	45	40	46.25	44.25	49	40.75	43.25	36.25	39.5	41	45	44.5	44.25	36.25
176744	47.25	53.75	44.75	36.25	38	45	41	41	49.75	44.5	36.75	45.25	43.75	44.5	41.75	45.75	46	50.25	43.5	47.75	46.25	49.5	44	48	45.75	33.75	43.75	44.25	40.75	47	45.5	41	46.75	40.5	42.5	41.5	46.75	46.25	53.25	45.25	45.5	51.25	45.75	40.5	45	45	48.25	42.75	48.75
176845	42.75	51	46	39	42.25	44.5	42.75	51.25	41.75	44.5	46.75	42.25	41	45.5	38.75	42.5	43.25	49.25	46.25	50	48.5	50.25	44	53.25	50	42	41	43.5	40.75	44.25	43.25	46	43.25	45.25	44.5	55.25	49	46.75	43.5	54	45	49.25	44.25	45.25	44.25	41.75	47.75	53.25	47
177140	49.75	48.5	45	53.5	50	47.5	49.75	50.5	56.5	45.5	40	44.25	46	46	40	49.25	43.75	51.5	50.25	48.5	43	45.25	48.25	51.75	52.75	52.25	42.75	48.5	44.5	46.5	47.5	48	44.75	43	40	45.75	51.25	46.25	49.25	45.75	47	47	48.75	44.5	42.25	44	43.25	50	40.25
177241	49.75	47.5	51.5	49	48.5	50	49.25	48.75	44.75	51.75	52	47.5	46.75	47	48.5	50.25	48.5	54.5	49.75	51	55.25	53.25	48	48.25	45.5	54.75	44	48.75	51.75	43.75	54.5	47.25	50	48.25	51	48.5	45.25	45	47.25	48.5	47.75	49.75	54.5	48.75	45.25	46.5	48.75	49.75	49.75
177645	43.5	39.5	45.75	43.5	47	46	44.75	46.5	47.5	44.25	42.75	40	49.75	44.5	38.5	46.75	43.5	47.25	41.75	44.5	45.75	52.5	41.5	58.75	44.75	47.25	43	51.25	43.75	44.25	49.5	46.5	46.25	44.5	41	42.25	43.5	41.25	44.5	49.5	42.75	45	46.5	41	45.75	42.75	43.75	37	50.25
177746	44	50.5	45	50.75	49.75	47	47.25	50	49	48.25	51.75	44.5	46.5	41.25	42	51	46.5	53	50.25	46.5	52.75	53.25	47.75	49.75	44.75	54	40.25	51.75	44.75	39.25	43.5	38.25	46.25	43	48.75	48.75	46	44.5	43.75	51.5	50.5	47	48.5	46.25	35.5	32	47	46	46
178142	41.75	49.75	45.5	37.75	39.75	46	42.5	45	46.75	41.5	37.25	40.75	45.5	52	41.25	49.75	46	40.25	44	43.25	47.5	47.75	49.25	46.5	43.5	48	42.5	45.75	48	43.75	46.5	41	46	49	45.5	43.5	46.5	40.5	45.25	45.25	47.75	49	50	32.5	40.25	45.75	44.5	49.5	44.75
178243	43.5	48.25	43.25	45.75	54.25	51.25	53.5	45.5	44.5	40.75	48.75	39.75	40.5	47.75	45.25	47	44.5	49.75	51.5	49	53	47	48.25	50.25	45.5	46.25	47	31	51.75	45	53.75	39.75	49.5	43.5	45.5	43	54.25	43	48.5	45.25	46.25	45.25	47	44.75	49	38.5	49	41.5	48.5
178647	45	44	43.5	44.25	46.75	43	45.75	40	46	45.5	42	44	43	44.75	48.25	47.25	43	44.5	45.75	47.5	45	51.25	48.5	42	37.5	51	39	41.75	50.25	48.75	45.75	35	50.5	49.75	47.25	43.75	41.5	43.25	39.5	40.75	47.5	45.75	40.75	42.25	45.75	41.75	39.25	44.5	39
178748	45.5	48	38.75	45.5	49.25	46.5	41.25	44.5	46	41.5	42.5	42	43.75	52.25	41	46.75	43.5	49.5	51.75	46.5	43.25	44.5	45	52.5	44	52.5	41	41.5	40.75	42.75	44.25	46.5	40.5	46.5	41.75	40.75	36.75	45	47.5	41.5	53.75	43.5	55.75	52	45.5	43	40.25	47.25	46.5
178849	42.5	45	39.5	43.75	51	53.25	45.5	48.75	46.75	43.25	39.5	39.75	45.5	50.25	40	44.25	43.75	48.75	42.5	45.25	48.25	46	48.25	46.25	48	44	41.75	43.75	42.75	43.75	43.75	47.75	42.25	47.25	43.75	49	44.5	40.5	50.5	48.75	46.5	43.5	46.5	41	45.25	49.5	48.75	49	43.5
178950	45.75	47.5	44.5	42.75	39.75	40.25	47	47	47	35	40.75	34.5	44	47.25	33	43	47	45	42.25	46	43.75	41.25	44.5	50.75	46.75	45.75	33	41.25	44.75	43.5	50.25	47.25	42.5	38.75	44.75	40	40	32.25	46.25	48.25	45	48	52	39.75	45.25	46	49.5	39.5	46
179245	45.75	37.25	47.25	47.25	50	45	42	51.5	48.5	47.25	45.25	47.75	48.5	51	44	47.25	53.25	40	49.5	45	41.5	45.25	35.75	38.75	40	47.75	46.75	40.25	47	47.5	47	47	52.25	43.5	42.75	54.5	48.25	45	55.25	49.25	43.25	48.5	53	44.25	47.5	49.25	45.75	45.75	53
179346	45.75	49.25	44.25	45.5	48	52.25	47.25	55.75	52	44.5	45.5	37.5	48.75	51	45.75	47.75	51.25	52	47.75	50	49.75	54	47.25	49	36.25	47.25	52.25	39.75	46.75	50.5	48.75	45.5	50.25	46.5	46.75	45.75	39.25	41.5	48.5	48.75	51	49	44	43.75	46.5	44	42.75	50.75	37.5
180129	43.75	50.75	45.25	42.75	45	42	44	44.25	45.25	51	49.25	43	44.5	44.25	37.5	42.25	48.5	44.25	49	42.75	46.75	42	52	48.75	44.25	43.5	40.5	44	34.5	41.75	48.25	36.75	44	43.75	40.5	44	47.75	42.5	49	47.25	44.5	48.25	42.75	39	38	46.25	45.75	43.25	38.25
180230	42	46	41.5	43	45	47.75	45.5	40.75	41	42.5	26.25	34.5	42	48.75	41.75	49	44	46.5	47	48.5	40.5	49	42.75	40.5	40.5	36.75	40.25	49.25	48.25	47	46.5	35.25	45.25	44.5	49.5	44.5	45.5	37	46.5	35.75	46.25	50.75	45	38.25	40.5	39.25	42.25	45	45.25
180432	45	48.75	45.25	51.75	50.75	38.75	44.75	47.5	45	43.75	45.5	37.25	45.25	47.25	41.25	46	49.25	46.25	43.5	39.75	42	39.25	42.5	43.75	39	44.75	42	49.25	46.75	50.25	45.25	38.5	45.5	48.75	51	40.5	39	42.5	42.25	42.75	50	49	48.75	40.75	37.5	43.5	53.75	47.5	52.75
180533	46.75	51.75	47.5	50.75	46.25	45.25	48.75	52.5	55.75	32	49.5	44	45.5	48.75	39.25	43.25	49.5	54	47.25	48	52	52.5	54.5	51	49.25	42.25	45.5	35.5	50.75	47.25	44.25	48	47.25	46.75	48	47	42.25	40.75	56.75	47	53	54.75	48.75	45	42.25	49.75	48.75	54.5	47.5
180735	48.5	52.75	48.25	49.75	49.5	54.75	47	44.75	45.75	44.25	47.5	50.75	48.25	47.5	38.75	47.25	50	50.25	53.25	52.75	46	51.25	46.5	57.75	39	46.75	46	41.25	45.25	46.25	45.25	46	46.5	54.5	44.5	46.75	46.75	37	43.25	48	47	49.75	48	38	38.5	46.5	48.5	47.75	52.25
180836	55.25	44.75	48	46.75	47.5	45.25	47.5	38.5	44.5	41.75	49.5	46.25	49.25	48.25	39.5	46.75	46.5	46	50.5	45.25	42.25	45.25	46.5	53.75	44.25	42.25	40	45.5	42.25	45.75	45.25	36.25	48.75	44.75	49.75	48.25	50.5	47	48.75	47.25	45.25	47.75	50.75	43.25	43.5	49	42.75	47.75	52.25
180937	46.25	50.75	46.5	49.75	45	51.25	48.5	40.5	43.75	48.75	32.25	36.25	50.25	47.5	46.25	48.25	51.25	50	46.75	47.75	47.5	52	50	43.5	36.5	45.5	41	38.25	44.5	48.75	49.75	45.75	41.25	48.25	46	48.25	44.25	43.25	46.5	49.5	47.75	44.5	46.5	46.75	46.25	47.25	44.5	50.5	47
181131	39	48.75	41	40.5	46	46.75	46.25	44.25	48.5	44.5	46.25	46.5	44.75	54.75	49	44.75	49.5	54.5	50.25	48	51.75	48.5	40	45.25	50.75	45	42.75	47.75	48.25	51.5	51	48.5	46.75	46.5	51.5	50.5	44.25	42.75	48.25	48	54.25	45	46	47.75	44.75	33.75	43.25	44	46.75
181232	45.5	43.25	40	44.25	43.5	48	48.75	46.75	47.75	43.5	44.75	44	44.75	45.25	35	49.5	43.5	46.5	46.5	49.5	47	48.5	42.5	45.75	42.5	35.75	44.5	42.5	44.5	43.25	46.5	41.5	44.5	41.75	43	37.25	34	30	50	47.25	45.75	46	41.75	43.25	36.5	36	38.25	42.25	45.75
181636	42.75	42.75	43	40.25	45	44.25	45.5	40.5	43.25	42.5	48.25	43.75	41	46.75	50.5	48	50.75	53.75	44.75	42.25	48.75	41.75	44	49.75	49	50	50	42.25	49.5	47	47.5	45.5	43.5	50	48.5	48.25	48.25	47.75	47.75	49.5	49.75	44.5	44.25	44	43.25	45.75	47	53.5	49
182032	43.75	53.25	47.25	43.25	51	52.5	46.5	46.25	49.5	41.75	44	46.5	48.5	51.5	46.25	47.75	47.5	38.5	50.5	51.25	41.75	46.75	40.25	48.75	45.25	56	46.25	49.5	46	50.5	41	44.5	42.5	49	51.75	48.75	55.5	54.25	51.25	46.5	41.75	53.25	40.75	44.25	41.75	41.75	48.75	45.75	43
182436	42.5	45	47.5	44.75	53.75	45.5	45	47.75	45.75	47.5	51	50.25	47.75	42.5	47.5	47	46.25	41.75	46	43.5	47	42.75	52	49.25	43.5	49.25	47.25	46	41.75	45.25	45	48	44.75	46.25	43.5	43.75	49.75	54.75	43.5	47	41.5	41.75	46.75	45.5	43.25	44.75	41.5	50.25	54.5
182739	52.75	45.75	45.5	50.5	45	45.5	51	54.25	52.5	45.5	42.25	42.75	50.25	52	49.75	49.75	49.5	51.75	49	44.5	44	51.5	46.75	49	41.5	49	38.25	44.25	50	43.5	47.75	44.5	47.5	51	48.75	45.75	42	46.25	55.75	44	52.75	49.75	49.75	41.25	45.5	37.5	55	43	47.25
182840	54.5	46	43.25	49.75	43.75	47.75	46.75	49.5	50	37.5	43.5	45.5	44	48	47.25	45.75	40	45.25	40	40.75	43.5	50	52.25	49.5	40	50.5	46.25	49.75	48.75	47.75	42	47.25	45.5	46	51.25	40.75	43.75	45	44.25	40.25	46.25	48.25	37	45.75	43	39.25	39	45.75	38.5
183034	42.5	44.5	44.25	38.75	50	48.5	50.75	45.5	49.5	42.75	51.75	44.25	47.25	45.75	40.75	48.25	47.75	48	47	48	42	41.5	42.75	49	45	50.5	44.75	52.75	50.5	44.5	43.25	44.25	51.25	39.5	47.75	53.25	48.75	40.5	45.25	48	49.5	51.75	40.5	41.25	43	47.5	47.5	48.5	44.75
185038	37	47	43.75	46	47.25	41.25	47	48	45.25	49.5	47.75	46	42.25	47.25	41.25	42.75	38.5	48.75	43.75	42	48	48.5	45.75	42	43.5	48.25	32.75	48.5	42	46	42.25	46	46.5	46.25	39.25	46.75	48.25	43.75	41.75	49.25	45.25	47.75	46.5	44.5	42.25	37	38.25	45.75	46
185139	48	45.75	49.5	52.5	48.25	45.75	45.5	47	48	47.5	42	38.5	47	44.5	48.25	43.5	46.75	50	49	47	46.75	42.75	48.25	44.25	58.5	47.5	50.25	44	43	41.75	51	46	40.75	47.5	43	50.75	42.5	42	45.25	47.25	44.75	46.75	47.5	44.75	41.25	42	46	35.25	44.25
185341	48.5	48.75	42	48.5	49.25	52.25	52	52.5	54	43.75	47.5	42	53.25	44.25	37.25	48.5	48	47.5	48.5	54.75	52.75	47.25	49.5	50.75	42.5	47.75	41.5	49.5	44.5	50.25	49.5	48.75	47.5	49.5	45	53	52.75	50.5	52.5	58.5	53	53.25	47	46.5	45.75	49	52.5	51.75	48.25
185442	48.25	43.75	47	46.25	47.25	45.25	42.75	46	47	46.25	42.75	45.25	44.75	48.75	44.5	47.25	48.5	52.75	47	42.75	47.25	47.25	47.75	47.25	42.25	46.25	40.75	51	56.25	48	52.25	45.25	41.5	46.75	49.25	44	43.75	47.25	54.5	49	49.5	48	47.75	45.75	47	44.25	50.75	42	57
185846	51.25	43.5	49.75	56.25	51.75	54	45.75	47	51	49.5	50.5	43.5	48	52.25	47.5	46.75	52.25	43	54.25	54.25	54.75	50.25	47.25	56	48	50.25	49.25	50	43.75	53	43.5	46.5	50	48.5	44.75	45.25	51.5	48.5	49	51.25	48	46.75	48.5	43.5	47.25	40.5	51.75	52.5	46.25
185947	46.75	48.25	40.75	41.5	44.75	44.75	47.5	50	49.25	36	47.25	40	43.5	44.25	39.75	49.5	47.25	55	51.25	50.5	48.25	45.5	44.5	50.25	33	40.75	41.5	39.25	50.5	44.25	48.5	39.25	49.75	48.75	52	34.75	40.25	33.75	53.25	45.75	48.25	52	49.5	39.5	48.25	45.25	51.25	54	50.5
186040	46	45.25	40.75	49.75	37	39.5	47	38.75	39.75	39.25	42.25	33.5	39.75	55.5	42.5	39.75	44	47	51.75	44	47	41.5	38.75	54	45	41.25	46.5	35.75	44.75	44.5	45	41.25	49	44.75	46.5	51	43.5	45.75	40.5	47.25	47	45	49.75	35.25	45.25	48.75	41.5	38.5	43.25
186141	48.25	48	47.25	49.25	50.5	47.5	47.75	45.25	46.5	37.75	53.25	51.25	49.5	42.25	46.25	50.75	47	43	52.25	52	47	52.5	50.75	45.5	45.25	39.5	47.25	45	47.5	51.25	39.75	50	53.25	49.5	47.5	44	49.5	41	43.75	46	46.75	45.75	49.5	38.75	52	42.5	44.5	46.25	44.5
186444	45.25	42.75	44.75	49.5	43.75	45.25	43	51.75	50.25	38	44.25	51	46.75	47.75	47.75	45.25	48	38	43.5	44.5	46	46	43	48.25	44.25	51.5	44	49.75	51.5	50.5	42.25	42.25	47.25	43	47.75	43.25	51.75	45.5	46.5	46	47.5	51.75	50.5	46.75	46.5	47.5	48	44.75	45
186545	49	50.5	49.25	56.5	54.5	57.5	48.75	48.75	52.5	46	48.5	46.75	47.75	44	47.5	57.25	49.75	51.5	55	53	54	54	49.5	52	48.25	48.5	43	45.25	49.25	46.25	45.75	45.5	55	48.75	40	53.75	48.25	42.5	56.5	52.25	54.25	48	48.75	46.5	49.5	50	50.5	60.25	57.75
186848	46.25	44.75	46.75	46.75	48.25	48.5	50.25	52.25	48.5	37.75	46	38.25	48.5	49.5	37.5	48	41.25	49.5	47.25	50	53.75	51	52.25	43.75	43.5	51	45.75	43.5	45.25	47.75	50	41.75	49.25	46	40.5	50	48.25	47	47	47.25	47.5	50	51	38.5	46.5	46	39.25	49.25	41.75
187143	48.5	45.25	47.75	52.25	50	50	49.5	45	50	39.5	50.25	43.75	49	44.75	38	51	49.75	46.25	49.5	46.5	48.75	52.25	50.75	51.25	37.5	39.75	40.5	47.5	50.25	46.25	46	44.25	53.25	46.25	40.75	51.5	49	41.75	46.5	49.75	49	47	47	37.5	41.25	38.75	44	45.25	51.75
187345	48.5	51	40.75	50.25	45.25	46.5	53	45.25	46	50.25	43	40.5	51.25	45.25	43	47	43	42.5	48.75	45.75	39.25	42.25	46	44.25	47.75	44.5	42	45.75	50	54.25	53.75	44.25	51.75	44.5	51	52.75	39.5	38.75	47.5	46.5	43	42.5	43.75	40.5	43	49.25	36	39.25	42
187547	53	42.25	44.5	46	43.25	55	53.25	51.25	50.5	41.5	42.75	31.5	43.75	50.75	48.25	47.25	43.5	52.75	45	42.25	43.25	46.75	49.25	49	53	38.5	39.5	49.5	43.75	46.5	50	42.25	44.75	42.5	42.5	48.75	42.75	43.25	48	48.5	48.5	52	43.75	37.25	43.5	42.75	44.75	45.25	49
187850	45	47.75	46.5	46.5	42.5	47	46	46	46.75	45.25	45	47.25	40	46	46.25	44	46.25	39.75	47.25	46.25	50	46.5	46.75	45	44.5	56.25	42.75	44	46.25	51.5	41.5	46.25	59	48.25	46.75	49	40	43.75	54.25	49	52.5	53.75	44.5	42	40.75	46.5	54.75	51.75	49.5
188145	42.75	50.75	43.25	48.25	44	48.75	46.5	40.5	43.25	44	46.75	47.25	42.5	42.25	44	43.75	49.5	49.75	50.75	48.5	43.25	44.25	47.75	49.5	39.5	39	41.75	41	42.25	56	44.75	42	50.75	45.75	47.5	45.75	49.25	39	37.75	46.75	48.5	47	51.25	37	39.25	42.5	42.25	42.5	48.5
188347	45.75	49.25	43.5	44.25	43	43.5	49.25	49.25	45.25	46.75	49.75	44.5	43.25	48	42.5	43.75	48.25	52	48.5	46	46.25	47.25	48.25	46	30.75	46.25	39.25	44.75	42	50.75	46.25	41.5	50.5	45	47.5	45.25	39.5	38.75	46.5	43.5	47.75	50.25	50.75	56.25	42.75	41.25	46	43.25	48
188448	49.5	47.75	44.75	40.75	41.75	44	46.5	48.5	51.25	46.25	45.5	38.75	46	42	37	43.25	45.75	43.75	40.5	47	46.25	42.5	48.75	50.75	52.25	42	41	44.25	49.25	42.75	50.5	48	50.75	51.25	46.25	44	40.5	39.75	44.75	50	45	45.75	48.75	47.5	46.5	40.5	43	47.5	45.75
188549	47	47.75	47.5	43	38.5	42.5	44	42.25	41.5	38.5	35.5	38.25	42	49.75	43.75	42.25	42.25	35.5	44.5	39.75	44.5	43.75	48.25	44	44.75	44.25	47.25	46	46	42.5	46.75	47	48.5	42	53.25	49	46	42	51	46.75	45	43.25	40.25	36.25	40.5	43.25	43	38.25	41.75
188751	48.75	50.75	55.25	50.25	46.5	53	49	54.5	51	42.25	49.25	51	53.75	50.25	49.75	54.5	47.5	47.25	56.75	45.75	45.5	48	46.25	47	44.5	45.25	54.5	49.5	50.25	50.5	49.75	50.75	47.5	46.25	49.25	54	52.5	52.25	52	50.5	54.75	48	50.75	51.25	48	45.25	51.75	50.25	49.5
189349	44.25	47	42.5	47.5	44	42	45.5	48.75	45.25	39.75	45	43.5	40.75	43	48.5	47.75	44.25	46	47	45.75	39	44	44.5	46.75	44.75	45.75	43.75	43	44	44.25	44.25	55	43	47.5	39	41	42.75	43.25	50	43.5	49.5	46	49	35.75	46.25	45.25	40.75	47.5	50.5
189450	51.5	48.25	51	53.25	47.75	45.75	48	50.25	47.25	43	45.25	44.25	42.75	43.5	41.5	49	49.5	51.75	46	50	53.5	46.5	45.5	53.25	50	50.75	44.5	44.25	45.75	47.25	48.5	47.5	44.75	47.5	42.25	53.5	51.75	49	45.5	50.75	48	45.5	47.5	43.25	51.75	45	47.25	56	44.25
189652	42.5	41.75	44.25	43.25	42	43.5	44	49.25	48	41	41.75	35.25	42	55	47	39	46.75	46	45.5	40.75	43.75	48.5	46.5	48.75	37.75	43	44.5	41.75	49.75	42.75	44.25	52.25	40.75	49.5	52.75	50	44	44.5	48	47.75	46.75	37.75	44.5	45.75	42.75	33.75	45	48.75	43.25
190031	39	47.5	48	38.75	41.75	40.5	49.25	39.5	46.5	38.75	49.5	43.25	45.5	40.5	39.75	49.75	45	44.25	45.75	41.25	43.25	43.75	50	42.25	39	42.25	45.5	41.5	46.5	43.5	44.5	39.25	43.25	46.75	40.5	46.25	45	39	49.75	47.25	48.25	51	40.5	44.25	41.25	43	47.5	47.5	49.5
191033	47	50.25	48.5	43.75	47.75	50.25	48	52.5	49.75	44.25	49	41.5	46	44.25	46.5	45.5	41.75	47.25	51	42	46.25	50	53.5	48.5	45.75	47.5	33.75	42	40.5	44.25	44	41.25	45	43.25	39	50.25	50	50.25	47.75	45.25	49	45.75	47.5	34.25	41	40.75	45.75	48	53.75
191235	43	45.25	42	43	45	49.75	44.75	51.25	46.5	45.25	50	50	45	39.25	37.5	50.5	42.25	44	48.25	44.5	45.25	46	45.75	48.5	40.75	44.75	37	32.5	44.25	47.75	45.5	40	50.5	48.75	44	44.75	48	35.75	44.25	49	52.75	41.25	47	38.75	46.25	45.5	41	51.25	45
191336	48.5	47.25	42.75	43.75	44.5	46.75	47.5	46.5	46.25	43.75	34.25	42	44	40.75	34.25	46.75	50.25	48.5	42.25	44.75	42.75	46.5	40.75	49.5	40.25	45.25	40.5	38.5	48	44.5	49.5	36.75	45.75	51	47.75	48.75	50.5	40	51.25	52.25	50.5	46	41.5	45.5	44.25	44.25	46.5	50.75	44
191437	49.5	47.5	48	48.5	49.25	49.25	48.5	51.25	47	49	42.75	45.75	47.75	48.25	41	47.25	44	45.5	51.75	49.75	48	47.25	49.25	48.75	45.75	46	46.5	34	46	47.5	48	43.25	49.75	51	47.5	42.75	49.75	35.25	51	46	47.25	48	48.25	41.25	49.5	36.75	47.25	54.25	44.25
191841	38.75	50.25	41.5	40	42.5	41.75	36.75	42.5	46.25	45.25	48	45.25	40.25	42.5	47	44.5	49.5	45.5	43.5	44	47.25	39.5	45	52	45	35.75	43	43.25	49.5	51	48.75	40.25	47	43	46.25	40.5	42	40.5	43.5	43	44.5	42.25	47	41.75	42.75	37.5	41.5	47	44.75
191942	48.5	42.25	41.25	49.75	45.5	41.75	47.5	43.25	43.75	48.75	45.25	48.75	45	51	43	45.75	50.75	36.75	41.75	42.25	43	49.75	43	42.75	39.5	49.25	43.25	47	50	43.5	50.25	45.25	47.5	49	49	45.25	49.25	45.5	48.75	47.25	44.5	46	50.25	43.75	58.25	47.75	47.75	42.75	50.5
192035	50	49.5	49.5	51.25	48.75	48	48.25	48.25	51.25	40.5	49	53.5	49	48.75	39.75	42.5	45.5	47.25	50	43.75	51.75	44	45	48.5	47.75	47	36.5	40	43	45.5	42.5	48.5	55	40.75	48.75	49.5	50.5	45.25	48.25	52.25	40.5	44.5	45.25	46.75	43.75	53.25	50.75	49.75	55
192136	39.5	47	41.25	47.75	44	43.75	52	45.25	43.75	46.75	42	42.75	47.5	46.25	36.75	47.5	54.25	48	49.25	51.5	51.25	45.75	48.5	46	43.5	45.25	39	46	35.75	51.75	49.5	43.75	46	48.25	46.5	47.25	49.75	43.5	50.25	43.75	47.25	47	44.5	47.25	47.5	37.75	50.25	51.75	44.75
192237	48.25	38.25	43	44.75	47.5	46	44.75	43.25	38.75	40.75	45.25	37.75	49.25	39.5	25.75	47.75	43	44	45.25	49	49.25	48.25	48	49.25	53	45.75	37.5	39.5	42.25	45.5	46.5	32.5	49.75	45	44.75	50	41.25	29.75	46	50.5	42	44.5	46.75	40.75	45	33.25	48.25	44.5	44.5
192439	45.25	52.25	49.75	48.5	48.75	50.75	49	47.25	50.5	46	46	41.75	45.25	46.5	48.75	48.25	45.25	50.75	53.75	48.75	49	47.75	44	49.5	41.75	56.5	50.5	42.5	43.5	47.75	45	47.25	48	50.75	50	50.5	39.5	43.25	46	47.25	50	50.75	46.75	44.75	53.75	43.5	51.5	47.25	40
192540	53.25	41.5	45.75	50.5	43.75	45.5	48	44.25	49.5	40.5	41.75	47.25	46	46.5	43	43.25	52.75	41	40.75	41.75	48.75	49.75	43.25	41	52.5	40.25	42.75	40	42.5	44.75	49	41.5	48.5	47.5	44	42.25	43	43	48.25	47.5	49.25	46	46	37.25	43.5	44.25	45.5	46.5	47.5
192641	44	49	41	44.75	44.25	45	44.5	47.25	42.5	44.75	40.5	39.75	45.25	36.75	38.25	41.75	45	49.75	46.25	48.75	49	47	46.25	49	40.75	47.75	41.25	46.5	40.25	42.5	41	33.5	42.5	52.75	41.75	44	49	38.75	46	39.25	52.5	43.25	42	47.75	44.75	41.5	44.25	46.25	40.75
192843	50.5	50.25	43	43.75	41.75	45.25	46.75	49.25	47.5	39.25	50	50.75	44.75	51.75	48.5	46	48.75	50.75	53.25	45.5	45.75	48.25	50.75	54	40	46.25	45.5	52	48.25	53.75	49.75	51.25	52.25	48.75	51.75	49.5	48	41.25	54.75	53.5	43.5	42.5	46.5	36.5	51.25	51.5	47.25	52.75	45
193239	42	52.5	49.5	48	50.25	44.25	50.75	42	39.25	51	47.5	52	46	45.25	48.75	49.75	47.25	44.75	47.75	47.75	48.5	43.25	42.25	50.5	44.5	46.25	42.25	41.75	48.75	44.5	50.75	44.75	39.75	45	45.25	52	54	45.25	43.75	49.25	52.25	45.75	48.5	45.75	50.75	43	45.5	39.5	43
193845	46.75	46.75	50.25	52	48.75	52.5	47	41.5	42.5	43	45.5	42.25	45.25	47.75	43.25	55.25	45.75	49.75	50.5	49.25	49.75	50.75	46.25	50.5	47.25	41.75	51.5	48.75	47	51.75	45.25	46	47.25	43.75	42.5	53	50.25	45	45.25	54.25	46.25	48	52	39.25	39.5	47.25	46	55.75	42
194140	44.5	48.75	42	43.5	43.5	45.25	42	39.5	43.75	41.75	45.75	51.5	44.25	45.75	43.5	39.75	43.5	47	46.5	47.25	47.25	48.75	44.25	50.5	47	42	46.5	40	49.25	41.25	42	42.25	46.25	43.75	45.25	43.25	48.25	44.5	45.25	51	48.75	47.75	49	39.25	38.5	46.75	45.75	47.75	41.75
194443	48	49	53.75	41.75	44.75	42.25	47.5	49	45	46.75	42	41.5	43.75	44.75	41	46	45	43.5	49.25	38.25	48	43	45.75	42.75	40.75	44.25	45	42.25	47.5	46.75	49.5	46.5	49.5	48	41	46.25	50	45.75	44.25	47	46.75	52	51.25	41.25	44.25	48.5	43.25	42.75	50
194645	50.75	48.75	51.75	49.5	46.5	48.25	49	48.75	44.25	50	52	47.5	40.25	39.75	40.25	53.75	53.25	53	49	51.75	47.75	48.75	48	46.25	51.75	48	48	54	42.5	51.5	48.75	40.5	54	47	45.5	50.75	56	44.25	53.75	54	49.75	51.5	46.5	46.75	51.25	48	51.25	48.5	50
194746	48.25	41.5	49	43.25	49.25	44.25	51	49.25	44.5	45.75	44.75	51	43.5	45.5	45.5	43	42.75	49	44.5	48.75	49.25	52.5	46	49.25	49.75	40	37.5	47	57	54	47.5	43.75	45	47.5	47.75	45	44	41	48.25	45.5	45.75	45.5	43.25	38.25	41.75	43.5	47	41.25	47.75
194847	44	45.5	37	42.25	46.75	50.25	45.5	43.75	44.25	49.25	44	46.75	46	49.25	44.75	49.25	46.75	44.5	47	46.75	43.25	47	42.5	42	42.5	46.5	48	45.5	42.25	51.75	46.5	41.5	48	43.75	50.75	46.5	38.5	36	43.75	57.25	47.5	43.75	54	36.75	45.5	37	46.5	51.25	50.25
195041	46.5	45.5	43	46.5	45.75	39	42.75	44.75	44	39.75	38.75	34.25	51.25	38.75	44.5	46.75	37.5	46	47.5	44.5	43.75	46.75	45.75	49.75	38.75	43.75	47	35.25	44.75	40.75	41.25	41.75	37.25	41.75	42	43	49	39.5	40	45.75	49.75	50	49.75	35.5	46	35	47	40.25	43.75
195445	44	39	48.75	47.5	46	44.25	42.75	46	43.5	45.25	44.5	51.75	45.75	44.75	46	44.25	43.5	39.5	44.25	41	47	47.75	41.75	50.75	48.5	42	45.75	43.75	46.5	45.25	45	46.5	45.75	52.5	52	49.25	45.5	48.5	44	50.75	46	43.5	46.25	42.5	41.25	39	40	42.5	39.5
195647	44	44	44	44	47.75	45	49.25	48.25	45	37.25	47	29.5	45	45.5	48.75	51.25	47.75	50	43.5	47	51.5	45.5	44.25	52.5	45.25	46.75	39.75	44.75	49.5	46.5	40.75	44.25	46.75	47	43.75	44.5	43	46.25	44.75	43.25	43.25	46.25	43.25	37.75	50.25	43.25	44.75	43.25	42
195849	49.75	47	44.75	50.25	46.5	50	56.25	49.25	50.5	46	48.75	48.25	47.25	50.5	36.5	48.25	50	47.75	52	45.25	46.75	46.75	47.25	40.75	49	48.25	46.5	42	45	47.25	45.5	34.5	48.5	46.5	44.25	53.5	50	45.5	44.25	54	48.5	50.25	49.5	50	50.75	37.5	46.5	47.75	47
195950	46.75	52	45	49.75	49.25	47	47.5	49.5	44.5	45.25	50.75	41.75	46.5	46	43.75	45.5	47.5	46	44.5	51.5	50.5	52.25	46.5	37	42.25	48.25	42.5	40.75	44	46.25	48.25	50.25	48.5	43.75	44.25	50.5	38.75	41.75	47.75	40.5	46.25	55.75	41.75	38.75	43	43	42	49.75	43.5
196144	43.75	49.75	41.75	42	49.25	44.5	44	36.25	30	37.25	41	43	39.75	51.25	40.75	47.75	44.5	48.5	47	45.75	50.5	48.5	43	45	34.75	46.25	44.75	44.75	51.25	55.25	40.5	31	43.25	50.75	39.25	43.5	34.75	36.5	48	45	43.75	45	39.5	29.5	39.75	23.75	41	47.5	48.5
196346	43.75	49.25	38.5	42.25	48	42	47	42	42	44.5	42.5	47.25	46.5	42.5	32.75	43.75	41.5	48.25	46.5	48	49.25	47.25	44	46	42	48	36.75	40	41	42	46.25	49	47.25	42	36.5	45.75	53.5	44	42.25	42.75	51	42.25	45	43	41.25	42.25	48	46.5	44.75
196750	45.5	54	46	45.75	45.25	43.25	46	48	52.5	48.75	39.25	34	46	38.5	39.75	48.75	42.75	48	50.5	44.25	46.75	49.25	45.5	40.5	51	48	47.75	44	43.75	39	47	40.5	40.75	43.25	31.75	53.25	44	48.5	56.5	52	46.5	50.5	47	55.25	49.5	37.25	51.25	47	49.25
197348	49.5	44.5	35.75	46.25	42	40.5	43.75	47	45.25	39.25	41.5	35	48	49	44.5	39.25	44.75	45	46.25	43.25	42.75	44	41.75	51.5	45.5	43.75	42.25	45.5	49.75	43.25	43.5	46.25	42.25	45	43.25	45	47.25	41.5	49.25	43.5	46.75	36	43.25	31.75	44	42.75	39	38.5	46
197550	42.5	46	44.25	45	49.25	49.5	46.5	48.75	48	42	45.25	40	48.5	49.5	47.25	46.75	37.25	47	47.75	47.5	51.25	52.75	49	43.25	35.5	47.75	45.75	51	44.5	46	44	49.75	51	45.25	43.5	47	37	40	52	49.75	51.25	40.5	45	47	44	41.5	41.75	41.25	40.75
198047	54.25	57	51.5	48	47.5	50.25	46.25	43	47.75	42.25	43	51.25	46	44	43.25	46	53.75	54	50.75	52.5	50	50.25	54	48.5	49.25	45.25	32.25	48.25	47.75	51	50	38.5	48.25	49.25	48.75	51.25	48.75	48.5	50.5	56.25	43.5	50.25	47	36.75	49.75	50	52.75	58.75	51.25
198249	50.75	45.5	51.5	48	50.5	48.25	49.25	49.5	47	44.25	46.75	39.25	52	50.5	47	49	45.75	49.5	48.25	48.75	49.75	43.75	52.5	52	51.75	42.75	49.25	50	40.75	48	51	48.75	45.25	43.5	52.75	49.25	51.25	53	50.5	55.75	48.25	56.25	41.75	36.75	55.25	42.75	46.75	45.25	44
198350	49.75	44	44.5	51	48	43.75	46.75	43.5	52.25	45.75	48	46	50.5	46.25	42.25	57.25	46.75	48	44.5	54.5	43	44.75	48.5	47.75	46	52.75	43.75	47	49.25	44.75	50	42	51	48.25	44.5	47.25	45.5	40.5	51.25	45.5	47	49.25	45.75	34.75	43.75	43.5	49.5	51	49.5
198451	45.75	47.5	45.75	45.5	56	43	48.5	46.75	44.75	43	43.75	44	47.75	44.5	42.25	49.5	49	43.5	58	48	51.25	47.75	46.75	48.5	40.5	51.5	42.75	48.25	46.5	50.25	46.5	41.75	48.5	42.25	46.25	49.25	48.75	49.75	46.25	46.75	49.25	43.5	52.75	40	45	49	46	48.5	49.5
198653	47.25	49.25	49.5	45	41.25	43.5	49.5	51.25	49.75	39.75	40.25	40.75	47.25	44.75	49	40.25	39.5	51.75	39.5	42.5	44.75	48.75	43	54	37.25	47	44	39.25	47.5	47.5	54.25	51	48.25	53.25	44.25	49	39	45.75	51.75	49.5	49	45	46	42	43	43.75	42.25	35.5	41.5
198855	41.5	45	38.75	42	43.5	46	54	43.5	42.5	45.25	48.5	33.75	41.5	44.25	41.25	45	46.5	41.5	46	44.25	45	50.25	49.25	49.75	47.25	34.75	48.5	44.5	42.5	40.75	52.5	45.25	40	40.5	51.25	46.5	37.25	34.25	48	47.25	48.5	48.5	48.25	39.75	42.25	49.25	44	49.25	47
199150	47	45.75	49.25	44	47	45.5	46.25	47.5	46.5	48	47.5	48.25	48	49.5	47.75	48.5	45	50.5	49.5	44	45.75	51	45	42	45	44.5	44.25	47	49	44.75	48	43	54	45.5	47.5	54.25	51	45.25	54	45.25	50.25	46.5	39.5	49	53.75	49	51.25	50	49.25
199251	45	43	43.25	48.25	46.25	47	46.75	36	37	36.75	41.75	31	44.5	43	48.5	41.5	49	43.25	45.5	45.25	46.75	43	45	48.25	33	46	42.25	42.5	38.5	39.5	46.5	43.25	43.5	44.75	45.25	40.75	42.5	36.75	47	48.75	49	43	52.5	36	39.75	38.25	44.75	46	42.25
199352	39.5	45.5	40.75	40.25	36.5	40	41	47.75	43	44.75	49	42.25	42.75	49.5	52.5	43	46.75	45	47.5	42.25	45.25	46.5	37.5	44.75	51.5	49.75	48	43.5	46.5	51	48	51.5	48	47	46.5	40	42.25	44.75	46.5	48.5	50.25	44.25	52.75	50	46.5	46.25	50.5	44.5	49.75
199453	50	40.75	55	49	50.75	52.5	48.5	46.5	47.75	46	45.25	44.25	46.5	48.75	49.25	46	51.5	48.25	49	47.5	51	55.75	44.25	52.25	45.5	54	49.5	41.75	50.25	47.75	48.25	50	48.25	49.5	45.75	49.75	44.5	47.75	49.5	49.25	55.75	43.5	46.75	45.75	48.25	48	48.25	50.75	47.75
199655	51.5	45.5	46.5	44	41.5	50.25	54.25	46.25	43.75	42.75	42.25	41.25	40.5	50.75	46.5	43.75	51.5	46.5	49.25	48.75	52.5	52.5	51.5	47.75	45	44	50.75	41.25	54.75	47	48.75	47.5	45	47.25	47.25	41.75	44.75	47	51.25	51.5	48.5	52	37.5	47.75	49	44.25	44	45	45.25
199958	49	43.75	42.5	47.5	43	38.5	48	49.25	49	42.75	46	42.5	43	49.5	51.75	45.25	44	50.25	49	47.5	47.75	44.75	50.5	49.5	39	38	44.75	49.25	45.25	41	46.25	42.25	49.75	47.75	49.5	46.75	41	44.5	45	42.75	48.5	46	46.75	39.75	44.25	50.5	49.75	45	47.25
200008	46.5	46.25	44.5	48.5	48.5	43.5	50.25	41.75	41	49	49	33.5	47	37	28.75	53	39.25	47.25	45	41.5	45.75	53	35.75	49	50.25	44	47.5	46.25	45	46.5	45	35.5	46.5	41.5	36.5	46.75	41	41	47.5	45.25	48	44.5	50.5	41.5	43.5	39	47	45	50.75
200109	47	43.25	46.5	43	42.25	42.25	48.25	42.25	45.75	35.25	41.75	40	45.75	44.75	45	50.75	43.5	47.25	46.25	50.25	48	43.25	50.75	45.75	43	47.75	42.25	43.75	42	45.5	47.75	48	47.5	41.75	45.5	47.25	41.5	48.25	47.25	46.75	47	47.25	47.75	31.75	38.5	40.5	45.5	43.25	36.75
200311	46.75	47.75	38.5	43.25	45	45.75	45.5	38.5	43.75	45.25	29.25	41.25	41.25	44	36	40.5	43	44.25	38.5	41.75	40.5	46	48	47.75	42.5	45	36	49.25	32.5	43.75	51	42	46.5	37	37.5	44.25	42.25	44	43.75	41.25	41	47	48.75	34.5	43.5	45.75	44.5	40	44.75
200513	47.5	50	43.25	53	53.75	48.5	48.5	48.75	52	52.25	46.5	41	53	47.75	40.25	51.75	48.25	48.25	50	51.25	42.25	45.5	44.5	54.25	47.5	38.75	40	40.75	42.75	46.25	47.5	46.5	49	44	44.25	53	45	46.5	43.5	48	49	43	51.25	42.75	41.5	51.5	49.25	52	43.5
200614	48.75	45	49	47	45.75	45.75	44.75	45.25	44.75	49.5	50.75	40.5	45.25	41.25	45.75	47.5	43.25	44.75	43.5	41.75	42.5	46.75	42.25	50	47.75	43.5	44.5	37.25	33.75	36.75	41.5	44.5	36.75	40	37.25	48.5	48	36	46.5	43.5	45.5	48.25	52	45.75	50.75	49.75	45.25	44.75	41.5
200917	36.75	45.5	43.5	39.75	45.25	47	47.5	45.5	50.75	43	46.5	47.75	44.25	45.25	41.25	46.75	54	52.25	46.25	42.75	46.5	43	47.5	49.25	49.25	43.75	36.75	48.75	43.25	49	46	38.75	44.25	47.25	46.25	52.75	38	36.75	44.75	46.5	46.5	50.5	41.5	45.5	42.5	47.25	50	43.25	47.5
201111	45.75	49	43.75	43.75	48.25	47.75	44.5	45.75	48.25	42.75	45.75	42.25	51.5	45.5	46.5	46.25	52	50.75	50.25	41.25	47.5	48	48.25	50.25	45	46.5	46.25	45.5	42.75	49.5	39.75	52	51	45.75	42.75	45	53.75	54.75	46.75	41.75	41.25	40.5	54.5	48.5	42.5	49	47.25	50.25	44.25
201414	43.25	41.5	47.75	46.25	39.5	36.75	35.75	39.75	41.75	33.5	47.25	41.75	42.25	43.75	32.25	44.75	46.75	40.5	37.5	44.75	43.5	43.5	38.25	40.25	48	41.5	47.5	48	43	49.75	50.25	40.25	45.25	48.25	45.5	46.25	31.75	31.25	41	47.75	49.5	45.75	38.75	30.5	44.75	41.5	41.5	45	43.25
201515	46	51.75	46	51	47.25	50	50.25	45.25	47	42.75	45	43.5	44.25	50.5	44.75	50.5	46.25	49.75	52	49.75	53	49	50.5	54	48.75	48	48.5	47.5	49.25	54.5	51.5	43.5	49.75	50.5	54	48.5	47	46.25	44.25	47.5	45.75	47.25	48	38	43.25	39.5	49	50	46.75
201818	46.5	47.75	45.5	47.25	47	49.25	46.75	53.25	45	46	45.75	45	47.75	45.5	44.75	50.75	45.5	40	46.5	49.25	44.25	42	48.75	49	40.25	51	37.75	41.25	45	51.5	48.5	42	48	48.75	42.75	49.5	44	40	51.25	47	52	48	52	40.75	39.75	45.25	36	44.75	41.75
202113	41.5	50.5	38.5	44.75	47.5	48	45.5	50.5	44.75	37.75	39.25	40	40.5	52	48.75	42.5	41.25	43	43.75	44	44.25	46	42	48.25	39	44.5	45.75	43	50	50.5	42	47.25	47.5	51.25	50	42	52	46.75	47.25	49.75	48	42	50.25	42.5	49.75	40.25	47	43.75	42
202719	35.5	43	49.25	39.5	39.75	46.75	45	50.75	51	40.75	41.75	42.75	41.75	42.25	46.75	42.75	46	43.5	45.5	47.75	45.5	45.5	46.25	45	42.75	31.75	42.25	48	45.75	42.75	48.25	41.25	50.25	42.75	53.75	47.75	41	43.75	44.75	51.75	47.25	42.5	42	41.75	47.75	40	46.25	49.5	41.75
203418	49.5	48	44.25	46.5	50.25	47	46.75	47.25	45.75	40.5	41.5	43	46	36.75	43.75	47.5	43.75	46	46.5	50.75	45	44.75	48.75	46.25	46.75	45.25	36.5	50.5	49	49.5	44.25	37.5	45.75	40.5	39.75	44.5	44.75	47.75	42.5	48.25	46.75	48.5	48.5	39	41.25	37	46.75	48.75	52
203923	52	51	49	46.75	44	54.25	49.5	51.5	47.25	49.25	44.5	45	44.75	51	47.5	46.75	44.25	44	51.25	45.75	50.75	49.25	51.5	47.75	47.25	48	46.25	40	43	48.5	49.5	41.25	46.75	44.5	52.5	46	50	46.25	48.5	49.75	51	52.75	49.5	44.75	43.25	44.5	47	49.25	48.25
204016	47.5	47.25	48.75	47	49	41.75	44.5	46.25	45	41.25	46.75	40.75	42.25	53.25	46.5	43	40.75	46	40	39.75	43.75	40.5	46.25	51.75	45.25	42.75	34.25	43.5	44.25	47.25	47.75	47.5	50	48.25	40.25	40.25	45	41	46	51	50.25	46.5	45.25	40	41	42.75	45.75	44.25	41
204218	43.5	50.5	46.75	39.75	50	50.25	44.5	47	46.75	41.25	43.5	24.5	44.25	47.5	46.5	47.5	48.25	46	50	48	49.75	46.25	47.5	40.5	45.5	52	47.25	48	44.25	41	45.75	53.5	43.5	45.75	42.25	52	51.5	50	46	47.25	41.75	52.75	50.75	43.25	44	40	44.5	48.75	46
204319	48.75	48.5	49.5	38.75	42.75	45.75	45.75	52.75	46.5	37	44.75	40.75	43.75	45.75	43	45	44.75	48	50.75	46.25	39.25	44.25	49.25	44.75	42.25	46.25	45	42.5	52.5	50.75	49.5	47.75	46.5	43.5	46.75	39.5	42.25	45.5	42.5	45.75	49	46.5	48.25	44.5	37.75	35.25	44.5	45.5	46.75
204420	41	44.5	40.25	41.25	42.5	45.25	44.25	45.5	45.5	42.5	44	41.5	42.75	45.75	47.5	41.5	34.5	41.75	48.75	48	48	48.75	45.5	43.5	38.5	46.25	49.75	48.5	45.75	47.25	46.25	46	50	50	46.25	52	39.5	40	47	44.25	51.75	46.5	39.5	39	37.25	46	45.75	46.5	44.5
204521	46.75	46.25	47	49.5	43	46.75	43.5	48.5	42.75	40	49.75	41	45.25	40.75	40.5	41	43.75	42.75	46.25	45	46	47.75	41.5	46	40.75	45	46	38	44.25	44.25	50.25	42.25	44.25	41.75	39.75	49.5	44	46.5	44	45.5	40.75	41.5	43.25	40.25	38.25	42.25	43.25	45.5	42.25
204622	48.75	47	53.75	48.5	49.25	43.75	42.25	49.75	42.75	44.75	42.25	47.25	51.5	44	42	47.5	47.75	47.75	48.75	53	53.75	48.5	49.25	47	47	40.25	47.25	41.25	42.5	42.5	49.5	43.25	45.5	46.75	52	50.25	48.75	49.25	41	47.25	52	41.75	49	45.75	39	43.75	44	46	43.75
205119	51	45.25	46	47.75	50.75	47.75	48.75	39	42.5	45.25	49.75	45.25	49.75	50.25	50	44.5	45.25	48.5	46.5	55.5	47.5	48.25	48.25	49.5	44.5	46.5	48.5	42.75	45.5	51	50.25	44.5	52.25	45.25	43	44	47	47	43.5	43	42.25	49.5	49.25	47.5	42	45.5	50	52.75	45.25
205220	46.5	53.75	34.25	42	46.5	43.75	45	42.75	40.25	39.5	45.25	43.75	43.5	38.5	35.5	47	44	47.25	49.5	48	47.25	44	51.25	39.25	47.5	43.5	39.25	44.75	38.75	46.25	43.5	37.75	47.5	43.75	48.25	48	34.75	37	50	39.75	52.25	43.5	42.75	47.25	38	42.75	40.75	40.25	47.75
205725	48.75	46	48.5	46	45.75	43.75	48.25	40.25	44.75	43.5	46.25	43.25	39.75	47.25	41	42.5	46.5	43.25	45.25	49.75	51.75	49.5	48.5	49	37.75	45	43	40.75	46	45.5	49.75	38	48	44.25	48.25	53.25	43.5	40.75	40.5	41.25	43	51.25	45.25	43.25	38.75	47.25	40	46.75	40.5
205826	43.5	44	49.25	46.5	42.75	44	46.5	46.25	41	47.25	44.5	41.75	48	52.5	48.5	48.75	50.75	47.25	45.75	50	43	49.5	43.75	43.25	39.25	42.75	43	44.5	48.25	49.5	47	32.5	42.75	48.5	43.25	46.75	41.5	46.75	45.75	44.5	49	47.5	48.25	42.25	41.5	46	43.75	41.75	51.25
206222	52.5	48.25	43	45.25	52.25	49.5	44.5	40.75	42.5	46	45	39.25	49	48.5	49	49.75	48.75	45.5	51	48.25	48.75	48.25	46.5	41.25	48	43.5	44	48.25	47	47	51.75	38	47.5	51	42.5	40.5	42.75	47	44.25	47.25	44	43.75	43.5	44.5	45	45.25	48.75	48.25	49.75
206323	41	44.75	41	47	47.25	49	45.25	48.5	42.25	43.75	42.75	40	48.25	42.25	45.75	46.5	45.5	46	44.75	43	40.75	44.25	44	51.5	41.75	47.5	43	45.5	49.25	49	44	42.25	43	42	47.25	41.5	49	40.75	51.5	49.25	49.75	44.5	39.75	31	37	45.25	41	43	45.25
206525	49.5	47.25	44	49.75	48.25	44	45	45.5	43.5	41.75	48.5	41	49.25	47.75	48.75	50.25	48	44	53.75	44.75	39.25	40.25	50.5	40.5	47.75	49.75	45	48.5	40.75	45	48.75	44.75	48	47.5	47	46	44.75	47	52.5	47.5	47	44.25	50.75	43.75	44.25	43	53	46.75	50.75
206727	47.5	49.75	43	44	49.5	43.25	50	43.25	40	46.5	47.25	47	41.25	50.75	47.25	43	52	56	39.5	46.75	40.5	50	49	48.25	36.25	43.25	45.5	35.5	46.25	50.25	48	48	49	49.5	48	46	49.75	50.5	53	49	43	50	41.25	44.5	40.75	41.25	50	49.25	49
206828	46.75	45	52.5	48	47.75	46.5	50	43.25	42.5	44.5	36.25	32.25	46.75	44.25	41.5	40.25	47.75	49.75	41.75	43.25	47.5	50	46.5	49.5	43.25	45.75	42.75	53.75	39.25	42.25	39.25	38.75	42.25	40.75	41	47	43	37	44.5	35.25	41.25	45.5	41.25	40.25	45.5	43.5	47.25	43.75	46.75
206929	41.25	46.5	48.25	46	49.25	50.25	46	47.25	48.5	52.25	49.5	44.75	45.25	44	40.75	47.25	48.25	52.75	45.5	48.5	51.25	53.75	57	48.75	42.75	45.75	51.75	47	46.5	50	42.75	43.25	49.25	48	47.25	47.25	42.5	41	53.75	49.75	55	44.5	47.25	48	44.25	39	49.25	45.5	48.5
207123	59.75	47.75	45.5	49.5	51.5	48.75	49.25	49	48	45	43.75	44.25	49.5	44	39.25	50.75	40.5	53.5	47	43.25	45.25	52.5	43	45.75	39	47.5	40.5	46.25	47.75	48.25	49.25	41	51	49.25	47.25	46.25	39.25	33	47.75	52.75	47	51.25	49.25	41	38.5	40.75	48	46.25	52
207426	53.5	51.5	50	57	52	50.5	47.25	49.75	50.5	50	40	33.75	51.75	49.75	50.5	48.75	45.25	46.75	49.25	46	44.5	48.5	44.75	48.5	45.75	48	49.75	49.75	46.75	43	48.75	47.5	52.75	47.5	48.75	52.25	53	42.75	51	46.25	50.25	48.5	47.5	41.25	52.5	42.25	44.25	56.25	55
208024	51.5	49.25	44.75	49	43.75	43.5	44.25	49.75	50	49	44.75	39	43.25	50	39.25	46.5	45.75	47.75	45	45.75	44.5	43.5	46.25	52	41.5	49	46.5	48	42	43.75	49.25	43.75	46	41	40.25	48.25	44.5	44.75	49	52.75	50.5	46.25	47.5	42.25	38.5	39.75	38	46.5	43
208125	49	50.75	49	47.25	44.25	47.25	42.75	46.25	46.5	56.5	45	49.5	48	50	42.25	48.75	44.25	44	51.25	51.75	43.5	47.5	54.5	51	46.75	49.25	44.5	49.5	43.25	44.25	47	48	43	47.75	47	46	49.5	47	46.5	49.5	49.25	46.25	46.5	44	48.25	45.25	46.75	51	52.25
208226	53	47.5	48.5	53	53.25	50.5	52.25	49.75	47	49	48	38	50.25	53.5	51.25	49.25	46.5	48.25	51	49.25	48.5	46.5	51.25	56.75	45	43.75	45.5	42.75	49	47.25	49.75	43.75	48.5	53.25	51.75	47.25	50	42.75	48.25	47.75	48.5	50.25	48.75	41.75	37	39.75	47.5	45.75	43.75
208327	48.5	46.25	44.5	44.5	47	50	40	47	49.5	46.75	47.25	44.5	51.75	52.5	45.25	44	48	51.5	42	50	46	42	43.75	50.25	41	44	43.25	41.75	45.25	53.5	49	42	49.25	48.5	46	48.75	48.25	49.75	50	44	44.75	46	46.25	46.25	46	46.75	47.25	50.5	49.5
208630	47.5	45	49.75	53	53	50.25	48.25	52.75	45.5	48.25	48.75	49.5	43.25	46.75	48.75	47.75	45.25	43	52	45.5	43.75	46.25	48.5	53.25	52	54	48.75	48.25	47.5	47.75	50.5	43.25	51.25	50	52	46.5	52.75	43.75	45.75	48.75	49.75	51.5	43	43.5	41.25	45.75	45	47.75	45.5
209127	50.25	51.75	43.5	39.5	41.25	41.5	41.75	46.5	48.5	37.5	42.25	35.5	39.25	45.75	41.25	37.25	43	50.75	38.75	41.5	45.5	48.5	43.5	47.25	43.5	50.75	41.25	46.25	40.5	42.25	42.25	47.5	44	36.25	40.25	46.25	50.25	49.25	53.25	50.5	46	41.25	46.25	38	42.75	38	50.25	39.5	41.5
209228	47	47	42	47.75	42.5	44.25	45	47.25	45.25	44.5	42.25	39.25	46	49.5	39.75	51	41.25	44.75	50	48.25	46.25	42.25	46	47.25	44.75	48.25	44	37.5	46.25	43.75	46.25	48.75	42.5	41	44.5	44.5	42.5	39.25	52	46.25	50	43.25	53	40.5	43.75	35.75	47.25	47.75	43.5
209329	44.25	44.5	44	40.5	39.25	41.5	46.25	48.75	41.25	43.75	35.75	34.5	43	43.75	37.5	40.25	39	46	40.5	45.5	44.75	45.5	43.25	47.25	33.75	41.25	35.5	41	43.75	48.5	45.25	38	46.75	41.25	49.75	41.25	39	35	46.75	45.25	49.25	40.75	45.5	43.75	41.75	44.5	46.25	43.75	45.75
209834	44.5	51	46	39.25	40	40.5	52	46.5	44.75	41.75	47.25	45	45	44.25	34	43.25	42.5	47.25	43	46.75	48.25	48.5	41	50	46.25	47.75	51	48.75	39	51.25	48.75	43.25	48	39.5	37.5	52.5	50.25	47.25	49.5	47.5	52.75	47.75	41.75	45.25	47	41.25	39.75	41.5	52.5
209935	45.75	46.5	43.5	44	44.75	45.5	44.25	43.25	42.75	41.75	41.5	38	38.25	43.5	38.25	47	47	44.5	52.25	42	46.75	44.5	47.5	44.25	29.75	31.5	46	35.5	38.75	28.75	47	41.25	38.75	28.5	37	44.5	36.75	44.75	42.75	45.75	48	46	40.75	47.75	46.25	40.25	47.5	45.5	45.75
210011	46.75	52.75	50.25	50.5	45.5	43.75	47.75	40.75	50.5	44.25	45.75	46.75	47.25	43.5	44.75	47.25	42	46.5	48.25	49.25	46.5	45	48.25	46.75	37	45.5	42.25	41	50	39.25	47.75	35.75	41.5	47.75	50.75	51.5	53.25	36.75	52.5	45.75	50.25	43	53.75	36.25	41.5	42.25	37.5	44.5	44
210112	38.25	39	48.75	42	45.75	50.25	49.5	39.25	35.75	48.25	42	31	43	44.5	39	45	43.75	37	42.75	50	42	42.25	41.5	52	45.5	44.25	41.75	39.5	44	49.25	48.75	38	46.25	42	44	41.25	44	48.25	51.5	45.5	49	48.75	45.75	36.75	37.5	39.75	49.75	45.75	46.75
210415	44.25	42.25	49	47	46.25	43	48.25	53.25	51.75	44	44.25	45.25	45.75	49.75	43.25	43.75	46.75	44.5	49	46.5	41.75	45.25	41.5	48.75	39.75	39.75	49.75	46.5	49	47.25	50.75	49.5	51	53.25	50.75	42.5	48	49.75	47.25	52	50.5	49.5	44.5	34.5	44.5	45.75	43.75	50.25	50.5
210617	48.75	46.25	45	44.5	49	44.25	48.75	51	52	45.5	39.5	37	48.25	48	45.25	43.25	41.5	45.25	44	44.5	40	38.5	42.5	41.5	45.25	42.75	50	44	48.5	47.75	43.75	43.75	45	38.5	40.5	39	48.75	47.25	43.75	48	51	46	46.25	43	40.75	49.75	47.75	46.5	47
211114	49.5	43	47.5	43.5	41.75	47.25	46.75	48.5	46.5	40.25	45.5	41.75	46	41.25	33.25	46	42	45.75	47.75	40.25	49.5	46.5	48.75	53.25	50.25	43.75	37.75	40.25	28	48	47.5	43	43.75	46	48.75	39.5	33	33.75	39.5	46	43.5	41.75	39.75	39.75	44.75	35.75	32.75	41	38.5
211215	45	49.25	52.75	51.5	46.25	43.75	46.5	39.75	42	49.5	45	54.75	49	48	49	38.25	48.75	50	49	47.5	51	50.25	43.25	48	46.25	40	44.25	44.75	44.75	47.75	52.75	46.5	50.5	49.75	47.25	40.25	47.75	42.5	46.5	47.75	44.25	48.75	47.25	36.25	48.25	48.5	50.5	53	43.5
211316	47.5	48.75	46.5	52.25	51.5	52.5	54	43.5	41.5	42.5	45.75	36.75	46.25	35.75	40.75	48.25	47.25	48	45.25	45.5	52.75	48.75	45.5	43.25	35.25	46.75	45.75	46.75	39	45.75	44	38	48.25	49	44.25	41.5	45.25	42.5	45.75	43	50.5	52	46.5	44.25	43.75	42.5	45	48.5	49.25
211417	46.5	43	49	53.25	46	44	50	48.5	46	44.25	45	43	45.5	51.5	45	44.5	46	44	48	46.25	46.25	39.25	48.5	47.25	36.25	42.5	41	41	44	47.5	52	47	50.75	45.25	42.25	42.25	39	37.75	52.5	43	39.5	45.5	44	42.75	49.5	45.5	44.25	53	43.75
211619	42.75	38.5	32.5	39.25	40	42	41.5	44	51.25	40.75	46.25	38.25	36	39	36.5	39.75	44.25	43	39.75	46.75	49.25	37.5	39.75	44.5	41.5	44.5	43	48.5	41.25	43.5	39.5	46.75	46.5	42.5	46.5	43.75	43	40.5	42.25	40.5	45.25	41	43.75	39.5	34.25	39	46.25	47	45.25
211720	48.25	47.25	53.5	43.25	46	48.75	41.25	46	48.5	45	43.75	44.25	45	45	50.5	48	55.25	53.5	52	48.75	48.5	42.5	48.25	50.75	42.75	46.5	46.5	47.5	47.25	48.5	49.25	50.75	48.25	39.25	54.75	50	46	49	51	52.5	50.75	48	47.25	51	50.25	41.25	49	47	50.25
211821	43.5	41.25	44	45.5	50.25	46.5	49.25	43	38.75	38.5	45.75	43.5	42.25	38.75	37.75	44	37.75	45.75	41	45.75	45.75	45.25	42.5	52.25	39.25	48	44.75	46	42.25	46.5	42.25	42.75	49.25	47	45.5	50.25	41.75	40.25	49.25	48.5	48.75	45.5	49.75	46.5	43.5	38	42.75	43.5	46.25
211922	47.75	49.5	50.75	46.25	48.25	52	47	45.75	54	44.75	49	49	39.5	45.25	43.25	49.25	52.75	52.75	50.5	49.5	53.75	44.25	48.25	48.75	43	52.25	39.25	42.5	53.25	46.75	46.5	56.75	50.75	45	44	50	47.25	49.75	51.25	54	45.75	44.75	50.25	50.5	46.5	42.25	46.25	48	48.25
212015	39.5	40.75	48	39	47.25	49	46.5	45.25	47.75	41.25	53.25	45.25	44	47.5	40.25	50	50.25	52.25	52.75	47	49.75	48.5	48	51.5	46.75	45.25	45.25	44.5	41.5	51.5	44.25	49.25	44.75	45.5	46.5	44	45.75	38.25	52.5	50.25	48.5	44.25	50.5	44.25	42.25	43.5	41.75	50.25	44.5
212116	52.25	52.75	42.5	48.25	45.75	52	49.75	52.25	51	37.75	46.75	44.75	45.5	50.25	42.75	52	43.25	51.25	46.75	52.25	51	47.5	47.5	53.25	35.5	46.25	48.75	43.25	55.5	42.25	49	47.5	49.75	51	52	50.5	44.75	45.5	54.75	54.75	46	46.75	52	43.5	41.5	41.75	42.75	45.5	39.75
212217	48.25	44.5	51.5	45.5	45	40	46.25	47	43.25	49.25	45.75	48.5	43.5	45	40	50	45.75	48.5	48.25	45.75	50.75	44.5	46.75	46.25	44.5	50.75	41.75	48.25	42.5	40	40.75	43.25	43.75	42.5	44.5	38.25	45	44.25	49	53.5	43.5	45	50.5	44.5	45.5	48.75	43.75	53.5	50.5
212318	42.25	48	49	45.5	41.25	48.75	51.75	45	47	52.25	36.75	47	42.75	50	41.75	45.75	44.75	51.75	41	48.75	53.75	48	48	52	47.25	40.75	37.5	48	41.25	46	44.25	32	49	46.5	48.5	35.5	47.75	43	48	40.25	52.75	44.25	44.5	34.5	43.75	41.25	43.25	46.75	47.5
212419	52.25	44.75	40.25	51	49.75	47.25	50.5	47.25	47.75	41.25	47	45.5	51	46.75	40.5	44.25	51	46	47.75	44.25	47.5	44	44.25	51.25	39.25	44.25	48.25	42	43	46.5	48.25	38.5	47.25	47.5	42.75	50	41	46	47.25	58.25	45.25	41.75	44	47	43	40	42.25	46	52.5
212823	50.25	51.5	42.5	45.25	49	49	50.75	50.75	47.25	46	38.75	36.5	41.75	45	46.5	49	47.75	48.75	46.5	46	54.5	47.25	54.5	47	36.75	47	48.75	38	43	50.5	49.75	46.75	48.75	42	49.75	44.25	35.5	38.25	50.75	49	49.5	46.75	44	41.5	40.75	45.5	47	52.5	43.5
213017	43.75	47.25	46.5	48.75	46	48.75	48.25	52	45	37.25	48.25	49.75	50.25	49.75	45.75	46.25	49.5	40.5	55.5	51	47.5	43.5	56	51.5	33.5	40.5	44	47.75	40.25	47.75	51.5	46.25	41.25	53.25	53.25	46.25	43.25	34	46	47.75	48.75	54.25	42.75	39	39.5	43	45.75	51	48.25
213421	47.5	49.25	40.5	39.5	43.25	46	45.75	52.75	48.5	42.75	40.5	45	41	36	35.25	51	46.75	54.75	42.75	43.5	47.25	39.5	48	49.75	46.5	48	41.75	52.5	34.75	46.25	44.5	32.5	45.5	43	47.25	52.25	38.75	37.5	45	48.5	51.25	45.25	45	44.75	42	49.5	47.5	45.75	40.25
213522	48.75	48.5	47.75	50.25	46.25	49.5	48.25	47	48.5	45.75	48.5	47	48	55.5	41.25	51.5	43.25	50	52.25	49.5	50	56.25	43	57.75	42	38.75	45	41	45.5	45	50	47.25	52.75	40.5	49.5	49.5	39.25	49.75	52.5	51.25	49.75	52.5	54	44.5	48.25	45.25	45	45.25	49
214019	41.25	48.5	42.5	42.5	42.5	43.5	48.75	37.5	40.5	45.75	36	50.25	47.5	37.25	38.75	40.5	39.25	54	39.75	49.5	48	49	47.5	50.75	42.25	49.75	51.75	47	51.25	45.5	44.25	38	44.5	42.5	44.75	47.25	38.25	37.25	41.5	40.25	42.5	41	39.5	43	39	30.75	44.5	42.25	39.5
214221	51.25	51.75	43.25	46	42.75	45.25	44.25	43.25	49.5	41	46	47.75	49.5	46	46.75	46.25	44	50	46.5	51.5	46.5	41.75	50.5	49.75	47.5	53.75	50.75	49.75	47.25	47	43.5	44	40.75	44.25	46.75	47.25	44	51	41.75	47.5	43.75	47.5	46.75	42.75	45.5	52.5	49.25	54.5	46.25
214423	46	50.25	43.75	41	39.25	38.75	40.75	43.5	43	38.25	47	40.5	36.5	39.5	36.75	46.25	45.5	45.5	46.75	42	40.25	39.5	52.25	50.25	44.75	41.75	38.5	40.75	41.25	49.25	49	41	51.25	42.5	47.25	42.5	47	48.75	44.75	45.75	48.5	43.75	50.75	45.75	40.25	41.5	42.75	41.25	46
214524	46.75	45	47	49.75	46	43.5	50	49.75	48.25	44.25	34.5	34	49.5	45.5	41.75	51.25	50.75	52.75	51.5	47.5	51.5	48	48	53.75	45	37.75	46.75	46.25	42.25	45	43	52.25	41	50.25	43.75	38.75	46	45.5	50	49.25	45.75	46.25	42.75	40.5	46.5	42.75	47.5	44	48.25
214625	49	55.25	47.75	49.25	47	47	48.75	44.5	42.5	47.5	44	44	44.5	43.5	46.5	48.5	47	47.5	48.5	48.5	45.25	48	44	53.75	40.25	41.5	45.75	38.5	46.5	48.75	49.25	45.25	44.5	47.5	45.75	47	47.25	54.5	45.25	45.75	48	44.75	45.75	43.75	50.75	48.75	42.5	44	42
214726	44.25	45.5	43.75	50.75	45.25	40	43.5	47.5	46	39.25	45	43.25	44.5	44.75	44.75	39	42.25	43.75	38.5	41.75	44	45.25	44.5	45.75	40.5	48	39.5	40	47.5	44	49	44	50.75	41.5	41	46	44.5	41.5	44.5	47.25	49.25	50	49.5	33.25	43.5	42	42.25	44.25	42.5
217126	48.25	43.75	45.25	47	45.25	47.25	49	48.5	48.75	44.5	47.5	43	46.75	51.5	44.5	42	49.25	49.75	41.75	43.25	48.75	49.5	46	48.25	42.5	45.5	41.25	44	48.25	49.75	47	49	46.5	42.75	44	49.5	52.75	49	49.5	52.5	45.75	50.5	49.75	41.25	46.25	37	40.75	47.25	50
217429	43	42.5	46.75	45.75	43	44	53	47.25	48	48.5	50.75	32.75	51.25	42.75	48.5	42.5	45.75	47.75	42.5	43	49	43	48.75	50.25	40	47	38	42.75	45.5	46.25	50.5	44	50	45.5	42	50.75	51	46.75	51.75	51.25	51.75	44.25	48.25	40.5	43.75	42	46.25	43	49
219231	45	46.5	48.25	42	40	47.25	42.5	45.25	44.5	48.25	44.75	37.75	41.75	43.75	33	48	48.25	48.75	45	46.75	51.75	48.75	42	45.75	38	45.5	40.25	42.25	38.5	42.5	38	41.75	50	44.25	39.25	48	48	36.25	49	46	48.5	49	49.25	35.75	43.75	43.75	44	44.25	45.5
220721	49	48.75	50.75	48.75	47.75	45.75	52.25	53.25	52.75	44.25	46	47	47.25	48.75	48.75	44.5	41.5	48	53	47.25	42	55.5	47.25	54	47.5	47.25	42.5	49.5	39.75	41.25	47.5	43.75	45	50	49.5	45.25	49.5	41	50.25	46.25	46.5	51	47.25	46.25	41.75	44.25	50	55.75	49.5
221319	46.5	45.75	45	46	50	49.75	50.25	44.5	43.5	40	47	41.25	47.75	41.75	45.5	53.5	50.25	50.25	55.5	54.25	52.5	46.5	52.5	53	44.25	44.25	48.5	42	44.5	42.5	46	40.75	46	57	51.5	39	43.75	38.75	50	41.75	48.75	47	49.75	50.5	49.75	44	46.75	47.75	50.5
223929	45.75	45	37.75	44.75	48.25	46.5	48.25	38.25	43.5	48.5	45.25	38.75	48.75	48.25	47.75	48	46.75	46.25	46.25	48.5	48.25	46	42.75	50	40.25	40.5	38.75	41.5	48	46.5	49.75	42.5	46.5	44.75	41.75	46	46.75	43.5	44.75	44.5	38.75	46.5	40.25	40.5	45	50.25	40	44	45
224022	44.25	40.25	42.5	44	44.25	45.75	44	44.25	39.75	40.25	40	44.75	42.25	40.5	43.75	42.75	45.25	48	47.75	46.75	47.5	47.75	41.5	50.75	51	40	46	40.25	41.5	43.75	43.25	43	50.25	51.5	46.25	47.5	46.75	44.5	45.5	48	46.5	43.75	42	42.25	42	42.5	40.75	41.5	47.75
227432	46.25	46.75	40.25	39.75	45.25	45.25	44.75	47.25	42.5	45.25	48.75	45	44.25	36	42.75	45.5	47.5	44.5	48.5	45	46	38	44.75	46.5	40.25	48	45	44.25	41.75	47.25	44	46	47.75	43.75	39.75	44	43	38	42.75	46.5	50	47.25	49.5	43.75	46	41	43.25	46.75	45.75
227533	46.25	49.25	48.25	45	48.75	45	43.5	45.75	42.25	38.5	45.5	41	46.75	43.25	45.5	43.25	45.25	48.5	48.25	50.5	46.75	49.75	45	49.5	45.75	42.25	42.25	48.5	40.75	38.5	43	45	41.25	48	43	53	45.75	47	48.25	47.5	47.75	47.25	43.5	36.5	35.5	41.25	48.75	48.5	41
228434	47.75	50	41.75	42	36.25	44	43	42.5	41	30.5	34.25	37	43	38.5	41.75	34.5	37	45.75	41.25	41.5	49.75	43.25	40.5	51.5	32.5	36	42.75	37.25	47	40.5	44	48.5	38	40.75	43	41.25	46.5	43.25	44.25	44.25	47.25	46.25	44.75	40	43.5	40.75	41.5	39.25	44.25
231928	46	46.25	45.75	42.75	42.25	47.5	43.25	51.25	48.25	47	50.75	48.5	47	48.75	38.75	48.75	52.5	49.75	43.25	53.25	50.25	50.75	46.5	41.75	46.75	48.25	44.25	48.5	41.75	49.5	50.75	50.5	46.25	44.75	50.25	51.5	51.75	48.75	49.5	55.25	49.25	50	51.25	41	42	35.75	51.25	49.5	49.75
233326	47.25	46.5	45.75	41.75	42.5	47.25	50.5	44.75	40.25	40.25	42.25	44.25	43.75	48.25	40.75	43.25	51.5	46	49.5	47.25	46.5	47	51	44.5	44	47	42.75	46	49	39.5	43.25	42.75	42	43.25	38.5	44	46	41.5	45.25	47	45.75	48.25	49	38.5	44	47	48.5	44.5	51
236130	42.75	50	36	43	43.75	49.25	48.75	41.5	49	41.75	40.75	40.75	41.75	49.25	43	43.25	44	48.5	46.75	44.75	45.25	41.75	49.75	49	43.75	42.75	36.5	40.75	45.25	46	46.75	43.5	47.5	53.75	47.25	42.5	45.25	35.5	51.25	51.5	44.5	42.5	50	43	52.25	44.25	48.25	43.25	49.25
237334	45	42.5	42.25	49	52.25	45.75	45	43.25	48	42.75	48.25	48.25	47.25	43.5	46.25	44	53.5	45.5	44.75	55.25	46.75	49.25	47	48	40.25	47.5	44.75	36.25	47.5	45.75	48.75	45.75	48	49	53.25	47.5	49.75	41	48	47.5	47	43	47.5	43.25	45.75	46.5	46.5	44.5	43
238033	45	39.5	40.5	40.75	43.5	44	40.25	47	43	37.5	49	32.5	42.5	46.5	44.25	38.75	39.75	46	44	43.75	44.75	51.5	44.5	39.25	38	42.5	43	43.75	42.25	45	47.75	49.75	39.25	47.25	46.5	40	40	34.25	35.75	51	41.75	42.25	51.25	37.75	31.5	30.75	25	48.75	33.75
239136	46.75	53	48.25	49.25	45.75	44.5	44	48	52	45.5	38	34	45.25	54.5	50.25	49.75	44.75	47.75	43.75	50.5	44.75	41	53.75	48.25	37.75	34.75	43	35.75	46.25	43.75	48.25	46.75	47.25	44.75	51.5	45.75	38.25	36.25	49	44	49.25	50.75	37	32.5	35	50.5	48.75	53	48.75
239944	45.5	43.5	44.5	48	47	44.25	49.25	44.5	40.75	40.25	44.5	46.5	46.5	46	40.5	46	51.25	41.5	45.5	47.25	53	46.5	35	42.75	49.25	39.5	50.25	51	45	41.5	55.25	39.5	46.75	41.75	42.75	44	43.5	40.25	47.5	49.75	49.5	42.5	52.25	42.5	40.75	42.75	43.25	46	42
245333	46	53.75	45.25	43.25	48	45.25	47.5	45.75	48.25	38.75	39.25	48.75	43.75	46	46.25	43.25	43	47.5	43	48	55.5	51.25	45	46.5	43	49.5	41.75	44	44.25	44.75	41	45.25	41	45.5	45.5	43	48.5	51.5	45.5	49.25	51.25	47	42.75	45.25	43.75	40.5	46.25	42.75	44.5
246133	41.5	41.75	44.25	46	43.75	47.75	45.25	40.25	39.25	41	31.25	41.75	43.25	43.75	39.25	41.5	43	45.75	44.5	47	48	43	42.75	51.75	36	38.25	35.75	20.5	42	44	47.5	40.75	49	45.5	43	39.5	37	43.25	45	44.5	45.25	45.75	43	37.25	37	34.5	43.75	42.5	43.75
248339	43.75	46.25	40.5	43.5	45.75	48	46.75	48.75	47.25	39.25	40.5	43.5	51	46.25	51	49.25	40.5	39.75	43.75	50.5	47.5	43.75	47	43.25	35	48.75	46.5	51.5	48.75	46	49	39.5	55	52.75	42.25	41.75	37.5	40.5	44.25	43	45.5	42.25	45.5	42.5	48.5	33.5	36.75	48.5	45.75
249947	43	44.25	47.75	47.5	46.5	43.5	45.5	49.25	45.75	41.25	38.5	24.25	42	43.5	42	43.75	40	40.75	44.25	42.25	44	51.5	45.5	48.75	41.25	50	35.25	45.5	41.5	34.5	48	44.5	40.5	45.25	39	45.5	43.25	51	42	50.75	45	49	48	46	45	36.5	42.25	39.25	40
250427	45	46.25	42	38	36.75	48.5	47.5	43.25	45.5	38.75	45.5	36.5	39.5	37.75	30.5	40	41.75	53	45.5	43.75	46.75	48.5	45.25	47.25	46.5	39.5	40.75	44.5	33.25	45.25	46.5	42	45.25	42.25	42	44	43.75	45.5	41	47.75	47.75	41.75	44.25	44.5	43.25	39	49.25	34.5	42
250932	45.5	49.5	49.75	46.75	48	47.5	48	53.5	47.5	47	44.25	42.25	43.5	47.75	47.5	45.25	48.25	45.75	54.25	45	47.5	52.5	44.25	44.25	44	41.5	40.75	37.25	43	43.5	47.25	51.25	42.25	50.25	44.25	51	52.5	51.25	48.75	47	50	51.5	42.75	47	42.5	46	57.25	51.25	45.25
251833	46.25	46.5	48.25	52.25	50.75	46	45.5	52	46.25	48.25	45.25	43.75	51.25	46.25	46.25	44.25	45	46	49.25	46.25	52.75	51.5	44.25	51.75	43.75	45.75	39	39.75	42.75	48.5	44.25	43.75	45.25	43.5	44.25	50.25	48.25	42.75	42	47.25	55	46.5	45.75	51.5	46	44.75	46	54.75	47.25
255639	52	48	44.25	47.75	46	42.25	43.5	44.5	46.75	26.25	47	39.25	51.5	45.75	42.5	43.5	44	42.25	45.75	44	47	47.5	48.75	45	48	44.25	40.25	42	42.75	46	44.75	49.5	35.5	40.5	45.75	43.25	42	48.5	43	45.25	49.5	46.25	44	40.5	43.25	43.5	41.5	47.25	47.25
255740	46.5	45.25	50.25	48.75	47.5	50	45.25	42.25	46.25	46.25	46	40	44	49	41	49	36.25	47.75	49.5	52.25	42.75	47	49.5	53	38.5	37.5	39.75	42.75	46.25	50.5	50.75	44.5	44.5	47.5	51.25	46.5	45	40.25	44.5	45.5	41	42	38.25	32.75	44.5	42.25	45	50	45
256540	48.25	43.25	49	43	46.75	42.5	40.25	49.25	48.25	49.5	45.75	46.75	41.25	54	47.75	41.5	49.5	45	41.5	37.75	40.5	44.25	47	51.25	46.25	44.75	45	45.25	46.75	42.75	45.5	50	46	48.25	45	49	48.75	50.25	47.5	51.75	50.25	41.75	46.5	48.75	43.25	44.25	46.75	41	47.25
257542	45.25	54	44.25	47	43.5	42.75	44	49.5	52.5	39	38	41.75	51	47	46.75	42	39.75	46.5	50.25	50	54	46.5	49	47.25	47	47	33.75	44	40.5	51.25	45	45.75	44.25	52.75	53.25	45.75	50	51	43.25	53	50.5	50.5	46.25	42.25	53.5	47.25	46.25	45.25	46.5
257845	45.75	46.75	42	49	50.5	42.5	42.25	48.75	44	38.75	46	50	48.25	45.25	40	45.5	49	52.5	51.25	44.75	47.75	46.5	46	49.25	44.75	42.25	44.25	40.25	47	45.5	49	45.25	47	43.75	45	48.25	41.5	35.75	47.75	47.75	44	50.25	46.5	47.25	34.5	44.5	40.5	46.5	45.25
257946	49.75	44.25	48.75	44.75	48.75	47	46.25	42.75	44.75	41	50	50.5	45	49	43.5	42	44.5	47.25	46.25	47.5	51.25	47.75	45.75	43.25	48.75	47	44.25	50	46.75	46.25	47.75	40.5	51.75	44	45.75	51.75	47.75	42.25	44	44	48.5	45.75	40.5	35	42.75	37.75	40	51.75	42.75
263436	48.25	49	48.75	45.25	48	48.75	45.25	49	45	42.25	43.25	45	42.25	48.25	53.75	50.25	44.25	46.5	50.75	49	46.25	48.25	52	49.75	44.25	40.25	48.5	46.75	43.5	49	44	48.25	46.75	51.75	51	43.75	50	50.75	47.5	51.5	47.75	43.75	47.75	45.25	51	50.75	47.5	46.25	36
268749	45.5	46.75	46.25	45	45	47.5	48.25	49.25	46	35	47	37.5	46.5	52.25	44	46.75	38.75	45.5	44.25	42.75	40.75	44.75	45.5	46.5	41.25	44.25	44.5	38	44.25	49.25	49.25	43.25	43.5	47.5	44.25	46.75	37.25	38.25	50.5	48	45.5	41.75	51.5	39.75	47	43.5	43	41.25	45
268850	47.25	48.5	41	42.5	45.75	47.5	49.75	49.75	51	43	51.5	47.25	47	52	49.25	43	42.5	41.25	43.5	50	47.25	46.25	45.5	52.5	54	47.75	46.75	50	45.5	47.75	46	48.75	45.75	51.25	46.5	49.5	48.25	45.5	49.75	45.25	44	38.5	42.75	43.25	37.5	49	44.25	41.25	41.75
270332	45.5	48.75	43	44	46	46.25	49	47.25	46	49.5	50.25	47	46.75	34.75	35.25	47.25	50	50.75	52	53.75	53.25	53.5	45.5	43.25	47	46	39.25	50	45	45.5	41	49.25	41.25	46.5	44.25	35.5	47	49.5	43.75	43.5	47.5	45.25	46.75	54.5	46	41	51.25	51	47.75
274542	45.25	44	44.25	45.5	42.25	47	41.75	44.25	48.75	40.75	43.5	51.75	41.75	49.5	46.5	43.75	45.75	47.25	44.75	42	44.5	48	46.5	49.25	37.75	49.25	39.5	43.25	43	43	42.25	48.75	44	46.5	45	41.25	46	50.5	43	54.5	46	49	51.5	46	43.5	47	54.25	47	49
275645	43.75	54	46.75	45	39.5	40.75	43.25	47	44.75	33.25	42.5	35.25	43.75	47.75	25.75	45.75	41.75	41	47.5	46	42.5	43.5	44.5	39.5	43.75	48.25	46.25	42.5	39.75	50.5	47.5	43	50.25	40.75	48	44.75	31.5	34.75	44.25	44.75	46.25	45	42.5	38.75	41.75	42	49	49.25	47
280739	45.25	51.25	46.25	45.25	51.5	48	51.75	49	48	47.5	54.25	44	47.75	45.5	49	45.75	51.5	50.5	50.25	47.25	48.25	46.75	49	44.75	46.75	44.5	48.5	46.25	48.5	49	48.25	48	43.75	50	49.75	47.5	39.25	36.75	45.5	44	49.5	52	45.25	52.25	50.75	48.75	50.25	45	49
280941	45	48.25	43.75	46.5	47.25	41.75	44.5	47.75	49.5	49	43.25	39.25	46.25	43	40	49.75	45.75	46.25	48.25	46.25	45.25	44.75	47.5	47.75	45.75	49.75	43	46.75	44	43.75	43.75	41.25	40.75	49.5	45.75	50	46.5	44.5	48.75	54.25	51	46.5	47	35	40.75	39.25	47.5	50.75	39.25
281135	47.25	42.75	48.25	46	48	42.5	45	45	44.75	41	46.75	40.5	47	39.75	42	44.75	47.5	48.5	49.25	44.5	43.5	42.5	45.75	48	41.75	46.5	52.25	43	46.75	40.5	47	50.5	43.25	44.25	43.75	41.25	40.25	34	48.75	43.5	52.5	46	47.25	41.25	39.5	41	47.5	44	44
283543	44.5	51.75	43.5	44	44.75	43.75	52.5	47.5	47.25	46.5	39.5	41.25	46.75	45.5	46.25	48.25	49.25	45.5	48.5	41.5	47.5	48	44.5	49.25	45	41.25	44	44.25	46.25	37.5	45.75	44.75	46	43.25	40.25	44	42.25	35.5	42.25	49	47.25	38	45	39.25	42.75	41	42.25	40.75	43.75
285345	51.5	46.25	43.5	49.25	50.5	50.75	49.75	45.25	49.25	44.75	44.25	46.25	51.5	44.75	44	44.75	39	45.75	44.5	44.5	43	46.25	48.75	50.5	48.75	58.5	45.25	41	46.25	46.25	47.25	47	41.25	37.5	49.25	51.5	47	44.25	51.75	50	44	48.25	46.25	43.25	40	39.25	42	47.75	44
285446	42.5	44.75	43.25	47.5	48.5	43.75	47	36	38.5	39.25	31	44.75	45.75	46.75	43.5	48.5	44.75	42	42	48.5	47.25	47.75	40	38.5	44.5	33.5	41.25	45.25	38.75	52	46.75	38.25	48.75	48.25	47.75	46.25	39.25	36.5	47.5	48.75	47.25	47.25	42	33.75	39	47.5	43.75	50.25	45
286347	39.5	45.5	45.5	45.75	46.5	46.75	45.75	43.75	46.75	43.25	46.25	45	48.25	44.75	50.25	43.25	41.75	44.25	43.75	49	45.5	53.25	45.25	48.25	37	50.25	42.5	37.75	42.5	47.25	42.5	41.5	43.25	44.5	44.25	46	35.5	39.25	40.25	41.5	47	48	47.75	39.75	42.5	43.5	40.5	48.75	44
286650	43.5	45	46.75	41.75	47.75	47	48.5	54.75	48.75	39.5	45.5	37	43.5	48	36.5	46	47	48.25	50.25	50.5	52.75	44.25	49	49.25	40.75	42	46.75	47.75	40	54	42.5	45	52	45.75	49.25	48.5	42	41.5	43.5	44.5	46	47.5	46.5	43.75	41	47	44	56.75	47.5
287248	37.75	44.5	42.25	40.75	36.5	37.5	44.5	41.25	38	49	44.75	48.25	39.25	40.75	33	36.5	46	45.75	37.75	39.75	41.25	43.75	44	44	50.5	38.25	38.25	45	34.5	45	41.25	46.25	38	45.5	40.25	43.25	42.5	36.5	42.5	43	45.75	43.5	42.25	31.5	34	23.75	34.75	47.5	44.25
289555	43	45.25	43	42.25	41.5	47.75	48.25	39.5	42.25	42.75	46	50.25	50	41	36.25	42.25	43.25	41	45.5	45.25	53.25	46.25	45.25	42	44.5	45	47.75	46.5	40.75	42.75	41	52.75	48.25	45	43	42.75	50.75	46	42.75	45.5	51.5	49.25	48.5	37.75	42.75	40.5	41	48	39
290136	44	41	44.5	46	49	45.75	44.75	47	43.75	40.25	36.25	46.25	45.5	52.5	39.75	44	48.75	46	45.5	42	40.75	40	39.5	46.5	42	41.5	32.75	43.5	49.25	42.25	50	42.75	48.5	49.5	44.25	43.5	38.5	35.75	48.25	42.75	39.75	44	45.75	43.5	46.75	49	44.75	39	45.5
293748	58	45.75	46.25	44.5	51	50.5	52.25	52.25	49.5	48.5	40	47.75	49.5	51.75	52	48.5	40.25	55.75	46.5	54.5	50.5	45.75	49	52.75	43.5	48.5	50.75	46.25	54.75	51.5	46.25	45.25	55	48	47.5	46.5	45.75	45.25	48	52.5	44.75	52	48.75	45.25	42.75	44.25	48.5	50.25	46.5
295146	45.25	41.25	48.5	46.5	49.25	42.25	46.75	50.75	51.75	47	42.5	42.75	51.75	42.25	44.75	49	40.75	48.75	50.5	46.25	42.75	42.75	48	49	46	45.75	52	47.25	43.75	57.25	51	49.75	50.5	46.25	45.75	44.25	45.75	46.5	52.5	38.75	45.75	49.25	48.5	48	47.5	45.5	46	53	48.5
297655	46	46.25	51.75	51	56	51.25	52.75	49	46.75	44.75	54.75	47.25	42	53	42.5	43.5	46	41.25	46.75	44.5	44.5	48.5	40.5	45.25	41.25	52.5	42	46.5	44.25	44.25	50	43.25	39.75	45.75	42.25	47.5	44	38.75	45.25	45.25	46.25	53.75	47	45.5	39	45.5	43	41	45.25
298051	44.25	46.25	44.25	47.75	48.5	49.5	48.5	46.25	51	55.5	47	45.25	50	49	46.75	47.75	43.5	45.25	43.25	45.5	47.75	49.5	49	44	46.25	45.25	44.75	42.25	42.25	46.5	47.75	39.5	47	45.5	40.75	45.25	46.5	41	47.5	50.25	48	42.75	52	48.5	46.75	43.75	35.75	41.25	40.75
298455	49	47	45	50.5	46	52	58	45.5	42.75	44.75	45.75	44.25	48.75	44.75	49.75	44	48.5	52.75	48.25	48.25	56.75	46.25	45.5	49.25	51.5	38.75	42.25	45.5	43.75	45.25	54	49.25	49.25	46	45.5	47.5	45.25	46.75	47.25	48.5	44.25	43.5	42.75	49.5	48	42	43.25	54.25	46
299154	52	45.25	40.25	44.5	44.5	41.25	49.25	43.5	44.5	42	45	43.75	41.25	44	44	45.25	46.25	40.5	43	46.25	45.75	42	47	45	43.75	52.25	38.25	48.25	49.25	46.5	48.25	33.75	48.75	44	38.25	47.75	45.25	45.75	50.75	52.25	46	45.5	37	44.75	52	47.5	50.25	44	48.5
299760	50	46.25	42.25	48	47.75	45.75	54.25	43.75	49.75	46	47	53.5	41	47	50.25	43.25	43	43	50	44.25	45.5	43.75	42.5	54.25	52.75	44.25	42	50.5	46.75	48	45.5	50	49.25	42.75	42	46	44	47	38.75	51	51.25	48.75	42.5	35.75	50.75	44.75	44.5	49	50
300618	45.25	50.75	45.25	52.5	51.5	45.5	49	50.5	51.75	48.25	49	52	47.75	41	39.75	50	46	52.25	50.5	49.5	43.5	51.75	55	45.5	47.5	51.5	47	46.75	45	47	47	44.5	49.5	48.25	53.25	52	48.75	45.75	49.25	50.5	52.5	49	53.25	50	42.5	44.75	52.25	51	52
300719	46.5	50.5	44.75	47	46.5	46.5	48.5	45.25	38.5	48.25	40	41.5	48.25	45.5	39.25	44.75	48.5	40.75	48.5	51.75	48	51.75	43.5	48.75	43.25	51.25	41	52	49	36.5	37.75	42	43	38.75	46.25	44.5	44.25	43.5	45.75	48.75	52	44.75	45.25	45	42	45.25	47.75	48.75	46.75
303119	40.5	38.5	39.75	40.75	39.75	39.25	43.75	47	36.75	44	46	51.75	44.25	41.75	39.5	44.75	41.5	48.25	46.25	42	38.25	45	40.25	44.25	47.25	46.75	43.5	46.5	38.25	37.5	50.75	40.5	51.75	44.5	38.75	51.5	45	48.75	43.25	37.25	40	48	44.75	39.25	41.5	44.5	42.25	44.75	41.25
303624	50.25	51.75	49.25	49.25	48	47	49.25	42	40.5	45.5	39.75	31	46.25	48	45.75	50.5	51.25	52.25	45.25	50.5	47.5	48.5	52.5	48.75	40	34.5	49.5	37.75	44.25	45.5	49.5	49	43.5	44.75	45.75	48.75	55	44.75	48.25	47	54.25	53.25	37	50.75	48.5	45.25	42.75	47.25	56.5
304020	54	44.75	52	50.25	42.75	42.75	49	43.5	40.75	40	42.25	39	49.25	48.25	43.75	41.75	42.5	43.25	47.75	45.25	41.5	45.75	48.75	46.25	44.5	39.5	46.75	45.5	46.5	48	55.25	46.5	54.25	45.75	47	45.5	43.25	42.75	47.5	36.75	43.5	42.25	40.25	41.75	56.75	39.25	42	43.25	48.25
304727	48	45.75	45.5	44	47	48.5	48	48.5	44.5	53.75	50	44	44.25	46.25	46.5	45	48.25	50.25	48.75	48.75	47.5	44.25	49.25	46.25	43.25	46.25	51.75	49.75	46.75	45.5	49.75	44.5	50.25	47.75	50.25	45.75	45.5	44	45.75	51	50	49.5	49.25	35.75	45.5	40.5	49.25	48.75	51.5
305830	48.75	49.5	50	47	46.5	53.5	43.75	47.25	45	48.25	45.5	39.75	46.5	45.75	49.25	47.75	44.25	50.25	50.5	56	54.25	46.25	48	45.25	43.5	41	45.75	46	43	47.75	56.25	44	51.25	47.5	45.75	53.25	45.25	50.5	45	49.25	47.75	44.25	51	46.25	47.75	43.5	42.75	48	44.75
307127	45.25	44.25	52	46	41.75	46.75	44.25	44.75	51	49.25	42.75	43.75	44.5	47	43	43	49.5	45.5	44.5	44.75	44	45	44.75	43.75	42.75	42.75	43.5	43	50.5	42.25	47.5	43.25	46	48.25	40	42.25	50.75	50.5	52.25	45.25	44.5	53	49	43.75	42.25	50.25	50	49.5	58.25
308129	47	48.5	43	42.5	46	47	48	41	45.75	33.25	40.75	39.5	47	47.75	44.75	41.75	45.25	48.75	43	46	48.5	51.5	45.75	47.5	40.5	42	43	43	49.5	46	50	53	50.25	50	52.75	44	44.5	35.75	50	41	49.75	43.5	37	34.5	32.75	41.75	46.25	52.25	44.25
308331	50.75	48.25	51	51	57	55	57.75	49.75	48.75	44.75	47.75	44	47.75	50.25	45	48	46.5	46	48.75	52.25	47.5	54.25	54.25	48.75	52	44.5	50.75	50.5	44	44	47	47.25	51.75	49.5	47.75	45.25	43.5	47	43.25	54.25	50.25	45.5	52	44.5	47.25	47	46.75	55	51.75
309636	48.25	49	42.5	47	42.25	47	50.5	47	44.75	40.5	47.75	46.75	49.5	45.75	47.5	45.25	42.75	49.25	43.5	47.25	50.25	41.5	51.25	44.25	45	51	48.25	42.5	54	44.5	50.25	47	45.75	43	44	44.75	43.25	47	48.5	54.25	50.75	48.25	45	43.5	42.75	44.5	45	44.5	44.75
310621	45.25	43.25	44.25	49.5	44.5	44.5	48.25	48.25	48.5	43	50	40.25	42.25	52	46.75	43.5	47	45.75	53.25	37.75	42	46.25	47	44	37.25	47.5	52.25	34	50.75	47.75	43.25	50	42.75	44.5	48.5	44.75	49.75	40.25	51	47	47.5	41.75	44.75	36.75	43.25	41	44.75	51.75	44.75
314225	41.5	52.5	44	49.25	46.5	44.75	45.75	42.75	41	47.5	44.5	45.75	44.5	47.25	43	50	48.5	46.75	52	49	51	46.25	44.75	44.75	43.5	45.5	39.75	38	41	49.75	47.5	38.75	48.75	49.75	47.25	49	51	48	51	46.25	49.75	51.25	43.75	55.25	46.5	49.5	41.75	44	47
316633	45.5	42	45.25	45.75	46.25	44.25	46.5	39.25	40.5	42	44	42	44.25	40.5	43.5	44.75	42.25	52.5	44.25	44.75	51.5	47.25	48.25	51.75	44.25	47	41.75	42.25	40.75	51.5	47.25	36.25	44.25	46.75	45.25	49.75	38.25	47.25	45	40.5	47.75	43.75	50.5	42.5	47.5	45.25	43.75	40.5	40.25
316835	42.5	44.5	48	46.25	43.25	44	44	48.75	41.75	44.25	42.5	39.75	41.5	42.5	40.25	45.5	51.75	49.5	41.75	45.25	46.5	40.5	48.25	50.25	47.25	39.75	34.75	44.25	41.5	50.25	43.5	42.25	49.25	42.25	45.5	45	46.5	53.75	46.5	53.25	44.75	45.25	46	37.5	45.5	45	49.5	44.25	49.25
318637	44.5	40.25	45.75	45	39	44.5	43.5	45.5	54	39.75	30	38.5	42.75	48	41.5	42.25	45	38.25	42.75	45	47	46.25	41.25	46.25	41.75	38.5	47.75	34.5	44.5	45.25	43.75	47.25	47.5	48.5	47.25	46.25	41	39.5	44.5	42.5	47.75	44.75	44.5	43	43.5	42.25	45.5	40.25	42.75
320826	46	47.5	44	40	46	49	49.75	47.25	48.25	47	34.25	37.75	46.25	43.75	48	50.5	49.25	40.75	50.75	48.75	47	47.5	47.75	45.5	44.25	44.5	45.75	44.75	47.75	48.25	46.75	43	48.5	48.25	45.5	49.25	47.5	42	51	58	55	50.75	45	45.5	42.5	41	48.75	50	41.25
321323	41	43.25	48	41.25	40	42	44.25	42.75	48	48.25	46	43	40	42.5	36	47.25	47.5	44.25	44.75	43.25	45.75	36.75	44.5	47.75	38.25	43.5	41	43.75	48	47	46	41.25	40.75	41.25	48	46.75	47.5	48.25	45	47.25	44	49.75	41	51.75	43.25	42	40.5	47.75	56.5
322224	45.75	39.75	48.5	49.5	48.5	44.5	47	42.75	47	49.5	52.75	47.75	43.25	46.25	50	46.5	42.75	47.5	47.5	49	44	46.5	45.75	44.75	50	53.5	43.75	47.25	48	57.75	48.25	40.75	47.5	48.25	49	48.75	46.5	40.5	40.5	50.75	41	42	51	43.75	47.25	47.25	41.75	50.75	44.75
325129	52	46.5	44.5	46.5	46	42.25	48.75	46.5	52	54	44.75	52.5	54	56.75	42.5	47.25	48.25	55.75	45.75	45.75	50	45.25	48.5	50.25	50	47.5	48	54.75	45.25	55	59.25	46.25	52.25	48.5	49.25	52.75	53.25	51	45	48.25	51.5	46.75	46.75	48	44.75	49.5	45	42.25	44.25
329440	48	48.25	50	47.5	40.75	40.75	45.5	45.75	44.75	35.5	45.75	37.75	45.5	47	45.25	42.25	47.75	49	40.25	42.25	41.75	48.25	48.25	44.5	49	45.5	41.5	41.5	45.5	41.5	45.75	49	46.75	55	48	49	48.75	43	45.25	51.75	51.25	45	40.25	44.5	37.25	43.75	50.5	48.25	43.25
329844	45.75	44.75	48.5	47.25	48.75	46.5	48	43	44.75	35.5	48	45	53	44.25	45.25	47.75	42	45	43	45.5	49	55	50	47.25	40.5	44.5	40.25	44.75	41.25	46.25	46	47.75	52.75	50.25	49	43.5	49.5	44.75	44.75	53	43.5	47.75	58.5	45	48	46.75	52	41.25	49
330324	47.75	44	46.75	48.75	39.75	43	43.5	45.75	51	42.75	40.75	37.75	44.75	44.75	38	44.5	44.5	43.5	45.25	46.5	42	45.5	47.75	53	45	52.25	40	43	41.75	45.75	44	44	42.25	42	43	42.25	50.5	47	43.25	49.75	50.75	45.75	46	48.5	42	46.75	43.75	47.75	47.25
333330	54.75	42	46.25	50.75	48.75	49.5	46	41.5	42.25	46	48.75	51.25	44.5	41.5	41.5	50.25	47.5	53.5	49.5	50.25	44.75	42	50	44.25	52.5	50.25	41	45	42	40.5	47	37.25	44.25	47	39.5	45.5	46.5	47.5	44.25	44	49.25	40	46.5	47	46.75	43.25	40.5	45	45
334635	37.75	46.25	45.25	36.25	39	42.5	50.25	38	39.5	44.25	41.75	37.25	41.25	45.5	37.75	39.25	44.25	55.75	40.25	44.25	48.75	40.25	49.75	48	48.75	46.25	35.75	48.75	32.5	42.5	43.25	41.25	47.5	43	41.75	44.75	45.5	41.25	43.25	46.75	44.25	46	47	45.75	35.25	42.5	44.5	43	43.25
336841	48.25	48	50.25	53	47.5	51	48	45.5	48.75	42.5	48.25	48.5	47.25	47.5	42.5	49	52	50.5	51.75	47.75	48	50	45	46.25	49.75	51.5	42.75	49.5	33.25	45.25	45.75	37.75	47	49.25	46.25	47.25	52	51	47.25	45.75	48	51.5	47.25	46.75	47	45.25	47	48.75	49
339847	44.25	48.25	44	42.5	42.5	48	40.5	47.25	48	36	42.75	47	45.5	47.75	44	47.5	46.5	48	46.75	48.5	49	44.5	53.5	36	43.75	38.75	51	44.5	51.25	50	42.25	44.75	46	44.75	42.75	35.5	44.25	47.75	34	46	53.25	41	38.75	35	49.25	43.5	36	48.25	49
341834	40.5	41.75	48.75	46.25	45.5	45	49.25	48.25	46	37.5	32.25	37.5	44	36.75	44.5	43	48	44.5	41.25	40.25	46.25	53.5	43.25	50.75	34	45	45	46.75	45.75	43.75	43.5	39	45.5	48.25	39.25	48.75	45.5	37	48.25	45.25	50.75	43.75	35.5	39.5	44.25	44.75	43.25	46.5	42.5
342129	47	41.5	48.75	46.25	49.75	44.25	53.75	47.25	51.75	47.25	47.25	46.5	51.5	46	43.5	50.5	49	49.25	43.25	49	50.5	44	46.5	52	45.5	42.75	48	48.25	50.5	52.25	49	51	48.5	46	43.25	51.25	43.75	41.25	50.25	52	49	50.5	47.5	50.5	49	46.75	47.5	50.75	51.25
346137	47	49.5	49	46.75	47	43	46	50.75	53	42.75	48.25	46.25	45.75	45.5	45.75	49	49.5	50.25	46.5	41.5	43.75	44.5	46.75	50.25	49.25	44.25	38	44	44	47.25	45.5	47	47.25	50.5	40.75	51.5	51	50.5	51	44.5	51.5	46.75	51.5	46.5	55	52	47	44	49.75
346945	53.25	51.25	49.25	50.75	49.75	50.25	48	45.5	52	41.5	45	35.25	54.5	44.5	44.5	56.25	49.75	49.75	48.5	51	48	47.75	40.5	56.25	40.75	44	46.75	45.75	41	44.5	44.5	45.5	41.25	42	43	51.5	40.75	39.25	53.75	49.75	48.5	48.25	47.25	51	49.75	57	44.25	46.5	47.75
348545	42.5	50.75	38.75	43.5	42.75	46.25	49.75	40.5	47.75	46.75	39.5	46.25	44.5	44.5	41.5	41.5	37	49.25	43.5	53.25	48	49	47	51.25	40.75	38.25	48.5	51	45.75	48.75	50	50.75	51.5	45.25	44	40.75	40.5	47.5	47	42	47.75	47.5	45.25	46.5	44.75	49	47.25	43.75	50.25
349244	43.25	47.75	47.75	46	43.75	48.75	47.25	45.5	45.75	46.75	32	33.75	45	47.5	48	50.25	54	52.75	47	45	50	46.5	49	41.75	45.5	37.75	45.5	45.75	43.5	45	39.75	45.25	44.25	44.75	44.75	38.5	54	48.75	47.5	41.75	47.75	47.75	47.75	44	42	48.25	48.75	49.75	43
350330	46.75	41.75	50.75	44.75	44.75	45.5	43.5	48.25	46.75	45.5	42.5	34	50.5	51.75	46.5	42.25	48.75	47	48.75	46.25	40	45.5	48.25	51.5	44.25	38	43.75	44.25	48.75	50.5	42.5	39	46.5	41.5	45.5	41.5	47.25	45.5	44.25	48	46.75	48.75	46.25	44	51.75	48.5	46.5	52.75	45
352132	52.5	45.5	47.5	48.25	49.5	48.75	50.75	46.75	46.75	40.25	42.25	44.75	48.75	50.75	46.5	48.75	48.75	43.5	47.75	44.5	48	47	44.5	49	56	46	46.25	48.5	49	46.5	45.5	49.75	50	52.25	50.75	45.75	46.5	41.25	47.5	43	46.75	44.5	52.25	46.25	42.25	39.25	42	47.25	46.5
352738	47.5	48	45.25	45.5	45.25	52.25	44.25	53.25	51.5	49	49.25	36.25	44.25	48.5	49.25	43.5	46.75	51	46.5	43	53.75	50	53.5	52.25	50	49.5	46.75	46.75	44.25	46	50.25	43.75	49.25	48.75	55.5	50.5	51.25	48.5	46.5	46.75	46	47	47.75	44.75	46.25	51	45.75	45.5	47.75
353740	46.5	46.75	45.25	43	44.75	43.25	43	49	47.25	38.75	43	40.25	49	48	49.75	38.25	44	49	47.25	39.25	48.5	41.5	50	45.5	46.5	47	41	45.5	42.5	46.25	59.25	43.75	49.25	43.25	47.75	47.25	44.5	42.5	51.5	46.5	50.25	45	47.5	44.75	44	36.75	44.5	38.75	40
356948	60.75	46.75	43.25	52.5	54.25	47.75	55.75	46.75	46.75	46.5	46	50.5	48.5	43.25	49.25	50	45.75	42.75	48.75	47.75	39.25	47.5	46.25	43.75	49.5	49	49.75	47.25	44.25	46.25	40	51.25	47	45.25	47.75	44.25	41	46.5	46	44.25	54	46.75	46.25	48.5	51.25	46.5	47	42.5	38.5
358144	48.25	47	45.5	47.75	44.5	46.5	43	44	45	42.5	43.5	49	39.75	45.75	43.75	39.75	41.5	43.75	41.5	42.75	43.25	41	46.75	40	38	43.5	36	48.75	37.25	49.75	49.25	50.75	49.25	40.25	46.25	45.75	48.25	40.5	42.75	54	43.5	50	36.75	36.75	41.75	35.25	45.75	45.5	46.5
360030	50.25	43.75	40.5	43	52.75	48	46.75	51	50	46.75	51.75	44	50	40.5	33.75	47	43.25	49.25	49.25	50	47	45	49.75	48.5	46	43.75	35.25	45	41	41.5	43	35.25	41.75	43.5	38.75	45.25	43.5	44.75	43.5	43.5	47.25	47	46	50.25	46.5	39.75	41.5	50	45.75
361234	49.25	44.5	38.5	47	42.5	48.5	42.75	47	48.75	39.25	45.25	39.75	45.75	53.5	50.75	47.25	40.75	39.75	45.75	48.75	44.5	46	37.75	44.75	43	50.5	50.75	47.75	44	43	48	53.5	42.75	45.25	41.75	41	41.5	44.75	49	45.5	46.5	49.25	47.75	34	42.5	44.75	50	47.75	46
361941	52.5	48.25	44.75	40.75	46.25	46.75	46.75	50.25	48.5	40.75	52	38.75	46.25	52.5	43.75	50	47.5	50.25	49.25	48.75	48.25	46.5	46.5	46.75	40	47.25	45.25	43	44.5	46.25	48.75	54.75	54	52.75	52	47.5	48.25	43	42.75	57.75	48.25	48.75	48.75	42.5	43.25	40.25	43.5	52.5	48.5
365343	48	48.75	47.25	45.75	46.75	48.75	52	46	49	39	49.75	43	52	36.5	33	50	48	51	43.5	52	47.25	48.75	47.5	52.75	43.5	46.25	33.25	37.75	44	44	49.5	41	49.25	38	29.25	42	42.25	37	44.75	48	49	45.5	47.25	41.25	39	37.75	54.25	37.75	53
366042	48	46.5	47	52	43.5	42.5	44.75	46.25	45	41.75	46.25	36.5	44.25	47.5	44	46.75	44	46	46.75	47.25	49	44.25	43	52.5	48.25	48	45	48.25	46.75	54	50.5	49.25	45.5	48.75	49.75	45.75	50.25	42.5	45.25	44.5	47.5	50	50	42	40.75	42	41.75	42.75	53.75
366446	51.25	46.5	49	50	40.5	42	37	46.25	50.5	44.5	49.75	50.25	44	51.5	47	40.5	38.25	47.75	46.5	47	44.5	40.25	49.25	45.25	51.5	54.25	47.25	50	49.25	48.25	46	48.25	40.5	44	38.5	50.75	50.75	47.75	43.75	49	52.25	42	50.75	41.75	43	46.75	40	42	44.25
368551	49	42.75	46	50.5	46	45.25	43.75	45.5	44.5	43.5	46.75	44.5	46.25	49.25	42	46	42.5	44.75	44.5	41.25	45.75	48	40.5	47.25	42.75	43.25	40	46.75	45.5	50.25	48.5	40.5	53	45.75	48.5	45	50.75	38.5	47	49	50.25	49	47	43.75	39	46.5	43	46.5	45
368753	43.25	51.75	45	42.25	45.5	44	39.5	42.25	46	44.75	46.25	44.5	42.5	48	44.75	46.5	44.5	45.25	47	48.25	48	43.75	45.25	45.75	43.5	49.25	48.25	46	50.5	48	55.5	47.5	48.5	49	48.5	49.5	42.25	46.25	42.5	48	45.75	44.75	48	36.25	42	44.5	44.75	47.5	42.75
371843	47.75	45.25	38.25	49.75	44	42	44.75	37.5	35.75	39.5	49.25	45.75	47.75	46	40	42	42	41.75	49.5	34	44.5	41.5	42.5	44.75	44.75	44.5	40	46	43.5	45	42.75	34.75	43.5	41.25	41	49.75	35	34	47.25	43	48.5	48.75	35	34.75	42.25	46.5	44.75	38	45
376247	50.75	53.75	42.75	48.25	46.75	44.5	43	52.5	52	43	46.5	44.25	43.75	49.25	48	48.25	43.75	40	44.5	50.75	49.25	41.75	50.5	50.5	45.75	47.25	49.75	39.75	47.25	49.25	52.75	44.75	46.5	48.5	52.5	41	44.25	42.5	49.25	50	46.5	51.25	42.75	36	42.5	39.5	46	46.25	33.5
377451	55.75	52	60.5	53.75	49	50	48.5	40.5	43.25	48.75	39.25	43.25	48.5	50.5	47.25	49	48.75	44.25	46.75	47.75	50	49.25	52	54	43	44.25	40.75	44.5	44.5	47.25	46.25	51.25	42.75	45	44.25	45.5	46.5	49.75	48.25	45.25	47	42.5	49.25	45.75	53	43.25	46.25	46.75	50
378756	44.75	52.25	43.75	41.75	39.5	47.5	49	40	46.5	43.5	42.75	44	45.25	44.5	47.75	40	52.75	44.75	44.5	44	43.75	49	50.75	52	47.25	43.75	52.75	40.5	47.5	46.25	49	46.5	50.75	49.5	48.25	46.75	47	48	46.25	43.75	49.75	43.5	51	43.5	42.75	44.25	48	46.5	44.75
378857	49.5	43	50.5	47	46.25	47	49	46.25	45	31.5	40	30.75	53	46.5	40.5	44.25	46	51.25	49	46.5	51	51.25	42.75	48	32.5	34	35	47.5	43.75	47.5	45.5	38.5	47	42.25	43	48.5	40.75	44.75	46.5	48.75	47	45.5	50.5	41.25	43.25	39.75	49	43	47.5
379657	56.5	50.25	44.5	47	52	48	40.5	43.25	48	41.25	45.25	35.75	50.75	50	41.75	50.25	51.75	43.5	50	52	48.5	44.5	44.5	51.75	47	39.5	47.5	37.5	45.5	47.5	41.75	45.75	45.75	45.5	40.5	48.5	47.25	45.25	45.75	52	51.75	50.5	41.75	37.5	49.75	49	50.5	45	42.5
380036	45.25	55.25	48	50.5	42.5	41.5	53.5	45	47.75	39.5	35	46.25	51.75	45.75	43	48	49.5	51.75	46.75	50.75	46.25	51.5	55.5	52.5	40.75	43.25	45.75	52	43.5	51.75	51.5	39.75	46	51.25	49	54.5	45.25	44.75	46	53.5	48.5	46.75	50.5	49.25	49.75	51	46	54	50
381038	48	49.5	38.5	49.5	49.5	48	47.75	53	51.5	46.5	48.75	37	49.25	42	48.5	49	42.25	43.5	47.75	47	45.5	51.75	47.75	43.75	35	53.5	31.25	38.5	46.25	49.5	47.75	41	42	36.5	38.25	54	44	44.75	47.5	47.75	52.25	45.75	50.75	43.75	38.75	44	42.75	49.5	43.5
381543	39	44.25	43.5	46.75	47.25	38	47.5	50	51.75	43	38.25	33.25	45.75	47.5	41.25	43.75	48	43.25	45.75	40.75	47.5	42	38.25	38.25	47.75	52.25	45.5	45	43.5	54.5	43.5	43	44	50.25	44.5	47.25	40.25	37	54.75	40.25	41.75	43.75	43	44.25	46.5	47.5	47.75	41.5	46.75
382242	39	49	38.75	44	47.25	48.75	50.25	44	46.25	38.25	46	44.75	48	52.75	43.75	50	44.75	48	51.75	47.25	44.25	53.75	42	52	46.25	46.25	48	36.5	48.25	48.5	47.25	47	44.5	46	50.75	44.25	38.5	38.25	39.5	48.25	47.25	32.75	45	38	34.75	39.25	39	36.5	38.25
385046	48	44.75	42.75	42.75	45	47.25	45	45.5	47.25	41.25	42.5	43.5	41	45.5	38.5	46.5	46.5	42.25	43	50	49	52.25	44.75	49.5	45.5	44.75	39.25	44.25	47.75	45.75	47	49.25	47	46.25	38.75	48.5	46.5	45	45.5	49.75	41.5	48.75	42.75	39.5	43.25	43	43.75	46.75	50.5
385450	48.5	51.75	49.75	47.75	51.25	52	49.25	46.75	46.75	49.25	40.25	34	52.75	49.25	46	47.75	40	37	47	49.75	46.75	46.75	37.5	49	47	37.25	49	33.5	50.25	50.75	47.5	40.75	52.5	55	47.75	47.5	46.5	47.5	48.5	56	46.5	41.75	55.25	43.75	45.75	42.5	41.75	44.25	40
386250	47.25	54	46.75	40.25	43.25	44.25	46.5	46.75	51.5	42.5	45.25	38	45.5	47.75	47.75	45.75	44.5	47.5	42.5	47.75	48.75	49	47.25	53.5	42.75	37	45	44.5	48.5	48.5	47	49.25	47.5	46	47	46.75	45.25	48	48.5	45.5	41.25	53.25	48.5	45	47	47	44	47.25	52.25
387959	42	43.75	40.25	41.5	37	40.5	46.75	44	44.75	31	38.75	47.5	47	45.25	39.5	44.25	45	44.75	42	40.25	47.75	41.75	38.75	46.5	38.25	37.5	45.25	41.5	46	44.25	47	40.25	41.5	45	43.5	39.75	48.75	34.25	42	47	43.5	47	36.5	37.75	42.75	34.75	46.5	44	47.5
389357	41.5	45.75	40.5	38.5	41.75	52	47.75	46.75	46.75	31.25	47.75	38.5	48	50	44.75	51.25	46.5	44	54	47.75	46.25	53.25	47.25	47	39	47.75	46.75	43.75	33.5	44.75	49	41.75	45.25	50.5	55	38.75	36.5	33.5	40	44.5	46.75	49.5	39	32.25	38	41	53.75	44.25	44.5
390645	48.75	48.75	47.75	46.75	41	41.25	48	42.75	43.5	42.25	47.75	40.25	50.25	36.75	39.5	41.75	44.5	47.75	43.5	41.75	51.25	48.5	48.25	45.5	47	43.5	45.25	49	49.5	46.75	49.75	43	51.75	49.25	47.75	45.5	42.75	38.75	43.25	48	48	51.5	39	44	48.5	48.75	41	41.5	36
391748	44.25	47.5	53	47.75	46.75	51.5	46.75	50.75	46.25	47.5	39	29	48.5	44	43.75	50.75	50.5	50	43.75	49.75	52	46.5	49	49	43.5	40.25	40.25	40.75	50.75	47.25	44	49.75	48.25	46.75	49.25	47	53.75	47	51	51.25	42.5	50.75	54.75	45.75	46.75	44.75	51	48	45
392447	49.25	47.75	43	42.75	43.5	46.75	46.25	47	46	47.75	46.5	33.5	44.75	47.25	40.5	47.25	41.5	48.5	51.25	42	44.75	44.5	47	42	45	36.5	37	46.75	49.25	51.25	43.5	41	54.5	47.75	48	45.25	41	44.5	43	45.25	43.75	44	41.25	44.25	45.25	46	47.25	45.25	45.75
392750	49.5	45.75	41.75	49.25	51.25	51	52.25	45	41	41.25	49.5	45	46.75	49	42.75	42	44.75	50	48	54.5	52	48.5	48.75	50.5	49.75	48	46.25	39	49.25	52.5	45.75	39.5	42.5	44.5	50.75	42.75	40	36.75	46	43	46.5	45.25	46	34.5	36.75	39.5	42	38.5	45.5
393247	45	45.25	37.25	44.75	41	49.25	46.75	42.75	44.25	46.25	44.25	40.5	43.25	42.25	38.75	46.75	46.25	46.5	46.5	46.5	39	46.25	48.5	42	42.75	44	43	35	43	45.5	35	41.75	43.75	39.75	40	46	44.75	42	46.75	47.5	42.5	41.5	51.75	41	44.75	42.25	46.25	46.5	45.75
393550	48.25	50.5	46.25	45.25	45.75	41	53	44	49.25	43.25	40.5	43.5	47.25	43.5	46	47.25	48.5	46.5	46.5	39.25	47	45.75	44	49.25	42	45	44.25	50	43.5	47	48.5	51.5	45.75	48.75	52.5	42	48	40.25	47.25	56.25	53.25	45	45.75	45.25	43.5	43	50.25	48.75	46.75
394956	47.25	48.75	47.5	52	53.75	50	48.75	38.25	42	37.25	51.75	45.75	52	46.5	44.75	48	49	40.5	49.25	51.25	50.75	52.5	49.25	48.25	44	43.5	52	44.5	43.75	47.75	50.75	38.25	53.75	48	48.25	44.5	41.75	40.5	44.75	46.25	53	51.75	45	43.5	38	37.25	45.5	48	45.5
395251	50.25	54.25	49.25	53.75	44.5	43.5	46.5	49.75	52.5	42	46.25	45	49.5	44.25	48.75	49.5	50.25	44.5	50	42	45.75	38.75	43	47.75	40	48.25	44.75	38.75	42.75	50	54.5	52.25	51	46.25	44.5	50	47.25	45.75	54.75	49	49	45.25	43.5	46.75	47	46.5	54.5	49.75	46.5
395756	47.75	49.75	42.25	42.25	44.5	46.5	47	50.25	40.75	47.75	41.25	41.75	50.5	46	39.75	49.25	48.75	56	48.5	44.75	46	39.75	50.25	40.5	45	42.25	39.75	43.75	38.75	38	43.75	44	39.25	41.75	35.25	45.5	43.25	43	49	52	50.25	43	51	43	35.5	40.25	50	44.75	39.75
395958	49.75	48.25	45.75	49.75	51.5	44.25	42.75	48.75	48	43.25	47	43.75	47.75	45	40.75	43.75	44	41.75	46.25	45.5	40.75	42.5	42.5	44.75	50	42.25	37.25	45.25	44.5	46.75	53	45.25	42.75	46	35.5	49.75	39.75	39.75	47.25	47	44.75	46	47.5	42	38	38	36.75	40.25	37.25
397154	53.25	50.25	48.75	47.25	49.75	52	43.25	48.75	43.75	46.75	52.25	51.25	47.5	47.25	42.75	49.5	57.5	47.5	45.5	45	44.25	37.25	54.75	49	47	47.5	53.25	45.5	44	47	48.75	41.75	53.5	45.75	45.25	48.75	42.5	47	50.75	52	54.75	48.5	45.25	44.5	51.75	44.5	46.5	50	43
397760	49.75	45.75	44.25	46.25	45	44.75	42.75	44.25	44.75	39.25	46	39.5	44	45.75	46.5	52.5	50.5	52.5	44.75	45.75	41.75	45.75	44.5	50.75	42.5	49.5	43.25	44.75	38.75	45.75	51.25	43.75	46.75	42.5	46.25	44	44.25	46	41.5	40.25	50.25	46	45	43.5	41.25	43	44.75	43	42.25
397861	38.75	45.25	46.25	34.25	40	41.5	39	50.75	47.75	50.75	49.75	42.75	34.5	40.25	40	45.75	52	35.25	40.5	45.75	42	32	40	44.25	43.75	46	42.75	47.75	44.5	40.5	48.5	47.75	44	48	45.5	48.5	51.25	47.5	37.5	45.25	46	48.5	42.75	41	46.25	36.5	48.5	47.25	49.75
401422	48.5	48.25	47	48.25	46.75	47.75	46.75	48.75	45.5	44.5	45.5	47.75	46.25	45.5	42	48.5	45.75	44.25	48.5	47.25	47	46	47.5	45.25	41.5	44	42.75	46	45.75	44.25	45.5	48.25	47.75	45	44	44.25	45	46.25	45.5	42.25	42.25	48.5	49.75	45	45.5	46.5	45.25	46.5	41.25
406432	51.25	45.75	46	47.5	46.75	51.25	51	44	43.75	50.5	51.75	46.25	48.75	49	45.25	51.25	47.25	44.75	56.5	52	48	50.5	49.75	45.5	48	50	38.25	46.5	41.75	43.25	43	42.25	54.5	45.5	40	52.75	42.5	47.25	48.75	46.75	54	46	49.75	52.25	51.25	47.25	43.75	47.75	47.75
406836	50.75	43.25	41.75	46.5	50.75	44.25	43.75	42.75	40.5	40	45	44	42.5	40.5	40.75	48	49.5	46.25	49.75	38.25	46.25	43.25	44.5	52	35.25	43.25	36	43.75	47	43	37.25	44	42	48.25	47.25	44	40.25	39.5	50.5	43.25	43.25	41.25	47	41.25	49.5	40	46.25	46	46.25
412528	41	48.75	47.5	44.5	44	47.5	45.75	47	44	50	48.75	51.25	45	55.25	43.25	45.75	41.75	45	48.25	46.5	49.25	37.5	47.75	45.75	43.5	51.25	42	45.5	41	44.75	47	43.25	47.25	48.25	44.75	49.25	46	53.5	44.5	43.75	42.5	43	47.75	50.75	39.75	37	35	49.75	44.25
413934	45	45.25	44.25	44.75	42.5	46	49.25	39.75	46.25	41.5	36.75	34.5	48	41	38.25	47	44.5	52.25	46.75	51	50.5	42.25	49.75	46.5	33.75	44.75	52	34.25	40.75	50.25	50.25	45.75	44	43	45.75	46.75	51.75	48	44	50.25	46.25	43.5	47.75	37	40.25	41	45	46.25	41
414229	43.75	48	50.5	51.75	51.25	48.25	47.25	50	50.5	46.75	41.25	46.5	58	49	49.25	53.25	51	50.75	48.75	45.25	45.25	50.25	43.75	48.25	41.75	38.5	38.75	42.25	45	42.5	44.75	37.75	51.5	45.25	48.25	38.75	30.75	34	43.5	48	40.75	52	45.75	46	42	47.25	42	46	47.5
415837	47	47.75	44.75	45.75	43	48.25	45.25	47	45.75	51.75	44.75	37	39.5	48.75	44.5	42.75	48.25	56.25	46	45.75	51.75	44.75	45.5	47	49.5	41	48	50.5	41.75	42	46	40.25	42	43.5	42.5	41.5	53.25	48.5	45.25	45.25	46.25	53.5	44.25	40	46.25	48	45	48.5	48.5
419239	50.25	40.5	42.75	38	46.5	46	45.75	49	47.75	45.75	46	41.5	43	47.25	42.5	42.25	37.25	35.75	43	48.5	39.5	36.5	43.75	52.25	34.5	44.5	53	40.75	39.5	47.75	48.5	38.5	47	50	46	47.25	43.25	41.75	44.25	43.5	50.5	44	44.75	42	41	45.25	49.5	45	47.75
421226	44	48.5	44.5	45.25	40.5	44.75	47.75	48	46	48	44	45	47	47.25	44.25	46.5	45.25	43.25	53.5	48	41.5	45.5	44.5	46.5	35.25	46.25	42.5	45.5	50.5	51.25	51	44.5	53	42.75	43.5	43	41	42	51.75	56.25	48.75	46.5	45.5	49.25	47.25	44	50.5	45.75	46.5
422632	44.75	46.5	44	48.25	44.25	40	44.75	45.75	48.75	46.5	42	47.25	35.75	42.75	46	44.25	38	41.25	50.25	45.5	37.5	46.5	48.5	45	44.75	39.25	34.25	44.25	41.75	36.5	47.25	39.75	44.5	40	42.25	38.5	40	44.5	46.25	43.5	47	42.75	46	39	33	32.5	38.5	47	39.25
424939	41.25	45.25	47	48.5	48	41	44.5	37.75	39.5	43.5	45.5	40.25	49.75	47.75	39	47.25	46.5	46.5	52	42.5	47	44.25	45.75	44	41.25	39.5	36.75	34.25	40.5	41	42.5	33.75	44	49.25	45.25	42	36	37.25	44.5	45	41.25	48.75	44.75	42	42.5	42.25	45	49.5	46.25
429040	54.25	51.25	41.5	44.75	46.75	50.75	49.25	55.25	49.5	35.5	44.5	46.75	46.75	54	44.25	44.25	38.5	52	48.5	49	47.75	56.25	46.5	49.75	45.75	47	40	39.25	55.25	53.25	43.75	47.5	47	44	49.25	47.25	47.25	43.25	46.25	45.5	54	47.75	45.25	43.75	43.5	41	50.5	43.25	43.75
432332	40	47	41.25	41.75	45.25	41.75	39.75	42.75	43	45.75	49.75	42	47.25	43.5	41.5	40.25	46	43.5	42.5	49.25	42.5	39.5	43.75	51.25	44.25	37.25	41.25	40.75	46.5	38.75	47.5	47.25	36	44.25	45.25	47.5	44.5	48.25	48.5	44.25	44.5	37.75	48.5	41.5	45	35	39.75	46.5	41.25
433839	48.75	48	47	49.25	45.75	46.25	48.25	47.5	52	50	49.75	49.25	43.25	51	49.5	46.5	53	40.5	49	47.5	43.5	46.5	45.25	43.5	45.75	44	52	47.25	43.25	45	47.5	47.75	46.5	40.75	50	47.75	46.5	46.5	47.75	43.5	45	50	50	49.5	43.5	48	50.25	47	49.5
436239	45.25	40.75	44.5	48	45.25	46.75	46.5	41.5	49.75	35.75	44.5	52.75	41.25	50.25	44.25	41.25	43	45	43.75	47.75	48.75	49	47	47.5	36.5	48.75	39.75	48.75	41.25	40.25	43.75	47.75	48.25	45.5	44.5	40.5	50	47	50.25	48.5	45.5	48	41.5	37.75	32	43.5	41.5	51	42.5
436845	45.25	48.25	48.25	45.5	47.75	45.25	48	41.5	48.25	46	35.25	43.25	51	49.25	42.25	45.5	47.25	45.75	48.25	47.5	42.25	46.25	51.25	48	39.25	43.25	46.75	38.75	43.75	41.5	43	42.25	47	41.75	37.5	45	43.75	44	44.25	44.25	44.75	42.5	41.5	39.75	43.75	43.75	44	41.75	45.5
441939	46.5	52.5	47.5	46.5	51.25	50	46.75	50.75	48.5	43.75	39.25	44.75	44	44	41	50.75	49.25	46.75	46.25	56	45.75	47.75	50	51.5	42.25	43	38	44	44.5	49.75	49	34	44.5	46.25	49.25	34.25	43.25	29	49.25	48.5	51	47	49	48	42.75	35.5	45	48.5	48
445543	51.5	52.25	49.25	45.75	44.75	50.25	47.75	52.5	47.25	43.75	53.5	43.5	47	43.75	44.75	47.5	45.75	47	49.25	49.25	50.5	45.25	49.75	46.75	44.75	44	49.25	43	47.5	45.25	48.5	42.75	46.5	43	42	51	47	53.25	49.25	48.5	45.75	47.5	47	46.5	44.5	41	43.25	50.25	48.25
448347	41.75	42.75	40.5	45.25	43.25	44.25	41.5	46.75	46	41.75	45.5	43.75	44.25	42	36.75	46.25	43	41.5	41	42	43.5	47	47.75	49.75	39.25	43.5	40.75	52	46	44.75	47.75	40.25	48.5	42.5	48.25	43.5	42.5	38.75	49	48.5	45.5	43.25	50	48	43.75	34.75	44.75	40.25	47
449753	50.5	50.25	51.25	47.75	48	47.75	44.25	43.25	46.25	50.25	49	52.25	52.25	45	49.75	52.25	51	52	48.5	50.75	46.5	46.75	51.5	47.5	43	42	46.5	47.5	51.75	48.5	54.25	49.25	46.75	52.75	51	49.75	49.75	47.5	51.75	42	53.5	50.25	51	45.75	51.5	50.75	48	51.75	48.5
453441	48.75	37.75	38.25	50.5	40.75	43.25	39.75	49.75	51.75	49.75	48.5	47.5	44.75	48.5	45.75	52.5	48.75	47	45.75	45	45	41.25	48.25	43	43	46.75	45.25	37	41	49	46.25	44	50.5	52.75	50.5	51	54.25	46.25	47.5	44.75	47.25	48.25	55.25	45.75	49.5	42.25	46.5	51	45.5
454140	47.5	41.25	44	47	42	44.5	44.75	44.5	46.5	46.75	44.75	39	45.5	48	47.75	43.75	46.25	46.75	45.25	43.5	49	53	44.5	48.75	33.75	41.25	42.5	45.5	49	38.5	42.75	49.75	45	48	45	55.25	49.25	41.25	46.25	47	49.75	45.5	47.25	44.25	46.75	46.5	38	52.75	48.5
456346	44	48.5	44.75	41.25	47.25	47.5	43.5	45.75	49.5	45.5	43.5	46.5	42.25	45.25	40	41.75	47.5	44.25	47	49.5	41.25	48	52.5	51.5	48.75	43.5	38.75	46.5	43.75	47.25	48.25	40.25	47	50.75	46.25	52	49.25	48.25	47.5	44	46.75	39.75	50.25	43.75	35.5	45.75	47	46.5	33.75
459453	49	42.5	47	44	43.75	40.25	42.75	47	44.5	44.25	44.75	48.5	42.25	51.5	42	39.25	44.25	40.5	44.25	38.25	42.25	40	46.25	46.5	39.25	50	49.5	43.75	43.75	50.75	43.75	52	45.25	48.5	45	42.5	45.75	42.75	48.25	42.75	42.25	44.75	54.5	49.5	44.25	40.5	44.25	43.75	47
461743	47	48.75	51.25	48.75	46.75	41.25	46.25	48.5	46.25	39.25	45.5	43.25	47	47.5	43.25	49.75	50.25	43	42.75	45	47.5	49	49.5	49.25	36.25	39.75	39.5	41.75	37.75	52.5	49.25	43	43.75	47.75	43.25	46.5	48.25	49.5	50.25	43.25	50	51.75	48.75	44.5	49.25	43.25	43.75	47	52.5
463040	48	45.25	49.5	47.25	46	42	49.25	54.75	53	43.25	45	47.5	45.75	46.75	49.75	44.75	46.25	53	45	42	47.25	47	47.5	48.25	54	47.75	39.75	49	43.5	47.75	44	52.25	45.75	38	38.75	45.25	45.25	45.25	49.5	48.25	52.25	47.25	53.5	42.75	44.25	52.75	50.75	42.25	49
465852	50.5	47.5	44.5	44.5	44.75	44	48	46.5	47.5	43.5	46.75	42.75	50.5	45.75	49.25	46.25	47	49.5	45.5	43.5	52.25	54	42.25	41	43.5	42.75	43.5	45.5	42.5	42.25	46.5	42.75	50.75	45.5	44.75	42.75	45.25	44.5	50.25	47	42.75	41.5	51.75	55.25	45.75	49.75	50	47	46.25
467351	41.25	56	38.75	39.25	37.5	43.75	34.25	44.25	48.75	41.5	43.75	47	47.25	40.25	42	43.5	40	42.5	45.75	46.25	47.25	37.25	48.5	38.25	37.5	46	43	42.5	50	40.75	51.5	46	46.75	47.5	44.25	44.75	45.75	42.5	50.75	48.25	47.75	48	50.25	43.25	46.5	44	46	48.75	48.75
468050	44.5	47.25	49	45.75	43	47.5	49	49	51.25	50	45.75	45.75	43.25	48.5	45.25	47	45.75	47	48.5	57.25	49.25	40	44	45.25	41.25	45.5	45.75	49	45.5	48.5	48	48.75	43.5	48	50.75	45.25	49.5	38.5	52	50.25	48.75	50.25	48.75	43.5	45	42	50.25	54.25	52
469961	42.25	48.25	34.25	51	46.5	41.75	47	46.5	50.5	28.5	40.75	34.75	44.25	45	43.75	43.25	46.75	46.75	43.5	46.5	43.25	43	52.75	43.75	24.5	43.25	44.5	43.75	49	43.75	39	40.75	43.25	50	42.75	47.25	40.25	33.25	47	51	52.5	43.25	38.5	34.75	42.75	43.25	43	41.75	38
475855	42.5	43.5	46	44	46	40.5	42.25	40.5	42.75	40.5	46.75	31	48.5	42	38	38.25	49.25	45.5	39.5	40.75	46.5	48.5	45.75	42.75	37.25	38.75	38.25	43.5	43.5	43	45.5	38	45.75	45.5	50.5	48.75	36	26.25	44.75	47	44.5	47	46.25	33	39.75	42	46.5	49.25	44.75
479762	42.5	47.25	46.5	44.75	42.75	48.75	50.5	49	46.75	44.25	40.75	48	43.75	57.5	43.5	44.5	43.25	46.25	45.5	47.75	44.25	46	51.25	46.25	46	37.75	36	47	52	51	48.75	47.5	39.5	48.75	49.25	49.5	46.25	45	45.25	43.5	43.75	50	45.25	41.5	47.5	46.75	52.5	45.75	46.75
480141	50.75	42.5	54.25	47.75	55.25	46.5	51.25	42.25	45.5	46	47.75	41	49.75	47.25	47.25	39	39.25	45	48.25	43.25	43	49	40.75	42	40	45	38.25	41	40.5	45.25	46.75	51.5	45.25	49	46.75	43.25	53.75	49.75	38.5	46.5	49.75	36.25	46.75	48	38	35.75	38.5	39.75	35.25
481042	38.75	43.5	34.5	34.5	34.5	36	41.75	48	46.25	36	39	35.25	45.75	49.25	42	42.75	45	47.5	41.25	42.5	41.5	39	45.25	46.75	34.5	38	42.25	42.25	43	42.25	47.75	47	35.5	42.5	45.25	52	37.75	35.25	42.5	47	43.75	43	44.25	35	39.25	39.75	38.75	39.25	46
481951	45.75	47.75	40	47.25	43.5	44.5	50.75	47.5	43.75	47.25	51.25	48.75	50.25	43.5	40	44.75	50.5	53.75	44.5	49.5	45.25	44.5	48.5	49.25	39	43.75	52.5	50.5	44.75	49.75	48	40	47.5	51.75	45.25	52.75	47.5	44.75	46.75	48.5	54.25	47.5	50.75	36.25	44.5	42.5	43	47.75	49
485757	46.5	48	40	48	42.25	53.5	46.5	49	44	44.5	42	46.5	41.5	50.75	47.25	46.25	46.75	48.75	50.5	47.25	45	47	42.5	47	42	45.5	50	43.5	44.75	44.5	48	46.75	49.25	50	54.75	47.75	43.25	45	45	41.5	47.5	45.25	48.75	38	45.25	49.25	47	44	44
486759	54.25	47.25	48	53	50	48.75	45.5	43.25	42.25	40.5	48.25	40.25	44.5	49	42.5	50.5	45.75	49.25	50.25	47.5	49.75	49.25	48.75	46.5	53.5	48	47.25	54	47.5	46	46.5	45	42.25	45.5	48.75	44.5	42	47.25	47.25	45.5	47.5	44	46.25	41.5	45.75	49.5	43	56.75	47
495255	48	49	37.75	42.25	36	44.25	45.75	49.25	45.25	51.5	45	36	35.75	44.25	42.75	39.25	42	44.5	41.5	37.75	42.5	43.5	41.5	44	46	47	34	43.5	38.25	45.75	44.75	46	48.25	47.75	48.75	44.75	43.75	44	41.75	47.5	54.25	38.25	50.75	41.5	37.5	36.25	41	41.75	38.75
497865	47.25	50.25	49.25	50.75	46.75	49.5	49.5	42.75	46	42	47.25	44.5	48	40.5	37.5	43.75	50.25	52.75	49.5	48	46.75	47	49.25	52.25	45.25	46.75	48.75	55.25	43.75	47.25	49.5	40	45.75	45.75	48	46.25	50.75	54	45.5	42.75	45	44.25	43.25	43	49.25	50	49.25	50.75	45.75
499566	43.25	42.25	43.25	45.75	50.75	51.5	52.25	39.5	44.25	49.25	43.5	45.25	44.25	47.25	47.75	48	44	50	50.25	51.25	53.25	50.25	48.75	42.25	51.25	45	39.75	47.25	39.25	43.75	49.25	50.75	45.75	48	44	47.25	44.25	48.5	46.25	48.25	47.75	38.25	47	48.75	45.5	47	45	53.25	49.75
500222	48.25	47	40	45	40.5	46	40	45	47.75	46	44.75	43	44.5	48.75	43	44.25	42.75	45	35.75	42.25	45.75	40	47.5	56	44.75	48.75	46.75	45.75	44.75	43.5	41.75	47	45.5	46.25	39.25	51.25	51	42.5	43.75	47	54	37.5	44.5	35.25	38.75	39.5	31	37.25	38
506234	42.25	47	47.25	40.75	48.25	42	48	43.5	45.75	40.75	41.75	39.75	46.25	46.25	35.5	46.75	45.5	47.5	45.5	47.5	46.75	45.25	54	45.75	46.25	50.5	34.25	44.75	47.25	47.75	43.25	38.75	46.25	46.25	45.75	44.5	34.75	33	46.25	41.5	51.75	52.75	50.75	27	33.25	48.5	52.5	49.25	54.25
510225	50.5	49.25	57	50	43	44	49.75	44.25	49.5	46.5	51.5	45.5	48.5	40.25	40	51	51	53.25	44.5	48.75	50.25	45.75	44.75	55	46.75	38.25	41.75	46.25	50.5	51.75	44.75	38.75	44.5	45.25	44.5	47.5	43.25	36	47.75	50.25	49.25	50	46.75	39	41	32.5	50.25	53.75	50
510326	44.5	50.5	41.75	45	43.25	47.75	46	50	42.5	43.75	48.25	51.75	43.75	46.25	49.25	39.75	40.75	45.25	44.25	46	39.5	46.5	49.25	39.5	49.25	48.25	47.75	48	49.5	49	41.75	43	49	51.25	46.25	45.75	47.5	43.25	44	47	45	43.5	45	48.75	38.5	44.5	44.75	51.25	40
512835	42.75	55.75	40.25	45.5	44	47	47.5	48.25	43.75	48.75	39.75	43.25	43.75	50	49.5	47.25	48.5	52.5	51.5	51	46.75	46	50.75	53	49.25	45.25	51.75	41.25	39.5	44.5	42.5	50.5	51.75	46.25	47.25	54.25	50.5	47.5	47.25	45	53.75	51	50.75	39.75	41.5	43.5	49.25	47	50
513130	49	49	43.75	48.75	46.75	47	46	43	45.5	45	41	45	44.75	40.75	42.25	45.5	45	44	48	41.25	44.75	44.25	51.5	50.75	42.25	43.5	41.25	42	46.75	43.75	48.25	51	39.75	42.5	46.5	46.75	49.25	45.25	52	51.5	56.5	49.25	47.25	39.25	42	41.75	47.75	47.25	37
513736	52.25	43.25	50.75	47	43.75	51	49	51.25	49.25	48.75	45.5	45.75	52	43	48	49.5	44.75	48	50.75	49.75	50.75	50.75	44.75	51.25	44.75	50	40.5	45	46.75	42.75	48.25	41.75	53	50.5	47.5	49.25	46.25	37.5	46	52	46.75	42.25	44	40.5	38.5	52	43.75	47.5	45
516742	50.5	41	46	43	44.75	46	43.5	48.5	52.25	46.25	52.75	44.25	46.5	51.75	43	44	38.75	45	45.75	50.25	43	46.25	52	52	43	46.25	47.75	43.75	51	46.25	51.75	37.75	45.5	45	43	45.25	44.25	43.75	57.75	48.75	47.5	51.25	50.25	46.25	43.75	39.75	46.25	41.5	47
517239	37	43.25	50	36.25	38	49.25	48	45	44.25	39.5	45.25	39.75	40.5	48.25	47.75	42.25	46.5	45.25	39.5	41.5	47.25	47	52	52.75	45.75	37.75	43.5	47	53	49.25	48.25	39	55.5	48.25	46.75	46.5	42.75	41	48.5	47.75	44	49.25	44	47.5	44.5	43	49.5	45.25	49
518746	41.75	46.5	49	46	47.5	54	48.5	50	46.75	42.5	42.75	39	46.5	47	44	54	55	49	45.25	54	49.25	48	49.75	53	44.5	47.75	45.5	46.5	44.5	51.25	47.75	43	51	54	55	39.75	43.75	37.75	42.25	49.75	49.25	45.75	49.5	42.75	39	45.75	54.75	49.25	47.25
519647	46.75	50.75	43.75	44.75	48.5	45.5	44.25	47	45.5	36	48	43.5	48	49.5	48	47.5	48	45.5	49.75	43.5	48.5	45	46.25	54.75	39.75	48.5	39	47.5	40.5	47.5	45.5	45.5	44.5	42.25	44.5	48.5	48	47.5	45.5	50.25	48.25	46.25	45	44	42.75	48.75	47.25	48.75	51.75
519950	46.5	42.5	43.5	41.5	44.25	40.25	40.5	45.75	46	36.75	38.75	47	40.75	39.5	40.25	42.5	42.25	44.5	49.75	40.75	42	47	41.5	41.25	38	43.5	42.5	29.5	38.5	38.75	41.75	42	33	47.75	41	43.25	42	40.5	42.75	47.5	50	39.5	42.25	45.75	46	43.75	38.75	37.25	40.75
520228	44.5	41.25	40.5	48	49.5	39.5	50	42.75	48	39	41.75	32.5	42.5	48.5	41.75	37.5	36.25	42.5	42.5	40.75	35.25	38.5	42.5	46.5	41.75	44.25	39.5	51.75	39.75	45.25	44.5	48	46.75	43.25	43.25	39	43	41.5	47.25	47.5	46	43.75	45.75	33	39.75	32.5	43.25	46	50
522434	52.75	50.5	51.5	48	44.25	48.25	54.5	41.75	41.25	51.75	49.75	47.25	51.25	46.75	43.75	50.75	51.75	43	52	46	46.5	49	43.25	49.75	50	44	42.5	35.25	47.5	45.75	47.5	41.25	50.75	43.25	48.5	41.75	42	41	53	47.5	46	51.75	43	48	47.5	44	49	49	54.75
523032	42.25	54	45.25	47	47.75	53.25	55.75	47.5	52	50.25	47	40.75	45.75	43.75	37.75	55.75	46.75	58.25	52.5	54	49.25	48.75	47.75	51.5	46.25	48.25	48.75	51	47.5	54.5	50	43.25	46	53	53.75	40.25	41.25	42.5	53.25	44.25	51.75	46.25	54.5	47	38.5	43	43	45.5	45
524135	37.5	48	42	40.5	36.25	42	46.75	47.75	49.75	45.75	41.75	42.25	41.75	54.25	45.75	39.75	41	38.5	40.25	39.75	42.75	37.25	39.25	45	42.75	41	45	46	44.25	47.5	48.25	50.75	41.5	42.75	43.25	44.25	48	51.25	52.25	48.25	47.75	44.75	49.5	43.75	38.75	40.25	46.75	47.75	46.25
525541	44.5	43	44	46.5	45.5	41.75	48	48	52.75	39.75	45.25	44.25	49	53	44	45.25	49.75	52	49	39.25	45.75	46.5	39	48.25	44	45.75	39.5	43.25	45	48.75	47.5	48.75	40	49	47.25	43.75	46.75	47.25	50.5	46.25	48.5	44.25	45.5	42.25	45.75	46.25	49.5	43	48
529549	41.5	45.25	46.5	45	44.75	48.5	47.75	42.25	49.5	50	46.25	43	41.25	43.5	48.5	41.25	46.5	43	49.25	43.5	51	48.5	48.5	49.75	38.5	43.25	37.25	45.5	41	49	44.5	50.5	49.75	46.5	51.75	43.5	44.75	46.25	39.75	48.5	51.5	40.75	49	50	42.5	43.75	44.5	44.75	44.5
529953	50.75	44.25	41.5	47.5	45.25	43.75	46.5	47.5	49.75	46	47	47	46.25	45.5	42.25	43.5	42.25	44.25	45.75	43.5	40	41.75	45.5	45	38.5	49.25	42.75	47	43.5	50.5	41.5	49	52.25	47.5	43.25	50.5	46.5	40	45	49.25	47.25	45	40.25	42	40.5	44.75	43.75	50.25	41.75
530635	46.75	47	47.25	51.75	46.75	38.5	46.25	41.75	42	43	41.25	39.75	45	45.25	40	48	43.75	50.75	45.25	44	52.5	46.75	46.25	45	49.75	48	46	49	50.75	49.25	50	41.75	49	47.25	41	48	53	40	53.5	56.25	52.75	52	48.75	45.75	45.75	43.5	45.5	43.25	46.25
531536	48	52	44.25	41.25	44	47.75	49.5	49	54	46	45.75	43.5	49	43.5	38.75	48.75	46.75	46.5	43.25	48.25	46.75	47.75	50	48.75	46.75	45.75	31	41	40.25	49.75	47	39.75	45.5	41.75	35.5	48.5	41	30.5	51.25	47.75	46.5	49.25	45.5	37.5	34	36.75	46	46.25	48.5
531940	44.25	47.75	50.75	46.25	45.75	50.75	44.75	50	44.25	49	49	47.5	45.25	39.5	38.75	49	49.5	49.5	48	51	49.5	42.75	41.75	49	41.5	50.5	43.5	44.25	37.75	44.25	50.75	40.75	54.25	51.5	50.25	43.75	41.25	38.5	43.75	46	50.25	48.75	44.75	49.75	34.75	44	47.75	48.5	48
536647	48	46	40.5	43.75	42	41.75	41.5	39.75	35.75	45.25	49.25	46.25	37.5	50.25	39	37	44.25	43.75	47	38.25	43	45.25	44.5	50.25	40.25	47.5	46.25	39.75	43.5	52	48.25	42.25	50.75	49.75	48.5	49.5	41.5	38.5	48.25	49.5	43.75	44.5	44.25	50.5	42.5	43.5	43.5	51.5	46.75
540436	47.75	54.5	43.5	42	48	45.75	43.25	48.5	47.25	46.75	43.5	46.75	46.25	46.25	46	47.25	45.5	50	51.75	44.25	45.25	46	47.75	55	45.75	46.75	36.75	41	43.5	50	46	46.25	50.25	48.5	50.75	46.5	51	50	48	46.75	46	41.75	47.25	46.5	46.75	43.5	48	52.75	42.75
541640	49	45	47.75	47.75	49.25	51.5	51.75	48.25	51.5	44.25	49	44.5	49.75	39.25	42	47	49.75	42.75	47.5	49.75	48	47.5	47.25	48.75	47.75	48.25	41.5	44.25	51.5	44	45	42	43.75	40.75	44.25	52.75	47.75	51.25	43.75	48.5	52.25	45.25	49.75	50.5	46.75	44	46.25	41.75	46
541943	44.5	51	42	46	45.5	48	40.75	45	45.25	45.25	41.75	45	46.75	42	39.5	48.5	48.75	48	49	45.5	44.25	45.25	47	48.25	50.25	47.75	44.5	50	41.25	38.5	44.75	48	42.75	46	43	46	46.25	41	46.25	43	39.75	44	48.25	45	45	50	43.75	44.5	43.75
545345	50.75	50	51.25	51	48.25	43.25	52.25	49.75	49.5	46	49.75	38.75	51.5	48	44.5	46.5	44.75	49.75	49.5	46.5	47	49.75	52.75	53.5	45.25	57.5	37.5	45.5	40.75	48.75	48.75	41	48.25	45.25	48.75	44.75	47.75	40.5	51.5	46.75	54	45.5	44.25	55	42.5	49	43.25	55	49.75
547046	48.25	45.75	45.75	46.5	50	55	49.25	45	49.25	43	42.5	41.25	48.75	47.75	43	48.5	50.25	42.75	48.75	47.25	49.75	51.25	44.5	48.75	39.75	48.75	40.5	42.75	43	40	47.75	39	45.5	44.75	49.5	45	41.75	38.75	45.75	42.5	47.25	47.75	46.5	36	38.75	35.75	42.75	47.75	44.5
548250	46.25	48.75	44	48.25	48.75	51	48.75	49.5	44.5	44.5	39.25	51.5	50.25	45.5	36	44.75	37	44.5	46.75	51.5	49.75	50	52.25	47.25	42	44.5	35.5	46	36.25	46.25	40.5	40.75	49.25	48.25	50	50	35.25	37.25	46.25	47.5	53.5	51	47.75	37	44.5	41.75	44.5	40.25	50.75
552241	38.5	46.5	45.25	40.5	42.25	39.75	47.25	46.25	47.75	48.25	42	43.25	45	46	40.75	43.75	52.25	48.75	40	41.75	46	41.25	51.25	44.25	47.25	49.75	48	42.75	48.75	47.75	44.5	49	45.25	54.75	47.5	47.5	46	44.5	43	51.25	50	47	46.75	46.75	43	57.5	48.5	47.25	50
552544	45	50.25	42.25	46	47.5	45	46.25	53.75	54.75	52.75	47	40.75	41.75	54.5	38	43.5	39.5	50	40.25	43.25	43.25	43.5	47	48.75	49.5	44.25	35.5	45	44.5	44	46	43.5	44.25	47	43.25	47.75	43.25	40.25	51.25	48.75	48.75	50.5	55.5	42.75	52.75	40	50.5	48.25	47.5
553344	47.5	51	41.5	46	51.75	50.75	42.75	46.5	48	44.25	44.25	47	55	46	43	52.75	42.75	41	52.5	41	46	45.25	42.25	46.75	45.75	43.75	39.5	50.5	45	42.75	46	46	45.25	46	49.25	46.75	44.5	45.5	49.5	42	50	40.75	46	51	43.75	46	45	44	48
555348	43.75	54.5	40.5	49.25	54.25	42.75	50.5	46	44.25	44.5	48.5	47.25	45	40.5	37.5	43.25	46.75	48.25	43.5	44	45	41.75	52.75	47.5	50.5	47	35.5	44	40.75	40.25	44	48.75	43.5	39.75	39	41.5	40	35.5	46	44	44.25	50	50	47.5	34.5	31.5	43.75	43.25	49
555651	45	43.25	54.5	44.5	38.25	44.75	55	42	46.75	51.75	45.75	46.5	43.25	50	46.25	45.5	45.5	49.75	47.5	41.25	47.25	42.75	45.5	43	37.75	44.25	44.5	44.25	43	42.25	46.75	44	47.25	45	42.25	39.75	44.25	45.5	46.25	48.5	47.75	42.75	55.25	48.5	43	44	49.75	52.75	36.5
555954	52	44.25	44.75	47.25	48.5	47.5	52	51.75	54.5	53.75	44	49.5	47.5	48	42.5	48.5	52	48.75	46.75	47	45.25	40	43.75	43.75	46	47.5	41	46	51.75	47.5	51	45	50	46	46.75	41.5	44	46.5	50	46	51.5	51	41.5	47.5	51.25	48.75	48.5	45.75	42.25
557857	44.75	47.75	45.5	48.75	47.5	52	48.75	47.75	45.25	38.75	41.75	36.75	42.75	45.25	48.25	46.75	49	48.75	47.5	51	45.5	50.5	45.5	43	47	42	45.75	51	45.25	39.5	41.5	39.5	44.5	46	43.25	49.25	40.5	40	48.5	40.25	49.5	45.25	44.25	41.5	39	32.5	36.5	50.25	47.25
558657	45	41.75	37	43.25	38	42	47.5	55.5	55	42	54.5	47.25	36.5	44.75	40.25	45	52.5	49.75	48.75	42.75	46.25	46.25	40.75	42.75	46	50.5	35.75	50.25	46	46	43.25	43.25	48	52	46.25	41.75	39.5	33.75	47.5	39.5	43.25	46.25	50.5	46	42.25	44.75	43	50.75	48.5
558960	49.25	45.5	40.25	41.5	45.75	54	55	37.5	39	39	44.25	42	48.25	40.25	34.25	45.75	37	52.25	51	44	47.5	44.75	48	45	40.5	43.75	27.5	43	42	45	45.5	23	47.25	51.75	46.25	44.75	41.5	38	46.25	42.25	50.75	46.25	48.5	48.5	38.5	41.5	43	43.25	52
559053	43.5	48.25	40.25	45.75	45	42.75	42.25	46.5	46.5	48.5	44.25	43.75	38.75	47	40.5	43.5	46.25	42.5	47.5	50.25	46.75	46	43.5	47	48.25	50	43.25	43.5	45.5	47.5	49.75	44	48.25	45.75	44.25	49	51	52	43.5	49.75	49.25	48	50.5	46	48.5	47.75	41.5	49.25	42
559457	42.25	51	51.25	44.5	45.25	42.5	52.25	48	49	48.75	47.5	50	52	42.25	49	46	52.5	48	54.5	43	48.25	47.25	49.25	51	47.25	48.75	46.75	44.5	47.25	45.25	47.5	46	53	47.5	45.75	42.75	49.25	45.25	48.25	46.5	50.25	52	48.25	40.25	49.75	49.25	45	47.5	47.75
561242	46.75	44.25	42.5	47	42.5	44.25	49	45.5	49	42.5	43.25	47	44	50.25	47.5	52.75	46	45	52.25	43.25	43	48.75	44.5	47.25	44.5	46.5	43.75	39.5	47.25	46.5	45.5	39.5	46.5	42.75	43	44.25	44.5	46.25	47	42.5	47	40.25	43.5	48.25	49.75	47.75	46.25	44	42.25
561444	42.75	51.75	52.75	44.25	46.25	53	46.75	46	50.75	42.25	44	45.5	41.25	43	47	46.5	45	48	48.25	46.25	51	51.75	44.25	51	50.5	48.25	41.5	43.25	43.75	44.75	46.5	50.75	42.75	51	47	46.5	47.75	43	47.5	41.5	47.75	51.5	49.5	51	41.75	47.75	45	44.75	46.5
561949	39.75	46.5	45.25	41	38.75	47.25	39	46.25	50.5	45.75	34.75	45	39.75	49.25	41.25	49	44.75	48.25	48	46.25	44.75	49	45	46	37	41.75	42.5	41	51.5	40.5	48	42	45	45.75	48.5	42.25	44.5	40.75	46.25	49	45.75	46.75	47.5	37.25	47.5	30	46.5	48	47
562446	51.5	45.75	43	47.5	45.5	46.25	48.5	48.5	51.25	48.5	45.75	46	46.25	47.75	42	41.25	50	45.75	50.25	45.25	45.75	47.75	48	46.5	49	47.25	42	45.75	41.5	44.25	48	41	42.5	49.75	41	47	46.75	38.5	52	45	47.25	49.25	39.75	46.5	55.25	49	44.5	51.25	49
565452	45.75	44.75	48	45.5	42.75	45.75	45.75	42.5	49.5	43	38.5	42.25	41.75	44.5	45	43.75	49.5	49.5	48	44.25	42.5	47.25	43.75	44.25	49	43.75	41.5	48.75	33.75	40.75	48.5	46.5	43.25	53.25	49	49.5	45.5	45.75	45.75	53	41.25	45.25	44	45	46.25	51	45.75	50.75	43.5
566454	49.5	46.75	41.25	44.5	41.75	45.5	47	48.5	47	42.5	39	44.25	42.25	45.25	40.25	47.25	40	45.25	49	47	41.5	53.5	44.25	45.25	36.5	45	42.5	36	43.5	47.25	46.5	44.5	44.25	40.75	44.25	46.25	48.25	43	48	52.25	48.5	50.25	46.75	38.25	43	43.75	47.25	45.25	49.75
567052	49	47.25	43.25	46	44	46.5	45.75	46	47.25	47.25	34.5	33	44.5	44.25	40.25	48	49	47	49.75	50	46.75	44.5	45.25	49.75	37.75	45	42.25	44.5	50.25	47.25	43	38.5	48	51.5	48	39	45.75	40.5	48.25	50.25	40.75	42.5	47.5	40	41.75	38.75	43.5	49.25	44.5
567759	42.75	44.25	43.75	47	45.75	46.5	47.25	45.75	47.75	34.25	41.25	39	42.5	48	44.25	44.25	44.75	51.5	46	45.5	47.75	47	39	56.5	42	49.25	53.25	45	47	40.5	44.25	54.75	47	41.5	41	49	47.5	45	43.5	46	48	46.5	49	35	44.5	44.5	41	45.25	45
567961	51	47.75	50.5	52.75	52.25	50.25	49.25	49.25	43	42	36.5	38.5	52.75	46.75	45.75	41.25	45.75	42.75	40.75	48.75	46.25	44	49.5	46	40.75	37.75	51.75	46.75	46.75	48	47	49.25	44.25	49.75	43.5	46.5	45	39.5	41.5	48	45.25	50.5	40.75	38.5	41.5	48.25	44.5	43.75	46.5
568963	45	48	46	48.25	48.25	42.25	49.5	46.5	47.75	47.25	43.25	54.25	44	45.25	45.25	49.75	46.5	44.5	44.25	39.25	43.75	44.75	43.5	48	44.5	46.25	41.75	44	50.5	51	46.5	48.5	49	39.5	41	51	47	47.75	44.75	50.25	48.25	49.75	51	46	45	45.5	53	45	49
570243	38	47	46	39.5	44.5	45.25	46.25	45.25	45.25	43.25	40	41.75	46.75	51.75	45.5	41.5	47.25	47.75	46.75	39.5	37	40.25	40.5	51.5	39.75	52.25	40	46.75	43.25	47.5	44.5	41.5	43	44.75	48.25	42.75	41.25	44.75	43	43.5	47.75	48.25	42.25	43.75	44.5	43	39.5	39.5	46.5
571144	49.5	55.5	48.25	52	50.25	52.5	52.75	50	54.5	40	42.75	43.75	52	40.25	42	52.75	48.5	49.75	49.75	48	47.25	54.75	48.5	46.75	46	46.25	43.5	42.5	42.5	45	45.75	39.25	49	43.75	51.75	52	48.5	40.25	46	49.5	54.5	47	48.75	38.25	50.75	39	44	47.75	45.5
572045	42	52.75	52.75	42	41.25	47.5	45.25	44.5	49.5	45.5	50.5	47.75	45	49	44.5	44.5	49.75	50	52.75	48.75	47.5	43.5	49.5	43.5	47.25	48.25	37	45.25	45.75	48.25	45.5	37	44.75	43.75	46.75	47	44	41.5	49.5	44.5	47.25	47.5	43.75	48.5	39.75	35.25	47	50.5	45.5
573249	41.5	52.5	47.25	45.25	43	46.25	43	45.25	41.75	39.75	39.5	45.75	49	43.75	35.5	41.25	49	49.5	46	48.25	45.75	46.25	49.25	47.5	36.25	39.75	49.25	46.75	40.5	48	42	41.25	48.5	46	47	49.75	39.5	32.25	44.75	42	44.75	42.25	43.25	46	39.75	47.25	36.75	46.5	43.25
573451	42.25	55	43.25	40	43.75	45	49.5	46.25	44.5	54.25	41.75	46.5	49.25	42.75	45	50.75	42.75	52.75	49	51	47.5	50	47.25	55.25	46.5	50.5	41.75	45	44.25	43.5	53	43	46.75	51	47	44.5	45.75	41	51.5	52	57.25	49.75	47.5	46	53	51.75	50	53	47.5
576255	40.5	49	40.75	42.75	49.75	45.25	41.75	50.5	50	38.25	42.5	44.5	39.75	44.75	48.75	42	47.25	47	47.75	50	43.5	45.75	47.75	41.75	37	47.25	45.75	46	52.5	47	47	47.5	54.5	46.75	44	46.5	44.75	46.25	45.25	47.75	48.5	45.25	47.75	46	47	52.25	52.5	47.25	41.5
578057	51.25	43.5	42.75	42.5	53.25	49.75	46.75	48.5	52.5	32.25	42	42.25	41.25	42.25	47.25	44.25	41	49	44.5	46.75	45.75	51.25	48	47	45.5	42	44.5	43.5	42.5	42	49.25	47	44.25	42.75	48.25	54.25	49.5	35.75	45.5	49	50.25	41.5	44.25	43.25	40.25	46	45	41.75	42.5
579665	42.25	45.5	41.75	40.25	40	42	50	39.75	45.5	39.25	42.5	44.75	41.75	38	41.5	44	42.75	45	42.5	49	44.75	48.5	44.75	46	41.75	43.75	38	40.5	42.5	40.75	52	44	48.25	40.75	43.75	40.5	49.75	52.5	42.5	48.25	44.5	42.25	39.75	42	43.25	48.25	46.25	50	45
579867	49.25	50.5	44	50.5	47.75	49.25	49	49.75	48.5	45.5	43	51	45.5	45.25	39.75	50.75	49.75	45.75	43.25	54	48.25	41.75	49	43.75	44	45.25	41.75	42.75	40.75	50.5	48.5	33	48	46.75	44.25	48.75	48	44.25	43.25	45.75	51.25	46	48	46	44.75	44.75	49.75	41	46.25
580044	50	47	44.25	52	51	47.25	50.25	50.5	50	43	41.5	44	44.75	42	51.25	43.75	49.75	44.25	45.5	47.5	48.25	50	44	46.25	44.75	51	44.5	49.25	44.75	46.75	49	43.25	44.5	55.5	44	39.25	45.5	46.5	43.25	47.5	48.25	49.25	39.75	36.25	47.5	46.75	53.5	44.5	45.25
580347	52	39	46	47.5	43	45.25	42.5	52.75	47.5	46.25	39	46	43.5	45	48.5	39.5	45	50.5	48.25	49	42	47.25	47.25	45.5	41	45.5	45	38.75	47.25	48.75	49.5	46.5	47.25	43.5	43.75	48.5	44.75	51	49.25	45	49.5	45	43	44	46	47	44	47.5	49.25
580650	47.5	49.75	42.75	46	41.75	48.25	49.25	49.25	45.25	38.25	54.5	41.75	45	44.75	41	40	41.75	48.75	49.5	41.5	43.75	42.75	48.25	48	45.25	50.25	45.25	49.25	45.5	49	42.25	42.75	44.75	47	43.5	41.25	38.25	45.25	42.25	50.25	52.75	51.25	50	45.5	44.5	48.25	48	45.25	45.5
580751	46	48.75	47	43.75	44	46.5	42	44.5	43	46.25	48.75	45.75	44.75	44	40.5	52	45	47.25	41	49	48	44	48	44.75	46	46.75	35.5	43	46.5	44	52.75	35.75	42.25	42	42.5	43.5	47	42	43.5	44	46.25	47.5	48.5	46	49.5	50.75	42	47.75	47.25
581349	46.75	46.25	49	49.25	48.5	51.75	44.5	48	46.75	48.5	41.75	50.75	46.25	52.5	43.75	46.25	43.5	44.75	47.75	51.25	45.5	53	49	48.75	41.75	51	43.75	50.25	49.25	44.25	46.75	43.75	50.25	45.75	48.25	47.5	44.5	53.25	45.75	47.25	48.5	43	52.75	47.75	51	43.25	41.5	48	47
581450	48	51.75	46	47.5	44.75	43.5	39.75	42.75	40.75	45.25	41	38.5	44.25	46.25	44.5	45.25	41.75	44	45.75	46.5	45.25	45	42.5	44	44.75	45	42	39.25	42.75	45.5	42.5	42.25	44.5	48	44	37.25	41.75	42.5	44	44	40	41	38.5	42.5	43.75	45.25	47	42.25	42.25
583858	48	50.5	44.75	49.25	46.25	46.75	45.5	48.25	46	46	50.75	48	42.5	44	47.75	45	44.75	46	45	50.5	49	40.75	43.75	55	48.5	47	42.25	48.75	49.25	44.5	46.25	45	48	44	49.75	51	44	41.75	43.75	45	48.75	50.25	52.75	52.25	48.75	56.75	43.5	44.5	44
585256	52.5	45	48.5	52	46.25	53	47.75	55.5	51.75	48.75	47.75	61	44.75	51.25	39.75	48	48.5	47.5	43.25	52.75	47.75	51.75	46.75	56	46	51.5	37.75	42.25	44	52	49	48.25	50.25	50.25	52	55.25	58.75	53.5	52.75	49	46	46.75	46.75	45	47.5	52.5	45.75	52	43.5
585862	49.5	46.75	45.5	53	43.75	45.25	49.5	40.75	39.75	47.75	47.25	34.25	43.25	45.25	37.5	47	41.25	48.75	46.25	45	42.75	46.25	42	50.5	46.5	42.75	46.75	41.75	34.25	41	44.5	42	43.75	41.25	37.25	43.5	39.75	37.25	41.75	41.5	46.25	43.5	49.5	37.25	44.5	48	46.5	46.5	44
586460	49.25	49.25	49.75	43.75	41.25	40.25	52	45.75	44.25	44.75	39	35.25	47	46.25	33.25	41	47.25	47	46.25	45.5	49.75	47	47.25	46	32	47.5	37.25	44	38.25	52	43.25	41.75	42.5	49	38	47.25	45	43.5	46.75	45.5	53.25	47.25	40	41.25	44.25	42.75	49.75	46.25	45.75
587664	41.5	44.5	41	48.75	48.25	48.75	47.75	35.75	42.5	46	42.75	43	45	47	45.75	42.25	44.75	49.5	47.5	49.5	48.5	44.75	44.5	41.25	49.5	44.5	39	40.75	42.75	46	50.25	44.5	45.25	49.75	40.25	46.25	48.75	48	43.25	47.75	47.5	44	46.25	39.75	40	42.25	45.75	44.75	43.5
588565	44.25	48.5	51	44.25	42.5	47.5	46.75	43.5	40	40.75	38	39.75	40.75	45.75	45	43	45.5	45	45.5	48.75	48	42.25	49.25	50.5	38.75	49.75	39.75	34	49.5	52.25	44.25	42.25	47	43	42.5	47	46	41.75	43	45.75	49.25	39.25	47	44	45	36.25	45	49.75	45.5
589567	45	46	53.25	42.75	44.75	46.75	49.5	46.25	41	45.25	44.75	44.75	43.75	48.25	41.25	46.5	49.25	50	45.5	43.5	44	46	45	44.5	42.5	46	42.25	45.5	44.75	40.25	48.5	52.75	50	43.25	50.75	52.25	49	44.5	47.25	46.5	51	48.25	49	40.25	47.25	42.25	47	47.25	44.25
590047	53.25	47.25	48.5	52.25	51.5	48.25	42.25	49	46.75	50.5	52.5	35	46.5	46.75	47.5	51	55.25	44.5	53.25	45.5	46.75	45.75	39	46	40.25	38.75	47.25	47	40.5	52	51.75	49.25	52.25	42.5	44.75	49.75	42.75	49	45.25	52.75	41.5	46.75	48.25	44.75	43.75	40.5	43.25	46.25	50.75
592455	42.25	47.5	42	42.25	45.75	43.75	51.5	39	44.75	38.5	44	46	43.5	49.25	39.75	40.75	46	51	42.75	48	46	42	53	41.25	37	46	47.5	46.25	47.25	42.5	46.25	44	39.5	46.25	48.75	43.25	47.25	40.5	50.25	49.75	45.75	46.25	37.25	41.25	46.25	47	45	47	43.5
594156	54.25	47.5	46	47.25	50.5	50.25	44.75	56.25	52.25	44.5	48.75	43.5	46.25	48.5	43.75	46	56	46.75	44.75	49	44.5	49.25	45.5	50.25	44.5	48.75	40.25	45.25	48.75	45.25	50	44	49.25	53.5	48	49	47.5	50.5	45	49	44.75	45.75	54.75	42.25	42.25	46.5	44.75	45	46.25
597869	45.25	39.25	39.25	47.5	52.25	46.5	46.75	43.75	45.5	42	49	50	42.25	47.5	46.75	39	44.75	41.75	44	51.75	52.5	48.5	37.25	47	52.5	50.25	49.75	54	48.25	49.75	52	52.5	52.25	45.25	45.5	47.25	47.75	50.5	48	42.5	45.5	38.75	46.5	47	43	37.5	45.5	46.5	37.5
598568	44.5	44	39.75	37.25	41.75	49	50	40	41	43	41.25	39.25	38	40.5	42.5	44	41.5	47.75	43.25	43.75	42.75	43.75	43.25	38.75	45.25	48.5	41	47.25	49.5	48.5	48.75	41.75	42.75	48.25	46.5	38.5	38.25	42.5	42.25	45	45.5	41.75	46.75	42.75	45.5	41	41.75	44.25	44.75
599065	41	52	37	41.5	45.25	50.25	52	50.5	47	42	30.5	34.5	42.5	47	39.75	44	48	47	46.5	47.5	47.25	47.75	47.25	50.25	31.75	44	41.5	41	41.5	49.25	45.25	40.5	46.5	49	44.75	44.5	39.5	38.25	49.75	46.5	46.5	48.5	47	38.75	45.75	47.25	48.25	36.25	53.75
599469	42	45	48	46	50.75	55	54.5	49.75	47.75	47.25	53.25	47.75	50.5	44.5	41.75	45.5	48.5	49	47.75	53.75	46.75	50.25	46.5	41.75	32	35	42	32.5	42.5	42.5	52.25	44.5	47	50.25	43.25	42.5	41.25	35	48.75	43.5	41	48.25	43.5	42.75	39.75	46.75	46.5	47.25	38.25
599671	40.25	43.25	42.5	44.75	52.25	48.25	51.5	52.5	53.75	38.75	49	49	45.5	50.75	47	48.75	42.25	50	47.25	47.75	48.5	44.25	41.75	52.25	40.25	46.75	44.25	46	49.25	48.25	49.25	44.75	40.75	43.75	47	49.5	48.5	41.25	46.25	50.75	46.25	46	40.5	40.25	40.25	37.5	49.75	47.25	43
601127	48.75	47	45	46.75	51.25	51.5	44.5	42	53.75	48.25	46.25	50.25	47.25	40.75	45	51	47.25	54.25	49.25	46	50.5	49.25	51.25	45.75	45.25	46	44	47.25	46.5	48.75	56	47	49.5	47.75	48.5	36	43	43	43	48.25	50.25	51.5	42.25	43.25	40	44.25	51.25	45.5	48.25
604537	47	52.75	47	49.75	52.75	50.5	44.5	47	40.5	46.75	41.75	45.25	46.75	46.5	44	42.25	41.25	38.25	51	48.5	49	44.5	47.25	43.25	46.75	43.75	46.5	47.25	43.75	50.25	48.25	45.25	43.25	46.75	44.5	40.75	42.25	47	48.75	44.5	49.25	45.5	42.25	42	38.25	44	42	46.25	40.75
611938	46.5	44.75	46.25	49.5	54.5	48.25	52.75	50.25	48.5	41.5	39.25	42	47.25	51.5	37.75	46.25	37.75	49.75	52.5	48.25	43.5	42	41	50	43.25	55	43	44.75	39.5	47.25	47.5	47.75	46	48.75	48.5	42.25	47.5	51.5	50.25	49.25	47.5	48.25	50.5	46.25	39.5	44.75	45	46.75	40.25
613538	47	39.5	44	40.75	43.25	46.5	39.5	40.75	40.75	45	48.25	47.75	41.5	47.5	44.25	42.5	48	40.5	41.5	41.5	46.25	46	33	48	47.5	41.25	37.5	48.5	37.25	41	41.25	39.25	34.25	37.5	41.25	37.75	42	45.5	43.75	43.75	42.25	43	40	45	42.5	38.75	43.75	45.25	41.75
614439	47	45.75	50.75	46.5	46	39.25	43.75	49.25	44.75	51.25	39.75	42.75	45.75	47	44.5	46.25	46	46	49	48	55.25	46.5	46.75	43.5	42.5	51.75	46.25	39.75	40.25	48.25	47.25	46.75	48.75	46	47.75	48.25	50.75	51	49.75	52.5	51.25	46.25	47.75	39.5	45	39.75	39.75	44	43.75
615441	44.75	48.75	44.5	46.75	45.25	51.25	48.25	45.25	44.25	42.75	51	40.75	47.75	44	42	45.5	47.25	41.75	44.75	44.5	48.75	48.25	41.25	47.5	44.25	48	48.25	45.5	44.5	42.5	43	43	47.5	44.75	45.5	50.25	53	52.5	40.5	48.5	46.75	46.5	50.5	50.5	45.25	39	44.5	42.75	47
615744	44.75	46	41.25	39.5	41	39.25	37.25	48.75	46.25	35.75	40.25	38.25	36.75	41.75	41.75	39.5	39.25	41.75	41.25	36.75	40	40.5	52.5	53.25	37.5	41	41.75	41	44.5	37.25	43	45.25	37	35.5	38.25	42.5	37.75	33	45	44.5	52.25	36.5	38.5	30.75	31.5	39.25	38.25	40.75	35.75
616645	47.25	50.25	45.75	50.25	47.25	45.25	51.75	44.25	49.5	48.25	49.5	45.25	46.25	52.5	48	45.75	49.5	45.75	44	54	52.75	48	54.25	51.25	50	52.5	45	50.75	47.25	49.25	49.5	45.75	47.25	43.25	41.25	50.75	46	49.5	54	58	52.5	54	52	50.25	46.75	51.25	45.25	48.75	41
617748	47.75	41.5	46.75	45.5	37	43	45.75	49.5	52.25	44.75	34.75	32.75	46.5	50.5	47.5	50.75	41.5	52.5	40.25	46.75	48	47	46.25	47.5	39.5	47.5	44	42	52.75	44.75	50.75	51.25	47.75	51.25	56.5	42.25	44.25	48.5	44.75	49.5	49.25	48	39.5	36.75	45.5	46	42.5	46	44.5
618952	47.5	54	48.75	48.5	45.25	50.25	58.25	50	42.5	45.75	45.75	46	50.5	49.5	44.75	54.25	47.5	44.25	45.25	57	47	52	47.5	51.5	46.75	46.75	48	46.75	40.75	47.25	45.25	46.25	50.5	55	44	54.75	48.25	38.75	53	46.5	47.25	54.25	43.75	40.25	41.75	44.25	46.75	48.75	49
620434	45.5	48.5	49.25	42	45	44.5	46	51.75	46	43	49.5	42.75	45.25	48	40	45.75	48.75	44.25	44.25	45.5	49.25	49.5	44.75	48.75	48.5	47.5	53.5	47.75	47.5	50.25	46.5	47	54.75	50.5	50.25	45.5	42.5	45	45.25	50	48.25	54.25	47	41	44.75	47.5	45.5	46.5	47
622236	51.75	53.25	34	50.75	42.25	41.75	48	50.25	49.75	42.75	45	46.75	38.5	44.75	32	41.5	46.25	51.5	40.5	45.25	49	38	47	44.5	31.5	45	36.25	42.25	37.5	42.25	45.5	37.5	42.75	39.75	43.25	55	36	32.75	51	52.5	48.5	46.5	48.75	43.25	32.5	44	47.75	49.25	33
623844	49.75	43.25	46.5	48.5	53.25	52.25	49.25	41.75	48.25	43	51.25	42.25	49.25	40.5	41.5	44.75	48	47.25	45	46	42.75	47.25	44.5	43	42.5	41.25	41.25	46	43.75	44.25	43.5	36.5	46.5	43.5	41	41.75	41.75	42	45.25	45.25	52	42	47	44	44.25	47.25	44.75	49	46.5
626648	44	43	31.5	49	47.25	42.75	42.25	45	46	41.75	43.5	35.5	45.25	44	36.75	44.25	44.5	42.25	47.75	42.25	38.25	43	49.75	38.25	43.25	45.5	31.75	45.25	47.25	48.25	43.75	43	50.75	46	39.25	47.5	46.25	36	40.75	47.75	48	39.75	42.5	43.25	36.5	38	49.25	47.75	44
627549	37	51	34.75	41	48.5	48.75	47	41.5	42	38	46	45	44.75	46.75	36.25	49.25	50	48.75	49.25	39.75	53.5	52.25	51	47.75	36.75	39.25	47.5	42.5	49.75	45.75	44.5	46.25	43.25	44.75	47.25	44.25	45.75	40.75	49.5	45.75	44.5	46.75	42.75	41.25	49.25	50.75	54.75	45.25	46.25
627852	52	46	49.5	50	50.75	55	49.5	47.75	47.25	36	36.75	41.75	54.5	46.75	42.25	47	51.25	47.5	50	49.75	52.5	46.75	49.25	52.75	39	43.5	46.25	42.5	40.75	44.25	43.5	42.25	51	46.25	45.75	46.75	41.25	40.25	50.75	48.5	49.5	44	49.5	47.75	43.25	44.25	35.75	44.75	49.25
628248	47	47	51.5	48.5	54.5	50	46.5	48.5	47	47.5	39.5	44.5	48.25	46.75	41.5	53	44.75	52.25	46.5	49.75	48.5	48.5	42.75	48.25	44.25	44.25	49.5	44.5	52.25	52	43.25	48	46.75	48.75	49.5	47.5	52.25	45.25	47.75	48.5	46	46.75	45.75	47.5	53.5	45.25	48	46.25	49
633847	34	46	43.25	43	44.5	48.5	42.5	45.25	43.5	43.75	41.75	36.25	44	37.5	37	51	43	40.5	44	45.75	45.25	42.25	42.75	46.25	42.75	41.25	39	49	42	47	45.5	42.5	48.5	49.5	46.75	41.5	38	33	46.25	50.75	47.75	45	43.5	47.25	35.25	36.5	44.5	48.5	42
634748	45.5	45	43.25	42.5	42	49.75	47	43.25	46.5	38	44.25	38.5	44.5	47.5	37	50	41.5	49.5	45.75	49.75	44.25	45.5	43.5	56	44	41	38.75	45	40.25	44.75	40.5	41.75	42.25	50	42.25	42.25	40	40	43.5	46	45.25	43.5	47.75	52.5	41	39.25	42	42.25	44.75
635245	45.75	43.75	53	44	49.25	41.5	42.25	51	48.5	44	47	47.5	50.5	46	47.5	45.75	51.5	44.5	45.25	44.75	44.25	43	49.75	50.75	45.5	54.5	48	44.5	49.25	50.5	51.75	52.5	48.25	49.75	44.25	48	50	54.5	50.5	48	51.75	45.75	46.5	50.75	53.25	49	44.75	52.5	51.5
638049	45.25	46.25	43.75	43	41.75	42.75	44.5	51.5	51	48.25	44.75	46.75	44.25	45.25	42.5	48.75	46.25	43.75	45.25	46.5	43	46	50.25	56.5	42.5	49	49	44.75	48.25	45.75	46.5	44.5	46.75	47	49.25	50.75	49.25	47	45.5	46.75	44.5	48.75	46.5	46.25	49.5	48.5	50.5	48.25	45
645450	48.25	60.25	52.25	49.75	55.75	51.75	52	47.5	49	47.5	47	42.75	58.75	45.25	46.5	51	49	48	51.75	49.75	48.75	49.75	47.5	45.25	43.25	49	42.75	42.25	48	43.75	49.5	46.75	47.5	48	44.25	47.5	49.25	38.75	49.5	45.75	55.75	47.75	50.25	40.5	48.75	47.5	48	46.75	48.25
645551	48.25	41	40.25	41.75	47.75	50.75	41.5	45	46.25	47.5	47	36.25	42.75	47.5	42.75	43.75	44.25	47	48	52.25	48.25	45.5	51.25	46.75	37	44.75	43.75	50.75	40.25	42.5	55.5	48.75	46.25	42.75	42	48.5	37.25	36.75	46	47.25	44	46.75	48.75	40	33.75	35.5	48	44.75	50.25
647858	48.75	49.75	50.25	47.5	46.5	45.25	39.5	38.25	40	39.25	39	40.75	43	40	45	42	47.25	43.5	47.25	46.5	47.25	46.25	44.25	51.25	39.5	39.75	38	48.75	43.5	49.25	45.5	46.75	48	48.75	48.5	44	49	39.75	43.5	41.5	49.75	46.25	45.25	46	49	41.25	43.5	46	51
654350	45.5	41.75	43.75	46.75	37.75	40.5	46	39.75	44	45.5	45.25	41.5	38.5	47	49.25	41.75	40.25	47.25	48	48	40.75	43.5	47.5	44.75	42.75	46.25	44.75	39.75	44.75	53.25	49.25	44.75	39.75	45.5	48.75	47.5	45	42.75	44.5	39.5	41.5	49.25	45.75	41.5	48.75	47.75	39	39.25	41
654552	47	42.75	39.5	43	45.75	43.75	44.25	45.5	44.25	39.25	42.25	41.5	46.75	45	40	39.5	50.25	43.75	40.75	44.25	37.25	36	41.5	51	50.75	45.25	50.5	39.25	48.75	41.25	44.5	44.75	42.5	49.75	45.5	42.25	36	32.5	46.25	47	46	43	43	41.75	45	49.25	47.5	40.25	44.5
654754	48.75	49	49	49.75	47	49.5	45.75	46.5	47.75	49	44.25	39	48.75	42.75	38.25	47.5	36.25	45.5	49.25	47.25	52.25	45.25	43.5	48.5	40	53.75	40.5	46.5	39.75	45.5	50	40.75	45.25	44	45.75	48.75	51.25	49.25	53	45	43.25	48.5	45.5	45.25	57.5	37	46.5	44	40.75
656253	43.75	47.5	54.75	43.25	46.75	41	45	42.75	42.25	55	46	40.75	46	52	50.25	46.75	45	45	42.5	44.25	45.25	44.75	45.25	48.5	43	52.25	39.5	51.5	47.5	50.75	44.5	46.25	46.5	45.5	45	42.75	48.25	47.5	42.75	42.25	50	49.25	51.25	43.25	44.5	44.5	47.5	41.5	42.75
656657	49	47.75	46	51.25	43.25	47.25	51	50.75	51.25	46.75	36.75	25.75	49.25	46.75	43	42.75	45	45.5	48.25	48.25	52.5	51.5	48.75	51.5	51.75	45.25	33.75	45.25	44	47	51.5	53.25	42.5	47	44.75	53	47.75	50	48	46	48.75	46	45.5	46.5	47	48.5	50.25	46.5	46.75
657659	43.75	42.25	43.75	43	45.25	43	51	48.75	44.75	51	48.25	46.5	47.25	52.5	50.25	41	43.5	53.75	48	47.25	41.5	42.5	42.25	49.25	44.5	43.5	45.25	47.75	53.75	43.75	49.25	44	48.5	47.25	52	39.5	46.25	46.25	51	47.25	48	43.75	51.75	49.5	42.5	41.25	46.5	45.5	39
660951	47	56.75	49	45.25	50	45.75	51.5	47	47.75	48.75	50	37.75	43.75	46.75	41.5	44.75	50.25	49.75	43.25	48	45.5	47.25	49.5	46.5	45.5	42.5	48.5	44.25	46	44.5	51	41.25	49.5	40	46.75	49.5	46	52	52.5	41.5	43.75	44.5	53.5	33.25	40.75	34.25	42.25	43.5	40.25
662551	48.75	44	40.25	45.5	43.5	46.75	45.25	47	46	46	51.5	49.5	51	53.25	44.5	51.25	37.75	47.25	46.25	50.5	49.25	45	43.5	52.75	44.75	46.5	43.5	41.5	41.75	45.5	48	40.5	49.25	41.25	47.5	47.25	48	46.25	42.75	49	47.25	45.5	46	43.25	48.75	44.5	51.5	50.5	48.75
663755	47	48.25	50	53.25	44	45	43.25	44.25	46.25	42.25	34.25	37.75	47.75	45	43.5	45.75	50.25	46.25	46.75	49	50.25	44.25	49.25	47.5	51.5	43.5	48.25	42.5	54.5	44.25	46	41.75	44	37.25	42.5	43.25	48	46.75	43	46.75	47.5	46	47	39	44	42.25	47.5	46.75	45.5
664757	44.25	53.75	46	49	51	47	44.5	53	52	52.5	33.5	41.5	43.75	46	50.5	44	42.5	43.5	48	54.5	49.75	44.5	50.25	52.75	48	49.5	53.25	48.5	45.75	50	48.75	48.5	48	52.75	48.75	57	47.5	52	51	54	47.75	46	53.25	38.25	48	44.25	44.25	47	44.25
665254	43.25	39.25	28.5	37.25	36.75	42.25	46.5	47.5	47.75	33.75	40.75	40	38.5	45	44.25	32.5	37	40	43.75	45.75	41.25	39.25	40.25	39.75	31.5	45	49.75	36.25	43.5	45.25	42.25	41	45.5	46.25	45.25	40.5	35.75	32.25	43.25	46.25	48.5	28	41.5	37	37.75	33.5	33.75	35.5	32.5
667056	47	48.25	52	45.5	52.75	46	43.75	45.25	48.5	40	47	41.75	48	43.75	38.5	43	41.75	45	52.25	46.5	51.75	51.75	48.5	46.25	47	39.25	42.25	49.25	46	47.25	49.25	47.75	45.5	48.75	46.75	50	48.75	47	46	53.5	48.5	50.5	43.25	35.75	48.25	43.25	45.75	52.75	46.5
668361	46.25	42	43.5	47.25	44.25	49	43.75	47.75	49.75	50	51	46.75	44.75	41	45.25	46	47.75	52	44.5	41.25	50.25	49.25	47.5	50.5	48.75	46	53.75	46.5	48.75	47.5	49.5	44.75	42.5	39.75	42.5	56.5	39	38	44.5	49.25	55	48.25	47.75	45.5	45	39	49.75	42.75	49.75
671855	45.75	42.75	42.25	42.75	44.5	45.75	48.25	49.25	49.5	46.5	47.25	37	46	38.75	35.25	46	50	44.75	46	43.75	47.25	45.75	43.75	50.5	42	39.75	39	49.75	54.75	48.5	45	44.25	47.25	42.75	35.5	46.75	43.25	42.5	44.25	47.75	50.5	44.75	49	44.75	47.25	45.5	51.75	45.75	43.75
672756	48.25	48.5	45.75	49.25	45.25	47.5	44.5	47.5	48.25	41.25	48.75	51.5	49.5	49.75	46.75	41.75	44.25	46	43.25	50.5	47.75	45.5	49	44.5	36.75	51	42.75	46.25	42	47	53.25	41.5	44.25	45.25	44.75	46	50.25	38	48.5	47.25	44.75	46.5	44.75	40.75	42.25	47.5	41.25	46.25	44.25
673455	47	47	46.25	50.75	49.5	50	54.5	47.25	41.5	48.75	29.75	22.25	47.75	46.75	40.25	50.5	48.25	51	46.25	46.75	46.25	54.25	49.75	49.5	48.75	50.5	37.75	44.5	46	49.5	42	46.5	47	44.75	46.75	49.5	43.75	38.75	48.5	49.25	48.75	48.75	45.25	42.25	45	24.25	45	49.25	50
675661	44.25	46.75	37	48	42	47.75	49.25	43	44.5	44	44.25	42.5	48.75	42	46.25	46.5	44.25	43.25	49.5	48.25	47.75	44.25	42.5	52	43.25	49.25	38	45.75	45.5	45.25	47.75	40	48.25	42.75	46	45	48.5	40	45	48.25	44.5	43.5	42	48	37.5	42.75	43.25	40.5	45.25
677766	48.5	44.5	44	49.75	50.5	46.25	48.5	42.5	40	45	33.75	44.25	46.75	49	46	44.5	48.75	51.75	47.25	48.25	51	51.75	53	49.5	43	41.25	40	44.75	42.75	44	46	43.25	46.25	49.5	44.25	43.5	49.25	45	48.5	45.25	42.75	51.5	45.5	39.75	46	37	47	51.5	38.5
677968	52	48.75	50	44.5	48.25	43.5	44	41.5	40.5	37.5	46.5	42	50.5	37.25	42	44.75	49.75	43.25	44.75	47.75	46.25	48.25	42	44.5	49.25	38.75	39.25	44.75	34.5	45.75	39	43.5	44.5	48	45.5	34.25	41	32	48	42.75	47	46	44	36	39	36.5	30.25	40.75	42.75
679568	41.5	49.5	35.5	46.25	48.25	48.25	46.5	54.5	55.25	43.5	42	39	43.5	45.25	37.75	46	43.25	46	45.5	44.5	47.5	49.25	52	48	45.25	47.5	45.5	43.75	44.25	40.75	43.25	49.5	45.75	50	45	44.25	40.5	35.75	44.75	49	46	44.5	39.25	40.5	40.5	41.25	50.25	39.25	46
679770	41.75	46.5	45.25	42.75	47	45.5	45.75	54.5	48.25	41.75	45.25	43	43.5	42.75	39.75	42.25	39.75	46.5	44	50.75	44	51	41.75	50.25	43.5	45.25	47	44.75	43.5	47	44.25	43.25	47	48.5	50	43.25	43.25	45.5	45.5	47	47.75	44.5	40.75	42.5	47	45.25	40.25	44.25	44.75
680250	45	47	47.5	47	50.75	47	50.25	49.25	47.5	42.25	51.75	41.25	48.5	47.5	45.75	47.75	48.75	48.25	51.75	52.25	45	46.5	48	48.75	41.75	47	40	51.5	46.5	50	49.5	48	48.5	43.5	46.25	47	49	47	48.25	51.75	50	48.25	48.75	42.25	45.5	45.25	47.5	48.5	44
680452	33	48.5	46.5	42.75	44.75	43	37	42.5	41	53.5	50.5	45	49.75	54.25	47	43.25	45.25	44.25	41.5	41.25	39.5	44	49.75	48.75	51.5	47.25	34.5	45.75	44.25	46.75	50	44.25	45.75	49.25	43.75	38	36.25	35	47.25	43	44.5	45.75	44.75	50.25	37.75	33.5	40.75	39	42.75
680957	44.5	40	43	45.75	48.5	47.75	48.5	44.25	42.25	39.5	43.5	48	42	38.75	38	46.75	46.5	53.25	48.25	45.5	44.75	43.75	39	45.25	42	46.25	48	41.75	37.5	44	42.5	43.75	44.75	49.25	44.25	42	44	40.75	45	46	48.5	44	46.5	40	43.25	42.25	36.25	43.25	43
683256	41.5	46.5	50.25	44	47.75	44.75	46	55.25	48.75	48.5	45	42	48	46.5	45.25	45.5	45.5	46.25	49.25	48	46.25	44.75	40.5	48.5	39.5	46.75	47.75	55	44.75	41.75	40.25	45.75	40.5	45	43.25	43.75	42.25	47.75	43.25	49.75	51.5	49	46.25	40.75	39.25	38.75	50.5	48.75	48.5
685058	44.5	46	46.25	50.75	43.5	50.25	42	46.5	48	37.75	46	45	50	49	46.5	49.5	45.5	44	51	44.5	46	44.25	44	46	48.75	50.25	46	46.5	49.25	51	43	45.5	47	46	42.75	43	50.75	40.75	46.25	42.5	47	45.5	49.25	49.25	44.5	56.5	44.5	48.5	49
686969	43	45.5	44	50	47	39.25	39.75	41	51	48.25	39.75	42.25	47.5	45.5	41	46.5	44.75	43	42.25	42.75	40	41.5	47.25	46.25	43	44.25	30.5	34.25	40.25	44.25	48	42	46.75	44.5	39.5	49.5	45.5	41.75	46.75	46.5	45.5	42.25	42.75	43	36.5	40	45.25	43	47.75
687163	49.75	47.5	50.75	48	49.75	46.5	51.5	46.25	48.25	51.5	50.5	47.25	45.75	48.75	44.75	51.75	46.75	49.75	48.75	43.25	51	50.75	47.5	46.25	46.5	37.75	40	51.5	40.25	46.75	48.25	40	47.5	44.25	50.25	44	54.25	47.25	43.75	45.75	49.5	48	47.5	42	50.5	41	50.25	49.5	50.75
690152	43.25	51.75	38.25	44.25	44.5	55.75	53.5	40.5	39.75	32	43.75	37.75	45.75	47	33.25	47.75	51.25	47.25	50.75	49	54.75	49.75	43.75	49	34	36.75	46.5	40.5	46.75	44.75	47	38.5	46.5	43.5	45.5	45.75	39.75	41.75	49	42.25	42.75	41.75	42.75	35.75	41	39.5	31.25	37.25	43.25
692964	40.75	51.25	42.75	38.25	36.5	45.5	51.25	45	46.25	41	46.75	44.75	35.25	39.25	30.25	43.25	45.5	46.75	47.25	44	50	48.75	50.25	45	39	45.25	45.5	48	39.25	40.75	47.75	41	48.75	46.75	50.5	49	49.75	47.75	45.5	51	47.5	48.5	46.5	38.75	42	47.5	47.75	48.75	45.75
693764	43	49.5	43.25	49.5	54.5	44.25	49.5	44.25	47	44.75	47	44.25	48.25	49	45.25	46	42	49.25	51.75	44.25	46	41	47.5	45.75	52.5	51.5	43.25	51.25	44.25	50.5	50.75	45.25	47	49	46.5	47.75	46	42.5	50.25	45.75	45.5	46	53.75	43.5	40.75	48.25	40.25	48.75	46
694362	41.25	46.25	47	46.5	43.75	45.75	43.75	49	48.25	42.25	43.75	45	48.25	45.75	48.5	50.5	52.5	47.25	53	44.75	41.75	47	46.25	41.75	44	48.25	45.25	51	44.5	45.5	46.5	51.25	47.75	46.75	45.25	48.75	47	50	44.75	47.25	44.75	46.25	43.75	37.25	47.5	52.5	54	53.75	51.5
695768	45.5	49.25	47	46.5	45	43	48.5	44	45	43	48.25	40.5	47.25	49.25	43	45.25	45	44.25	48.75	44.5	40.75	43	46	50.75	45.25	46.5	40.25	44.75	45.75	44.5	41.25	45.25	48.25	49	50.5	51	44	46	50.5	50	49.25	49	47	46.25	45.25	44	48.25	53.75	46.25
698168	52	50.25	42.25	42.75	47.75	48.25	55.25	49.25	48.5	47	47.75	44.75	45.75	47.25	37.25	47.5	42.75	51	48.75	52.25	47	46.25	42.5	45.75	49.25	48.25	38.75	45.5	46	45	46	46.25	44.25	47.75	46.25	49.5	49.75	47.25	50.75	46.5	51.25	52	52.25	44	48.25	48.5	51	45.5	48.5
700634	40.5	49.5	45	38	40.5	40.25	45	45.75	43.75	41.75	41.75	38.5	43	49	39	43.25	37.75	39.5	43.75	47.5	47	38.5	45.5	47.5	43.5	43.25	46	24	41	48.75	47.75	49	43.75	45.25	42.25	49	46.25	40.5	47	51.75	53.75	44.75	50.75	52.5	47.25	41.75	44.5	47.25	47.5
702133	45.5	49.25	49.75	46.25	46.25	50	52	44	48.75	44.75	44.5	38.75	41.75	42.5	44.25	47	44	49.25	45.25	47.75	47.5	52	46.5	38.25	42	47.75	47.5	40.5	44.25	43.75	44.75	39.75	44.25	45.25	40.5	42.75	54	52.75	46	49	44.75	44.25	48.5	46.25	55.25	51.75	42.75	45.75	48.25
704238	44.25	46.5	45.75	48	47.25	46.75	50.75	45	45	47.25	44.25	27.75	48.5	46.75	34	45	47	42.5	46	45.75	46.5	40	47.25	48.75	46.5	41	32.5	35.5	35.75	48.75	49.25	44.75	50.5	44.5	48.75	46.5	38.5	46.5	47.5	46	42.75	49.25	49.25	46.75	36.75	35.5	41	45.75	43
705341	50.25	49	45.75	48.25	45	47	49	38	37.5	41	42.25	42.75	45.25	44.75	47.75	42.75	51.5	44.75	46.75	46.25	48.75	50.75	44.25	49.75	43.75	48.5	39.5	45.25	46.25	46.75	45.25	44.5	47.25	44.25	38.25	43.5	43.75	36	40.5	43.75	46.75	43.75	42	43.25	42	47.5	33.5	45.25	45
707749	49.5	53.25	54	49.5	44.5	43.75	49.5	50	50.75	43.75	46	53.5	44.5	46.5	52.5	44.25	50.5	43.25	45	42.5	51	45	47	54.5	49	53	43.5	46	46.75	48.75	53.75	41.5	50.25	52.25	48	48.75	40.25	50	47.75	51.75	45.25	45.5	42.25	48	52.5	49.5	44	44.25	49.25
709551	44.5	47.5	38.75	42.5	44.25	43	50.25	48.5	46	41.25	48	38	49.75	47	41	40.25	50.5	44.5	42.75	49.25	49.25	44.75	49	43.5	35.5	46.25	45.75	47.5	43.25	48.5	50.5	40.25	46.25	46	43.5	48.25	40.75	45.75	50	49.5	45.75	45.5	39	32.75	44.75	38.75	45.25	49	47.25
713239	51.25	44	47.5	47.25	46.5	42.25	46	42.5	47.75	48.5	44.75	48	52.5	39.5	52.25	39.5	48.75	45.5	51.25	48.75	42.75	43.75	45	44	46.25	50.75	49.5	43.5	46.25	49.5	42.5	40	50	47.5	53.25	45.25	44.75	45	49.5	48.5	51.5	53.25	43.25	44	46	47.5	42.75	44.5	48.75
715041	52.75	45.5	48	48.5	49.25	46.75	44	46	49.25	44	43.75	44.5	45.25	44.5	42.25	46.5	38.75	43.25	48	54.25	50.75	49.75	51.25	46	41	42.25	41.25	50	43.5	47	43.25	43	51.75	45.5	46	46.75	38.75	46.25	41.5	52	53.75	39.25	45.25	43.5	46.75	43.75	42	39.25	41.25
715647	42	44.25	49.75	47.25	42.75	40.5	47.25	43.5	44.75	38.75	52.5	44.25	47.5	46.25	43.5	43	45	51.25	49.75	43	45.5	43	43	43.75	40	38.25	38	45.25	46.5	50.75	45.5	38.5	46.5	49.75	43.75	46.75	41.5	40.5	53.5	47.5	46.75	43.25	43.75	41.5	44.25	45.75	43.75	43.25	44.5
715950	44	46.25	43.5	44.75	44.25	44.5	51.75	47	46	38.75	45	38.25	43	48.5	44	45.75	43	47.75	46	44.25	47.75	46.75	44.75	47.25	41.75	45.25	39.25	40	46	46.75	46.25	43.75	42.5	46	42.75	48.75	46.25	43.25	51.5	44	53.75	48	44.25	51	42.75	32.5	45	42.75	44.25
720337	49	46.75	46.75	51.25	45.5	48.75	45.75	49.25	47.5	45.5	44.25	48.75	44.25	50.75	42	47	46.5	41.5	43.25	47.75	45.75	47	46	46.25	38.75	47.5	46.5	42	52	41.25	45.5	44.75	48.5	42.5	44.5	52	51.5	46.75	49.25	45.75	45.75	47.5	45.5	42.25	45.75	42.25	48	47	44.25
723141	41.25	49.25	39.25	40.75	39.5	45	41.5	43.5	42.75	45.5	51	46.5	46.5	42.5	49.75	49	43	42	42.5	47.5	41.75	39.75	43.25	55	38	51	42.5	39.5	47.25	43	52	44.25	49.75	48.5	43	50.5	39.5	40.75	42.5	45.25	38.75	51	48.5	42.25	46.25	40.5	44.75	44.25	45.25
724446	51	46.5	47	45.75	49.5	44.25	50.5	46.75	50	38	50.5	42.75	51.75	46	46.25	43.75	46.5	48.75	48.5	42	37.25	52.75	44.75	49	45.25	46.5	43.75	41	48	43.75	50.5	40.75	42.5	50.75	45.75	44.25	45.75	47	47.25	50.25	50	46.25	40.75	40	39.75	46.75	44	43.5	44.75
725751	48.25	47.25	54.25	54	49.25	45	46	45.5	45	43.25	44.75	49.5	49.75	44.5	43	46	45.75	53.75	43.75	46.5	42.5	44.25	44	49.25	41.25	42	51.75	39	50.5	45.75	45.5	50	49	46	46.75	51.5	43.5	41.25	47.5	51.5	49.25	44.25	43.5	49.75	42.5	38.5	46	51.25	43.25
727553	49.25	49	43.25	49.5	46.5	48	49.25	46	45.5	39.75	46	39.75	49.25	41.25	36.25	47.25	48.25	52.25	43.5	51.5	43.25	48	47.5	50.75	51	42	45	50.75	38	44.5	45.5	29.5	49.25	48	38.25	51.25	52.5	45	46.75	51.25	49.75	49.75	50	40.25	42.75	41.5	45	40.25	51.75
727654	53.5	47	38.25	49	46.25	44	47	50.75	44	35.5	43.75	36.25	39	57	37	46	43.5	46.75	48	48	46.25	46.5	42.5	43.5	49	52	53	39.25	49	48.75	55.5	42.25	47.75	51.75	46.75	44.5	51	40.25	43.75	48.25	53.5	49.5	43	44.5	51	49.75	42	43.5	46.25
728454	39.75	52.5	39	44.75	38.5	45.75	44.75	44.75	41	38	41.25	41.75	39.75	44	36	48.5	47.25	44	45.75	44.5	46.75	43.25	47.25	39.25	35.25	49.75	39.75	42.5	40.75	46	44.75	41.25	47	50.25	46.5	41.5	46.25	40.25	45.75	45.75	44	40.5	41	44.5	44.75	44	48.75	51.5	52.25
729254	40.5	43.5	49	48.25	49	48.25	52.5	44	49	51	47.5	44	49.5	40.75	41.5	42.25	47.25	47.25	43.5	43	44.75	40.75	41.75	47.5	51.5	36.25	45.5	49.25	48.25	44	44.5	31.5	36.75	52	47.75	47.25	47.25	45.75	39.75	43.5	48	43.75	48.25	34.25	39	40.25	48.25	46.5	44
729557	52.5	47.25	55.25	46.25	44.25	48.25	43.5	47.25	47.25	51.75	48.75	48.25	43.5	48.75	44.5	44.75	48	48	47.25	50.25	40.25	45.75	42.5	54.75	45.25	43.25	43.75	44.25	50.5	55.5	51.5	47.5	48.75	51.25	49.75	52.5	45.5	43.75	45.25	46.75	51.25	45	51.5	47	47.25	43.25	50.75	46	51.25
731140	40.5	55.5	40.5	40.75	51	47.75	47.25	50.25	51	46	45.25	45	46	42.25	45.75	44.75	46	48.75	50.25	49.5	53.75	49.5	45.25	46	41.5	48	47.5	38.5	45.25	41.5	46.5	44.75	53.5	45	42.5	53.75	37.25	41.75	49.5	50.75	49.5	51.25	46.25	38.75	37.5	41.5	53.75	49.75	48
732243	50.75	50	45.75	56.75	49	47.75	47.75	48	46.75	43.5	49.75	45	53	47	37.75	39.75	43	46.25	41.75	47.75	40	42.5	44.75	44.25	47.25	46.5	40.75	46	38.25	47.75	50.5	44.25	52	42.25	40.5	43.75	38.75	42	41	52.5	51.25	43.25	44	39.25	37.25	35.5	42.5	50	41.75
734045	48.25	45	45.25	42.75	43.5	47	50.75	42.5	49.5	47.25	45	47	44.5	50.25	47.75	42.25	49	47.5	42.75	41.25	47.25	46.25	45.5	49.75	49	37.25	48	50	42.5	46	47	49.25	48.5	51	49.25	41.75	48	41.5	46.5	42.25	50.75	47.25	44.5	48	34.75	36.5	39.25	46.5	38.5
735148	51	51.5	45.5	54.75	45	49.5	50.75	50.5	49.75	40	44.75	36.5	47.25	40.75	46.75	54.25	55.25	52.5	59	52.25	52.25	53.75	50.5	52	49.75	52	47.75	54.75	49.5	47.25	49.5	47.25	46.75	52	48.25	48	49.5	48.75	51.5	52.25	50.75	54.25	52	43.75	43.5	48.25	48.25	46.75	52.25
737960	52.75	51.75	43.75	50.25	48.75	51	44	48	50.25	49	48.75	48.25	49.25	47	40.5	54	47	48	52	54.75	50.75	46.5	50.25	51.75	48.75	42.25	41.25	50	48	46.25	38.75	37.75	51	47.25	49.75	41.5	46.5	39.5	43.25	52	45.25	44.75	46.75	47	48.25	47.25	42.5	48.5	37.75
742549	45.5	51.5	43	47	56.25	54	56.75	49.5	49	49.75	49.25	47.5	44.5	51.5	40.5	48.5	45.5	48.25	52.5	52.5	49.5	50.75	50	50.5	51	52.25	46	46.25	41.75	51	50.25	51	49	45.5	52.5	48.5	47.25	51.25	48.25	56	54	48.25	47	52	40.75	47.25	43.75	46.25	48.25
744553	50.75	48.5	43.5	52	49.5	56	51.75	43	46.75	41	51.5	46.5	50.5	42.75	34.25	53.25	48.5	53.75	50	51.25	48.5	43.75	57.75	47.25	45.25	44.5	46.25	44.5	47.5	46.25	47	48	43.25	44.75	42.75	46.75	47	45	45.5	47.75	49	46.25	45.75	46.25	43.75	38	48.75	44	44
748258	49	46.75	45.75	48.25	49.25	47.75	46	50	51.75	38	45.5	49.75	50.25	51.25	45.75	46.75	40	53.25	45.5	44.5	44	49	48	52	39.75	41.5	43.5	41.75	44.5	49.25	46	39.75	49.75	48	46.25	50.75	48.25	49.5	43.75	47.75	48.75	45.25	38.75	41.5	41.5	39.5	44.25	34.25	45.75
748662	50.25	51.75	47.75	47	43.75	47.25	41.75	47.75	45.5	42.5	40.25	42.5	48.75	52.75	49.5	50	35.75	40.25	39	48.25	48.75	42.75	47.75	47.5	40.75	46.25	47.5	36.75	42	50.5	47	47.25	45.25	41.5	44	49.75	48.25	43.5	45.75	49	43.25	47.25	48.5	40.25	40.5	37	39.5	44.25	38
749058	52.25	45	48.25	52.25	50.25	53.5	47.25	44.25	45.75	26.25	45.5	38.75	46.5	45.25	48	45.5	41.75	46.5	41.75	45.5	46.75	46.25	46.75	45.75	41.5	45.75	33.25	47.25	42.75	44.75	43.75	35.75	45	45.5	51.5	49.25	51.75	37.75	50.5	44.75	49	45.75	44	34.75	41.75	35	43	51.5	46.5
749361	52.5	50.25	43.75	49.5	56.25	52.25	48.5	50.5	47	38.5	47.75	39.5	45.75	42.75	39	51	49.25	48.75	53	53.25	49.25	49.75	49.75	47.25	35.5	44.75	34.25	32.25	43.25	45.75	49.75	42.5	48	47.5	46.75	50	44	38.75	50	49.75	46.25	47.5	44	43	47.25	49.5	51	49.5	44.5
751348	43	50.75	50.5	44	45.25	51.25	49	45.5	47.75	49	53.5	48.5	48.75	51.5	46	48.25	49.75	50.25	51.75	47.25	51.75	45.5	46.5	44	46	48.5	52.25	46	45	47.25	50	43.25	53.25	48.5	46	45.5	50.5	44	51.25	44.25	49	47.25	44.75	45.75	50.75	53.5	41.25	47	46.25
753150	44.75	47.25	42.5	41.75	43	42.75	42.75	51.5	54.25	49.25	46	41	46	45	48.5	47.25	36.75	45	42.75	44.75	43	41.75	52.75	51.25	37.25	47	43.75	44.25	47	51	47.75	41	49	48.5	43.75	48	41.5	39.25	44.75	45.75	51.25	52.5	47.25	43	41.25	47.5	42.25	44.75	42.75
753251	44.25	42.25	47	44.25	46.25	48	46.5	45.75	42.25	42.5	42.25	41.5	48.25	45.5	39	42	35.25	49.75	48	52	47.75	48.25	43	44.5	42	49.75	33.5	39.5	39.5	39.25	46	45.5	39.75	44.5	43.25	49.5	48	40.75	50.25	48.5	47	45.75	45.25	34	46.25	35.75	49.25	39.5	45.75
756055	46.25	46.5	44	47.75	51.25	49.5	51.75	45.75	46.75	46	46.5	42.75	42	45.75	44.75	52.25	47.5	45.75	45.5	49.25	50	47.25	47.5	46.75	43.75	35.5	41.25	46.5	44.75	47.25	42.5	42.5	52.25	60	51.5	45.75	44.75	42	48.75	47.5	44	50	41.25	43.5	46.75	49.75	42.75	53.75	51.5
757764	51.75	46.75	48.75	44.5	46.5	46.5	52.75	46	44.5	48	50.25	46	47.75	48	45.75	44.75	43.5	49	49.75	47	45.25	48.25	49.25	49	52	46.5	46.25	45.75	39.5	51.25	50.25	47.5	45.75	53.5	45.25	47.5	51.5	44.25	47	47.5	51	51.75	49.5	45.25	48.25	46.75	43.75	47.25	48.5
759869	48.75	46.25	47.25	45.5	46.5	41.75	49.25	52	49.75	41.25	52	42.25	47.25	44.25	48.75	48.75	50.25	55	49.75	43.75	48.75	44.5	44	45.5	46.25	48.25	50.25	42.5	57	45	40	48.5	42.25	44.5	46.5	49	51	44.75	52	46.75	47.25	38	46.25	46.75	51.25	46.5	47.5	48	46.25
760551	46.25	36.25	52.75	45.75	42.5	42.5	39	32.75	30.5	39.25	37.75	24.25	42.75	48	49.25	38.5	40.75	38.5	41	42	38	39.25	35.25	42.5	45.5	36.5	48	34.5	44.75	40.75	46.25	43.5	42.75	50	46	47.5	39.75	46	39.75	45	46	39.75	42.25	36.25	49.25	50.25	35	43.75	47
761957	50	54.5	46.75	48.25	44.25	43.75	47.25	51.75	46.5	44	52.25	39	43.75	52.75	43.75	47.25	44.5	46	51.25	45.5	44.5	36	51.75	47.75	48.75	37.75	40.25	46	47.75	45.75	51.5	44.5	52.5	47.75	49.25	45.25	50.5	49.75	53	47	47.5	50	42	51	43.75	49	51.25	52.5	48.75
763557	51	49.25	50.75	48.75	52.75	49.75	49.5	43.75	46.25	53	50.25	49	55.25	47.25	48.25	51.75	46.75	51	53.25	52.75	51.25	51.25	50	61.5	35.75	49	40.25	51.5	53.5	53.25	48.5	43.25	54	48.25	50.75	49	53.25	43.25	50.25	56	58.75	57.5	51.25	45.25	52.5	51.75	55.25	48.25	52.5
765056	46.25	47	43.5	50.75	47.25	44	45.5	51.5	55.75	48.75	47.25	47.75	52	48	48.25	47.25	48.5	46.25	47.75	49.75	53	46	43.25	45.5	49.75	39.75	39.25	44.5	42.25	48	50	51	46.25	46	50.75	52.25	45.25	41	50.25	42.5	49	46.5	48.25	31.75	46.25	45.75	40.5	41.5	48
765864	39.25	49.25	49.75	48.25	46.5	53.75	51	48.75	44	47.75	34.5	41.5	47.5	49.75	46.75	50	40.75	41.75	44.75	47.75	45	45	51.25	41.75	34.25	42.25	36	35.25	44.25	46.25	51	43.75	50	39	44.5	50	48.25	45.25	58	45.25	50.25	38.75	43	41.75	34.75	46.5	37	32.5	40.5
767464	51	54	51.75	46	51.25	40.5	44.25	43	39.5	47	42	41.75	48.75	36.75	41.75	42.25	46.5	48.25	48.25	42	44.75	40.75	53.25	48.75	38.5	46	35	46.5	44	44.25	43.5	37.75	38.5	45.75	50.75	44.25	47.75	35.75	46.25	45.5	41.5	49	49.5	48.75	42.25	41.5	43.5	40.5	47
769064	47.75	51.75	45.75	50.25	45	48.25	45	50.25	53	42	44.25	44.5	42	49.25	44.5	45.75	44.75	47.5	43.5	45	45.5	47.75	55.25	47.75	45	42.75	41.75	39.75	41.5	44.25	44	48.5	46.5	46.5	43.25	51.75	44.75	49.5	46.25	46	48.75	48.75	44	43	46.75	49.5	40	47.25	48.25
770352	51.25	46	47.5	44.75	44.25	44.5	46.25	45.25	48.25	38.25	44.25	35.5	46	44	48.25	44.75	45.75	45.25	42.5	44.25	46.5	45.5	49.25	47.75	44.5	37	37.5	43.75	54.75	49.75	46	42.5	44.5	43	43.5	42.25	43.25	43.25	43.5	42	41.25	43.75	39.5	40	41.75	44.5	47.25	43.5	38.25
771354	43.5	47	34	48.25	41.75	42	51.75	40.75	44.25	46.75	51	44	37.25	42	35	44.75	41.5	48	40.25	45.5	40.25	44.25	44.5	52	42.5	41.25	39.75	46	43.25	44.25	51.75	36	45.5	41.75	46.75	48.5	38.75	35.5	55.75	47.25	45.75	43.75	46	36.25	37.25	32.25	50.25	45.5	45.75
773257	47.25	45	47.5	48	48	47.75	45.25	48.75	49.75	42.5	53.5	49.25	46.75	47.25	39.25	49.5	47.5	47.5	42.75	49.25	43.75	47.25	47	49	45.75	47.25	40.5	45.25	38.25	51.5	46.5	42	45.5	49.75	53.75	49.25	43.75	42	50.5	50.5	46.5	47.5	39.5	44	36.5	34.25	48.75	45.5	47.75
774663	52.5	47	46.75	54.5	49.5	49.5	43.5	53.25	50	45.25	46.5	40	42	44.75	40.25	47.75	48.25	49	48.5	48	50.25	51	47	49.5	41.25	39.5	38.75	53.25	39.5	46.5	48	44.75	50.5	46.75	46	45.5	43.5	41.5	50.25	48	46.75	47.75	49.75	42	42.5	49	41	49.25	50.5
779370	44.75	43.75	46.75	51.75	54.75	45	54.5	45.75	42.25	43.25	50	44.5	46.25	43.75	41.5	48	53.25	41.5	46.5	46.75	43.5	49.25	45.75	53.25	45.25	55	37	45.25	33	41.5	45	49	46.5	47.75	45.75	46.75	44.75	38	49.75	51	54.25	47	46.75	52.5	41	47	45.5	50.5	57
782561	46.75	49	48.5	52.5	48.75	49	51	42	47.25	42	46.5	43.5	53	45	44.75	42.5	42.25	51	43.5	43.25	49.5	43.75	47	44.75	49.25	48.75	46.75	44.25	47.75	47	44.5	48.5	51.25	48.25	46	46	47.75	47	40.75	44.5	48.75	45	42.5	34.5	40	38.5	44.5	45.25	39
783462	48.75	43.5	49	45.5	47	48.75	44.75	41.25	40.5	44	44.5	47.5	46.25	46	48.25	47.5	47.75	40.5	45	42	45.5	49.25	54.25	49.5	47	54.5	47	46.25	42.5	53.25	47.25	47.75	47.25	50	48.5	49.25	56	45.75	46	51.25	57.5	53.75	47	51.5	48.75	50.25	51.25	50	47.25
784565	49.75	44.25	46.75	54	48.5	46.75	43.25	47	38.5	49	45	39	49.75	46.25	41.5	45.5	44.5	55.25	51	41.75	47.5	44	51.25	47	38	39.25	40.25	42.75	41.25	45.25	45.5	39.25	45.25	44	45.5	48	47.5	42.25	44	52.5	46.5	44	44.75	40.5	38.25	43.75	44.5	47.75	34.75
788674	46.75	42.25	42	41.25	39.75	44.5	47	47	47.5	48.25	47.25	48	44.75	46.25	43.25	45.25	49.5	43.5	43.75	50.75	43.75	43.25	41.25	47	40	42	40.75	47.25	47.75	40.25	41.5	44.75	45	44.5	41.75	40	43.5	43.5	44.5	48.75	47	44.75	50	49.25	41.75	40	49.75	42.75	48.5
788876	51	47.75	44.5	44	46.25	47.75	44.5	44	45.25	51.75	51.75	46	51	46.75	44.75	46.5	51.25	45.75	49	50.75	46.5	48.75	48.25	48	42.75	52.5	48.75	46.5	52.25	42.75	41.75	43.75	44.25	44.25	43	48	38.75	43.5	47	39.25	50.25	49.75	47.5	46.5	47.75	47	45.5	48.25	46.75
789373	41.25	51.25	40.25	46.75	43.75	43.25	47.5	42	44.25	45.5	42.25	43	46.25	44.5	48.25	48.75	46.5	42	47.75	45	41	43.5	51.75	42	48.25	48	45.5	48.25	48	41.5	42.75	47.5	43.25	47.25	45.5	46	58.75	51.25	52	42.5	45	47.5	42.5	42	45.5	43.75	46.25	46.25	41.75
792564	47.75	53.25	50.5	47.25	48.25	44.75	41.25	55.25	43	53.25	49.25	54.25	49	42.75	39	48.75	46.75	47.75	46	44.75	47.25	46.5	54	53.5	49.5	49.5	41	40	35.25	42.25	49.75	41.25	43.75	42.25	42.25	41.75	40	46	47	47.5	54.75	43.5	52.25	58.5	40.75	35.5	46.5	48.75	47.75
792766	41.75	46.25	36.25	40	48.5	48.25	53.5	51.75	49.5	47.75	43.5	43	47.25	44.25	39.75	57	46	52.75	48	54.75	47.75	50	51.25	46.75	51.25	51	44	44.75	39.75	48.75	52.75	51.5	52.75	48.75	40	43.5	49	43.75	42.75	46.5	42.75	46.75	47.25	45.5	42.25	49.5	47.5	52.5	43.25
792867	44.75	47.25	39	46.75	47.75	44	46.25	51.25	53.5	40.5	45.5	46	45.5	49.5	44.5	45.5	41.5	47	44.75	43	45.5	47.25	44	41.5	42.5	46.75	40.75	47.75	46.5	51.5	48.5	49.5	47.25	49.5	49	46.25	48.75	40.5	48.25	46.75	48.5	52	42.25	44	42.5	39.25	47.25	36.75	46
793465	50.25	46.75	47.5	41.75	51.75	49	46.25	48.75	47.75	49.5	38.25	41	48.75	42.75	37.25	47.75	45.75	48	53.75	44.5	44.75	49	45.25	52.25	44.75	45	30.75	46.5	39.25	46	49	35	43.25	51	43.25	54.5	51.25	44.5	50.25	52.5	48	46.75	45.75	38.5	46	36.75	46	54.75	53.25
800941	51.75	47.25	47.75	52	50	50	50.75	53.25	44.75	45.75	48.75	49.25	52.75	49.5	49.5	48.5	50	49	44.75	45.25	48.5	45	45.5	49.25	40.5	40.5	41.75	41.25	42.25	47.5	49.25	45.5	49	44.75	48.5	47.75	46.5	45.75	46.25	45	46.25	49	46	47.5	48.75	45	43.25	45.75	49.5
802844	55	45	49	49	49.75	48.25	50.25	47.25	42.5	45	46.25	51	46	51.5	47.5	46.25	44.75	46	53.5	52	50	49.5	42.5	49.75	52.75	49.5	51	49.75	40.25	47	49.25	51.5	48	48	45.25	47.5	48	48.75	43.5	44	47.25	46.75	47.5	44.5	47.5	44.5	43.25	47.75	50
803240	50.75	52.75	46	45.25	46	53	51.75	49.25	45	49.25	44.5	37.5	47.75	47	38.25	48.75	44.25	51.5	46.75	54.75	54.25	50.75	43.25	44	41.75	42	37.25	38	40	44	50	43.75	47	44.25	45.75	53.5	48.5	44.25	52.5	50	46.75	47.25	48.25	39.5	45	42.5	46.25	34.75	45.25
804646	44.5	45.75	48	35.25	40.25	45	50.5	51.25	47.5	46.25	45.5	45.75	40.5	38.5	50.75	43	43	44.25	42.25	49.25	46.5	49.5	43.5	52	43.5	48.75	37.25	40.5	40.75	48.75	48.25	43.25	40.25	42.75	45.25	43	44	44.75	42.25	48.75	44.25	42.25	47.75	45.75	41	34.75	50.5	42	42.25
809252	36	37.25	41.75	33.5	35	35.25	39	42	48	36.25	39.5	33	32.25	39.5	39	36.75	34.75	44	36.5	35.75	40	33.25	37.75	51	37.75	46.5	50	42	45.75	42	45.5	38.25	37.5	37.25	41.5	37.25	32.25	37	44.75	42	41	40.25	42.25	35.5	35	21.25	38.75	33	41.25
810843	48.25	42.75	47	44.5	47.5	48.75	40.25	50.25	46.25	43.5	44.5	44.5	48	38.75	43.5	48.25	47.25	40	48.75	44.25	47	47.5	44.5	44.75	52.75	43.75	46.25	40.75	43.75	40.75	47.5	41.25	51	43	45.25	50	51.75	51	45.5	43.25	47.25	47	49.25	37.75	41.5	38	48.5	44.75	57.75
812746	43.5	48	46.5	48	42	48.5	45.75	56.5	53.25	46	50.25	40.5	50.75	52.25	40.25	43.5	38.5	44.25	48	50.25	50.5	46.5	53.25	50	51	42.75	40.5	52	39.5	44.25	46.75	50	48.25	47.5	47.25	43	45	45.5	48.5	49.75	52.5	45.75	48.25	46	43.5	45	44	47.5	45
814548	46.5	49.75	40.25	44.75	46.5	50.25	47	49.25	41.5	45.5	45.25	49.75	43.25	46	39.75	52.25	51	44	53.75	45.25	45.5	43.75	48.5	49.75	46.5	44.5	43.75	45	47	45	42.5	46	50.75	53.75	45.25	49.75	48.25	49	53	51.5	51.75	48.25	49.75	46	45.75	49.25	47	47.5	49
814649	51.75	50.25	51.75	47	46.25	48.5	50.25	46	47	44.75	40.5	33	49	51	47.75	41.25	44.75	46.75	42.5	42	44.5	41.75	44.25	47.75	50.5	50	50.25	48	55	51.75	44.75	55.5	46.75	50.25	46	40	46	45.25	48.5	47.25	51.5	47.75	51.25	45.25	46.5	45.5	45	47.5	53.25
815247	47.25	46.25	49.25	48.75	45.5	53	47.5	50	53.5	48.75	50.25	47.25	46.25	50	50	45	51.5	44.25	52.25	45.5	53.25	47	45.5	51.25	45	41.5	48.75	46.75	51	47.75	50	46.75	44	42.5	48	49.5	46.5	53.75	49	49.5	51.5	49	40.5	41.75	48.25	49.5	42	48	46.5
816653	48.75	49.25	46	49.75	48.5	44.25	42.5	45.5	47.75	42.5	44.5	49.25	46.75	48.75	43.5	44.25	44.25	47.5	48.25	43.5	47.5	46.5	51.5	44.75	48.25	48	46.5	54.5	44.5	44.5	48.75	41.5	49.75	44.75	45.5	48.25	48.25	43.5	48.75	46.25	47	49	49.5	47	46.5	46.75	52.25	47.25	41.5
818455	49.25	45	46.25	49.75	43.25	45.75	51.5	48.5	48	47	43.25	40.5	47	40.75	50	44	49.5	48.25	38.5	46	42.25	43.75	51.5	43.75	38.75	51.5	41.5	41.5	49	49	44.75	31.5	51.75	48	47.75	50.5	43.5	42.75	46	49	46	44.25	47.75	39.75	36.75	35.5	45.75	46.25	46.5
818859	43.75	45.5	43	35.75	44.25	45.5	41	45.5	43	41.25	48	41	45.5	44	40.5	42.25	49	45.25	41.75	42.25	43.5	46.25	49.75	49.25	37.25	45	45.75	35.5	45	43.25	53	46.5	44.5	49.75	45	48.25	38	37.25	44.75	39	45.75	44.5	46.5	47.25	37.5	40.25	51.5	46.25	41.25
820745	52.5	45.5	47.25	49.5	52.75	51.75	51	45.25	49.75	52	50.5	51.25	48	48.25	48	49.5	45.5	47.75	45.25	48.75	52.25	50.75	50.75	45.5	44.5	46.25	46.25	41.75	52.75	54.5	46.75	48.25	50.25	44.25	53.75	42.75	54.5	46	46.25	46.75	53.25	44.5	49.25	45.75	43	50.25	49	45.5	50.75
825048	44.25	52	46	40.75	41.25	43.75	46.75	53	49.5	44	48.25	42.75	46	43	50.5	45.5	45.75	46.25	45	45	45.25	41.5	42	47	36.25	40.25	43.75	43.25	49.75	52.5	47	44.5	47.5	46.5	47.5	49	43.5	41.5	50.25	48.5	42.75	51	46.75	44	44	40	44.75	49.25	49.75
825553	44.25	41	52.5	49	45.75	43.5	46.5	41.5	37.5	45.75	46.25	42	50.25	48.25	47.75	47.5	51.25	56	50.25	46.25	48.5	48.75	51.25	52.25	50.5	36.25	47.5	39	53.5	44.25	45	38.75	48.75	49.25	45.25	39	55.25	48.75	41.5	43.75	50	44.75	52.5	46.75	45.75	45	43.25	47.5	47.5
825654	47.75	44.75	47.25	43.25	41	46.5	44	41.75	44.5	43.25	49	42.75	47.5	48.5	45.25	44.75	45.5	44.5	41.25	40.75	37.5	40	43	45.25	38.75	49	45.5	36.75	44.5	50	51.25	47.5	49.75	46	46.5	49	49.25	51	42.5	45.5	50.25	49.5	43.25	44	48.25	42.5	51.25	46	49
826353	44	44.75	45	45.5	43.75	42	44.5	40	36.75	40.5	45.25	43.75	47	48.5	51.75	47	46	49.5	46	44.25	53.5	48.75	50.5	44.5	37.25	55.25	48.5	41	44	49.75	47.5	49	45	45.5	51.75	35.75	47.25	45	48.25	33	50.5	40.25	45.25	41.5	50	48.5	37.75	49	47.75
826454	44.5	48.25	38.25	44.5	43	43.75	48.25	49.5	53	41.75	40.5	46.75	43.25	49	45	43.25	45.75	47.5	49.75	46.25	49	46.5	44	47.25	41	42	38.75	45.75	49	42.75	44.5	45.75	49.25	52	46.25	47.75	45.5	45.5	46.5	46.75	51.5	45.75	46.5	41.25	45.5	42	45	51.25	45.25
827052	47.75	51	38.25	50.5	48.5	48.25	44.25	45.25	41.5	39.25	39.25	44.5	44.75	40.5	41	42	46.5	39.75	37.75	50.5	47	47.5	40	49	32	40.25	36.5	38.5	45.75	39.25	42	37	42.25	47	50.75	52.25	43.5	46	56	48.75	50.75	40	48	40	43	24.25	49	41.5	43.25
828862	45	43.25	43.25	39.5	50	43	44	42.5	36.5	43.25	35.75	38	46.25	42.75	37.5	45.25	41.5	44.5	44.75	41.25	50.25	37	43.25	49	36.5	40.25	32	40.75	39.5	44.75	44.25	35.5	50.75	42.5	42.75	36	49	37.25	38.25	48.5	45.75	43.25	51.5	35.75	48	45.75	43.75	44	46
832651	52.5	46.25	49	50	46.5	47.25	49.5	50	49.75	43.75	51	50.5	48.5	49.75	47.75	53.25	47.5	46.5	49.25	51.25	47.5	53	49.25	55.75	50.5	50.5	47.25	47.5	50.25	47.75	52	52	49	50.5	46.75	51.25	47	46.25	49.25	48.5	45.75	47	47.75	43.5	49	52.5	48	53.25	49.5
833148	30.75	44.5	53.25	41.25	47.5	53.5	50	40.75	40.25	49	46.25	46.5	48	38.75	33	48.25	48.5	45.25	50	45.75	51.75	47.25	52	47.75	48.25	43	32.25	45	37.75	48.75	43.25	45	44	48	44.5	45.75	46	41.5	48.75	44	49.75	53.75	50.5	40.75	36.25	38.5	50.75	47.25	49.75
833249	45.5	48.75	46	42	40.75	45.5	51.5	49	46.5	44.25	48.75	38	44.25	48.75	45.75	47	44.75	46	43.75	47.5	46	50.25	49	47	41	44	43.75	46.75	45	46.75	45.5	45.25	51.25	44	52	42.5	47	49.75	44.75	56.25	44.5	47	44.25	38.5	41.25	48	47	48.25	42.75
835657	54.75	40.75	42.25	51	47	50.5	48	42.75	42.5	40	35.5	40	50	49.5	38.25	45.75	49.5	46.25	50.5	46.5	46.25	48	45.25	50.75	44.5	48	49.5	39.5	44.75	52	43.25	43	45.5	47.5	44.75	43.25	47.75	44.75	42.25	51	48.25	43.75	48	44.5	44.25	39.25	41.5	44.75	43
837560	40	47.5	45.75	48.5	51.25	51.5	47.25	48.75	48.25	46.75	49	52.5	47.75	45.5	53.25	49.75	46.25	51.75	46.25	51.5	57	54.5	55.75	43.5	50.25	49.5	44	53.25	42	40.75	47.25	48	49.25	44	44	45	49.5	47.5	53.5	47.25	49.75	50.75	51.25	52	45.5	44.25	54	46.5	49
837964	48.75	45.75	43.75	47.25	45	43.25	47	46.75	49.75	45.5	51.5	40	47.75	40.5	37.5	42.5	49.75	41.25	50.25	43.75	44.75	53.25	50	54.5	40.75	39.25	43.25	45	43	44.75	45.75	43.75	45.25	46.25	45	46.5	47.75	40	49.75	53.5	50.5	45	50.25	32.25	47.75	43.75	48	50.25	49
841349	39.5	45.5	44.5	41	43.25	43.25	41.75	47	49.5	49.25	41	34.75	40.75	45.5	40.25	43.25	40	44.25	48.25	49.25	44	45	42.5	45.25	41	45.75	40.5	41	48.75	48.25	42	44.75	48	45.25	52.25	46.5	44.75	42.75	51	46.5	48.25	46.25	42	38.75	45.5	43.75	44.5	41	38.5
843151	46.75	52.25	47	41.75	44.5	44	48.75	51	47.75	44.75	49.75	49.25	50	52.75	48.5	53.75	49.25	48.5	50.25	45	44.5	50.5	49.5	50.5	41.25	50.25	49	41.25	44	46.5	48.5	45.5	47.75	51.25	45.5	43.75	47.5	51.5	53.5	44.5	44.25	47	43	46.75	49.75	50.75	50	48.5	49
844961	46.25	46.5	46.25	47.5	47.5	42	45	45.5	46.75	48	45	39.5	38.5	35.25	46.5	46	47.75	50	45.5	37.5	43.5	37.5	44.5	46.5	48	47	43.25	48	37.75	43.5	47.5	49	49.75	42.75	45.25	37.25	48.25	47	40.75	48.5	43.5	40.75	49.25	38.75	45.75	40.75	39	43	37.25
845458	45.5	49.5	50.75	45.75	45.5	53	47.75	46.5	49.25	54.75	35.75	49.75	49	45.5	41.25	50	48	49	46	41.75	45.5	44.25	51.25	49.5	47.5	37.5	36	41.75	48.5	42	48.75	41.5	46.75	55.5	41.5	41.5	49	41.25	44.5	48	45.75	42.5	44	38.25	45.75	49.25	51.25	50.75	44.25
849264	48.5	51.25	47.75	47.5	47.75	50	46.5	47.25	41.25	38.5	50.25	38.25	52	48.25	46.5	45.25	46.25	50.25	52.5	46	46.75	47	50.25	48	47.75	48.5	45.75	42.25	47.25	39.25	48.75	42.5	42	44.25	45	43.25	46.75	50.5	43.75	45	52	42.5	42.25	47.5	49.75	50.25	40.5	42.25	45.75
849971	40.75	47.75	42.25	43.5	47.75	47.75	54.25	46.5	49	43.75	49.25	48.25	47	43.5	33.25	42.5	48.5	48	49.75	47.75	40.5	51.25	44.25	46.25	37.75	42	37.25	44	42	48.5	43.25	45.5	45.25	42.25	46.75	46	42	41.5	47.25	48.5	45	45.5	42.75	33.5	37.25	43.25	36.5	47	43.5
852455	41.5	45.5	44.25	48	42.5	42.75	43.25	43.5	42.25	36.75	40.75	39.75	45	41	40.75	41	41.5	41.5	44	46	50.5	43	53.25	45.75	33.5	37.75	44.25	38	44.25	45.75	43.75	45.25	40.25	45.25	38.25	46	42.75	44	43.25	46.75	50.75	49	44.5	44.5	40	39.25	44.25	47.75	46.25
856766	47.25	41.5	39.75	43.5	40.75	40.25	37	47.75	50.25	51.25	43.75	44	42.75	42.5	38.25	38.5	41	42.5	41.5	39.75	43	39.5	48.25	43.5	40.75	47.5	45	44.75	44.75	32.25	53.5	40.5	36.25	48.5	50.25	43.25	44.5	46.75	47.75	50.5	50.25	44.25	47	44	39.75	38.25	44.5	44	41
856968	43.5	50.75	49	42.75	43.25	45.75	43.75	45.5	43.5	47.25	35.5	42.5	49.75	46	48.75	47.25	44.5	54	45.75	41.25	47.25	39.25	44.25	48	39	50	46.75	49	48.25	48.25	44.5	40.5	46.5	44.75	43.75	45.25	45.25	47.75	42.25	46	47.75	49.75	49.5	44.5	39.5	43.25	46.25	50.25	49.25
857263	50.5	47	45.75	48.5	48.75	53	56.25	46	50	46.5	40.5	49.5	47.75	43.75	43.5	41	47.5	47.75	51	54.5	53.75	53.25	50.75	49.5	44.75	41.5	48.25	49.75	42.5	53	49.5	50.75	50.25	51.25	51	47.25	49.75	46	46.5	39.25	43.5	50.75	43.5	36.25	48.75	47.25	38.5	38.5	48.75
859671	47.5	50.5	45.25	51.75	51	43.5	52	48.25	48.5	42.25	53.5	46.25	50.25	52	45.5	48.75	45.25	49	45.25	47.75	53.75	46.5	46.75	44.25	49	47.75	52.5	46.5	52.75	48	48	44.5	51.5	50.75	52.25	49.25	44.5	44.5	50	44.25	48.5	49.5	50.25	48	44.75	49.5	45.5	50	50
861456	49.75	51.25	46.5	41.75	41.5	37.75	47	45.25	47	49.25	50	46.75	46.25	44.5	44.5	47	48.25	43.25	45	45.5	41	41.5	45.75	45.75	43.5	44.5	44.75	42.25	44.25	44.5	42.75	49.5	42.5	48	45.25	42.5	48.75	45	49.5	39	43	52	41.75	44	43	48.25	44	51.75	45
865363	44.75	44.75	48.5	48.75	43.75	42.75	48.5	51	52.5	38.75	43.75	38.25	46.25	47	44.75	44.75	44	46.75	46	44.25	45.5	43.75	47.75	47.25	43.5	45.25	44.75	48.5	44.25	45.25	45	44.75	46.25	43.5	46.25	49.25	47.25	45.75	50.75	46	48.5	49.25	50	40	40.5	42.25	47.25	44.75	38.5
867468	47.75	52.5	45.75	49	48	41.25	44.75	46.25	49	53.5	50.5	51.25	47.5	47.5	39.75	52.5	48.75	49.75	49	48	45.75	46.75	46.25	43.5	43.25	49.25	42.5	43.5	48.25	49.75	56	44.5	46.75	45.5	44	45.75	44	44.5	47.75	48.5	44.75	45	46.75	42.25	42.75	47	48	43.5	51
869472	43.25	46.25	44	38.25	38.25	45.5	43.75	41.25	42.25	42.5	40.5	40.5	38	42	43.25	48	50.25	47.75	42.75	42.75	45.5	46	41.5	50	42.5	33	40.5	35.5	42.75	44.75	44.25	42.5	47.25	44.25	41.5	46.5	45.25	49	41.75	45.5	44.25	40.5	43.75	47.25	45.25	46.5	45.5	40.5	44.75
870861	50.75	41	34.75	46	42.25	46	52.25	45.5	48	42.5	43	44.75	39.5	44.75	33.5	42	43.5	42.25	40.75	44.5	42.75	37	45.25	41.5	36.25	40.75	43	43.25	42.5	45	42	37	42.75	47.75	43.75	41.25	39.75	30.5	47	46.25	43.25	43.5	39.25	34.25	35.5	44.75	47	49	39.25
871762	41	51	54.5	43	43.5	47.5	45.25	47.5	48	44.5	37.75	34.25	50.5	54	51.5	52	50	52.25	50.25	49.75	51	47	51	46.25	38.25	39.75	47	39.25	50.25	45	44.25	47.5	48.75	48	46	44.75	47.5	42.5	47	46.75	52.25	45.5	45.5	38.75	41.5	46.75	44.25	46.75	54.25
871964	47.25	47.75	43.25	45	44	45.75	46	50.75	48	42.5	35.5	41.25	44.75	43.25	42.5	45.75	44.25	37.5	45	44.75	48.75	48.75	48.25	49.5	46.75	45.75	36.75	48.25	44.5	43.75	44	41.75	46	43	42.5	44.75	40.25	35.25	48	38.75	45.25	42.25	42.75	40.25	47.25	43	44.5	45	46.25
872158	49.5	45	35.75	49.5	45.25	45.5	45.5	47	48.25	43	41	31.75	44	35.75	36.25	47.75	40.75	45.75	44.5	51.5	45.25	51.5	46	47.25	45.25	43.25	52.25	49.75	49	48.75	43.75	27	48.75	44.25	40.5	34	41.5	35.5	45	42.5	43.75	32.25	37	23.5	29	30.5	29.5	42.25	31
872562	43	47	37.75	43.75	40	41.75	48.25	43	43.25	45	41.75	49	42.5	44.25	34.25	46	48.5	47.25	41	45.5	53.25	44.25	43	46.75	47.5	46.75	37.75	47.25	42.75	38.25	45.5	43.25	43.25	45	42	48.75	44.75	40.75	51.5	49.25	51.5	45.75	50.5	46.75	35	43	49.5	49.25	44.25
872764	45.75	53.5	38.75	40.75	45.5	46.5	46.75	44.25	50	45.25	39.5	47.5	42.25	42.5	40	44.25	52.75	43.5	42.25	44.5	48.25	47	44	50.75	41.25	45.5	45	43.75	41	47.5	49.5	49.5	46.75	41.75	38.75	46	46.5	52.25	44.25	49.75	43	45.25	45.75	46.75	45.75	44.5	48	46	45.5
873968	43.75	46.25	42.75	51	50.25	46.75	46	51.25	50	43	44.5	39	44.5	47.5	47	47.25	52.75	42.25	47	39	45.75	48	42.75	49.25	42.5	48.25	41.75	43.75	39.25	49.75	45.75	49.75	51	48.5	46.5	48	50.25	48	47.25	44.25	50.75	52.25	48	46.25	43.75	43.75	53	52.25	47
877168	42.25	48.25	49.25	42.75	44	46.5	41	42	44.5	44.75	48.75	46	44.5	46.25	37.75	47.75	46.5	42.5	46.75	44.75	43.25	41.75	46.5	45.25	43.25	48.25	44	43	42	46.25	43	46.75	43.5	45.5	43.5	45.5	40.25	44.5	43.25	43	44	44.5	45.25	42.5	44.75	43	43	42.25	41.5
877269	48.5	51	48.25	46.75	42.5	49.25	46	47.75	46.25	45.25	43	40.25	51	50	49	50.25	41.25	48	47.75	44.25	43.25	42.5	49.75	43.25	45.75	45.5	48	43.75	50.5	47.25	45	39	49	49.5	54.25	42.25	39.75	38.5	50.5	47.75	44.5	43.75	49.75	35.25	40.5	38	49	47.75	44.5
878776	48.25	40.5	43.75	47.25	44.75	47	44.75	48.25	44.75	38.25	41.75	37.5	48.25	48.5	46	47	44	45.75	48	47	44.5	50.25	46.25	43	38.75	41.75	43.25	43	48.25	45	45.5	39.75	50.25	43.5	41.75	44.5	50	46	52.25	50.5	55.25	41.75	43.25	40.25	42	50.75	40.25	47	42.25
878877	42.25	39.75	43	44	44.5	52	48.25	49.75	50.5	45	47.5	44.75	51.5	48.25	38.25	50.5	44.75	48.25	50.75	46.75	43.25	40	51.75	55	44.75	47.75	47.75	44.25	37.5	45.75	45.75	44.25	41.75	42	52	47.5	44.25	41.75	45.5	36.25	46.75	46.25	43.25	41	43.75	34.25	45.25	52	47.75
880157	49.75	50.5	49	50.75	46	49.25	52.75	50.5	48	49.25	48.25	48	46.75	52.75	53.5	53.5	49	48.25	47.75	54.75	46	50.75	45.25	50.25	42.75	51.25	48.5	44.75	48.25	48	53.5	47.25	45.75	48.5	50.75	52.25	40.75	41.5	49.75	45.75	50	47.25	51	48.25	43.5	41.75	48.25	50	48.75
882161	47.75	44.75	43.5	42.5	47.5	43.75	48.75	44.75	41.75	44.25	43.75	48	47.75	44.75	44	47.5	48.5	43.25	42.75	49.25	49	43.75	47.5	42	45	46.5	50.75	44.5	44	51.5	49.5	48.75	46.25	52.75	45.75	48.75	39.5	37.5	48	54	50.5	45.25	46.25	44.75	43.5	43.5	41.75	44.25	43.75
884064	48.25	44	42	50.25	50.75	44	38	44.5	45.5	35	45	41.5	40.25	43	49	45.25	42	41.25	38.25	45	39.25	46.5	44.75	45.75	38	41.25	40.25	41.75	40.75	45.25	46.5	40.25	42.25	46.5	43.25	41	38.5	33.25	44.5	40.5	45	39.5	44.5	46	41.5	45	42	42	43.75
885975	46.5	43	38.25	40	37.5	45.5	44.25	43.75	44.25	44.5	42	43.25	43.75	40.25	38.5	41	40.75	37.25	43	41.25	44.5	42	42.25	43	43.75	44.5	42	45.5	47	46	47	43.25	49.75	43.5	45	47.5	36.25	37.25	48	42.25	50.5	43.5	41.75	46.5	42	42.25	41.5	40.25	40
886674	44.5	50.25	37.5	46.25	46.25	48.5	47	53.75	43	46.5	44.5	39	44.25	45.75	37.25	37.5	41.5	48.75	43.25	44.5	42.75	47.5	47.25	48	31.75	38	42.5	43.25	40.5	42.25	40.25	36	44	46.75	48.25	39.5	36.25	31.75	47	49	41.75	48	43.75	42.25	31.25	45.5	42.5	39	44.5
887373	46.5	42.75	51.75	47.5	49.5	45.25	44.75	37.75	43.25	42.75	41	45.25	49	44.75	43	48.5	44	44	51	37.5	46.5	47.5	41.5	42	36.5	39.5	45	38	41	42.25	41.25	43	44	39.5	37.75	41.75	46.5	39.75	42.5	43	46.25	34.5	40	40.25	46.5	44.5	35.25	40.25	42.75
888678	43	44	44.25	46	43	45.75	45	50.75	51.5	46.75	48.5	45.75	47.25	46.25	51	44.5	45	46.25	51.75	42.5	39.25	45	42.75	42	37.75	49.25	47.75	48.5	56	51.25	48.25	46	48.25	52.25	48.25	51.5	43	45	47.75	46.75	46.25	52.25	53.75	46.25	41.5	44.5	54.75	48.5	46.75
889579	38	45.5	43.5	42	44	45.25	50.75	49.25	50	41	43.75	41.25	39.25	44.75	46.75	37.75	33	47.75	42	47.25	42.75	44.25	50.25	44.75	45.25	46.25	47.25	41.5	49	44.75	47.25	44	42.25	45.25	42.25	45.5	46.75	49	46.75	47	53.5	54.75	54	43.75	44.75	39.25	45.75	41.25	48.25
891667	45.25	47.75	49	44.5	40.5	43.25	49	43.5	44.25	40	45	46	38.75	38.75	40.75	43	42.25	46	39.5	41.75	42.5	47.25	39.5	46.25	35.25	39.75	38.5	45	54.5	45.5	43.25	45.75	49.5	45	49.75	37.75	39.25	46	38.5	41.75	48	39.5	44.5	46.75	40.25	34.25	48.75	45.25	46
894067	48.5	54.25	49.25	41.5	45.75	45	43.25	40.75	38.25	46.75	47.25	41.25	45.5	53.75	47.25	46.75	43.25	51.5	40.75	41.25	48.5	40.5	51	43.75	38	47.5	45.5	43.75	45.5	49.75	48	47.75	51	48.5	44.25	41.25	40.25	41.5	46.5	40.75	45	44	50.75	41.75	50.5	50	45.75	41	46.75
894673	43.75	44.25	47.5	43.5	44.5	44.5	41	49	47.5	41.5	46.75	36.25	48.25	45.75	43.5	48.25	52.5	46.25	45.5	50	47.75	41.5	54.25	48.25	44.25	48.5	47.25	49.5	42.75	50.5	45.25	53.25	50.75	43.75	43.5	50.5	43.5	40.75	50.25	45.75	53.5	43.25	46	43.75	41.25	39.75	41	45.5	42.75
894774	44.75	38.75	52.75	48.5	46.25	49.75	44	46	44	42	39.25	43.5	50	49.5	47.25	48.5	45	47.25	44.75	48.5	49.25	48.25	42	45.75	41.25	44	47.75	40	45.25	46.25	44.25	41.75	42.25	42.25	51.75	44.5	42.75	45.5	54.5	43	49	47.5	48.25	44.25	40.25	34.25	48.25	54.75	41
896778	45.25	48.25	43.25	49	40.25	46.25	48.75	41.25	47.25	43	42	42.5	46.75	51.25	41.75	40.75	42.75	47.75	50.75	46.25	45.75	44.5	52.75	44.5	37.5	45.5	43.75	42.5	47	44.25	48	48.75	48.5	49.75	47	46.75	35.5	48.25	48	52.25	48.75	47.5	43.25	47.75	44.5	34	35.75	46	44.5
896879	49	42.75	46.5	41.5	43.75	45.75	45.75	44.75	44	38.5	42.75	36.5	45.75	47	36	41	46.75	41.25	40	44	47.25	46.75	42.75	48.5	41.25	32.5	45.25	39.25	39.75	48.5	54.25	40	48.75	47.75	42.75	48.75	45.25	30.75	47.75	48	42	43	53.5	44.25	32.5	29	35.75	41	44
898176	45.25	44.25	42.75	46.5	49.75	46.25	45.25	46.5	46	39.25	42.75	43.25	48.25	40	36.75	43	49.75	47.25	44	45.75	43.75	47.5	48	49.25	32	42.75	38.5	41	44.5	41.75	47	38	48	43	38	40.25	37	29.75	46.75	47	43.25	43.5	41.75	41.5	36.75	36.75	40.75	48.75	50.5
899885	39.25	43.5	42.25	42.25	47	51	46.75	40.75	36.75	42.5	41	32.75	44	41.25	39.75	51.25	46.75	44.75	50.25	45	49.5	47.5	42.75	54.5	48.75	33	40.75	39.25	33	38.75	36	44.5	44.5	38.25	35	49.75	46.25	53.5	51.5	51.5	55.5	43.25	44.75	42	41.75	33.25	34	45.25	39.5
901038	45.5	43.75	41.25	46	48.5	48.75	42.5	48.25	46.75	49	48.25	41.25	46.5	45.5	46.75	45.5	49	45.25	46.5	49.75	47.5	46.25	44.5	44	53.5	44.5	49.75	46	48	44.5	46.5	47.75	46	51	46.75	39.25	38.75	45.75	47	42.75	46.25	49.25	45	42.75	48.5	42	49.25	47	46.25
901139	51.75	52	45.5	44.75	50	47.5	52	46.75	49.25	47.5	49.25	39.75	46.75	49.75	49.5	45.75	50	54	44.25	43.75	54	51.75	49.25	49.5	46.5	49.25	50.25	46	50.25	47.5	50.75	46	49	49	49	47.75	53.25	48.5	51	49	47.75	47.25	49.5	40.5	51.5	39.75	52.75	45.25	51.5
901442	49	48.75	50	46.75	48.75	51.75	52.75	53.5	51.5	50	43.5	45	56	53	50.25	49.5	49.5	56.5	47.5	49	49.25	46	52.25	51.75	52.5	55.5	44.75	50.25	49	51.75	54.25	44.75	50.75	59.25	49.5	46.75	57.5	45.25	50	46.75	47.25	51.5	47.75	50.25	48.75	45.25	48.25	49.5	48
902242	47.75	48	44.5	50.75	48	43.5	45.75	50.25	47	47.75	43.25	52	44.25	45.5	42.25	47.75	50.25	40	45.25	47.75	42.5	47	49.25	48.75	46.25	45	42.5	47.75	50	48.75	46.5	46.75	45.5	45.5	46.25	47.75	41.75	39	49	41	48	45	44.5	45.75	34.25	43	53.25	49	51
904044	45	40.75	47.5	48.75	51.25	46.25	50	44.25	42.25	51.25	52	43.5	44.75	50	44	43.25	41.25	44.75	42	44	47.5	48	47.75	49.5	48	41.5	47	45.75	43	38.25	49.5	49.75	40.5	41.5	44.75	41	43.25	40.75	46.5	44.75	46.75	43.5	51	38.75	47.5	43.5	35.75	40	44.75
905147	44.5	47.5	50	45	39.75	42	42.25	44	47	45	45.75	39	42	50.25	49	40	44	43.25	47	40.25	47.75	37.75	46.75	51	45	46.5	46.5	44.75	45.5	43.5	44	39.75	45.75	45	38.5	47	42.75	47.25	52.5	49.25	43.5	46	46.5	41.75	45.25	41.25	49.5	44.5	44.5
907656	48.75	45	49.5	48.5	46.5	49.25	46.25	40	38.25	36.75	42.5	41.75	49.75	45	33	50	42.25	45.75	51.5	46.75	48.75	49.25	45.75	45.75	44	49.5	36.25	38	33	40.5	48.25	39.5	40.75	47.25	37.75	44.75	43.5	30	50.75	47.75	40.25	41.75	48.25	39	40.75	25	48.75	43.5	42.75
908860	44.25	51.25	43.5	38	45.5	42.25	46.5	46	46.25	33.25	44	42.75	43.25	42.25	38	43.5	46	48.5	46	41.75	45.25	41.75	45	47.75	45	39.5	47.5	44.25	42.25	51.5	47.75	42.25	53	45.5	43.75	47	45.75	45.5	42.5	46	47.25	45	46	43.25	40.5	42	45.5	40	48.75
910241	47.25	55.75	42.75	49.25	42.25	41.25	44.25	45	45.75	46	41.5	37.5	42.25	48.75	38.5	48	42	49.5	43.5	41.75	41	53.25	45	45	38.25	48.75	37.5	52.5	43.75	52	47	44.5	46.75	49.5	45	47.75	45.5	37.25	47.75	50.75	49	45.5	47	47	52.5	42.5	46.25	46	48.25
910443	40.25	51.75	46.5	39.75	43.25	48.25	46.25	44.25	47.25	50.75	40.25	38.75	46	46.5	42.25	43.25	53.25	46.75	47.25	44	43.25	43.5	45.25	45.25	40	51.25	48.75	42.25	42.25	48.5	47.25	48.5	51	50	49.5	45.25	43.25	45.25	45.75	45.25	44.75	53.25	48.25	39.5	49.5	45.75	52	44.75	47.25
911849	45.75	51.75	45.5	45	47.5	52	48.25	50.25	47.25	46	43.5	41	46.75	43.75	43.25	46	45.25	40.25	50.25	51.5	47.75	43.75	47.25	46.5	40.75	48.75	43.25	43.25	40.5	45.25	45.75	46	42.25	44.25	49.5	43.75	37	36.25	44	40.5	46.25	51.5	45.75	44	42.75	45.5	42.75	49.5	44.75
912447	48.25	53	46.75	43.75	36.75	46.25	50.75	46	45.25	38	47	48.25	51.5	46	48.5	48	51.5	51.5	53	48.5	49.5	47.25	48.25	39.5	41.5	44	49.25	51.25	43.75	45	48.25	46.25	50.25	49.25	51.25	45.75	47.5	40.75	44.5	47.75	44	46.75	45	36	44	38.25	46	47.75	47.25
917255	49.5	44	34.5	43	45.5	48	46.75	46.25	51	42.75	46.75	48.5	46.5	44	40.25	42.5	42.5	42.75	43	42.5	47.25	44.25	47	46.25	36.5	42.75	38.75	40.5	41.75	43.75	45.75	44.25	43.25	47.25	46	50.25	43.25	32.5	40.25	40.75	42.5	41.25	43.75	43.75	38	34.5	41.75	41.25	45.25
917558	54	46.75	46.25	51.75	50	48	46.75	45.5	45	33.75	44.5	42.75	42.25	47.25	49.25	51.5	50.25	51.5	52	55.5	47	45.25	47.25	51.75	41	46.75	41.75	42.75	49.75	45.25	44	47.25	46.25	44	42.25	49	46.25	40.75	44.25	42	46.5	48	48	35.5	38.25	27.5	41.75	42.5	44.75
919966	40.75	45	47.25	45.75	46.25	43.25	47	46.25	48.75	52.5	43.75	42.25	47.75	43.25	45.25	49.5	47.25	47.75	45.5	41	41.25	48.25	44.75	46.25	40.25	39.75	44.25	41	49.25	43	45.75	42.5	41.5	45.75	45.75	44.5	48.5	48.5	46.5	40.5	40.75	43	46.5	47.25	44.5	47.25	47	51.75	52.25
922854	39	46.5	47.25	41.5	43	44	42.75	48	50.5	42.5	46.75	41.75	41.25	51.25	44.5	40.25	44	41.25	46.5	42.75	42.25	38.75	42.5	49.25	47.25	53.75	42.75	42	40.5	43.25	48.5	42.25	42	46.75	44.25	44.75	42.25	43.25	48.75	48.5	44.75	43.5	47.5	44	46	40.5	38	41.5	41.25
923755	43.25	47.25	43.75	48.75	50	52	53.25	42.5	38.75	44	37.25	31.75	44.25	48.75	47.25	46.5	45.5	49.25	49.25	51.5	52.25	52	46.25	48.5	42.25	37.75	38.5	38	49	47.25	50.25	45.25	43.5	45.25	47.25	44	47.25	53	41.75	45.75	44.25	48.5	36	43.25	41.75	38.25	51	42.5	46.25
926862	52.75	51.25	49	48.5	50.25	49.75	41.75	52.25	46.5	47.75	46	48.75	47	43	44.5	46.25	50	41.25	44	48.25	50.75	43	51.5	49.5	44	51.25	42	43.25	39	40.5	40.5	46.25	44.75	43.5	38.5	47.75	41	42.5	48.75	49	49.5	51	46.75	50.75	48	43.75	51.25	51.75	46.75
927359	51.25	45.75	45.75	45.25	44.5	42.25	48.75	46	54.25	43.25	48	34.25	43	46.75	46.5	42.5	50	47.25	44	46.25	51.75	46.75	47.25	49.5	42.5	45.5	38.75	43.75	45	47.5	50.25	44.25	53.75	51.25	49.25	51	46.25	41.75	45	47	45.25	43.75	49.75	43.5	44.25	44.5	41.25	43.75	41.25
930449	50.75	51.5	46.5	49	46.75	50.5	43.5	44.5	46.25	43.25	47.5	43.25	41.75	52.5	38.75	43.75	39.5	49	44.75	43.75	42	44.5	40.25	52.5	46.25	41.75	38.25	40.75	35.25	42.5	50.25	41	44.25	44.5	36.25	48	40.75	38.25	46	57	53.25	41	46.5	44.75	37	39	44	36	39.5
932554	44.25	47.25	44.25	36.5	41.75	42.25	48.75	46.5	45.25	43.25	41.75	43.75	48.75	42.75	35	42.75	45	48.25	45.5	45.75	43.75	43.5	49	43.25	40.75	43.75	41.75	46	50.5	45	51.5	42.75	44.5	41.75	39	46.75	42.25	48.75	41.75	44.75	36	43.5	44.25	44.25	42.75	43.5	46.5	47	47
933253	44.25	47.5	46.75	41	42.5	46.25	48.25	45.75	46	37.5	41.75	37	43.75	47	50	41.25	45.75	44.5	48.25	48.5	43.75	45	47.25	51	40.5	29	44.25	42.75	46	43.25	50.25	47.75	47.5	43.25	43	47.5	52	48.25	47.75	49.5	42.5	50.25	38.75	39.5	41.25	44.5	45.5	44.25	45
937160	50.25	49.5	44	52.25	49.75	51.25	46.5	47.25	47.25	42.5	42.75	47.75	47	47.25	40	48	46.75	45.25	55.75	47	46	51.5	51.75	49	44.75	53.75	51.5	41.75	49.75	51.5	48.75	43.25	46.25	48.5	52.5	45.75	48.75	48.5	52.25	44.5	48.75	53.75	49.75	54.25	44.25	43.5	46.75	47	50
942658	45	51.5	42.5	46.25	46.25	44.25	47.5	50.5	50	42.75	47.5	43.5	44.5	47.75	39	44	46	54.75	41.25	48	47.5	52.25	44.75	54	40.25	40	47	50.5	46.75	45.5	44.75	38	48.75	45.75	47.75	49.75	45.75	41.5	51.25	49.5	49.5	44	49.25	45.75	41.75	48.5	47.75	49.25	44.5
943862	42	52.25	48.25	49.75	46.75	51	48	54.75	53.5	40.25	42.75	40.25	51	41	40	50	48.75	48	44.25	50.5	50.75	52.75	46.25	50.25	46	52.25	51.25	52	43.5	51.25	43.75	45	49	46.25	52.25	46.25	43	45.75	54.5	51	49.25	44.25	48	48.75	44.75	50.75	51	46	47
951457	43.25	46.75	49	46.5	42	51	39.5	41.5	45.5	43.75	52.5	45.5	52.5	41.75	44.75	53	48.25	46	46	45.5	54	48.75	44	50.25	42	44.75	42.5	44	41.75	46	49.25	42.5	42.75	50.75	48.75	44.5	36.25	31.5	51.25	51	50.25	47.75	47	48.25	42.75	32.5	42	47.5	47
952863	48	43.75	44.25	48.5	52.25	50.5	52	43.75	44	49	45	42.75	46.25	44.75	49.25	45.25	47.25	53.75	46.75	46	46	51	43.75	49	41.5	47.25	38.5	42.25	46.25	48	48	43.5	46.25	44.75	39.5	40.5	48.25	48.5	44.75	48.75	48	43.75	43.5	47.25	47.25	42	46	42.75	49.25
955465	47.5	52	43.5	47	46.25	50.75	49.25	47	51	47.5	44.75	45	42.5	43.75	33	46.75	49.75	43.5	50.25	48	45	47	47	46.25	37.75	34.75	40.5	51	39.75	46.25	44	39.25	48.25	42.5	46	49	40	36.75	45.5	48.25	48.5	48.5	54.75	42.25	50.25	44	44.25	40	48.75
957974	46.75	45	44.75	50.5	45.25	46.5	46.75	46.75	54.25	41	41.25	46.5	51.75	40.5	42.75	44	46.25	43.25	50	41.5	44.75	44.25	42.75	46.75	40.25	52	39.75	42.5	51.5	43	41.75	44	46.5	47.75	44.25	47.5	35.5	37	55.75	44.5	43.75	48	45.5	43.75	29.75	35.5	47	44.5	45.75
958976	47	45.75	48	44.5	49.25	45	48.25	47.75	43.75	50	40.25	44.25	46.75	45.5	35.75	50	40	51	48	51	52.5	45.25	48.25	54	45.5	40	49.75	44.25	48.25	43.25	45.75	51.5	47.75	46.25	41.25	42	50	49.25	44.25	40.5	47.75	43.75	38.75	45.75	51.75	43.75	39.25	49.5	42.75
959574	42.25	52	48.75	44.5	45.75	50.25	44	43.5	42.5	41.25	46.75	44.75	44	45.5	42.5	48	46	42	48.5	44	47.75	43	52	46.25	40.75	44.75	38.5	36.5	47	49	50.5	40.25	46.5	43.75	42.5	52.5	47.5	45.25	50.75	49.25	39.75	46.5	43.25	37.75	38.75	40.25	47	48.75	43.75
962058	47.25	49.25	49	44.75	41.25	43.25	46.75	50.25	45.25	43.75	42.5	47.75	43.75	47.5	44.75	34	44.25	52.5	44.25	42.25	44.75	47.75	45	44.75	43.75	48.5	44.75	49.5	44.75	40.75	51	49.25	46.75	43.25	40.5	46.5	51	41.25	49	52.5	50.75	39.25	49.25	45.5	42.75	45.75	44.75	47.5	36.5
965367	51.5	43	43	47	52.75	41.25	48.75	47.25	51.5	44	42.25	39.5	45.25	42.25	43.75	50.75	35.25	52.75	47	49.5	47.5	44.5	52	46.75	43.75	45	37.75	51.25	39.75	48.75	41.5	42.5	44	44.5	41.5	40.5	50.75	43.5	46	48.75	49.75	42.75	44.25	42.5	46.25	42.25	42.75	48	44
965771	50.75	46.5	41	42	46.75	49.75	38.75	40.25	45.75	46.5	52.5	43.25	46.75	48.25	46	45.5	45.25	41.25	50.25	47.75	50.5	49	45.25	45	40.75	52.5	40.25	40.25	47.75	51.25	34.75	45.5	44.25	54.75	52	42.5	46	44.75	48.5	49.75	48.25	50.5	48.25	50.75	47	45.75	49.25	51.25	47.25
966975	46.5	45.5	44.5	46.25	44.75	41.25	46	45	41.25	35.25	47	32.75	42.5	46.25	40.75	42.75	39.75	41.25	50	40.25	47	39.5	45.75	43.5	36.5	47	42.25	40.5	48.75	48	41.5	44.25	45.25	39.75	40.75	43.25	43.75	52	43.25	42	40.75	40.5	49.75	41.5	41	36.25	40	40.25	38.75
969476	39.25	48	37.25	38.25	32.25	46.25	45.75	43.5	49.5	46.25	44.5	48	35	39.5	25.75	37	40	41.5	42.5	39.5	43.75	37.25	45.25	44.5	40.5	50.75	38.25	47.25	39.25	41.5	45	32.75	44	38.75	42	45.25	39.5	31.25	42.5	48	50.75	50	44	44.25	44.5	40	42.5	50.25	45.25
970764	44.75	42.75	44.75	43.75	46	40.75	49.5	49.75	45.25	33.25	38.5	33.5	49.25	42	40	47.75	44.25	45	46.25	49	45	44.25	47.75	45.75	40	46.25	38	24.5	44.25	39	49	38.5	35.5	42.25	41	45.5	36.25	43.25	43.75	46.5	48.75	47.25	44.75	50.5	49.5	44	41.25	43	39
971160	47.5	51.75	40	50.25	49	49.25	44.5	48.75	43.25	45.5	47	46.75	45.75	41.5	41.75	38.75	45.25	48	42.75	45	45.25	47	46.25	49	49.75	50	41.75	43.75	47	45.25	49.75	41.5	43	45	45.25	51.25	52	51.5	46	53.5	53.5	44.5	51.25	41	45.25	42.25	46.5	50.5	44.25
978578	43	45	46.5	45.5	39	42	50	38.5	39.5	41.25	49.25	43	39.75	44	31.25	46.75	42	43.25	46.5	43.5	38	38.25	43.25	34.25	36	44	41	34.75	42.25	44.5	42.75	37.5	52	48	46	48.75	41.5	38	49.5	38.75	38.25	44.5	31	45.75	45.25	33.25	46.25	43.75	43.25
979984	44.75	41.75	45.5	41.25	39.5	44	39	36.75	35.75	39.75	46.5	29.75	44	48	40.75	42.25	37.5	38.25	38.5	48	44	41	36.75	51.75	46	40.25	46.25	44.25	46.75	47.25	43.75	50.5	46	46.75	45.25	47.25	44.25	44.25	42.5	50.5	49.5	49.25	46.25	48.25	45.25	48	44.25	44.25	43.5
983773	47	52.5	39	42.75	44.5	43.5	43	42	47.5	37	45	37	45.25	53.5	38.75	46.5	46.5	48.25	44.5	41	48.5	54.5	49	49.75	40.75	47	41.75	43	48.5	43.5	56	42.25	52.75	45	40	48.5	49	38.5	47.75	49.25	50.75	40.75	43.75	37.75	39	44.5	43.25	47.5	39.5
984472	47.25	39.25	45.5	47.25	48	49.75	51.75	50	46.25	45.75	46.75	46.5	45.5	36.5	39	46.75	42	42.25	47.25	45.25	45.75	43.5	45.25	45.25	47.75	54.75	33.5	45.5	41	46	43.25	38.75	44.5	45.25	45	52.25	44.25	40.25	49.5	47.75	47	39	45.25	46.25	36.75	35	42.25	45.25	42.25
987074	49.75	50.75	46.5	44.75	46.5	45.75	48.25	46.5	50.5	40	52.5	41.75	46.75	44.5	47.25	38.5	51.75	42.25	47.75	43.75	48	46.75	49.5	52	42.25	48	49	42.75	46	51.75	47.25	44	48.75	49	50.25	43.25	47.25	43.5	46.75	46.25	45.25	50.25	44.25	46	48.5	44.5	45.5	44	45.5
987983	54.5	46.5	47	48.5	41.75	41.25	41	49.25	44.5	51.5	39.5	37.25	43.5	42	38.25	45.5	47.25	42.5	47.75	39.5	52.25	47.25	40.75	48.5	51.5	43.75	40	45.5	45.5	39	41.75	32.25	39	44.75	37.25	44	48	41	39.5	55	48	46.75	48.25	37	41.5	40.5	41.75	41.5	51
989987	44	43.5	42.5	42.75	42.5	43.75	49.75	48.5	47.5	41.5	45.5	51	45.5	45	49	42	49.25	49.25	44	48	51.25	48.5	46.5	52	47.5	48.25	42.25	48.75	46.25	44.25	47.25	46.75	47.75	46.75	44.5	55.25	54.5	46.25	48.5	47	43.5	40.25	45.25	48.75	50.75	50.75	45.5	47.75	46
990366	51.5	48.25	44.5	51.25	50	50	45.5	41.25	46	37.25	36.75	35	46.75	41.75	47.5	49	46.5	45	48	47.5	47.25	48.25	49.75	52	43.5	40.75	45.25	42	45.5	46.75	48.75	44.75	45.5	45.75	45.75	48.5	48.25	45.5	44	44.75	48.5	53.25	44.5	38.75	46.75	48.25	49.5	46	55
991267	44.5	42.25	42.5	42.5	41.5	43.25	47.75	44	40.75	45.75	42.75	34.75	43	51	44.25	53.25	47.25	45.5	47.5	40.5	38	39.5	46.25	44	33.25	37	37.75	45	46.25	44.5	50.75	46.75	46	41.75	50	34.75	37.5	34.5	44.5	39.75	40.75	46	37	40.25	44.25	38.75	48.25	41.5	48.75
992673	43.25	47.25	38.25	45.5	39.5	43	45.25	44.5	42.5	41.25	44.75	40.75	43.5	49.25	45.25	39.25	50	43	43.25	39.5	46	50	48.5	46	41.5	44.75	45	36.25	42	45	48.5	45.5	48.75	41.25	50.25	49	44	40.5	43.25	39	51	48.75	42.75	41.5	44.75	40	39.25	50.25	45.5
992774	49.75	44.5	49.5	40.25	44	49	46.75	42.5	44	50.5	41.25	38.25	43.75	44.25	39.75	49.25	45.25	44.25	44.75	50	44.25	42.75	46.25	50.5	45.5	48.25	44	46.5	45.75	39.75	46	50.5	43.75	53	49	44	48	38.25	50.75	46.75	51	45.25	48	40.25	43.25	51.25	43.5	48	46
993675	42.5	47.75	44	50.5	43.25	44	50.75	50.75	48.5	47.25	53.75	51.25	52.5	50	42.75	50	43.5	51.5	52.25	52.5	48.5	46	50.5	47	37	47.5	45	47	49.5	47	49	46.5	49.75	45.75	38.5	52.25	50.75	46.75	50.75	47.25	51	48.25	50.5	45.25	52.75	40	40.5	41	48
994273	49.25	44.75	45.25	48.25	50.75	43.75	49.75	47.75	47	45	38.75	43.5	46	45.75	37	47.75	47.5	50	49.5	45.25	48.25	49.25	48.75	48.75	41	44.5	32	48.5	38.75	44	36.5	44.5	48.75	44.25	39	51	42	45.75	53	51.5	47	44	53.75	45.75	39.5	42.75	44.75	48	54.5
996782	43	43.75	42.75	43.75	42	38.75	43	39	39.75	41	49.5	41	47.5	43.75	49.25	45	49.5	47.5	46.5	41.25	44.5	45.25	41.5	51.75	45.75	47.25	39.5	49.25	50.25	37.5	45.75	35.5	42	37	37.25	43.75	41	46.25	43.5	51.5	47.25	47.25	44	44.25	49.5	45.25	47	49.25	47.75
[truncated: 311 more columns]
