# Supplementary material for: Dynamic changes in brain lateralization correlate with human cognitive performance
Source: PLoS Biol. 2022 Mar 17;20(3):e3001560. doi: 10.1371/journal.pbio.3001560 (PMC8929635; doi:10.1371/journal.pbio.3001560)
Supplement: S4 Data — (XLSX) [file pbio.3001560.s022.xlsx]

## Sheet: figure3-A
subID	MLI				LF				LR					ROI of HCP-MMP1.0 atlas	Cluster	Network (Cole-Anticevic Brain-wide Network Partition)
	Cluster 1	Cluster 2	Cluster 3	Cluster 4	Cluster 1	Cluster 2	Cluster 3	Cluster 4	Cluster 1	Cluster 2	Cluster 3	Cluster 4		R_V1	1	1
100206	-0.146445	-0.170226	-0.0991149	0.18239	0.520333	0.705394	0.505607	0.55336	0.0407474	0.0399911	0.0390259	0.0394405		R_MST	1	2		Network Names (Cole-Anticevic Brain-wide Network Partition)	Network ID
100307	-0.292114	-0.0742017	-0.242694	0.284884	1.05452	0.849197	0.794261	0.73018	0.039661	0.0411483	0.0367265	0.0368643		R_V6	1	2		Visual1	1
100408	-0.154296	-0.145201	-0.247932	0.267333	0.656744	0.588286	0.411606	0.357576	0.0397961	0.0380963	0.0360168	0.0377631		R_V2	1	2		Visual2	2
100610	-0.0727667	0.0772549	-0.263553	0.0114653	0.883393	0.934862	0.64819	0.500016	0.0396448	0.0401536	0.0366977	0.0371406		R_V3	1	2		Somatomotor	3
101006	-0.490296	-0.251995	-0.396079	0.366516	1.08813	1.15537	0.785148	0.774553	0.0393367	0.0414346	0.0388268	0.0382152		R_V4	1	2		Cingulo-Opercular	4
101107	-0.0853977	-0.0508406	-0.0442839	0.117466	0.483889	0.413342	0.324056	0.300456	0.0396691	0.0405321	0.0409618	0.0399877		R_V8	1	2		Dorsal-Attention	5
101309	-0.00463173	0.0256879	-0.183997	0.0359806	0.637721	0.662989	0.503671	0.396634	0.0413176	0.0411895	0.0398885	0.0396684		R_4	2	3		Language	6
101915	-0.201345	-0.00111653	0.17277	-0.0295307	0.854985	0.822996	0.447546	0.477941	0.0420581	0.0410658	0.0371131	0.038043		R_3b	2	3		Frontoparietal	7
102008	-0.0620837	0.139444	-0.126775	0.115084	0.426989	0.567256	0.287457	0.338556	0.0377774	0.0365339	0.0369429	0.0365431		R_FEF	1	4		Auditory	8
102109	-0.189907	0.30219	-0.239358	0.18481	1.02941	0.990305	0.699445	0.602971	0.040142	0.0381085	0.0362476	0.0378062		R_PEF	3	4		Default	9
102311	-0.130334	0.0461607	-0.111621	0.124884	0.519457	0.417823	0.334279	0.272456	0.0396205	0.0405782	0.0390749	0.0383982		R_55b	3	6		Posterior-Multimodal	10
102513	-0.380606	-0.179728	-0.177355	0.35488	0.785802	0.900242	0.603797	0.538715	0.0394232	0.0407795	0.0384056	0.0379461		R_V3A	1	2		Ventral-Multimodal	11
102614	-0.143682	-0.146864	-0.460532	0.256372	1.18479	1.47741	1.0591	0.979752	0.0392394	0.0399935	0.0355898	0.036719		R_RSC	4	7		Orbito-Affective	12
102715	-0.055709	-0.183277	-0.0608846	0.0599594	1.03927	0.921334	0.810054	0.686034	0.0388449	0.0394695	0.036464	0.0371513		R_POS2	4	7
102816	-0.292457	0.0679526	-0.204431	0.108391	0.460492	0.542013	0.47073	0.315765	0.040415	0.0403962	0.0395539	0.0404129		R_V7	1	2
103010	0.0107953	-0.0971909	-0.104996	0.115741	0.511403	0.608967	0.351277	0.318703	0.0396718	0.0387999	0.0391932	0.0388844		R_IPS1	1	2
103111	-0.319059	-0.281856	-0.239264	0.245125	1.19492	0.660721	0.773413	0.607158	0.0419851	0.0420532	0.0390519	0.0397976		R_FFC	1	2
103212	-0.143676	-0.0938631	-0.131186	0.103301	0.85996	0.772077	0.598242	0.542464	0.0386341	0.038647	0.0373699	0.0370239		R_V3B	1	2
103414	-0.24414	0.0210848	-0.30148	0.319007	0.752453	0.811163	0.520468	0.536277	0.038907	0.0397703	0.0367583	0.0368463		R_LO1	1	2
103515	-0.386256	-0.0168326	-0.105432	0.311547	0.594678	0.574449	0.357612	0.434204	0.0384503	0.0397412	0.0385816	0.0382278		R_LO2	1	2
103818	-0.349363	-0.0253794	-0.358037	0.410139	0.769075	0.608216	0.455287	0.436849	0.0381747	0.0386495	0.0347243	0.0352837		R_PIT	1	2
104012	-0.0308228	0.196117	-0.540831	0.213201	1.06783	1.05729	0.948548	0.707535	0.0398907	0.0408596	0.0374218	0.0379497		R_MT	1	2
104416	-0.418562	0.00791779	-0.211494	0.31951	0.92308	0.813816	0.666021	0.454875	0.0367802	0.0389042	0.0372054	0.0362686		R_A1	2	8
104820	-0.18677	-0.0433036	-0.165094	0.138944	0.663845	0.690939	0.602256	0.439641	0.0375153	0.0387683	0.0376613	0.0380735		R_PSL	2	4
105014	-0.101082	-0.0294093	-0.0377778	0.0844263	0.9089	0.7576	0.644927	0.58453	0.0409933	0.0399377	0.0378603	0.0379981		R_SFL	3	6
105115	-0.308495	-0.0617422	-0.44013	0.379531	1.1284	1.10642	0.852292	0.814264	0.0387179	0.0387441	0.0332414	0.0344872		R_PCV	4	10
105216	-0.813737	-0.556835	-0.679718	0.669608	1.1732	1.05454	0.839266	0.859771	0.0379855	0.0385985	0.0353504	0.0356282		R_STV	4	10
105620	-0.405756	-0.233606	-0.444889	0.597245	1.24089	1.264	0.832137	1.00783	0.0387314	0.0385257	0.0343752	0.034837		R_7Pm	4	7
105923	-0.192741	0.241924	-0.166675	0.0817967	0.442348	0.459984	0.406329	0.266699	0.0384827	0.0370119	0.038345	0.0391714		R_7m	4	9
106016	-0.232498	-0.135599	-0.22088	0.231268	0.691871	0.545515	0.473192	0.453616	0.0399285	0.039962	0.0377536	0.0376519		R_POS1	4	9
106319	-0.0721874	0.0418088	-0.107467	0.110709	0.501596	0.649897	0.391456	0.3735	0.0401799	0.0383365	0.039225	0.038644		R_23d	4	9
106521	-0.286549	0.0381742	-0.0767103	0.119467	0.962733	0.876969	0.612746	0.588035	0.0385908	0.0388993	0.0363515	0.0362543		R_v23ab	4	9
106824	-0.319231	-0.155653	-0.467852	0.549654	1.02882	0.915313	0.862203	0.635784	0.0403096	0.041568	0.0361091	0.0369468		R_d23ab	4	9
107018	-0.119986	-0.00428862	-0.345611	0.254011	0.925161	0.795773	0.796549	0.667083	0.0384692	0.0390546	0.0351196	0.0359475		R_31pv	4	9
107321	-0.222963	0.0574485	-0.331836	0.223115	0.686729	0.702858	0.534859	0.455069	0.0390773	0.0390789	0.0369112	0.0372984		R_5m	2	3
107422	-0.175063	0.0368381	-0.0534353	0.158991	0.566747	0.605202	0.407681	0.404678	0.0407096	0.0414491	0.0392278	0.0387767		R_5mv	2	4
107725	-0.235922	0.47152	0.206831	-0.141024	0.662295	0.832707	0.453576	0.571224	0.0389719	0.0368348	0.0353013	0.0370132		R_23c	3	4
108020	-0.268712	-0.0828944	-0.317217	0.308923	0.67182	0.584548	0.482527	0.442403	0.0397394	0.0400469	0.0375603	0.0380107		R_5L	2	3
108121	-0.2372	-0.106254	-0.233856	0.227245	0.870956	0.879403	0.627545	0.561797	0.0399664	0.0397873	0.0365765	0.036753		R_24dd	2	3
108222	-0.167932	-0.133652	-0.0512146	0.144916	0.564648	0.573189	0.461688	0.360423	0.0398448	0.0415195	0.0401164	0.039123		R_24dv	2	3
108323	-0.405723	-0.0978037	-0.193617	0.355497	1.02847	0.909048	0.60784	0.666651	0.0405069	0.0411071	0.0385326	0.0387391		R_7AL	1	3
108525	-0.121672	0.0618746	-0.088716	0.10386	0.466479	0.555124	0.377835	0.390315	0.0416932	0.0424293	0.0410858	0.0417836		R_SCEF	2	4
108828	-0.280874	-0.142527	-0.0437382	0.21117	0.453519	0.576718	0.409893	0.292777	0.040115	0.041175	0.0408954	0.0397886		R_6ma	3	4
109123	-0.0679339	0.0458193	-0.192144	0.144221	0.437054	0.546919	0.309211	0.330223	0.0390367	0.0392269	0.0376295	0.0382278		R_7Am	3	4
109325	-0.300394	-0.277512	-0.536538	0.584265	1.03582	1.06149	0.941848	0.955306	0.0386016	0.0389964	0.0357571	0.0365629		R_7PL	3	5
109830	0.0462769	-0.0644271	-0.123916	0.0181925	0.340844	0.417579	0.307371	0.215785	0.0403772	0.0397436	0.0398539	0.0387534		R_7PC	1	3
110007	-0.222279	-0.0930609	0.00189719	0.143072	0.567384	0.470767	0.44421	0.346532	0.040115	0.0414394	0.0395019	0.0389615		R_LIPv	1	2
110411	-0.076435	-0.0250826	-0.339126	0.206273	0.605167	0.661999	0.584891	0.427781	0.0411311	0.0419246	0.0383537	0.0397922		R_VIP	1	2
110613	-0.0127089	0.139226	-0.0457781	0.000830906	0.781055	0.914984	0.571382	0.633117	0.0395637	0.0410003	0.0390115	0.0395069		R_MIP	1	5
111009	-0.0159584	-0.20338	-0.8472	0.429074	1.02971	1.2811	1.21033	0.9294	0.0403961	0.0389746	0.034407	0.0352299		R_1	2	3
111211	-0.0975978	-0.0591336	-0.309297	0.254052	0.42467	0.627776	0.446518	0.415184	0.0408825	0.0391056	0.0376526	0.0383605		R_2	2	3
111312	-0.348739	-0.166211	-0.424194	0.429348	0.691179	0.737764	0.596774	0.593728	0.0388205	0.0389843	0.0360658	0.0362238		R_3a	2	3
111413	0.0459158	0.170893	-0.289404	0.0389475	1.01681	0.993545	0.712912	0.745667	0.0380585	0.0407771	0.0361582	0.0374402		R_6d	2	3
111514	-0.580347	-0.38505	-0.112277	0.571513	0.876292	0.956931	0.723817	0.769486	0.0364262	0.0383171	0.0368362	0.0351384		R_6mp	2	3
111716	-0.0907901	0.0550791	0.0454064	-0.0454617	0.816858	0.787315	0.709474	0.666185	0.0402853	0.0400226	0.0383479	0.0377613		R_6v	2	3
112112	-0.0395076	0.0114191	-0.156837	0.0955366	0.678469	0.639302	0.510538	0.395864	0.0424769	0.0410755	0.0406444	0.0403322		R_p24pr	2	4
112314	-0.176587	0.0851275	-0.371596	0.242461	1.1455	0.995118	0.909071	0.834557	0.0395529	0.0409736	0.0372862	0.0369289		R_33pr	3	7
112516	-0.011829	-0.0379891	-0.357208	0.247655	0.783183	0.74406	0.61799	0.654753	0.04135	0.0416262	0.0383537	0.0387534		R_a24pr	2	4
112920	-0.054244	0.178608	-0.416489	0.192107	0.654623	0.742595	0.513318	0.386927	0.0406582	0.0398576	0.0347935	0.0370598		R_p32pr	2	4
113215	-0.21864	0.0583868	-0.0577232	0.112512	0.55929	0.499946	0.485223	0.35927	0.039661	0.040042	0.0384258	0.0377613		R_a24	4	9
113316	-0.366803	-0.208835	-0.00716412	0.270224	0.590719	0.561183	0.466647	0.483093	0.0386881	0.0407529	0.0382816	0.0384323		R_d32	3	7
113619	-0.192009	-0.110532	-0.214831	0.196755	0.742913	0.945041	0.695837	0.634179	0.0399367	0.0408038	0.0376267	0.0386458		R_8BM	3	7
113922	-0.181652	-0.205161	-0.0495551	0.181055	0.488278	0.518472	0.325466	0.34292	0.0409041	0.0402167	0.0392942	0.0382188		R_p32	4	9
114217	-0.219046	-0.0893987	-0.274516	0.358722	0.90693	1.03612	0.872911	0.677416	0.0399258	0.0403623	0.0384518	0.037912		R_10r	4	9
114318	-0.175974	0.130982	-0.182848	0.0961476	0.929753	1.01369	0.756485	0.730828	0.040088	0.0403356	0.0363919	0.0368697		R_47m	4	9
114419	-0.159592	-0.170874	-0.0772515	0.176859	0.617993	0.613566	0.422948	0.435956	0.0394421	0.0402992	0.0395135	0.0403268		R_8Av	3	9
114621	-0.401678	0.0595523	-0.273812	0.266921	0.934028	0.90369	0.597531	0.549668	0.037618	0.0391541	0.0369919	0.0374204		R_8Ad	4	9
114823	-0.29404	0.0350881	-0.299271	0.25981	0.733345	0.776374	0.656931	0.593439	0.0418284	0.0417669	0.0393548	0.0390405		R_9m	4	9
114924	-0.114214	-0.0262936	0.0223403	0.0680742	0.576552	0.490898	0.443808	0.344905	0.041577	0.0408378	0.0396058	0.0396594		R_8BL	4	9
115017	-0.0483985	-0.0548296	-0.361839	0.169119	0.67764	0.598004	0.476068	0.415282	0.0410636	0.0407747	0.0386393	0.0394728		R_9p	4	9
115219	-0.140782	0.0679122	0.126146	0.0595755	0.532116	0.781662	0.447212	0.435181	0.0402664	0.0396999	0.0392798	0.0404434		R_10d	4	9
115320	-0.218397	0.102134	-0.237738	0.253392	0.788676	0.721334	0.523683	0.575726	0.0396853	0.0390934	0.0381517	0.0370078		R_8C	3	7
115724	-0.455086	-0.245782	-0.0757522	0.315079	1.04156	0.98034	0.994637	0.995906	0.0372261	0.0388581	0.0362822	0.0353447		R_44	3	7
115825	-0.186494	-0.327226	0.0390907	0.169702	0.749864	1.00233	0.50652	0.409302	0.039588	0.0414176	0.0380825	0.0381237		R_45	3	6
116524	-0.0634709	0.00958171	-0.279363	0.19611	0.612989	0.733883	0.468145	0.36908	0.0403663	0.0408742	0.0385816	0.0384413		R_47l	4	9
116726	-0.211831	-0.241734	-0.262571	0.33278	1.08628	1.1117	0.787102	0.932272	0.0397745	0.0398091	0.0367871	0.036832		R_a47r	3	7
117021	-0.141755	-0.00472353	-0.315092	0.198062	0.765923	0.825471	0.766225	0.56106	0.0403177	0.040879	0.0384835	0.0390171		R_6r	3	4
117122	-0.329976	-0.191606	-0.160007	0.281237	0.62596	0.494913	0.545122	0.342459	0.0391962	0.0394282	0.03812	0.0376752		R_IFJa	3	6
117324	-0.0211015	-0.12194	-0.163527	0.156202	0.536886	0.721013	0.42114	0.45885	0.0412825	0.0383559	0.0399145	0.039254		R_IFJp	3	7
117930	-0.204095	-0.233039	-0.490669	0.232713	1.00343	0.870376	0.897347	0.782316	0.0398475	0.039336	0.0363572	0.0357179		R_IFSp	3	7
118023	-0.0165337	0.20935	-0.629464	0.410504	0.865454	0.907555	0.730728	0.549871	0.0367316	0.0376257	0.0305525	0.0330968		R_IFSa	3	4
118124	0.128885	0.30691	-0.163855	-0.0982065	0.904537	0.928818	0.620765	0.821134	0.0392259	0.040059	0.0374247	0.0388377		R_p9_46v	3	7
118225	-0.0235238	-0.067972	-0.268101	0.165513	0.66837	0.798475	0.551455	0.4881	0.0406609	0.0405539	0.0364294	0.0379551		R_46	3	4
118528	-0.694663	-0.0437415	-0.38849	0.493535	0.9842	0.942328	0.650171	0.74595	0.0387476	0.0411386	0.0378892	0.0380609		R_a9_46v	3	7
118730	0.0656048	-0.00598112	-0.239871	0.0824491	0.655522	0.544233	0.577167	0.544275	0.0406825	0.0407892	0.0382556	0.0382654		R_9_46d	3	4
118831	-0.060929	-0.0243995	-0.0533094	0.0635095	0.827869	0.805085	0.460477	0.528161	0.039434	0.04101	0.0372862	0.0371441		R_9a	4	9
118932	-0.128102	0.000552491	-0.346925	0.231211	0.753454	0.820501	0.710173	0.673856	0.0395043	0.0409445	0.0374853	0.0378133		R_10v	4	9
119025	-0.360278	-0.313476	-0.631841	0.58518	1.28071	1.17774	1.34331	1.13094	0.0395637	0.0395301	0.0353071	0.036518		R_a10p	3	7
119126	-0.242809	-0.342772	-0.353133	0.398921	0.802065	1.12629	0.833557	0.81102	0.0400069	0.0381521	0.0368967	0.0372984		R_10pp	4	9
120111	-0.0903229	0.140935	-0.135579	-0.0930313	0.83344	1.05652	0.803343	0.644321	0.0401718	0.0404084	0.0366054	0.0363261		R_11l	3	7
120212	-0.54911	-0.175458	-0.543169	0.644231	1.40804	0.927908	0.980392	0.916035	0.0392286	0.0411168	0.0374795	0.0367477		R_13l	3	7
120414	-0.262137	-0.0451529	-0.0367327	0.123847	0.795779	0.724202	0.563147	0.471286	0.0392637	0.0411653	0.0388297	0.0395267		R_OFC	4	7
120515	-0.194262	-0.323509	-0.282534	0.385266	0.591094	0.75309	0.559069	0.531894	0.0390935	0.0389163	0.0379469	0.0369289		R_47s	4	9
120717	-0.242034	0.0932162	-0.360995	0.162924	0.733393	0.969793	0.585593	0.498388	0.0409663	0.0405758	0.0368708	0.0379551		R_LIPd	3	5
121416	-0.338462	0.162844	-0.255992	0.138528	0.866073	0.934748	0.755943	0.670407	0.0380179	0.0380187	0.0372054	0.0369952		R_6a	3	5
121618	-0.147352	0.091291	-0.393495	0.227557	0.805216	0.967469	0.807482	0.715848	0.041496	0.0407941	0.0381258	0.0383856		R_i6_8	3	7
121921	-0.0494634	0.053838	-0.104606	0.0336641	0.74102	0.822852	0.511225	0.404687	0.0417662	0.0407553	0.0397558	0.0409404		R_s6_8	3	7
122317	-0.0489522	-0.147487	-0.29381	0.263474	0.706762	0.907313	0.609166	0.580188	0.038499	0.0400129	0.0374737	0.0373684		R_43	2	4
122620	-0.323447	-0.0414188	-0.266093	0.240915	1.03683	0.844118	0.773641	0.716864	0.0386179	0.0407407	0.0379325	0.0372213		R_OP4	2	3
122822	-0.239487	-0.395979	-0.286555	0.352318	0.823166	1.16044	0.776731	0.763629	0.0401799	0.0396708	0.0366775	0.0368535		R_OP1	2	3
123117	-0.177296	-0.258123	-0.567667	0.457983	1.03821	0.94999	0.814141	0.630059	0.0416527	0.0417791	0.0386162	0.0376967		R_OP2_3	2	3
123420	-0.0415735	0.176868	-0.382188	0.17027	0.501171	0.511892	0.432705	0.380691	0.0390719	0.0391832	0.0369977	0.0379999		R_52	2	8
123521	-0.389966	-0.167507	0.00774687	0.305189	1.04418	0.984636	0.769473	0.711162	0.0377639	0.0413836	0.0375516	0.0369235		R_RI	2	3
123723	-0.270703	-0.0295834	-0.155149	0.144373	0.921483	0.812055	0.641163	0.568508	0.0408852	0.0419416	0.0399808	0.0391678		R_PFcm	2	4
123824	-0.311256	-0.125335	-0.21021	0.304257	0.731966	1.07108	0.756233	0.684254	0.0398529	0.0426185	0.0393346	0.0385615		R_PoI2	2	4
123925	-0.111708	-0.0328974	-0.21653	0.167958	0.496276	0.573683	0.387077	0.324588	0.0406501	0.0413715	0.0393894	0.0391051		R_TA2	2	8
124422	-0.17394	0.099394	-0.23806	0.137742	0.965247	0.684066	0.686128	0.496939	0.0384017	0.0409494	0.0375141	0.0381291		R_FOP4	2	4
124624	0.0198577	0.0417424	-0.0724124	0.0871438	0.687112	0.662629	0.640924	0.414889	0.0393556	0.0394646	0.0369573	0.0373038		R_MI	2	4
124826	-0.126122	0.114827	-0.152126	0.00218203	0.927783	0.775339	0.602325	0.64077	0.0412338	0.0408135	0.0390374	0.0381506		R_Pir	2	12
125222	-0.0977116	-0.0507229	-0.176594	0.150634	0.796386	1.14637	0.709279	0.69976	0.0405231	0.0403065	0.0381431	0.0373756		R_AVI	3	7
125424	-0.25882	-0.133969	-0.130446	0.281777	0.820783	0.789377	0.585366	0.631649	0.0392529	0.0391128	0.0391961	0.0378905		R_AAIC	3	12
125525	-0.297116	0.100268	0.0370304	0.176499	0.712688	0.810381	0.647282	0.603325	0.0379882	0.0394549	0.037667	0.0385256		R_FOP1	2	4
126325	-0.00408828	0.135665	-0.226546	0.0688205	0.894921	0.792463	0.676796	0.604722	0.0396205	0.041192	0.0375545	0.038687		R_FOP3	2	4
126426	-0.21874	-0.178997	-0.191673	0.226941	0.753091	0.586643	0.556778	0.629547	0.0408663	0.0409227	0.0400212	0.0393724		R_FOP2	2	3
126628	-0.225836	0.0816504	-0.106113	0.116993	0.599918	0.688364	0.455634	0.317481	0.0384287	0.0395956	0.0391182	0.0394764		R_PFt	2	5
127226	-0.282195	-0.0384135	-0.653905	0.491393	1.05285	0.981286	0.996375	0.720436	0.0403177	0.0402191	0.0362995	0.0371065		R_AIP	3	5
127327	0.136092	0.0351502	-0.578535	0.204159	0.858243	0.933966	0.750813	0.683398	0.0408474	0.040748	0.0350013	0.0372016		R_EC	4	9
127630	-0.263898	0.15465	-0.163776	0.149597	0.877771	0.871659	0.508058	0.498957	0.0397691	0.0406946	0.0376901	0.0380591		R_PreS	4	9
127731	-0.0497567	-0.0613888	-0.0748703	0.0716986	0.709656	0.754927	0.550536	0.454974	0.0411771	0.0403113	0.0393721	0.0405331		R_H	4	9
127832	-0.249183	-0.0764771	-0.352937	0.334523	0.823424	0.758943	0.563499	0.547361	0.040188	0.0404933	0.037794	0.0371065		R_ProS	1	1
127933	0.070823	0.14501	-0.133689	-0.0176817	0.552757	0.701949	0.452097	0.434463	0.0417743	0.0424778	0.0401164	0.039837		R_PeEc	4	11
128026	-0.0258957	0.0529187	0.138333	-0.0103518	0.577202	0.572866	0.401269	0.385157	0.0406447	0.0381109	0.0368967	0.0363871		R_STGa	4	6
128127	-0.0651426	0.126032	-0.12795	0.0310742	0.805455	0.759595	0.695379	0.623876	0.0405798	0.0409494	0.0398366	0.0398873		R_PBelt	2	8
128632	-0.222325	-0.0111369	-0.169001	0.20795	0.47882	0.473581	0.35268	0.320141	0.0388692	0.0376572	0.0358927	0.0358112		R_A5	4	6
128935	0.201235	-0.111555	-0.47087	0.259465	0.912272	0.885751	0.717422	0.654441	0.0397015	0.0379047	0.0344416	0.0358381		R_PHA1	1	9
129028	-0.12902	0.156496	-0.178739	0.0841055	0.829811	0.806436	0.523986	0.5041	0.0406879	0.0397849	0.0382642	0.0382403		R_PHA3	1	5
129129	-0.226016	-0.0428453	-0.099526	0.152832	0.591638	0.598903	0.445711	0.362685	0.0391908	0.0399984	0.0367525	0.0375693		R_STSda	4	9
129331	-0.0671306	-0.150446	-0.269945	0.183333	0.640728	0.606631	0.562219	0.412545	0.0414095	0.0410003	0.0378286	0.0387319		R_STSdp	4	6
129634	-0.419778	0.049456	-0.217283	0.393459	0.645813	0.612174	0.557526	0.500376	0.0386071	0.0418155	0.0388643	0.0372554		R_STSvp	4	9
130013	-0.19353	0.064814	-0.364063	0.210526	0.974291	1.05614	0.777736	0.830216	0.0398556	0.0400372	0.0373959	0.0377039		R_TGd	4	9
130114	0.157696	-0.0505385	-0.1286	0.0530531	0.543308	0.53038	0.314035	0.289814	0.0389746	0.0390595	0.0378373	0.0398819		R_TE1a	4	9
130316	-0.0217914	0.0837326	-0.203832	0.165356	0.663692	0.636928	0.521272	0.560269	0.040742	0.0409663	0.0389393	0.0400738		R_TE1p	3	7
130417	-0.0663872	0.0665115	-0.060657	0.00702344	0.797526	0.883066	0.672626	0.56657	0.0401556	0.0418858	0.038019	0.0388413		R_TE2a	4	9
130518	0.0121248	-0.0312178	-0.0841142	0.0799404	0.552528	0.527486	0.395917	0.386237	0.0395772	0.0391783	0.0377045	0.0378259		R_TF	1	11
130619	-0.372666	-0.284111	-0.405712	0.466753	0.968467	0.934465	0.620442	0.672354	0.0395178	0.0382977	0.0355437	0.0366275		R_TE2p	1	5
130720	-0.0208569	0.111169	-0.4596	0.23582	0.567699	0.646347	0.561117	0.496874	0.0398745	0.0395592	0.0356158	0.0361413		R_PHT	3	5
130821	-0.124133	0.13514	-0.18161	0.0716131	0.532763	0.526745	0.337512	0.336301	0.0393313	0.0401803	0.0367496	0.0362489		R_PH	1	2
130922	-0.285314	-0.0579457	-0.551402	0.447296	1.03286	1.03432	0.907908	0.785317	0.0383503	0.0396805	0.0371593	0.0372356		R_TPOJ1	4	6
131217	-0.151414	-0.183111	-0.0976178	0.143765	0.631625	0.728557	0.588058	0.464675	0.0412311	0.0411192	0.0379613	0.0386009		R_TPOJ2	1	10
131419	-0.207264	-0.122115	-0.319256	0.355943	0.705645	0.770714	0.702874	0.576057	0.0393394	0.0385185	0.0359995	0.0355564		R_TPOJ3	1	10
131722	-0.0508613	-0.154778	-0.300711	0.29128	0.627288	0.725716	0.452189	0.533763	0.0405933	0.0395156	0.0369862	0.0378384		R_DVT	1	1
131823	-0.0552865	-0.0969401	-0.146687	0.14349	0.632713	0.61001	0.510596	0.447281	0.0409041	0.0415365	0.0394529	0.0399608		R_PGp	1	5
131924	-0.0678272	0.136045	-0.261653	0.17286	0.63643	0.749848	0.485392	0.581351	0.0409203	0.0396902	0.0372141	0.0390387		R_IP2	3	7
132017	0.0807941	-0.0363023	-0.248515	0.139804	0.553487	0.462145	0.369204	0.275228	0.0410636	0.0395253	0.03842	0.0384753		R_IP1	3	7
132118	0.191883	0.230513	0.0423514	-0.104039	0.995993	0.925006	0.564908	0.649263	0.0399934	0.0406461	0.0373093	0.038382		R_IP0	1	5
133019	-0.168563	-0.0406355	-0.0965126	0.163701	0.743606	0.609417	0.561999	0.458276	0.0408068	0.0404666	0.0377219	0.037137		R_PFop	2	4
133625	-0.167702	0.103656	-0.221136	0.173576	0.721207	0.654711	0.575197	0.453263	0.0414473	0.0414782	0.0386739	0.0391804		R_PF	3	4
133827	-0.135424	0.0421089	-0.111751	0.0775302	0.51259	0.524255	0.431515	0.340372	0.0427229	0.041568	0.0402867	0.0399572		R_PFm	4	7
133928	-0.169788	-0.175872	-0.300632	0.245733	0.737845	0.76938	0.697824	0.533292	0.0418662	0.0414637	0.0382527	0.0383103		R_PGi	4	9
134021	-0.395644	-0.177399	-0.258116	0.342719	0.802756	0.813206	0.516175	0.610978	0.0398745	0.0398212	0.0383104	0.0373792		R_PGs	4	9
134223	-0.305795	0.254747	-0.140127	0.150455	1.07985	0.904573	0.708647	0.479309	0.0386016	0.0386567	0.0360601	0.0378636		R_V6A	1	2
134324	-0.247145	-0.334484	-0.275691	0.379205	0.715106	0.84024	0.55288	0.667665	0.0401285	0.0395568	0.0371824	0.0373218		R_VMV1	1	2
134425	-0.411187	-0.25081	-0.369577	0.538603	0.93263	0.990353	0.704174	0.80186	0.0383503	0.0379726	0.0361928	0.0356605		R_VMV3	1	2
134627	-0.265598	-0.193516	-0.125271	0.226732	0.637613	0.705762	0.483676	0.411032	0.0397853	0.0393045	0.0380652	0.0377523		R_PHA2	1	9
134728	0.0705311	0.0918368	-0.193576	-0.012764	0.840267	0.917708	0.491408	0.544305	0.0421527	0.0407092	0.0387489	0.0406354		R_V4t	1	2
134829	-0.119532	0.108107	-0.177791	0.0390569	0.493638	0.697088	0.69733	0.413356	0.0422445	0.0423298	0.0411031	0.0419755		R_FST	1	2
135124	-0.287396	-0.240767	0.00710152	0.15318	0.683857	0.615804	0.467673	0.444754	0.039107	0.0395228	0.0390576	0.0385238		R_V3CD	1	2
135225	0.215808	0.18396	-0.711511	0.34666	0.98989	0.925791	0.696521	0.531757	0.0347642	0.0339017	0.0299236	0.0332277		R_LO3	1	2
135528	-0.245342	-0.0423215	-0.160201	0.198957	0.798506	0.566874	0.552818	0.501583	0.0393016	0.0398164	0.0380883	0.0384556		R_VMV2	1	2
135629	-0.155004	0.164352	-0.253824	0.0577011	0.65648	0.857581	0.454081	0.407749	0.0398502	0.0389649	0.0365476	0.0383354		R_31pd	4	9
135730	-0.28515	-0.179691	-0.390764	0.330439	0.878152	0.909189	0.684762	0.700167	0.041023	0.0424559	0.0390172	0.0380466		R_31a	4	7
135932	-0.274585	0.0944582	0.0268691	0.0996259	0.487951	0.548915	0.410813	0.306354	0.0375369	0.0385257	0.0386855	0.0380753		R_VVC	1	2
136126	0.041555	0.12985	-0.180214	-0.0141138	0.904874	0.726256	0.62138	0.52162	0.0412284	0.0406194	0.0383393	0.0392647		R_25	4	9
136227	-0.235206	-0.120104	0.0847008	0.0195055	0.502772	0.548813	0.349243	0.350736	0.0406528	0.0407237	0.0398452	0.0402228		R_s32	4	9
136631	-0.21393	-0.0876617	-0.218987	0.215144	0.657245	0.564495	0.404044	0.329433	0.0411392	0.0409008	0.0390172	0.0387301		R_pOFC	3	12
136732	-0.515223	-0.437042	-0.6935	0.544339	1.27059	1.37692	1.06998	0.908506	0.0392259	0.0395059	0.0361524	0.035752		R_PoI1	2	4
136833	-0.137865	0.0329632	-0.270497	0.16371	0.643605	0.568739	0.464715	0.369744	0.0401366	0.0409275	0.0381315	0.0394405		R_Ig	2	3
137027	-0.0891113	-0.0851475	-0.247306	0.199751	0.662365	0.730192	0.491168	0.474653	0.0407717	0.0421915	0.038922	0.0391607		R_FOP5	3	4
137128	-0.415583	0.182609	-0.185747	0.321823	0.809677	0.901889	0.63941	0.638279	0.0364505	0.0384821	0.0361062	0.0370204		R_p10p	3	7
137229	-0.237346	-0.174236	-0.585987	0.441718	1.18251	1.19566	1.12162	1.03979	0.0397529	0.039911	0.0351369	0.0363817		R_p47r	3	7
137431	-0.117846	-0.205128	-0.377134	0.289265	1.01714	1.21557	0.759778	0.688487	0.039307	0.0387926	0.0358293	0.0371441		R_TGv	4	6
137532	-0.088736	0.196365	-0.12208	0.0413691	0.617258	0.585821	0.433276	0.347506	0.038726	0.0381667	0.0388037	0.0385166		R_MBelt	2	8
137633	-0.229018	-0.129668	-0.410653	0.459291	0.710318	0.624588	0.547889	0.559851	0.0392881	0.0402773	0.0374103	0.0366741		R_LBelt	2	8
137936	-0.192043	0.126372	-0.20523	0.160145	0.711528	0.992952	0.606311	0.541087	0.0410014	0.0407286	0.0401453	0.039498		R_A4	2	8
138130	-0.202098	-0.0351024	-0.419741	0.20358	0.983527	0.840747	0.746672	0.686606	0.0401258	0.039962	0.0370468	0.0374168		R_STSva	4	9
138231	-0.139757	-0.0649572	-0.0964201	-0.0141695	0.559633	0.55092	0.502964	0.520707	0.0395853	0.0397412	0.0386739	0.0390207		R_TE1m	4	7
138332	-0.383685	-0.189807	-0.29371	0.363657	0.671226	0.568967	0.457459	0.465867	0.0404285	0.0412429	0.0390634	0.0384592		R_PI	2	4
138534	-0.140635	-0.00959646	-0.022869	0.0616458	0.533675	0.698487	0.401243	0.426216	0.0398502	0.0397436	0.0391673	0.0387767		R_a32pr	3	4
138837	-0.145475	0.0346822	-0.105701	0.126414	0.550307	0.478611	0.386674	0.383614	0.0395691	0.0395981	0.0394211	0.0386655		R_p24	3	4
139233	-0.373239	-0.145133	-0.106717	0.144622	0.926334	0.832525	0.626939	0.650284	0.0388097	0.0393312	0.0368939	0.0381721		L_V1	1	1
139435	-0.400519	0.0968461	-0.581068	0.358166	1.25664	1.14914	1.08479	0.93362	0.0403609	0.0418591	0.0371939	0.038348		L_MST	1	2
139637	0.0867576	-0.0648174	-0.32449	0.230761	0.621125	0.603975	0.517461	0.446905	0.0393637	0.0384942	0.0359533	0.0367692		L_V6	1	2
139839	0.331033	0.422365	0.0427825	-0.231455	0.949429	0.944227	0.844504	0.643106	0.0400664	0.0385646	0.0366457	0.0364158		L_V2	1	2
140117	-0.224325	0.0909669	-0.312919	0.282959	0.858146	0.791475	0.674945	0.589661	0.0379206	0.039911	0.0366255	0.037015		L_V3	1	2
140319	-0.00783516	-0.0200603	-0.246286	0.0541452	0.788649	0.862323	0.612425	0.571429	0.0391881	0.0399741	0.0366746	0.0376734		L_V4	1	2
140824	-0.0548253	-0.0615191	-0.189751	0.167526	0.514814	0.575246	0.437395	0.325844	0.0406069	0.0405321	0.0383162	0.0385148		L_V8	1	2
140925	-0.0818301	-0.202712	-0.0963349	0.122626	0.599475	0.822268	0.481386	0.432328	0.0408204	0.0408814	0.0398193	0.0398962		L_4	2	3
141119	-0.0654992	0.0160785	-0.113279	0.110833	0.441986	0.415737	0.328775	0.267626	0.0411717	0.0408911	0.0395885	0.0398083		L_3b	2	3
141422	-0.254227	0.0147256	-0.252883	0.225384	1.04416	0.712451	0.650916	0.689496	0.0390746	0.0383389	0.0361322	0.0374151		L_FEF	2	4
141826	-0.432304	-0.226605	-0.400398	0.35167	0.577336	0.599527	0.427667	0.421228	0.0379639	0.0396272	0.0367525	0.0366508		L_PEF	3	5
142828	-0.181538	-0.243527	-0.312105	0.277766	0.575148	0.6621	0.526332	0.461185	0.040369	0.0412696	0.0374507	0.0370078		L_55b	4	6
143224	-0.0954719	-0.00432319	-0.274858	0.218052	0.839588	0.633126	0.475272	0.491355	0.0404366	0.038647	0.0364178	0.0376268		L_V3A	1	2
143325	-0.579666	-0.139701	-0.0528565	0.288664	0.827174	0.717441	0.515878	0.607082	0.0391502	0.039404	0.0360399	0.0375245		L_RSC	4	7
143426	-0.303507	-0.169271	-0.385625	0.35115	0.793142	0.882412	0.699378	0.600083	0.0387827	0.0391686	0.0358841	0.0363332		L_POS2	4	7
143830	-0.143022	0.00744552	-0.181121	0.146611	0.68316	0.712173	0.618791	0.445804	0.0401745	0.0400493	0.0387778	0.039227		L_V7	1	2
144125	0.0694494	0.0247358	-0.0858332	0.0161613	0.544254	0.506934	0.324367	0.320919	0.0394178	0.040845	0.0383508	0.0402102		L_IPS1	1	2
144226	-0.464545	-0.243528	-0.468356	0.511002	0.774863	0.678365	0.656581	0.524938	0.0387395	0.0387271	0.0351888	0.0348585		L_FFC	1	2
144428	-0.232266	0.0589509	-0.258678	0.138159	0.627331	0.669895	0.499019	0.358325	0.0401934	0.0401002	0.0368506	0.0382672		L_V3B	1	2
144731	-0.305009	-0.0891977	-0.419137	0.413463	0.966402	0.803057	0.550111	0.700356	0.0376936	0.0366237	0.0344848	0.0341929		L_LO1	1	2
144832	-0.051974	-0.0185532	-0.502992	0.295886	0.808541	0.866997	0.639431	0.602765	0.0384233	0.0371405	0.0343031	0.0353627		L_LO2	1	2
144933	-0.20978	-0.0425396	-0.186305	0.221558	0.674228	0.682713	0.57767	0.378694	0.0409906	0.0410707	0.0388932	0.0381004		L_PIT	1	2
145127	-0.506514	-0.177561	-0.400947	0.34881	0.943499	0.841673	0.696205	0.640297	0.0373099	0.0392972	0.0364986	0.0378008		L_MT	1	2
145632	-0.0483324	-0.240783	-0.5499	0.370123	0.962561	0.86998	0.753613	0.668251	0.0391448	0.0389818	0.0347647	0.0353178		L_A1	2	8
145834	-0.141108	-0.154056	-0.327703	0.254725	0.805063	0.72185	0.683215	0.518538	0.0409663	0.0399401	0.0381633	0.0384843		L_PSL	2	6
146129	0.0627635	-0.0552177	-0.139945	0.102051	0.640422	0.717146	0.469546	0.453384	0.0402853	0.0408596	0.0374276	0.0382923		L_SFL	4	6
146331	-0.12755	0.00266594	-0.246546	0.102597	0.639658	0.700509	0.492219	0.450099	0.0417716	0.041534	0.0399953	0.0406659		L_PCV	4	10
146432	-0.0663246	0.0534638	-0.127039	0.1134	0.522161	0.480846	0.289887	0.305671	0.0372153	0.0385209	0.0370439	0.0372931		L_STV	4	6
146533	-0.119732	-0.0977482	-0.378078	0.298886	1.07511	1.11767	0.816845	0.709517	0.0401285	0.0404787	0.0383075	0.0372177		L_7Pm	4	7
146735	-0.290962	-0.0324756	-0.294777	0.317169	0.806347	0.844109	0.536524	0.704542	0.0393989	0.0401124	0.0380104	0.0385292		L_7m	4	9
146836	-0.153078	0.140771	-0.57163	0.343558	1.02595	1.07718	1.02143	0.897814	0.0403015	0.0399037	0.0358985	0.0367656		L_POS1	4	9
146937	-0.0773359	0.0985219	0.0520991	-0.0576272	0.73375	0.765578	0.423843	0.499846	0.0396772	0.0401924	0.038221	0.0381219		L_23d	4	9
147636	-0.0626992	-0.0122953	-0.0266634	0.0311452	0.721695	0.848618	0.560875	0.484695	0.0419473	0.0408111	0.0396087	0.0395554		L_v23ab	4	9
147737	-0.109526	-0.0282233	-0.199911	0.089316	0.999273	0.953722	0.825891	0.773496	0.0415933	0.0400978	0.0373583	0.0379389		L_d23ab	4	9
148032	-0.294715	-0.134151	-0.338849	0.258427	1.14039	0.858392	0.756639	0.730306	0.037745	0.0395641	0.0367438	0.036109		L_31pv	4	9
148133	-0.281692	-0.115012	-0.235716	0.317936	0.756353	1.02269	0.640613	0.643009	0.0403772	0.0411726	0.0374103	0.038165		L_5m	2	3
148335	-0.253253	0.103515	-0.266232	0.125309	1.14044	0.906004	0.863082	0.795188	0.0394718	0.040617	0.0379729	0.0380771		L_5mv	2	4
148436	0.102023	0.266299	-0.507183	0.19211	0.940489	0.902558	0.875407	0.663623	0.0398394	0.0405151	0.0366054	0.0383336		L_23c	2	4
148840	-0.27953	-0.00424892	-0.440625	0.331166	0.949373	0.98112	0.842898	0.895852	0.0394124	0.0393118	0.0371131	0.0372123		L_5L	2	3
148941	-0.500711	-0.2249	0.0275668	0.278334	0.715578	0.582278	0.457128	0.439772	0.0356209	0.0387999	0.0380219	0.0384036		L_24dd	2	3
149236	-0.136369	-0.125193	-0.344309	0.382581	1.03232	1.02191	0.921196	0.803683	0.0410068	0.0401536	0.0392596	0.0393275		L_24dv	2	3
149337	-0.247751	-0.519857	-0.299207	0.308959	1.1468	1.10698	0.805481	0.844902	0.0412257	0.0396466	0.0373006	0.0375012		L_7AL	2	3
149539	-0.0144363	-0.0056391	-0.331112	0.153013	0.838521	0.706481	0.650227	0.518202	0.0416743	0.0414879	0.0395625	0.0392163		L_SCEF	2	4
149741	-0.149658	-0.0442359	-0.136703	0.168585	0.558558	0.604688	0.361611	0.381504	0.0393718	0.0406	0.0400472	0.0390423		L_6ma	3	4
149842	-0.356892	-0.16645	-0.150019	0.262204	1.04334	1.14719	0.733541	0.914465	0.0387152	0.0404642	0.036614	0.0366598		L_7Am	3	4
150625	-0.112738	-0.0373355	-0.357626	0.252852	1.00152	1.14431	0.795673	0.775434	0.0402609	0.039763	0.0379988	0.0375729		L_7PL	3	5
150726	-0.0404186	-0.0617603	-0.621464	0.36197	1.22992	1.41528	1.01752	0.980603	0.0386449	0.0408669	0.0338357	0.0351797		L_7PC	3	3
150928	0.114326	-0.00891413	-0.502779	0.173827	1.00683	1.02743	0.800827	0.743775	0.0390394	0.0390716	0.0348195	0.0371854		L_LIPv	1	2
151223	-0.167506	-0.0141598	-0.262081	0.230926	0.755745	0.614163	0.468816	0.47159	0.0384476	0.0380454	0.0364553	0.0365629		L_VIP	1	2
151324	-0.323913	-0.0146049	-0.138102	0.252669	0.779301	0.888217	0.508342	0.571207	0.0400637	0.0408645	0.0394904	0.0398191		L_MIP	1	5
151425	-0.583977	-0.198439	-0.221075	0.401679	1.26068	0.738743	0.659038	0.810488	0.0387097	0.0413715	0.0380767	0.0373863		L_1	2	3
151627	0.183404	0.206856	0.120069	-0.281835	0.907561	0.79208	0.692404	0.714166	0.0397232	0.0392875	0.035887	0.0359942		L_2	2	3
151728	-0.0946206	-0.216605	-0.332605	0.299759	0.987882	0.920617	0.696339	0.628782	0.0399637	0.0428077	0.0368448	0.0373002		L_3a	2	3
151829	-0.1736	-0.0898494	-0.402219	0.310079	1.05916	1.17271	0.74056	0.769781	0.0396097	0.03814	0.0359937	0.0364014		L_6d	2	3
151930	-0.269393	0.273136	-0.0589021	0.144985	0.731925	0.944085	0.430402	0.562027	0.0373072	0.0394428	0.0378892	0.0382008		L_6mp	2	3
152225	-0.293947	0.0879604	-0.0849664	0.199681	0.56784	0.584366	0.34092	0.324126	0.0373369	0.039911	0.0384604	0.0374904		L_6v	2	3
152427	-0.300156	0.0204065	-0.25549	0.209788	1.0696	0.788287	0.674902	0.71631	0.0389611	0.0392317	0.0355725	0.0369934		L_p24pr	2	4
152831	-0.220044	0.205657	-0.139195	0.107258	0.52448	0.438348	0.352396	0.319544	0.0392746	0.039501	0.0389595	0.0392001		L_33pr	3	4
153025	-0.259634	-0.0350334	0.00063194	0.14455	0.5176	0.606932	0.38553	0.356564	0.0394178	0.0381351	0.0371622	0.0373792		L_a24pr	2	4
153126	-0.671694	-0.30357	-0.314442	0.496306	0.905224	0.660753	0.609667	0.637331	0.0379612	0.0394501	0.0372833	0.0371065		L_p32pr	2	4
153227	-0.294486	-0.236783	-0.530556	0.485336	0.858623	0.707199	0.682756	0.643527	0.0381909	0.0384093	0.0365419	0.0360049		L_a24	4	9
153429	-0.160185	0.00449838	-0.364088	0.169956	0.719406	0.758167	0.527131	0.412666	0.0413608	0.0416093	0.0373208	0.0383121		L_d32	4	9
153631	-0.158607	0.0354359	-0.195408	0.0959587	0.872884	0.764747	0.553217	0.587539	0.038172	0.0396126	0.0373208	0.0379156		L_8BM	4	7
153732	-0.207266	0.0778848	-0.320278	0.242799	0.678204	0.725978	0.481184	0.497256	0.0407798	0.0403768	0.0393634	0.0387588		L_p32	4	9
153934	-0.17184	0.0430341	-0.342248	0.129023	0.613732	0.662341	0.605731	0.442059	0.040642	0.0406388	0.0379354	0.0392055		L_10r	4	9
154229	-0.0623412	0.18033	-0.298884	0.0959293	0.909409	0.999283	0.713156	0.662989	0.0401096	0.0409275	0.0374622	0.0375478		L_47m	4	9
154330	-0.0286329	-0.0292557	-0.121598	0.0663069	0.380763	0.483997	0.340303	0.256939	0.0418121	0.0415535	0.040001	0.040325		L_8Av	4	9
154431	-0.315247	-0.121064	-0.182613	0.255958	0.787745	0.554581	0.490679	0.422862	0.0398475	0.0414249	0.03842	0.0383731		L_8Ad	4	9
154532	-0.0754333	-0.124263	-0.429086	0.2449	1.05145	1.18241	0.789361	0.713697	0.0408204	0.0399789	0.0359995	0.0374725		L_9m	4	9
154734	-0.137252	-0.111261	-0.466365	0.429343	0.841354	1.24797	0.793686	0.593427	0.0403447	0.0415171	0.036389	0.0367225		L_8BL	4	9
154835	-0.0437923	-0.081696	-0.361246	0.104557	0.83409	0.877747	0.806861	0.700026	0.0396124	0.0395228	0.0359937	0.037137		L_9p	4	9
154936	-0.20495	-0.333537	-0.313498	0.267481	0.928488	0.92256	0.745287	0.782951	0.0411014	0.0414855	0.038146	0.0385686		L_10d	4	9
155635	-0.401672	-0.156097	-0.567548	0.463639	0.944326	1.10051	1.0294	0.87621	0.0402528	0.039683	0.0363774	0.0361144		L_8C	4	7
155938	-0.169325	0.141691	-0.326061	0.35114	0.791069	0.846737	0.708261	0.566273	0.0393962	0.0389406	0.0368679	0.0371495		L_44	3	6
156031	-0.647942	-0.239784	-0.395705	0.415559	1.07219	0.903893	0.604942	0.582765	0.037572	0.0392463	0.0354658	0.0356748		L_45	4	6
156233	-0.24843	0.0582679	-0.060062	0.141222	0.468053	0.514871	0.418971	0.376188	0.0391448	0.0393821	0.0384662	0.0382654		L_47l	4	9
156334	-0.110351	0.0471561	-0.405528	0.247786	0.763866	0.720853	0.528702	0.483074	0.0395232	0.0406946	0.0365794	0.0374097		L_a47r	4	7
156435	-0.481795	0.114086	-0.236287	0.208353	0.801359	0.719934	0.454532	0.472049	0.0364883	0.0392366	0.0365217	0.0375622		L_6r	3	4
156536	0.0778662	-0.0138116	-0.210823	0.142187	0.523376	0.583833	0.382356	0.332518	0.0399312	0.0404593	0.0370179	0.0378815		L_IFJa	3	6
156637	0.0563877	-0.0451179	-0.260906	0.135748	0.529425	0.573615	0.521197	0.464238	0.0419392	0.0425554	0.0393548	0.0379963		L_IFJp	3	7
157336	-0.382237	-0.142516	-0.470219	0.460519	1.10136	0.896929	0.91435	0.756367	0.0405717	0.0404544	0.0370381	0.0381793		L_IFSp	4	6
157437	-0.0797935	-0.0756965	-0.139199	0.116511	0.501469	0.570602	0.358889	0.338685	0.040769	0.0381643	0.0365246	0.0368715		L_IFSa	3	7
157942	0.124488	-0.096548	-0.00551684	-0.0932701	0.468758	0.596821	0.42098	0.313414	0.0385017	0.0402773	0.0394269	0.0392073		L_p9_46v	3	7
158035	-0.402299	-0.24135	-0.341362	0.484162	1.02632	0.9048	0.76931	0.80381	0.0387935	0.0397606	0.0370295	0.0368625		L_46	3	4
158136	-0.548683	-0.514261	-0.571856	0.690512	1.19224	1.0623	0.838213	0.938118	0.0358749	0.0374898	0.0347964	0.0341857		L_a9_46v	3	7
158338	-0.240048	-0.102844	-0.443945	0.325859	1.05239	1.13496	0.822265	0.901361	0.0394367	0.0404472	0.0346983	0.0350397		L_9_46d	3	4
158540	-0.0663235	-0.0618944	-0.0331684	0.0626875	0.375667	0.399752	0.334746	0.269285	0.0407582	0.0413618	0.0403357	0.0403394		L_9a	4	9
158843	-0.339166	-0.289043	-0.340608	0.398628	0.962013	1.10789	0.587669	0.773376	0.0400366	0.0407286	0.0389018	0.0374653		L_10v	4	9
159138	-0.115392	-0.0644722	-0.160726	0.169946	0.488147	0.585492	0.405728	0.319302	0.0438228	0.0425336	0.0406444	0.0398873		L_a10p	4	7
159239	-0.216908	0.136675	-0.11824	0.116829	0.812301	0.804166	0.773726	0.640364	0.0410068	0.0404302	0.0390144	0.0396953		L_10pp	4	9
159340	0.0120796	0.083041	0.0261154	0.00501563	0.62048	0.926554	0.570643	0.508077	0.0412014	0.0414516	0.0378978	0.0389633		L_11l	3	7
159441	0.0470027	0.104791	-0.0795373	0.0376766	0.480737	0.612951	0.489637	0.370214	0.0416392	0.0414467	0.0388528	0.0393006		L_13l	4	7
159744	-0.0815483	-0.0265758	-0.151145	0.148533	0.912322	0.900207	0.611138	0.557382	0.0390286	0.0411434	0.037116	0.0373774		L_OFC	4	9
160123	-0.0711	-0.133027	0.00583038	0.053634	0.535346	0.540469	0.378467	0.293375	0.0414284	0.0422158	0.0406704	0.0394298		L_47s	4	9
160729	-0.404225	-0.181372	-0.403753	0.402353	1.0845	1.24273	0.831092	0.810087	0.0392773	0.039877	0.0366054	0.036771		L_LIPd	3	5
160830	-0.112427	0.0303109	-0.153355	0.163819	0.461155	0.57319	0.435595	0.366441	0.0408744	0.0385427	0.0387172	0.0392575		L_6a	3	5
161327	-0.190183	0.074436	-0.0294513	0.0574801	0.590215	0.572799	0.4348	0.304861	0.0396286	0.0403817	0.038648	0.0387606		L_i6_8	3	7
161630	-0.305877	-0.24673	-0.227076	0.349787	0.984956	0.844969	0.522511	0.592536	0.0402069	0.0391517	0.0376209	0.0376644		L_s6_8	4	7
161731	-0.643319	-0.264065	-0.506564	0.670392	1.1084	0.799165	0.845254	0.759689	0.0360424	0.0385767	0.0356216	0.0338879		L_43	2	4
161832	-0.0528384	0.0338776	-0.0557792	0.0484275	0.38715	0.502438	0.289483	0.274049	0.0407204	0.0406194	0.0408464	0.0410211		L_OP4	2	3
162026	-0.368707	-0.375951	-0.0801726	0.224982	0.849014	0.978534	0.582182	0.57805	0.0374558	0.0382492	0.0378921	0.0379407		L_OP1	2	3
162228	-0.425792	-0.133262	-0.319042	0.41788	1.07615	0.908991	0.889244	0.684951	0.0369045	0.038943	0.0361351	0.0360013		L_OP2_3	2	3
162329	-0.0944561	-0.00358077	-0.110098	0.0925523	0.52452	0.511504	0.367391	0.315795	0.0372937	0.0378052	0.0368073	0.0385148		L_52	2	8
162733	-0.348896	-0.0716596	-0.0961504	0.190588	0.576312	0.688686	0.470614	0.422945	0.0361668	0.0386834	0.0377911	0.0382403		L_RI	2	8
162935	-0.305655	-0.0734053	-0.255166	0.26547	0.987203	1.10511	0.88139	0.889931	0.0392448	0.0404496	0.0369342	0.0368966		L_PFcm	2	4
163129	-0.481414	-0.111069	-0.0673792	0.206511	0.77101	0.642056	0.384469	0.382132	0.037618	0.0403865	0.0373035	0.0377416		L_PoI2	2	4
163432	-0.335429	-0.154073	-0.290521	0.250542	0.738492	0.783474	0.601551	0.509586	0.0395475	0.0410707	0.0375257	0.0380412		L_TA2	2	8
163836	-0.321218	-0.101614	-0.179088	0.241471	0.754727	0.694599	0.513362	0.559592	0.0391178	0.0392851	0.0378632	0.0376519		L_FOP4	2	4
164030	-0.0807676	-0.074002	-0.466446	0.224185	0.802788	0.877321	0.687689	0.515817	0.0398772	0.0403477	0.036239	0.0377362		L_MI	3	4
164131	-0.165193	0.120907	-0.306941	0.179877	0.842944	0.920194	0.571728	0.506245	0.0399934	0.0406049	0.0380796	0.0386081		L_Pir	2	12
164636	-0.01759	0.0738963	0.0915794	0.00524141	0.618774	0.713443	0.55412	0.5047	0.0415797	0.0407334	0.0393981	0.0394513		L_AVI	3	7
164939	-0.233794	0.0749103	-0.479738	0.331981	0.783302	0.855817	0.632867	0.620713	0.039534	0.0372569	0.0360745	0.0365252		L_AAIC	4	12
165032	-0.144826	0.0856844	-0.141336	0.153399	0.46283	0.494265	0.360573	0.298194	0.039561	0.0400323	0.0383796	0.0390458		L_FOP1	2	4
165436	-0.328954	-0.0782609	-0.287908	0.117651	0.909056	0.954525	0.771275	0.705806	0.0403204	0.0419901	0.0376613	0.0396576		L_FOP3	2	4
165638	-0.183183	0.0916068	-0.0894828	0.0982505	0.439114	0.547503	0.298649	0.235271	0.0397583	0.0410731	0.0395365	0.039654		L_FOP2	2	3
165840	-0.0337126	-0.0109382	-0.0766914	0.0312885	0.358348	0.368638	0.267836	0.190703	0.0395421	0.0398212	0.0393231	0.0394818		L_PFt	2	5
165941	-0.186101	-0.2371	-0.248737	0.241808	0.565079	0.531608	0.471378	0.378279	0.0392448	0.0405127	0.0387374	0.0387086		L_AIP	3	5
166438	-0.336168	-0.136333	0.266659	0.147517	0.656292	0.722385	0.47077	0.427298	0.0377396	0.0382904	0.0369948	0.0363207		L_EC	4	9
166640	-0.0732474	-0.0178704	-0.228438	0.181819	0.572101	0.58181	0.45859	0.330042	0.0406987	0.0416553	0.0391701	0.0390387		L_PreS	4	9
167036	-0.0179926	-0.159681	-0.267108	0.122048	1.0851	1.15087	0.9052	0.719832	0.0392773	0.0407941	0.0371333	0.0368571		L_H	4	9
167238	0.224819	-0.0323725	-0.563994	0.136787	0.925945	1.13954	0.797854	0.650526	0.0386125	0.0391735	0.0346695	0.0360659		L_ProS	1	1
167440	-0.0592043	-0.165663	-0.285492	0.327791	0.958089	1.40678	1.01776	0.815803	0.0390935	0.0390037	0.0349407	0.0359924		L_PeEc	4	11
167743	-0.202055	-0.200585	-0.128642	0.261544	0.760869	0.738543	0.687973	0.518533	0.0383503	0.0390692	0.0374795	0.0376178		L_STGa	4	6
168139	-0.283886	-0.12344	-0.253697	0.30168	0.70185	0.843193	0.540621	0.573123	0.0408474	0.0410974	0.0386076	0.0383498		L_PBelt	2	8
168240	-0.533385	-0.274506	-0.577106	0.654894	1.13345	1.20917	1.02761	1.0675	0.0392043	0.0401973	0.037367	0.0379371		L_A5	4	6
168341	-0.290451	0.325054	-0.118093	0.0143598	0.529735	0.678602	0.446213	0.390056	0.0406042	0.0410464	0.0402838	0.0413943		L_PHA1	4	9
168745	-0.275949	0.0595403	-0.235797	0.236357	0.772297	0.834859	0.833467	0.682224	0.040415	0.0417718	0.0393259	0.0387211		L_PHA3	1	5
168947	-0.0292494	0.22648	-0.0470796	-0.124103	0.734658	0.987294	0.836371	0.619047	0.0397232	0.0396684	0.0376699	0.0385399		L_STSda	4	6
169343	0.13786	0.047131	-0.0615102	-0.0704032	0.54112	0.514557	0.36264	0.350895	0.0421229	0.0414758	0.040353	0.0417226		L_STSdp	4	6
169444	0.0835327	0.0173586	0.0162186	-0.0852736	0.72276	0.665823	0.535113	0.423673	0.0382855	0.0395059	0.0372545	0.0367279		L_STSvp	4	9
169545	-0.340586	-0.156385	-0.386521	0.462663	0.780402	0.850223	0.987234	0.776944	0.0392286	0.040025	0.036314	0.0370867		L_TGd	4	9
169949	-0.396885	0.0062115	-0.243158	0.323362	0.802763	0.754461	0.675323	0.508966	0.0387368	0.0395738	0.0372343	0.0372554		L_TE1a	4	9
170631	-0.196408	-0.088957	-0.185374	0.217877	0.498415	0.585788	0.466052	0.30428	0.0391584	0.0389988	0.0383941	0.0370742		L_TE1p	4	7
171330	-0.408851	-0.0684299	-0.36105	0.404788	0.979916	0.870953	0.650258	0.668642	0.0385449	0.0398261	0.038169	0.0376232		L_TE2a	4	9
171532	-0.0789684	-0.0287977	-0.111768	0.101908	0.510431	0.459248	0.35719	0.345252	0.040215	0.0397727	0.0394933	0.0397114		L_TF	4	11
171633	-0.22253	0.120513	-0.223901	0.150844	0.922352	0.971888	0.752247	0.574432	0.039961	0.0406485	0.038397	0.0385597		L_TE2p	1	5
172029	-0.145912	0.266169	-0.139199	-0.0328443	0.716524	0.892213	0.393442	0.508973	0.0416014	0.0408766	0.0381286	0.0397204		L_PHT	3	5
172130	-0.3008	0.0776239	-0.0133323	0.0706115	0.743796	0.775648	0.518923	0.450546	0.0400583	0.0421745	0.0401078	0.0405242		L_PH	1	2
172332	0.17317	0.175305	0.194397	-0.0858381	0.788511	0.689129	0.51459	0.492182	0.0389232	0.0389479	0.0371362	0.0377416		L_TPOJ1	4	6
172433	-0.263877	0.0624559	-0.0330011	0.177332	0.740913	0.68148	0.418199	0.402769	0.0394745	0.040486	0.0393	0.0397868		L_TPOJ2	1	10
172534	-0.124641	0.0868129	-0.271277	0.1456	0.889306	0.794708	0.516662	0.425614	0.0403312	0.0404447	0.036337	0.0384359		L_TPOJ3	4	10
172938	-0.11169	0.0761905	0.152623	-0.0601886	0.835863	0.73109	0.781893	0.697026	0.0401772	0.0394598	0.0372429	0.0374025		L_DVT	1	1
173334	0.0128386	0.0485607	-0.183401	0.0528044	0.684218	0.664446	0.462569	0.375657	0.0417905	0.0414103	0.0384547	0.0396845		L_PGp	1	5
173435	-0.415246	-0.341901	-0.219736	0.310797	0.971047	0.93297	0.706266	0.568523	0.0389854	0.0399838	0.0369862	0.0357197		L_IP2	3	7
173536	-0.139769	-0.0175912	-0.158423	0.0819626	0.714327	0.885867	0.725219	0.589168	0.0401718	0.041534	0.0374622	0.0389866		L_IP1	3	7
173637	-0.0654681	0.19521	-0.233836	0.115435	0.604315	0.578457	0.481702	0.392749	0.0413527	0.0420823	0.0395683	0.0404022		L_IP0	1	5
173738	-0.112254	-0.0701263	-0.16371	0.196263	0.731322	0.868188	0.577496	0.630503	0.0407501	0.0397509	0.0371275	0.0366275		L_PFop	2	4
173839	-0.186362	-0.0410134	-0.118907	0.234152	0.494758	0.589309	0.374772	0.401636	0.0399664	0.0393821	0.0408002	0.0391858		L_PF	3	4
173940	-0.18493	-0.218295	-0.303325	0.374687	1.16167	1.05242	0.931792	0.852933	0.0406744	0.0405903	0.0362678	0.0369199		L_PFm	4	7
174437	-0.166127	-0.198155	-0.0485397	0.118904	0.52141	0.464671	0.355874	0.375187	0.0388557	0.0381012	0.038922	0.0374348		L_PGi	4	9
174841	-0.298905	-0.246401	-0.714437	0.526023	0.868338	0.82745	0.75749	0.609554	0.0395394	0.0386689	0.0342714	0.0366956		L_PGs	4	9
175035	-0.119459	-0.0159417	-0.0605176	0.0962435	0.383544	0.466861	0.329124	0.237428	0.0426526	0.0427083	0.0420956	0.0420168		L_V6A	1	2
175136	-0.482662	-0.0204258	-0.314193	0.457164	0.977062	1.03158	0.601687	0.685788	0.0388746	0.0398479	0.0376872	0.0371944		L_VMV1	1	2
175237	-0.218569	-0.17381	-0.173081	0.312801	0.811426	0.752478	0.666995	0.701194	0.0402096	0.0415146	0.0395365	0.0396343		L_VMV3	1	2
175338	-0.206544	-0.00389092	-0.209549	0.153847	0.933041	1.15779	0.787573	0.592747	0.040669	0.0412914	0.0389942	0.0385561		L_PHA2	4	9
175439	-0.344152	0.0445338	-0.33363	0.306862	1.06991	0.620085	0.824424	0.602205	0.0382747	0.0398504	0.0373785	0.0371172		L_V4t	1	2
175540	-0.155923	0.0805478	-0.191799	0.113882	0.507073	0.538613	0.309245	0.356965	0.0412203	0.0412939	0.0413743	0.0406372		L_FST	1	2
175742	-0.269134	0.0165237	-0.406221	0.331601	1.30214	0.921771	0.778953	0.83146	0.0400339	0.040714	0.037393	0.0373164		L_V3CD	1	2
176037	-0.0797641	-0.177017	-0.37659	0.159682	1.01713	0.970895	1.01908	0.915779	0.0392475	0.0390037	0.0361005	0.0362059		L_LO3	1	2
176239	-0.158516	0.0381934	0.059372	0.0147867	0.388016	0.40206	0.310783	0.265485	0.0375261	0.038584	0.0386566	0.0388664		L_VMV2	1	2
176441	-0.60701	-0.255337	-0.437449	0.564318	0.873649	0.802969	0.739523	0.663275	0.03651	0.0391468	0.0367929	0.0357609		L_31pd	4	9
176542	-0.40543	-0.0830353	-0.383639	0.419939	0.701961	0.714689	0.507439	0.578608	0.0375153	0.0375529	0.03561	0.0358973		L_31a	4	9
176744	-0.295798	-0.0112219	-0.244568	0.23504	0.887965	0.906215	0.715044	0.690038	0.0395583	0.0383559	0.0364207	0.037598		L_VVC	1	2
176845	-0.134952	-0.0671965	-0.227994	0.164617	0.800742	0.66116	0.698225	0.506973	0.0398556	0.0395204	0.0376065	0.0375855		L_25	4	9
177140	-0.188983	0.104029	-0.0916577	-0.000652134	0.790238	0.815403	0.651435	0.534747	0.0398745	0.0408208	0.0376093	0.0389723		L_s32	4	9
177241	-0.0563076	0.0642545	-0.100836	0.0542213	0.459803	0.504473	0.401649	0.329261	0.0419311	0.0414661	0.0391067	0.0395033		L_pOFC	4	12
177645	-0.147113	-0.109935	-0.279989	0.179013	0.725196	0.764595	0.555313	0.56359	0.0392286	0.04052	0.0368881	0.0382008		L_PoI1	2	4
177746	-0.015661	-0.0151624	-0.370909	0.190167	0.941734	0.774441	0.712623	0.610792	0.0417095	0.0423662	0.0393548	0.0389221		L_Ig	2	3
178142	-0.120313	0.03797	-0.339538	0.179699	0.881906	0.792484	0.591448	0.460157	0.0397151	0.0398601	0.0373757	0.037302		L_FOP5	3	4
178243	-0.387466	-0.35928	-0.311711	0.436573	0.988451	1.15572	0.720969	0.791959	0.0401015	0.0400105	0.0363457	0.0366221		L_p10p	4	7
178647	-0.270135	-0.297354	-0.192245	0.30803	0.794549	0.80685	0.640819	0.584981	0.0381314	0.0373491	0.0371622	0.0360928		L_p47r	3	7
178748	-0.154818	-0.215948	-0.204012	0.251754	0.579887	0.709291	0.482655	0.495256	0.0386908	0.0398552	0.0388816	0.03671		L_TGv	4	6
178849	-0.0400902	0.0379229	-0.252785	0.122187	0.682536	0.759845	0.502808	0.466447	0.0389476	0.0399984	0.0379209	0.037747		L_MBelt	2	8
178950	-0.096548	0.0378134	-0.345098	0.261377	0.757296	0.671546	0.6783	0.576476	0.0387611	0.0392633	0.0358812	0.036631		L_LBelt	2	8
179245	-0.124923	-0.00137884	0.00020842	0.0465834	0.36886	0.467146	0.276893	0.260914	0.0385773	0.0400226	0.0402953	0.0391194		L_A4	2	8
179346	-0.389266	-0.313059	-0.4265	0.491392	1.09362	0.914567	0.801777	0.755175	0.0415743	0.0425069	0.0384114	0.0384072		L_STSva	4	9
180129	0.148702	0.184956	-0.385278	-0.0468116	0.975279	0.835344	0.780196	0.738425	0.0393097	0.0396005	0.0360399	0.0374061		L_TE1m	4	9
180230	-0.335879	-0.356224	-0.566403	0.509253	1.2127	1.12215	0.916565	0.656128	0.0393854	0.0389964	0.0354081	0.0352855		L_PI	2	4
180432	-0.249362	-0.0531968	-0.493114	0.265061	0.794938	0.744363	0.761992	0.61471	0.0395718	0.0392948	0.0372516	0.0377021		L_a32pr	3	4
180533	-0.438389	-0.217303	-0.227681	0.340962	1.09702	1.22374	0.699693	0.857265	0.0408474	0.0421648	0.0388153	0.0392898		L_p24	4	4
180735	-0.167667	0.136763	-0.331429	0.173642	0.983119	0.85541	0.745478	0.711512	0.0417743	0.0414879	0.0376209	0.0388629
180836	0.0149903	0.0262723	-0.0685563	0.0433637	0.795306	0.696527	0.635451	0.46535	0.039861	0.0394913	0.0385874	0.0387534
180937	-0.458979	-0.253341	-0.298682	0.384759	1.04992	0.88494	0.725138	0.63426	0.0413771	0.0405272	0.0377363	0.0373505
181131	-0.273747	-0.0425638	-0.229288	0.238052	0.600035	0.656936	0.535592	0.471557	0.0406312	0.0411483	0.0396404	0.0395195
181232	-0.35943	-0.247953	-0.478683	0.441909	1.21133	1.10752	0.923306	0.915165	0.0386719	0.0397096	0.0357485	0.0367046
181636	-0.199021	0.0440319	-0.0376165	0.116809	0.366922	0.388577	0.320007	0.257172	0.039761	0.0409154	0.0400097	0.0398962
182032	-0.399593	0.323029	-0.0960756	0.120028	0.820919	0.911636	0.637364	0.54035	0.0402799	0.0403768	0.0405723	0.0407161
182436	-0.0676213	-0.109331	-0.0687346	0.054974	0.520588	0.523541	0.406379	0.351837	0.039834	0.0409445	0.0392105	0.0395859
182739	-0.0299586	-0.170784	-0.235764	0.171602	0.583789	0.631771	0.524799	0.489446	0.0410582	0.0405297	0.0386105	0.0389077
182840	-0.334903	-0.436925	-0.404365	0.556314	0.707778	0.885705	0.75755	0.807566	0.0397151	0.0386762	0.0369775	0.0366885
183034	-0.253403	0.0190307	-0.0921611	0.18709	0.703259	0.726336	0.516999	0.521068	0.0399529	0.0399159	0.038019	0.0380842
185038	-0.0547019	0.105111	-0.227802	0.0838714	0.495345	0.52852	0.423369	0.250651	0.0391016	0.0388824	0.0363399	0.0375406
185139	0.0834786	0.00650585	-0.387819	0.165471	0.884307	0.772011	0.679982	0.612036	0.039434	0.0407262	0.0363688	0.0379317
185341	-0.491674	-0.0727507	-0.317343	0.46951	1.11755	1.12239	0.857506	0.752682	0.0419743	0.042405	0.0393057	0.0370832
185442	-0.143209	-0.182489	-0.14982	0.217924	0.855414	0.719223	0.633243	0.534791	0.0404663	0.0412672	0.0387922	0.0400146
185846	-0.163574	-0.0351162	-0.0822245	0.116984	0.589703	0.520957	0.382081	0.332974	0.0421716	0.0429654	0.0413108	0.0412149
185947	-0.299196	-0.245582	-0.203243	0.305454	0.888303	0.95099	0.761089	0.722789	0.0402096	0.0402118	0.0362505	0.0378133
186040	-0.216417	0.134233	-0.29092	0.179497	0.844274	0.727166	0.618005	0.560603	0.0384422	0.038533	0.0360658	0.0374366
186141	0.20923	-0.0544274	-0.381131	0.11681	0.842158	0.676918	0.722258	0.509593	0.0413987	0.0417597	0.0396404	0.0393831
186444	-0.184331	-0.00515599	-0.111995	0.0723515	0.720982	0.66182	0.468851	0.426321	0.0389286	0.0411313	0.0400674	0.0395159
186545	-0.115206	-0.0377009	-0.139333	0.0880097	0.481154	0.584015	0.328134	0.337826	0.0434471	0.0415923	0.0414666	0.0410157
186848	-0.215804	0.214474	-0.213088	0.192275	0.709081	1.08907	0.596723	0.521127	0.0405015	0.0401099	0.0385297	0.0391463
187143	0.0610613	0.000993122	-0.262738	0.137359	0.529201	0.595203	0.485387	0.346545	0.0404231	0.0403307	0.0373526	0.0384287
187345	-0.0930194	-0.00838599	-0.152089	0.223645	0.708644	0.690884	0.503554	0.446733	0.0391556	0.0392778	0.036764	0.0381632
187547	-0.0656803	0.0681007	-0.355119	0.212365	0.818008	0.752857	0.740285	0.552052	0.0397718	0.0404375	0.0361784	0.0369522
187850	-0.154371	-0.0847043	-0.115024	0.149234	0.569847	0.673572	0.433488	0.473276	0.0397718	0.0409372	0.0402751	0.0389633
188145	-0.193055	-0.000989425	-0.279898	0.221166	0.759896	0.793283	0.606132	0.508052	0.0400204	0.0396708	0.0381979	0.0384018
188347	-0.181549	-0.119073	-0.177972	0.210907	0.617733	0.595555	0.373676	0.358202	0.0393745	0.0393554	0.0377622	0.0383677
188448	-0.450928	0.0740945	-0.14068	0.231505	1.09427	0.803547	0.805726	0.577501	0.0387584	0.0406971	0.0372199	0.0373774
188549	-0.441909	-0.0481275	-0.208745	0.342358	0.762147	0.749988	0.548965	0.509513	0.0377369	0.0394986	0.0371016	0.0371926
188751	-0.119951	-0.0155468	-0.00206672	0.0498248	0.34783	0.389689	0.277635	0.216055	0.0423959	0.042371	0.0410223	0.0409117
189349	-0.237759	-0.123394	-0.296692	0.274017	0.828728	0.715955	0.587614	0.583893	0.0383152	0.0393045	0.0374074	0.0367548
189450	-0.105531	0.0945049	-0.103933	0.0666762	0.482203	0.553687	0.380685	0.3511	0.041523	0.0413545	0.0398452	0.0400057
189652	-0.510516	-0.234112	-0.349848	0.45423	1.00246	1.01014	0.883566	0.758382	0.0385179	0.0405151	0.0378228	0.0371998
190031	-0.090787	-0.0342974	-0.0570452	0.0855111	0.504819	0.464742	0.340822	0.295912	0.0396772	0.0390789	0.0381979	0.0387624
191033	0.00399995	0.254012	-0.38822	0.109598	1.00417	0.843227	0.816197	0.714941	0.0400502	0.040321	0.0362274	0.0377111
191235	-0.253317	-0.134118	-0.27186	0.278536	1.01545	1.04351	0.715642	0.649513	0.0389746	0.0391444	0.0366371	0.0352137
191336	-0.218673	-0.054144	-0.250518	0.349911	0.884842	0.801528	0.48324	0.476309	0.0399799	0.0397412	0.0368794	0.0372841
191437	-0.171677	-0.0778113	-0.365147	0.104708	1.02061	0.84551	0.790161	0.575912	0.0417013	0.0415316	0.0377421	0.0382098
191841	-0.403774	-0.172691	-0.225948	0.288534	0.817757	0.796122	0.636724	0.674288	0.0377504	0.0398576	0.0361005	0.0376214
191942	-0.296702	0.00665244	-0.325804	0.296266	0.87982	0.704078	0.60744	0.530726	0.0395205	0.039518	0.037918	0.0384179
192035	0.162071	0.1141	-0.0841588	-0.100969	0.87597	0.864171	0.635864	0.728522	0.0404825	0.0411483	0.0390749	0.0386476
192136	-0.150478	-0.0153647	-0.263424	0.268478	0.735219	0.711305	0.515111	0.548937	0.0409447	0.0401803	0.0388153	0.0383246
192237	0.184037	0.324919	-0.348772	-0.0912459	0.752754	0.741515	0.712019	0.595436	0.038934	0.0394428	0.0364034	0.0378851
192439	0.052983	0.0482443	-0.109925	0.0146475	0.49396	0.672988	0.50813	0.461167	0.0411014	0.040862	0.0396	0.0400667
192540	-0.147959	-0.0691133	-0.321613	0.293478	0.686986	0.779786	0.504366	0.525783	0.0399853	0.0401172	0.0373872	0.0366293
192641	-0.238141	0.0498242	-0.180905	0.227512	1.23623	1.18196	0.740254	0.802594	0.0392178	0.039945	0.0363226	0.0368966
192843	-0.203101	-0.128987	-0.197239	0.258849	0.823661	0.593756	0.538999	0.521131	0.0405447	0.0418446	0.0393173	0.0392163
193239	-0.111284	0.0981611	-0.0424042	0.0114264	0.951029	0.697556	0.616565	0.615584	0.0404285	0.0400736	0.0372516	0.0378313
193845	0.0324384	0.0279127	-0.278658	0.356926	1.00306	0.756599	0.568566	0.649735	0.0404501	0.0401027	0.0379729	0.0376913
194140	-0.258429	0.000865542	-0.0383268	0.186352	0.426125	0.507912	0.298983	0.324839	0.0383963	0.0401148	0.0381777	0.0374473
194443	-0.10687	-0.175729	-0.183488	0.297698	0.6641	0.730098	0.597291	0.506109	0.039407	0.0395131	0.0380998	0.0368338
194645	-0.0117343	-0.105882	-0.142958	0.0996332	0.689421	0.844856	0.569505	0.460801	0.0422635	0.0422546	0.039349	0.0400703
194746	-0.04993	-0.0921262	-0.288741	0.229318	0.717004	0.751873	0.619933	0.58267	0.0398448	0.0399523	0.0377565	0.0387552
194847	-0.151056	-0.200419	-0.223765	0.275458	0.855682	0.961605	0.74532	0.608391	0.0396205	0.040076	0.0379555	0.0369701
195041	-0.0761678	0.118287	-0.365664	0.202209	0.82261	0.780649	0.836827	0.716095	0.0382774	0.0389115	0.0358437	0.0357071
195445	-0.547525	-0.153778	-0.19213	0.370078	0.779179	0.787597	0.563706	0.659684	0.0386989	0.0414249	0.0385643	0.0373756
195647	-0.148223	-0.0224498	-0.198689	0.209612	1.09621	0.905214	0.653494	0.753591	0.0394367	0.0392802	0.0362851	0.0379479
195849	0.0328145	0.0401713	-0.120842	0.0513818	1.16025	1.34732	1.04759	1.0193	0.0405636	0.0409858	0.0365592	0.0372123
195950	-0.191676	-0.0660351	-0.372303	0.257881	0.829068	0.874037	0.825615	0.766991	0.0404069	0.0389212	0.0359418	0.0370419
196144	0.0673015	-0.0204164	-0.408381	0.262308	0.744259	0.512037	0.566972	0.425447	0.0386368	0.0371914	0.0337549	0.0366956
196346	-0.00127966	0.021669	-0.0915371	0.152565	0.571788	0.556589	0.403774	0.262131	0.039307	0.0398625	0.0371333	0.0374007
196750	-0.0641301	0.312635	-0.0791695	-0.1194	0.909123	0.997478	0.736654	0.643272	0.0399177	0.0402118	0.0370237	0.0380735
197348	-0.412864	-0.124544	-0.141539	0.396411	0.677323	0.887307	0.715366	0.72525	0.0380936	0.0394258	0.0366544	0.0372554
197550	-0.707154	-0.15545	-0.489046	0.487652	1.0485	0.730171	0.826021	0.726178	0.0388449	0.039746	0.03782	0.0379909
198047	0.103293	0.150483	-0.10733	-0.00281119	0.607927	0.773869	0.497137	0.467053	0.042131	0.0404933	0.0390461	0.0394441
198249	0.115773	0.0684969	-0.234328	0.106436	0.556599	0.525519	0.457493	0.398403	0.0419229	0.0414394	0.0380594	0.040438
198350	-0.10789	-0.0884011	-0.0902323	0.112262	0.337146	0.496007	0.264084	0.228434	0.0409879	0.0408111	0.0389711	0.0389687
198451	-0.143951	0.0299587	-0.187954	0.133672	0.828845	0.935749	0.625642	0.685014	0.0403745	0.0404714	0.037442	0.0382062
198653	-0.19309	-0.153277	-0.154712	0.174998	0.524302	0.497077	0.403361	0.307831	0.0387503	0.0411022	0.0372227	0.0382834
198855	-0.220628	-0.163073	-0.34032	0.31003	0.77711	0.723479	0.551152	0.447396	0.0393313	0.0403016	0.0366775	0.0368302
199150	-0.251678	-0.0393502	0.0377877	0.131452	0.683661	0.499274	0.419409	0.468615	0.0405258	0.041323	0.0398654	0.0397132
199251	-0.229535	0.107045	-0.568567	0.429904	1.14998	1.10973	0.827775	0.844756	0.0382017	0.0378489	0.0366111	0.036475
199352	-0.307329	-0.045908	-0.107661	0.127134	0.554104	0.485262	0.356731	0.317396	0.0384233	0.0401779	0.0390547	0.039846
199453	-0.129383	-0.0412312	-0.113102	0.141977	0.476189	0.450891	0.332429	0.273094	0.0415635	0.0417742	0.0401799	0.0400505
199655	-0.343636	-0.489746	-0.253869	0.555383	0.896186	0.819452	0.570983	0.826647	0.0421391	0.0409348	0.0393779	0.0383659
199958	-0.162431	-0.184582	-0.104493	0.183952	0.420413	0.533787	0.429877	0.331705	0.0394556	0.0408863	0.0391009	0.0393006
200008	0.110674	0.204084	-0.303806	0.105542	0.837109	0.685431	0.705833	0.710137	0.0392259	0.0401973	0.0370352	0.0370778
200109	-0.185451	0.0992431	-0.445423	0.252549	0.552079	0.607594	0.65537	0.473393	0.0390043	0.0404836	0.0357658	0.0379299
200311	-0.0579119	-0.24688	-0.307618	0.359437	1.09275	0.964288	0.703025	0.652043	0.0376153	0.0391444	0.0350042	0.0353214
200513	0.192477	0.0901406	0.148569	-0.0913681	1.02544	1.09743	0.69683	0.873279	0.0406312	0.0405224	0.0354802	0.0373881
200614	0.0445667	0.271363	-0.0289734	-0.120529	0.527429	0.651934	0.388723	0.341085	0.0393421	0.040173	0.0379209	0.0378062
200917	-0.0470215	0.122345	-0.0748366	0.0739018	0.453501	0.513211	0.282429	0.234844	0.0392097	0.0390716	0.0366948	0.0369235
201111	-0.128441	-0.0971489	-0.106037	0.108108	0.604878	0.862363	0.424384	0.500991	0.0402691	0.0418203	0.0398741	0.0404344
201414	0.297654	0.334092	-0.444815	0.136898	0.748199	0.971717	0.510935	0.451259	0.036283	0.036318	0.0336626	0.0367764
201515	-0.166597	-0.0954871	-0.148528	0.255744	0.563027	0.649124	0.455146	0.446074	0.0410149	0.0416311	0.038922	0.0395213
201818	0.0536892	0.00817406	-0.411722	0.165072	1.01538	0.705565	0.699906	0.624082	0.0396988	0.0403695	0.0368015	0.0380699
202113	-0.389005	-0.0116483	-0.0678566	0.219495	0.825372	0.686495	0.558946	0.524359	0.0371099	0.0413205	0.0373237	0.0383838
202719	-0.212078	0.0318967	-0.379581	0.374807	1.1605	1.11899	0.679126	0.773934	0.0377477	0.0388193	0.0354052	0.0369665
203418	-0.306504	0.080279	-0.306268	0.244436	0.838074	0.850512	0.626389	0.657249	0.0398853	0.0404399	0.037341	0.0375998
203923	-0.150185	0.106821	-0.183155	0.176572	0.510034	0.502435	0.348746	0.296942	0.0415203	0.0406461	0.0386422	0.0390423
204016	-0.451474	-0.0292377	-0.0972649	0.386722	1.15358	1.05543	0.814187	0.849376	0.0376126	0.0397242	0.0362101	0.0365575
204218	-0.240627	-0.189429	-0.530594	0.470461	0.987266	0.83696	0.784383	0.958505	0.0406096	0.0406291	0.0371708	0.0381165
204319	-0.166702	-0.0930262	-0.261143	0.236444	0.609169	0.625803	0.463765	0.457851	0.0387152	0.0390498	0.0372372	0.0373182
204420	-0.663795	-0.255992	-0.309672	0.45768	1.12168	0.859887	0.732942	0.772679	0.0378423	0.0401512	0.0390749	0.0375478
204521	-0.14851	0.261071	-0.0559198	0.0387639	0.986192	0.969646	0.783936	0.671779	0.0383638	0.0378828	0.036086	0.0370078
204622	-0.176465	-0.0619492	-0.0821484	0.115212	0.518597	0.498884	0.441454	0.462285	0.0413635	0.0403501	0.039274	0.0388754
205119	-0.0181309	-0.0609299	0.138037	-0.039437	0.581179	0.645922	0.608734	0.508137	0.0408528	0.0399838	0.038397	0.0393526
205220	-0.208682	-0.0926784	-0.0835864	0.288872	0.664407	0.654611	0.460967	0.526058	0.0383152	0.0380041	0.0368073	0.0361664
205725	-0.182138	-0.0323275	-0.122154	0.141307	0.80892	0.749658	0.607165	0.511896	0.0389422	0.038863	0.0377017	0.0378636
205826	-0.172934	-0.202327	-0.0708557	0.233464	1.01653	1.03618	0.690726	0.731788	0.0397718	0.0391444	0.0365101	0.0372159
206222	-0.0210674	-0.0262533	-0.174663	0.135896	1.01555	1.05688	0.567569	0.767676	0.0397637	0.0383462	0.0370814	0.0383767
206323	-0.0935402	-0.0234501	-0.31525	0.290677	0.811616	0.985081	0.607369	0.614169	0.0392529	0.0389649	0.036262	0.0366669
206525	-0.103152	0.237032	-0.229855	0.0952923	0.502427	0.690213	0.660223	0.344881	0.0406798	0.0395714	0.0384835	0.0393526
206727	-0.19647	0.234566	-0.115719	0.0814131	0.746533	0.692979	0.635833	0.479555	0.0396583	0.0398043	0.037191	0.0388951
206828	0.0332309	-0.164779	-0.274883	0.210517	1.02089	0.885525	0.575123	0.585322	0.0394151	0.0379969	0.035936	0.0372644
206929	-0.246173	-0.146343	-0.18955	0.259642	0.755293	0.648654	0.480669	0.488655	0.0411609	0.0407553	0.038772	0.0390763
207123	0.0495428	0.12166	-0.351156	0.170858	0.957321	0.906489	0.801581	0.718074	0.0408501	0.0418276	0.0369602	0.0387014
207426	-0.184896	0.0293216	-0.238103	0.133002	0.818246	0.736934	0.615863	0.527357	0.0423526	0.0415389	0.0393057	0.0405367
208024	-0.136807	0.00866103	-0.0742102	0.103736	0.781722	0.929748	0.574554	0.508192	0.0405366	0.0413448	0.0385008	0.0385686
208125	-0.0959261	-0.0603659	-0.0657408	0.0731286	0.656459	0.754985	0.588715	0.526504	0.0411311	0.0415243	0.0392942	0.0397419
208226	0.00856637	-0.0887643	-0.409385	0.208806	0.75961	0.636396	0.505718	0.42798	0.0421473	0.0409979	0.0369804	0.0385148
208327	-0.0877349	-0.139671	-0.0269398	0.128059	0.950203	1.0949	0.876172	0.827817	0.0398637	0.0400347	0.0376642	0.0375496
208630	-0.120948	-0.0151803	-0.0680431	0.0642576	0.350382	0.469918	0.27924	0.243817	0.0417581	0.0425554	0.0400818	0.0409224
209127	-0.319386	-0.0630188	-0.242743	0.34174	0.680737	0.779729	0.654528	0.542423	0.0381152	0.0402118	0.0376959	0.0364355
209228	-0.116474	0.0728127	-0.345131	0.167254	0.820845	1.14103	0.86388	0.756944	0.0390638	0.0411726	0.036764	0.0367782
209329	-0.7616	-0.379241	-0.289099	0.476833	1.41459	0.993135	0.911407	0.983752	0.0369478	0.0379605	0.0350474	0.0359314
209834	-0.229842	0.165957	-0.416632	0.286346	1.00803	0.936481	0.776237	0.693288	0.0393286	0.0397436	0.0364351	0.0378331
209935	0.351656	0.562788	0.0540026	-0.253564	1.00009	1.14144	0.789958	0.729018	0.0388422	0.0380381	0.0349032	0.0351169
210011	-0.23898	-0.0935176	-0.392041	0.267658	1.12842	0.89487	0.86899	0.676741	0.0394583	0.0409227	0.0371622	0.0369486
210112	-0.0988069	0.135265	-0.218161	0.211096	0.685406	0.637035	0.387157	0.379536	0.0388232	0.0392657	0.0371189	0.0377434
210415	-0.384996	-0.149885	-0.182589	0.343251	0.860915	0.846285	0.57015	0.678543	0.0402934	0.0402507	0.0374622	0.0377918
210617	-0.219092	-0.0368207	-0.137991	0.194208	0.685308	0.646824	0.400742	0.40181	0.0387368	0.0401949	0.0388182	0.0378869
211114	-0.29828	-0.324411	-0.431584	0.398416	0.769517	0.787027	0.647444	0.60262	0.0390692	0.0395083	0.0360053	0.0364283
211215	-0.131135	-0.0210913	-0.182914	0.154817	0.528223	0.572181	0.385301	0.318746	0.0409122	0.0396975	0.0402549	0.0397079
211316	-0.0532357	-0.0382877	-0.279002	0.145732	0.818281	0.7213	0.664123	0.570035	0.0406366	0.040241	0.0377738	0.0383228
211417	-0.194825	-0.141514	-0.0239242	0.144632	0.742925	0.774098	0.766167	0.612453	0.0402582	0.03896	0.0398741	0.0391661
211619	-0.380124	-0.0547361	-0.0911427	0.25206	0.909715	0.774587	0.69319	0.565251	0.0372018	0.0389624	0.0366746	0.0359134
211720	-0.0517288	0.0236156	-0.0305232	-0.00208946	0.308748	0.367852	0.280265	0.232594	0.0412392	0.0420314	0.0406733	0.0408596
211821	-0.491396	-0.0904983	-0.389149	0.361482	1.01537	0.849635	0.744703	0.640763	0.0391881	0.0395617	0.0377998	0.0376429
211922	-0.0982321	0.0555905	-0.150475	0.0565682	0.804195	0.690388	0.453226	0.467137	0.0411852	0.0415801	0.0403617	0.0393311
212015	-0.0294587	0.111013	-0.209182	0.0744722	0.567731	0.626142	0.469636	0.33865	0.0405501	0.0410246	0.0389191	0.0389759
212116	-0.446991	-0.377643	-0.449559	0.537197	1.00501	0.980823	0.730892	0.73115	0.0407069	0.0405952	0.0383854	0.0377559
212217	-0.17356	-0.114017	0.00960251	0.0016106	0.736266	0.763276	0.637738	0.595065	0.0404474	0.0407868	0.0382729	0.0386637
212318	-0.177604	-0.111878	-0.258683	0.262609	1.04026	1.08878	0.79674	0.817897	0.039934	0.0397776	0.036213	0.0376339
212419	-0.399468	-0.178447	-0.279234	0.176931	1.08986	1.07584	0.727887	0.838543	0.0402015	0.0399935	0.0378401	0.0385166
212823	-0.153128	-0.242111	-0.288247	0.334195	0.781835	0.860162	0.633845	0.590915	0.0414203	0.0399789	0.0379613	0.0379282
213017	-0.154355	-0.200019	-0.458808	0.354194	0.756692	0.74511	0.741524	0.615407	0.041196	0.0409688	0.0376065	0.0384
213421	-0.0966767	0.196685	-0.210562	0.0987099	0.58929	0.68186	0.446599	0.477963	0.0389854	0.0393846	0.0370093	0.0384861
213522	-0.115023	0.059632	-0.28707	0.170415	0.76404	0.763911	0.631047	0.535849	0.0412636	0.0416553	0.0382037	0.0385453
214019	-0.28908	0.104901	-0.212375	0.233434	0.629047	0.594941	0.408677	0.432848	0.0378801	0.0374243	0.0361957	0.0366544
214221	-0.115049	-0.0752549	-0.00916234	0.0991219	0.583272	0.530327	0.475735	0.338019	0.0407825	0.0401852	0.0399982	0.0399465
214423	-0.0896204	0.0621256	-0.0631035	0.0727228	0.441194	0.450777	0.355388	0.253465	0.0371721	0.0395738	0.0381431	0.0377093
214524	0.211931	0.104395	-0.216413	0.113338	0.84738	0.842974	0.756368	0.625251	0.0413284	0.0412332	0.0378748	0.03894
214625	-0.21532	-0.180513	-0.0182199	0.114055	0.910993	0.802834	0.518543	0.605087	0.040315	0.0407431	0.0385152	0.0377649
214726	-0.394691	0.0922412	-0.287372	0.223908	0.909684	1.03887	0.653171	0.706531	0.038499	0.0394598	0.036865	0.0371316
217126	-0.422713	0.240428	-0.167935	0.218322	0.969786	0.894465	0.716738	0.651594	0.0401664	0.041585	0.0399982	0.0388467
217429	0.0166516	0.205308	-0.251382	0.0567091	0.634195	0.714769	0.548895	0.411164	0.0407123	0.0406437	0.0384172	0.0393562
219231	-0.105903	-0.0414641	-0.372866	0.143133	1.00991	0.846632	0.822987	0.593658	0.0383719	0.0389527	0.0348311	0.0349715
220721	-0.107643	0.0490018	-0.223766	0.107403	0.71649	0.84221	0.670181	0.48791	0.0408122	0.0408038	0.0379757	0.0381255
221319	-0.0518537	-0.201267	-0.236772	0.169884	0.51458	0.48723	0.446812	0.314718	0.0417824	0.0399862	0.0389393	0.0394118
223929	0.0127304	0.026004	-0.169653	0.0125939	0.444801	0.546772	0.378383	0.271573	0.0395718	0.0365776	0.03679	0.0378205
224022	-0.247446	-0.0592625	-0.241056	0.185312	0.653661	0.850767	0.678007	0.618354	0.0377504	0.0392244	0.0370266	0.0377972
227432	-0.0770383	-0.0983681	-0.0984362	0.15217	0.787501	0.903825	0.751816	0.54214	0.0381855	0.039894	0.037217	0.0368589
227533	-0.216061	-0.261902	-0.352702	0.328664	0.835065	0.938866	0.625993	0.713572	0.0397664	0.0407043	0.0371997	0.0378187
228434	-0.63688	-0.118184	-0.374128	0.553718	1.11471	0.92325	0.728001	0.838363	0.03631	0.0381303	0.0355639	0.0347401
231928	-0.021221	-0.0706011	-0.269582	0.113158	0.848571	0.862076	0.520393	0.517123	0.0410852	0.0418179	0.0386537	0.0388951
233326	-0.235257	0.000813123	-0.170162	0.228966	0.828231	0.874485	0.615545	0.648318	0.0400096	0.0381424	0.0379584	0.0372303
236130	-0.547497	-0.217834	-0.412156	0.477301	1.14352	0.878738	0.831589	0.794646	0.0382855	0.0403744	0.0370727	0.0362848
237334	-0.285411	-0.0670662	0.00212839	0.164876	0.791102	0.737763	0.707248	0.60714	0.0402366	0.0412332	0.0374737	0.0383103
238033	-0.463527	-0.411911	-0.644277	0.680317	1.0859	1.01551	0.878396	0.964013	0.0379855	0.0380721	0.0355581	0.0356838
239136	-0.270879	-0.409423	-0.285776	0.441024	0.818657	1.03187	0.740042	0.614609	0.0410311	0.0383729	0.0358697	0.0375963
239944	0.0259253	-0.0316074	-0.333339	0.0509581	0.855582	0.884989	0.735491	0.615447	0.0376558	0.0389018	0.0351253	0.0360462
245333	-0.32744	-0.0484949	-0.257109	0.287489	0.826232	0.84354	0.763902	0.739458	0.0395745	0.0399789	0.0373497	0.0373002
246133	-0.18545	-0.0670059	-0.554211	0.339534	1.07559	0.808131	0.901652	0.76318	0.038253	0.0391759	0.0339829	0.0345607
248339	-0.240943	-0.125074	-0.255569	0.358163	0.904328	0.746325	0.575755	0.572833	0.0392475	0.0394404	0.0364496	0.0369647
249947	0.282117	0.435283	-0.262778	-0.0324081	1.1124	0.990517	0.893046	0.893015	0.0380395	0.0387417	0.0340175	0.0362686
250427	-0.202968	0.0412832	-0.253427	0.192263	0.567772	0.452381	0.411143	0.330859	0.0373964	0.0383414	0.0364322	0.0360193
250932	0.0100855	0.0348546	0.0822717	-0.0620769	0.678368	0.747545	0.638134	0.601644	0.0412203	0.0407407	0.0396519	0.0389579
251833	-0.22048	-0.107195	-0.100223	0.170178	0.765566	0.737689	0.503499	0.488772	0.0409393	0.0406146	0.0383018	0.0381847
255639	-0.284086	-0.0982926	-0.206581	0.312041	0.825578	0.947406	0.664453	0.655766	0.0383936	0.0387586	0.0366544	0.0361287
255740	-0.173587	-0.219548	-0.752474	0.552524	1.22183	1.08313	1.05714	0.876551	0.0404907	0.0387877	0.0350359	0.0368087
256540	-0.253229	-0.00194284	0.119528	0.0640208	0.740737	0.828496	0.490651	0.632682	0.0388043	0.0415001	0.0390836	0.03955
257542	-0.45333	-0.185452	-0.366125	0.368512	1.05816	1.0785	0.768751	0.778867	0.0400772	0.0420411	0.0378661	0.0376268
257845	-0.643428	-0.564077	-0.457395	0.636963	1.19307	1.21253	0.959438	0.97886	0.0391448	0.0395107	0.0352696	0.0353357
257946	0.064328	-0.0640645	-0.34483	0.179461	0.615247	0.573153	0.481928	0.429235	0.0402718	0.039501	0.0376584	0.0386547
263436	0.0855509	0.206471	-0.271634	0.041493	0.683131	0.595703	0.417193	0.318227	0.0415987	0.0409882	0.0391384	0.0401097
268749	-0.248258	-0.229486	-0.133663	0.217461	0.684143	0.767335	0.468052	0.404149	0.0387341	0.0393603	0.0369977	0.037189
268850	-0.23674	0.124424	-0.118057	0.0952897	0.531351	0.554828	0.463241	0.38909	0.0390205	0.0413278	0.039776	0.0399393
270332	-0.0603984	-0.10775	-0.0572332	0.125302	0.743487	0.68941	0.605034	0.506381	0.0416122	0.0397897	0.0392048	0.0380986
274542	-0.0459521	-0.126886	-0.0495062	0.0447938	0.666836	0.670389	0.550728	0.396533	0.0383963	0.0400857	0.0388961	0.0379694
275645	-0.346577	-0.10137	-0.333128	0.441079	0.864053	0.855996	0.661691	0.68279	0.0381044	0.0387635	0.0336713	0.0341517
280739	-0.209894	-0.318585	0.0100413	0.270615	0.890597	0.763825	0.62487	0.513517	0.0408798	0.0397557	0.0393144	0.0393616
280941	-0.447993	0.0199137	-0.414557	0.284908	1.25647	1.08476	1.00034	0.80328	0.039834	0.0414297	0.0370785	0.0378008
281135	-0.14027	-0.167276	-0.252936	0.35545	0.854853	0.804537	0.683562	0.669607	0.039361	0.039535	0.0380363	0.0367764
283543	-0.216405	-0.139685	-0.0439783	0.220344	0.673632	1.08775	0.779791	0.727911	0.0391448	0.0382516	0.0363111	0.0365449
285345	-0.181526	0.17051	-0.333675	0.157416	1.12934	0.842115	0.905573	0.787377	0.0406636	0.0414516	0.0381085	0.0380914
285446	0.165694	0.0231582	-0.535032	0.234403	0.738759	0.569439	0.560502	0.371319	0.0392475	0.0377324	0.0338646	0.0370293
286347	-0.18448	-0.321657	0.00400189	0.25184	0.706629	0.875679	0.572455	0.717823	0.0389773	0.0379192	0.0375978	0.0375137
286650	-0.132602	-0.215957	-0.526841	0.30328	1.15447	0.903026	0.920296	0.721956	0.040469	0.040224	0.0373814	0.0372661
287248	-0.201716	0.198701	-0.254134	0.228792	0.653487	0.655397	0.536567	0.419011	0.0373828	0.0374825	0.0344964	0.0359583
289555	-0.23906	0.0217794	-0.186246	0.113338	0.606157	0.579864	0.403137	0.295825	0.0393259	0.0373661	0.0385787	0.0379371
290136	-0.182254	-0.131202	-0.235703	0.143879	0.89855	0.894851	0.941215	0.741489	0.0382233	0.0388435	0.0370727	0.0371944
293748	-0.261156	-0.16372	-0.203005	0.260929	0.7925	0.677494	0.584	0.568105	0.0420851	0.0424074	0.0401424	0.0401025
295146	-0.0102359	0.191865	-0.279967	0.179612	0.511765	0.788763	0.735897	0.592703	0.0392989	0.0401002	0.0363111	0.0383605
297655	-0.0027437	-0.113504	-0.192099	0.0792412	0.607374	0.724057	0.507628	0.628891	0.0393908	0.0400153	0.0377651	0.0382026
298051	0.0637161	0.0949103	-0.0601199	-0.0313012	0.646031	0.631061	0.43898	0.346761	0.0392908	0.0406121	0.0373006	0.0374725
298455	-0.0140058	-0.0489429	0.0954874	-0.0607124	0.423038	0.576093	0.299274	0.28634	0.0411528	0.0405733	0.0391096	0.0396002
299154	-0.317249	0.123134	-0.208364	0.241357	1.126	1.00596	0.712095	0.741477	0.0382828	0.0386592	0.0357196	0.0364229
299760	-0.00216934	0.0658418	-0.105122	0.048049	0.555232	0.636426	0.363158	0.347041	0.0395664	0.0398868	0.0384027	0.0393562
300618	-0.201715	-0.0151567	-0.143584	0.113115	0.674471	0.792934	0.443092	0.406496	0.0424932	0.0427422	0.0404424	0.0400649
300719	-0.101576	-0.104666	-0.43282	0.328655	0.682337	0.755907	0.620447	0.509152	0.0396394	0.0399959	0.0360918	0.0364732
303119	-0.325379	0.0355107	-0.0613411	0.148873	0.450028	0.538326	0.297561	0.303713	0.0383044	0.0373151	0.0392827	0.0386763
303624	-0.151837	-0.0318422	0.0285413	0.0842286	0.712805	0.779413	0.660822	0.465632	0.0409149	0.0397242	0.0375199	0.038748
304020	-0.0605272	-0.0287929	-0.204698	0.137058	0.452882	0.456668	0.277719	0.258447	0.0389584	0.0391056	0.0364986	0.0379425
304727	0.0248697	0.161588	-0.321905	0.0996654	0.901402	1.04241	0.782601	0.73392	0.0408717	0.0413666	0.037318	0.0394316
305830	-0.107207	-0.124611	-0.0790158	0.099587	0.776745	0.559333	0.56724	0.431232	0.0408393	0.0410779	0.0391903	0.03901
307127	-0.157439	-0.0820663	-0.138773	0.139552	0.434412	0.470816	0.283384	0.243806	0.0393908	0.0395059	0.0385268	0.038339
308129	-0.498241	-0.299792	-0.339113	0.486339	0.88533	0.89888	0.53219	0.539677	0.0391124	0.0393021	0.0361611	0.0367728
308331	-0.0992988	0.0795207	-0.114905	0.0428271	0.495587	0.628349	0.346103	0.252966	0.0428796	0.0423152	0.0411579	0.0409583
309636	-0.29554	-0.170159	-0.181007	0.315394	1.15072	0.859429	0.790877	0.784032	0.0404285	0.0402871	0.0391096	0.0391194
310621	-0.334672	-0.248723	-0.403182	0.430942	0.959303	1.12955	0.831599	0.960518	0.0385854	0.0393603	0.0370583	0.0376788
314225	-0.0997445	0.0659205	-0.108398	0.00939503	0.634235	0.690481	0.440487	0.385743	0.0406771	0.039814	0.0394442	0.0400218
316633	-0.038416	0.0941715	-0.00929843	-0.0796574	0.794086	0.83956	0.604134	0.530006	0.0392394	0.0398018	0.03782	0.0384915
316835	-0.254368	0.0587305	-0.197507	0.233963	0.743709	0.777226	0.529072	0.411794	0.039734	0.039831	0.036262	0.0366418
318637	-0.456641	-0.00112467	-0.518475	0.43912	0.805047	0.760159	0.806598	0.61982	0.0383341	0.0393506	0.0350417	0.0365378
320826	-0.14787	0.0851805	-0.250285	0.119714	0.719763	0.568566	0.455144	0.402081	0.0417824	0.0411895	0.0374882	0.0388987
321323	-0.489221	-0.0311702	-0.07822	0.296704	0.71091	0.59485	0.401491	0.439453	0.0388232	0.0393603	0.0375026	0.0366472
322224	-0.217202	-0.100767	-0.00636937	0.141889	0.578654	0.52865	0.401033	0.45828	0.040088	0.041141	0.039023	0.039672
325129	0.000939362	0.00304743	-0.0886681	0.0468599	0.359233	0.429556	0.290563	0.233845	0.0412852	0.0423832	0.0411435	0.0422393
329440	-0.278007	-0.103968	-0.449668	0.265056	0.870104	1.02284	0.819813	0.745254	0.0390151	0.0397048	0.0365794	0.0376501
329844	-0.142259	-0.13973	-0.190793	0.17509	0.999527	0.809685	0.670502	0.6189	0.0397583	0.0405976	0.0383393	0.0385345
330324	-0.312781	-0.0488606	-0.109211	0.16762	0.900638	0.869508	0.854088	0.76189	0.038807	0.0398431	0.0378373	0.0366992
333330	-0.0584334	-0.170819	-0.0750023	0.18022	0.831155	0.932812	0.903397	0.85799	0.0396151	0.0398795	0.0383191	0.0372034
334635	-0.156366	0.182852	-0.170039	0.1071	0.573584	0.458476	0.405043	0.424416	0.0389638	0.0385209	0.0375603	0.0379353
336841	-0.0179254	0.0376933	-0.138014	0.121687	0.762563	0.740266	0.528129	0.51378	0.0418419	0.0415704	0.0398597	0.0399536
339847	-0.490982	-0.475323	-0.21963	0.572278	0.941819	0.94363	0.63429	0.640184	0.0388503	0.0400857	0.0361553	0.035786
341834	-0.205009	-0.335637	-0.120761	0.219755	0.727622	0.87722	0.650694	0.553406	0.0386476	0.0385937	0.0365678	0.0360175
342129	-0.0582149	0.0133448	-0.160153	0.123021	0.730194	0.675869	0.554456	0.451401	0.0414068	0.0419998	0.0396318	0.0402945
346137	-0.0245566	-0.0643858	-0.165919	0.152887	0.622273	0.572722	0.536888	0.422118	0.0400529	0.04216	0.0389163	0.0397904
346945	-7.05931e-05	0.0239122	-0.285158	0.123403	0.818044	0.745063	0.680806	0.6394	0.0417365	0.0414127	0.0385556	0.0390207
348545	-0.162168	-0.0305586	-0.328446	0.297361	0.683287	0.658648	0.498179	0.573752	0.0396016	0.0392269	0.0372372	0.0389723
349244	-0.0163605	0.0714551	-0.239575	0.0965709	0.72144	0.592531	0.537193	0.396895	0.0407393	0.0381157	0.0367294	0.0384036
350330	-0.414795	-0.0477823	-0.233363	0.391028	0.958089	0.961035	0.823055	0.768739	0.0404798	0.0397194	0.0366919	0.037076
352132	-0.182737	-0.0706043	-0.253896	0.236576	0.646531	0.677952	0.467316	0.563283	0.0407501	0.0415607	0.0382267	0.0390441
352738	-0.418739	-0.182046	-0.31543	0.423416	0.920758	0.77737	0.623136	0.529502	0.0403826	0.0414224	0.0400847	0.0391786
353740	-0.404905	0.0247834	-0.390899	0.335349	0.876789	1.02503	0.764593	0.604146	0.0396097	0.0417208	0.0368477	0.0379048
356948	-0.063345	0.143124	-0.00799948	-0.0562361	0.605106	0.478761	0.43323	0.361498	0.0413095	0.0402992	0.0400501	0.0405224
358144	-0.423308	0.0501016	-0.228735	0.258357	0.773744	0.792004	0.547665	0.471506	0.038199	0.0387732	0.0375401	0.0370329
360030	0.0553277	0.179326	0.154626	-0.178205	0.864331	0.776793	0.616143	0.64548	0.0393475	0.0400541	0.0384922	0.0365288
361234	-0.467687	-0.318223	-0.400203	0.624377	1.02581	0.95134	0.627858	0.871888	0.0393529	0.0402725	0.0384143	0.037686
361941	-0.252061	-0.101737	-0.341299	0.288736	0.659489	0.6579	0.496525	0.488292	0.0408717	0.0408378	0.0388672	0.0396343
365343	-0.0971605	-0.111841	-0.308689	0.208856	0.61375	0.896249	0.596231	0.554878	0.0404366	0.0402822	0.0357975	0.0361072
366042	-0.0664168	-0.18662	-0.215823	0.236673	0.847001	0.683547	0.809153	0.656487	0.040842	0.0410052	0.0388874	0.0390692
366446	-0.283032	0.0693496	-0.145134	0.205407	0.715292	0.650551	0.572593	0.557824	0.0392151	0.0408742	0.0403213	0.0397976
368551	-0.0238737	-0.0863541	-0.354829	0.195415	0.739554	0.972612	0.818734	0.610694	0.039053	0.0392536	0.037116	0.038095
368753	-0.139887	-0.0260085	-0.1678	0.144903	0.40897	0.467578	0.343562	0.287595	0.0398096	0.0404957	0.0391961	0.0406336
371843	-0.165519	-0.0314285	-0.348161	0.333707	0.933536	0.889795	0.668867	0.596115	0.0382476	0.0378586	0.0360255	0.0359278
376247	-0.375473	-0.17142	-0.229957	0.317597	0.800332	0.870376	0.520885	0.601681	0.0404825	0.0421211	0.0394096	0.0388342
377451	-0.0302626	0.0489198	0.0384267	-0.100745	0.66715	0.563888	0.467215	0.417291	0.0411609	0.0401706	0.0370958	0.0388342
378756	-0.223273	-0.0873512	-0.224171	0.286283	0.823211	0.753929	0.648556	0.546396	0.0402934	0.0411823	0.0393548	0.0391786
378857	-0.0299334	0.0210949	-0.600773	0.271454	0.763641	0.994374	0.713357	0.590241	0.0403501	0.0388484	0.0355523	0.0367208
379657	-0.21731	0.0876318	-0.0964156	0.0892743	0.758083	0.666505	0.586447	0.469354	0.0411528	0.0402968	0.0384345	0.0385615
380036	-0.134065	-0.175599	-0.20643	0.203352	0.748317	1.01512	0.605	0.607134	0.0415473	0.040748	0.0375459	0.038147
381038	-0.216225	-0.228047	-0.516309	0.484221	0.806039	1.14055	0.781709	0.860989	0.0390448	0.0402458	0.0358552	0.0351456
381543	-0.141705	-0.153004	-0.422367	0.486822	0.832749	0.710344	0.636716	0.49176	0.0384044	0.0394137	0.0363919	0.0364193
382242	-0.481986	-0.538502	-0.364392	0.608473	0.951649	1.02842	0.76075	0.882244	0.0401501	0.0395083	0.0365476	0.036832
385046	0.144229	-0.0198702	-0.210662	0.0555575	1.11788	1.19204	0.882141	0.823572	0.0397664	0.0391638	0.0356677	0.0373953
385450	-0.249949	0.284427	-0.0375915	0.076405	0.715478	0.993222	0.608298	0.588571	0.0392664	0.0390643	0.0351282	0.0361772
386250	-0.139296	-0.15763	-0.130956	0.193273	0.583929	0.624177	0.381893	0.391153	0.0404069	0.0413036	0.038495	0.0384448
387959	-0.486982	-0.193764	-0.416762	0.407686	0.854464	0.964714	0.606036	0.58461	0.0374909	0.0386228	0.0347358	0.0352245
389357	-0.404761	-0.257914	-0.549637	0.609999	1.11287	0.970346	0.66488	0.786135	0.0396799	0.0392196	0.036588	0.0366346
390645	-0.00778162	0.20082	-0.231616	0.0484815	0.59277	0.696896	0.471211	0.372757	0.0394529	0.0387514	0.03679	0.0390351
391748	-0.104266	0.165411	-0.399028	0.271073	1.06784	1.04286	0.815791	0.765715	0.0407204	0.0414904	0.0357658	0.0375191
392447	-0.0519295	-0.053487	-0.253971	0.182567	0.628058	0.815086	0.584796	0.549444	0.0396043	0.0383438	0.0369083	0.0378349
392750	-0.541267	-0.478215	-0.596975	0.556929	1.05678	1.25339	0.787702	0.939872	0.0400366	0.0394695	0.036539	0.0363368
393247	0.0887798	-0.146757	-0.0748027	0.0941201	0.832834	0.961769	0.580532	0.557528	0.0374126	0.0378683	0.0366342	0.0361861
393550	-0.320544	-0.00868575	-0.245414	0.202199	0.733092	0.60342	0.515432	0.404976	0.0406123	0.0416699	0.0393894	0.0394029
394956	-0.075778	0.0943738	-0.388503	0.27346	0.856062	0.85102	0.645485	0.495731	0.040923	0.0397291	0.0365621	0.0378905
395251	-0.0579372	-0.0678107	-0.142403	0.178451	0.600552	0.638954	0.461121	0.444557	0.0405042	0.0415413	0.0378546	0.0383838
395756	-0.129677	0.0923649	-0.229748	0.142387	0.598773	0.737882	0.592954	0.447768	0.0396421	0.0408911	0.0375372	0.0366239
395958	-0.309041	0.0155237	-0.227909	0.292238	0.643397	0.746576	0.456635	0.4774	0.0389286	0.0394743	0.0362765	0.0367154
397154	-0.458687	-0.133516	-0.0770601	0.307204	0.827829	0.731829	0.580414	0.559891	0.0412581	0.0420945	0.0388326	0.0385632
397760	-0.278575	-0.281568	-0.357062	0.440105	0.933071	0.758823	0.612087	0.535437	0.0394151	0.0399668	0.0380594	0.0370347
397861	-0.218957	0.0610298	0.0439779	0.13815	0.640348	0.568709	0.534583	0.399637	0.0371423	0.0389139	0.0385441	0.0378474
401422	-0.128943	0.0534763	-0.133478	0.0295828	0.732488	0.773432	0.54907	0.429649	0.039307	0.0387562	0.0364755	0.0366723
406432	-0.129496	-0.0550364	-0.105824	0.0674748	0.727967	0.794823	0.520793	0.558768	0.0412338	0.0413036	0.039675	0.0391499
406836	-0.132872	-0.224218	-0.0755226	0.111983	0.850454	0.748613	0.646108	0.540332	0.0389962	0.0386398	0.0386682	0.0372339
412528	-0.342664	-0.0767472	-0.0222137	0.168415	0.550693	0.756457	0.407035	0.460093	0.0389989	0.039273	0.0386883	0.0389382
413934	-0.255576	-0.26065	-0.584494	0.47264	0.815322	0.857951	0.764861	0.668352	0.0404988	0.0395374	0.0368477	0.0368625
414229	-0.0532862	-0.137717	-0.252217	0.209911	0.671564	0.533699	0.355734	0.339645	0.0409149	0.0381958	0.0379757	0.0379066
415837	0.408655	0.187969	-0.239711	-0.259428	0.95066	1.02187	0.817246	0.842668	0.0396988	0.0397315	0.0356014	0.0390674
419239	-0.287719	0.0474943	0.0855797	0.0778496	0.484545	0.485209	0.300588	0.277704	0.037064	0.0382564	0.0361293	0.0378151
421226	0.0313268	-0.0601182	-0.0566357	0.0205547	0.394491	0.445266	0.39056	0.280619	0.039788	0.040093	0.0390374	0.0393975
422632	-0.202279	0.239226	-0.301776	0.0600767	0.946163	0.989583	0.636419	0.494116	0.0381476	0.0380502	0.0357716	0.0364606
424939	-0.050648	0.0354501	-0.361001	0.204754	0.943402	0.856582	0.605698	0.600883	0.0394935	0.0377737	0.0342021	0.0350451
429040	-0.891674	-0.377475	-0.79126	0.831473	1.4136	1.18744	1.17337	1.08942	0.040923	0.0420605	0.0376613	0.0374348
432332	-0.338247	-0.161206	-0.22575	0.592702	0.979179	0.995872	0.596251	0.857176	0.0373774	0.0382637	0.0364409	0.0352873
433839	-0.241617	0.161414	0.170562	0.0257953	0.726238	0.719307	0.56839	0.477626	0.0408393	0.0403016	0.0391384	0.0395356
436239	-0.312168	-0.299891	-0.458662	0.425306	1.16683	1.14828	0.759318	0.861001	0.0389124	0.0406413	0.0382642	0.0378079
436845	-0.26805	-0.264509	-0.0548448	0.22714	0.845867	0.887858	0.521257	0.585501	0.0390746	0.0382759	0.036337	0.0365485
441939	0.0657006	0.0870634	-0.326068	0.0849881	1.15389	0.99555	1.01129	0.678502	0.0408393	0.040452	0.0353648	0.0372572
445543	-0.364438	-0.119724	-0.151757	0.275648	0.7835	0.637423	0.528527	0.510791	0.0418446	0.0414928	0.0403097	0.0394423
448347	-0.390675	0.0409354	-0.0177107	0.230336	0.735639	0.727396	0.456434	0.479975	0.038172	0.0395617	0.0370785	0.037729
449753	-0.0723976	0.051622	0.0284659	0.0412686	0.312966	0.448212	0.293457	0.219306	0.0424499	0.0417475	0.041181	0.0418751
453441	-0.207276	0.0509449	0.048853	-0.0144806	0.664099	0.527454	0.268192	0.240009	0.0389503	0.0416456	0.0385787	0.0391463
454140	-0.126099	-0.0249385	-0.0580069	0.136243	0.422123	0.518434	0.385947	0.31617	0.0399204	0.0403356	0.0393692	0.0393634
456346	-0.451113	-0.147547	-0.387353	0.314117	1.10102	1.09734	0.94204	0.640046	0.0398015	0.0410731	0.0359735	0.0368427
459453	-0.911381	-0.0407454	-0.559258	0.563292	1.47339	1.21853	1.07194	0.986746	0.0387314	0.040503	0.0387864	0.0377505
461743	-0.087108	-0.18537	-0.467866	0.270532	0.630797	0.541289	0.573651	0.388997	0.0406798	0.0407723	0.0383883	0.0385148
463040	-0.29554	0.0280567	-0.0430858	0.0980235	0.927985	0.8677	0.608758	0.601109	0.0388368	0.0413958	0.0385585	0.0385166
465852	0.0480797	0.00431015	0.0613047	-0.0628081	0.348299	0.445076	0.294394	0.235925	0.0398853	0.0396272	0.0386855	0.0385292
467351	-0.208464	0.0612473	-0.191687	0.206381	0.53731	0.504582	0.29704	0.33035	0.0383098	0.0388896	0.0381171	0.0375945
468050	-0.19256	-0.113981	-0.112438	0.193192	0.456311	0.458849	0.433438	0.329404	0.0415581	0.0411289	0.0397068	0.0391553
469961	-0.454817	-0.289006	-0.365044	0.627882	1.16165	1.12531	0.832957	0.966255	0.038253	0.0391128	0.035535	0.0357896
475855	-0.228728	-0.16123	-0.324872	0.406919	0.938633	0.961475	0.760807	0.638526	0.0378963	0.0382225	0.0326961	0.033931
479762	-0.247208	-0.207224	-0.267598	0.356598	0.864798	0.764462	0.538629	0.558831	0.0398394	0.0401585	0.0388672	0.03786
480141	0.202519	-0.0222672	-0.0496188	-0.0357097	0.422574	0.54076	0.347569	0.291307	0.0370315	0.0376038	0.0359793	0.0394047
481042	-1.06295	-0.20053	-0.41458	0.93211	1.61664	1.3856	0.790562	1.22646	0.0358911	0.0389382	0.0356677	0.0340925
481951	-0.123396	0.02836	-0.188984	0.149291	0.842168	0.830602	0.603535	0.69351	0.0407177	0.0411022	0.0392654	0.0393168
485757	-0.101035	-0.153171	-0.0669836	0.119181	0.489811	0.539506	0.3437	0.318242	0.0393097	0.0396733	0.0383941	0.0382708
486759	-0.0829189	-0.0685951	-0.00168302	0.061915	0.798752	0.783844	0.474818	0.451339	0.0414365	0.0401318	0.0389278	0.0393652
495255	-0.252496	0.155339	-0.181287	0.166104	0.664635	0.604828	0.50361	0.345998	0.0378477	0.0391444	0.0372112	0.038461
497865	-0.0503861	0.0665906	-0.188142	0.111008	0.584181	0.924267	0.560181	0.531018	0.0417311	0.0399134	0.0377074	0.038705
499566	-0.0725151	0.0877671	0.0633658	-0.0353076	0.619071	0.731756	0.512834	0.476428	0.0409582	0.039188	0.0379354	0.0399877
500222	-0.345729	0.121123	-0.317141	0.224572	0.722906	0.614637	0.617986	0.554453	0.03838	0.0413642	0.0389538	0.0379497
506234	-0.159485	0.0559271	-0.381165	0.376655	0.833167	0.81572	0.630084	0.542895	0.0397502	0.0399668	0.0363053	0.0362148
510225	0.0388384	-0.0110685	-0.445692	0.212196	1.12775	1.51949	0.834451	0.79779	0.0407771	0.0403671	0.0350994	0.0367208
510326	-0.203111	-0.0377435	-0.0313554	0.126029	0.544591	0.59383	0.342198	0.399787	0.0386233	0.0391322	0.0399087	0.0389813
512835	-0.0365785	0.038431	-0.0608341	0.0531185	0.463009	0.503486	0.378297	0.319048	0.0400961	0.0403792	0.0381085	0.0391212
513130	-0.318198	-0.0200713	-0.312177	0.275468	0.739155	0.642986	0.470432	0.531543	0.0396556	0.0405903	0.0381286	0.0381273
513736	-0.0238152	-0.0833312	-0.204966	0.143607	0.699635	0.660069	0.429673	0.425703	0.0416095	0.0396684	0.0372833	0.038104
516742	-0.108685	-0.066401	-0.233938	0.120831	0.918685	0.891815	0.676691	0.609983	0.0398421	0.0408693	0.0383421	0.0387983
517239	-0.314216	-0.0858783	-0.178984	0.318316	0.845043	0.9049	0.557483	0.541984	0.0386071	0.040862	0.0380104	0.0376608
518746	-0.249975	-0.159436	-0.43151	0.369628	0.792175	0.787052	0.778617	0.578621	0.042004	0.0413885	0.0391355	0.0386781
519647	-0.199558	0.0110085	-0.30389	0.231117	1.00157	0.875881	0.691724	0.662105	0.0404853	0.0404108	0.0379555	0.0385417
519950	-0.256873	-0.15054	-0.0898504	0.190958	0.88459	0.710301	0.681326	0.560786	0.0365505	0.0371866	0.0360658	0.035316
520228	-0.509964	-0.26769	-0.57291	0.575089	0.926452	0.874928	0.7607	0.749703	0.0365613	0.0393142	0.0356504	0.0358435
522434	-0.061769	0.075258	-0.200394	0.130569	0.706937	0.769055	0.591664	0.549719	0.0414257	0.0392924	0.038472	0.0392396
523032	-0.140968	-0.087531	-0.0817801	0.147178	0.543629	0.71223	0.487157	0.461348	0.0422202	0.0427835	0.0398481	0.0403896
524135	-0.545128	-0.00839609	-0.222317	0.397991	0.818102	0.750347	0.579336	0.588984	0.0369856	0.040076	0.0378632	0.0373684
525541	-0.372207	-0.184432	-0.0961073	0.290196	0.92628	0.8691	0.689932	0.767893	0.0383665	0.0398528	0.0371852	0.0379389
529549	-0.20855	0.179066	-0.0913198	0.0945775	0.606013	0.579332	0.501283	0.377336	0.0396799	0.0406218	0.0385787	0.0392827
529953	-0.268303	-0.180397	-0.158183	0.199175	0.84844	0.832817	0.636624	0.469218	0.039361	0.0393118	0.0378171	0.0382098
530635	-0.214429	-0.165514	-0.247972	0.241064	0.886481	0.701558	0.710091	0.593469	0.0401637	0.0400032	0.0371564	0.0373702
531536	-0.217496	-0.361214	-0.474524	0.410329	1.32463	1.10321	0.992842	0.763955	0.0389043	0.0393385	0.0356014	0.0355582
531940	-0.249589	-0.12487	-0.109486	0.203969	0.921532	0.913824	0.734266	0.748836	0.0408933	0.0397218	0.0379902	0.0380824
536647	-0.325786	-0.00460518	-0.114467	0.242653	0.926763	0.805887	0.553065	0.631638	0.0380314	0.0383972	0.0373035	0.0377846
540436	-0.201502	-0.153735	-0.221081	0.24322	0.759766	0.827917	0.574252	0.539144	0.040142	0.0412648	0.0393952	0.0384915
541640	-0.274153	-0.0754716	-0.0174467	0.197261	0.685347	0.861408	0.662392	0.610022	0.0410176	0.04093	0.0388557	0.0384143
541943	-0.221655	-0.197167	-0.138961	0.250128	0.768093	0.984345	0.59108	0.616858	0.0394124	0.0387368	0.0378084	0.0368822
545345	-0.215638	-0.239883	-0.183412	0.289833	0.895232	0.817238	0.592305	0.529726	0.041477	0.0410343	0.0395567	0.0385166
547046	-0.0325363	-0.0821726	-0.367237	0.163389	0.793068	0.847032	0.647851	0.452756	0.0399988	0.0390692	0.0361495	0.038086
548250	-0.00343069	-0.0539572	-0.284809	0.114681	0.851016	0.945322	0.867235	0.74253	0.0400988	0.040913	0.037693	0.0365826
552241	-0.228081	0.0587788	-0.191765	0.253623	0.717275	0.657481	0.483417	0.528846	0.0394394	0.0398455	0.0386999	0.0386996
552544	-0.336266	-0.24638	-0.111656	0.224144	0.799717	1.02288	0.875429	0.809218	0.0392313	0.041864	0.0390115	0.0387893
553344	-0.198881	-0.234133	-0.0877263	0.159487	0.854813	0.917432	0.659477	0.587733	0.0387341	0.0405102	0.0369862	0.0374294
555348	-0.113732	0.0747352	-0.124552	0.0157182	0.83429	0.927694	0.486415	0.583618	0.040061	0.0393094	0.0375459	0.0372984
555651	-0.326782	0.0205812	0.00518641	0.0741583	0.642004	0.610499	0.421029	0.466536	0.0394502	0.039535	0.0394385	0.0390889
555954	-0.222086	-0.0707188	-0.547889	0.410815	0.779268	1.03129	0.862319	0.76918	0.0404231	0.0408281	0.0377276	0.0385543
557857	-0.179751	-0.114087	-0.483245	0.327846	0.949343	0.916322	0.736862	0.618355	0.0400123	0.0391978	0.0362938	0.0363978
558657	-0.292392	-0.364742	-0.24834	0.366355	0.748763	0.831518	0.562145	0.519176	0.0391097	0.039763	0.0375603	0.0363709
558960	-0.157211	0.0696201	-0.30604	0.11145	0.826754	1.11061	0.727006	0.567503	0.03938	0.0389988	0.036565	0.0361467
559053	-0.330619	-0.0801341	-0.0324405	0.220244	0.713932	0.471602	0.48145	0.34091	0.039007	0.0408159	0.0385816	0.0374617
559457	-0.0829998	0.00515158	-0.151303	0.163614	0.544481	0.660788	0.402251	0.358768	0.0411068	0.0407431	0.0373785	0.0374456
561242	-0.346363	-0.146349	-0.133399	0.295083	0.722016	0.612252	0.723383	0.478609	0.0391719	0.0394476	0.0386912	0.0379981
561444	-0.164889	-0.0984012	-0.237614	0.178842	0.729854	0.759984	0.492482	0.480429	0.0405609	0.0404642	0.0384489	0.0386834
561949	-0.320764	-0.0947705	-0.589266	0.523849	1.14879	1.31209	0.93232	1.01137	0.0384936	0.0398673	0.0350907	0.0356443
562446	-0.0463616	0.0135422	-0.176073	0.0431867	1.0939	0.889758	0.678338	0.639119	0.0401501	0.0409397	0.0370554	0.0374186
565452	0.0729458	0.627162	-0.198599	-0.188652	1.00546	0.917978	0.848871	0.747269	0.0393935	0.0375747	0.0360774	0.0375963
566454	-0.148543	0.045075	-0.294472	0.14565	0.55124	0.685979	0.454319	0.380992	0.0396367	0.0382564	0.037667	0.0380663
567052	-0.294481	-0.099657	-0.387464	0.351094	0.889901	0.952885	0.752319	0.768309	0.0400448	0.0399717	0.036363	0.036814
567759	-0.439178	-0.346778	-0.41029	0.625387	0.944799	0.854747	0.715047	0.861528	0.0400961	0.0396587	0.0373151	0.0360677
567961	-0.390933	-0.361662	-0.363371	0.343392	0.915962	0.993014	0.761081	0.6368	0.039534	0.0391662	0.0367525	0.0375693
568963	-0.333056	-0.130618	-0.128129	0.226073	0.732212	0.698003	0.532672	0.4971	0.03918	0.0413715	0.038648	0.0387355
570243	-0.211911	-0.0923086	-0.352666	0.313952	0.91341	0.892184	0.772423	0.731407	0.0377882	0.0390207	0.037067	0.0376124
571144	0.0320638	-0.0547979	-0.358627	0.203953	0.809157	0.935823	0.750221	0.591528	0.0413149	0.041124	0.0372429	0.0385632
572045	-0.0727754	-0.0626363	-0.196698	0.16846	0.581341	0.818991	0.549748	0.521552	0.0405798	0.0402094	0.0385354	0.0380663
573249	-0.10282	-0.179733	-0.585759	0.419053	1.08077	1.18342	0.858557	0.837573	0.0393205	0.0382831	0.0349753	0.0362399
573451	-0.127528	0.0393524	-0.145726	0.167456	0.860753	0.714856	0.528222	0.462642	0.0411663	0.0419392	0.0393519	0.0385489
576255	-0.219876	0.0734727	-0.0638855	0.0525855	0.771388	0.628376	0.543486	0.464896	0.0388611	0.0405612	0.0393519	0.0392737
578057	-0.320902	-0.413753	-0.384809	0.474869	1.18612	1.15545	0.881168	0.830508	0.0392502	0.040025	0.036839	0.0366131
579665	-0.246362	-0.170017	-0.117136	0.21036	0.584732	0.594216	0.451399	0.435805	0.0378936	0.0384432	0.0381835	0.0368284
579867	-0.0336469	-0.0473171	-0.375204	0.238786	1.26819	0.952834	0.974141	0.876148	0.0410501	0.0406121	0.0381864	0.0380143
580044	-0.227434	0.180977	-0.169616	0.0869575	0.597544	0.835058	0.498138	0.471848	0.0397232	0.0397194	0.0385903	0.039175
580347	-0.142398	-0.0229974	-0.0694381	0.100989	0.531347	0.648177	0.379796	0.423284	0.0385584	0.0394549	0.0387143	0.0381363
580650	-0.229934	0.128085	-0.251364	0.187798	0.684611	0.730575	0.54747	0.532849	0.0386476	0.0401197	0.0386249	0.0381111
580751	-0.132572	0.183158	-0.0515824	0.0611942	0.7852	0.752358	0.488097	0.475976	0.0393394	0.0387271	0.0371997	0.0377111
581349	-0.047578	0.0339109	-0.0455103	0.0227125	0.387261	0.506401	0.325987	0.267558	0.0406933	0.0405054	0.0400962	0.0401869
581450	-0.209056	-0.116476	-0.0623344	0.156167	0.654388	0.697469	0.429833	0.471759	0.037999	0.0374219	0.0380565	0.0361951
583858	-0.161388	-0.0679658	-0.118989	0.159913	0.843073	0.682897	0.586629	0.56942	0.0410717	0.0410755	0.0397385	0.0399501
585256	-0.0325337	0.0735253	0.000717316	-0.0050243	0.482001	0.501579	0.357321	0.386647	0.0411149	0.0425894	0.0412907	0.041527
585862	-0.140159	0.318361	-0.560417	0.235454	1.2618	1.09022	0.741277	0.708795	0.0392259	0.037861	0.0337924	0.035246
586460	-0.351347	-0.191964	-0.724494	0.572723	1.30951	1.21077	1.24992	0.904677	0.0394529	0.0387853	0.0359014	0.035246
587664	-0.0267226	-0.0401583	-0.0353357	0.0209063	0.569171	0.647059	0.536164	0.565302	0.0391665	0.0377348	0.0375055	0.038339
588565	-0.125506	0.0949164	-0.455612	0.345795	1.22875	1.01466	0.776776	0.733816	0.039334	0.0391371	0.035108	0.0357448
589567	-0.191185	0.071025	-0.158521	0.166782	0.624185	0.740042	0.506347	0.407045	0.0391638	0.0398407	0.0394385	0.0384969
590047	-0.146625	-0.0838878	-0.221808	0.198837	0.740356	0.924442	0.616301	0.585481	0.0413122	0.0403526	0.0377392	0.0385112
592455	-0.34004	-0.0283141	-0.363018	0.350288	0.936497	0.738591	0.728315	0.743042	0.0390043	0.0394622	0.0364149	0.036701
594156	-0.347314	-0.147993	-0.164501	0.281612	0.841776	0.789012	0.607413	0.545036	0.0406933	0.0424001	0.0391961	0.0387552
597869	-0.357315	-0.0378335	-0.0220356	0.131253	0.821584	0.903194	0.644771	0.477967	0.0392854	0.0413594	0.039225	0.0396684
598568	-0.183307	-0.155946	-0.0989196	0.134897	0.7872	0.738199	0.495238	0.411648	0.0374477	0.0379508	0.0363197	0.0370329
599065	-0.595866	-0.563559	-0.582611	0.833434	1.30568	1.44623	0.945506	1.1423	0.0389881	0.0389115	0.0346031	0.0339489
599469	0.00752513	-0.128631	-0.241407	0.0725071	1.05586	1.1048	0.661902	0.676172	0.0397015	0.0395228	0.0365246	0.0360103
599671	-0.082965	-0.0136452	-0.190415	0.120424	0.555968	0.78819	0.455936	0.37424	0.0401961	0.041306	0.0381431	0.0390046
601127	-0.177763	-0.258341	-0.261188	0.224043	0.852329	0.791739	0.655868	0.63228	0.0414852	0.0404569	0.039424	0.0388521
604537	-0.0326839	0.234011	-0.286944	0.0471242	0.716528	0.804006	0.541548	0.444483	0.0396637	0.0375893	0.0370843	0.0376644
611938	-0.209747	-0.0440199	-0.216409	0.191598	0.475887	0.634114	0.454328	0.404785	0.040569	0.0424244	0.0386999	0.0382888
613538	-0.140659	-0.0378363	0.111187	-0.0275001	0.550939	0.523611	0.389546	0.319482	0.0370991	0.0366164	0.0372574	0.03732
614439	-0.148859	-0.0342363	-0.0948348	0.10169	0.614553	0.603447	0.39295	0.376053	0.0390286	0.0394015	0.0376065	0.03847
615441	-0.113123	0.178932	-0.100257	0.0781269	0.556654	0.56278	0.367902	0.306012	0.039488	0.0403938	0.0391557	0.0392719
615744	-0.811218	-0.391058	-0.691224	0.852623	1.35056	0.964513	0.988891	1.0274	0.0353776	0.0393627	0.035059	0.0336798
616645	-0.271843	-0.233649	-0.179374	0.0926512	1.19787	1.06996	0.873118	0.797665	0.0411473	0.0428296	0.0381258	0.0390746
617748	-0.476206	-0.5485	-0.47716	0.621155	1.03685	1.11888	0.806024	0.825749	0.0389286	0.0393894	0.0365621	0.0364086
618952	-0.105695	-0.0597806	-0.207825	0.186404	0.745765	0.853127	0.510099	0.538772	0.0418446	0.0410173	0.0377882	0.0386027
620434	-0.34347	-0.316829	-0.264812	0.300208	0.836999	0.863542	0.63214	0.621649	0.0401015	0.040714	0.0392596	0.0397581
622236	-0.538195	-0.0763142	-0.507805	0.575479	1.01756	1.12567	0.926544	1.01006	0.0383422	0.0403331	0.0359043	0.0353806
623844	-0.0602412	0.0281358	-0.408876	0.165024	1.05096	0.951106	0.949626	0.672952	0.0409339	0.0392438	0.0357947	0.0366005
626648	-0.584468	-0.250102	-0.582471	0.587349	1.19173	1.19094	1.01271	0.740747	0.0380747	0.0383195	0.0351917	0.0348262
627549	-0.451114	-0.151435	-0.164657	0.43134	0.900171	0.864304	0.646472	0.63148	0.0390503	0.038943	0.0369371	0.037442
627852	-0.33569	-0.146584	-0.463204	0.397622	1.01567	0.876887	0.612247	0.536659	0.0420175	0.0406679	0.0373814	0.0376375
628248	-0.180564	0.164477	-0.233024	0.101515	0.786685	0.717661	0.615168	0.485535	0.0413662	0.0403186	0.0378084	0.0395805
633847	-0.410521	-0.0219562	-0.304906	0.419202	1.07506	0.794445	0.706197	0.763572	0.0385071	0.0387586	0.0357139	0.0349895
634748	-0.0552036	-0.0764843	-0.181614	0.147925	0.617099	0.646488	0.384	0.420211	0.0388665	0.0390207	0.0374276	0.0375568
635245	-0.129562	0.0218272	0.0635373	0.0132866	0.578379	0.551683	0.437874	0.387332	0.041977	0.0427471	0.0412791	0.0411575
638049	0.0333423	0.087232	-0.0487122	-0.000643529	0.503431	0.447754	0.321306	0.273511	0.040242	0.0422667	0.0401713	0.0400774
645450	0.0182113	-0.0915041	-0.108523	0.123941	0.692847	0.76695	0.526713	0.493031	0.0421067	0.0411313	0.039274	0.0396307
645551	-0.432991	-0.162256	-0.559544	0.489919	0.992887	0.882002	0.916348	0.731658	0.0393124	0.0399765	0.0371016	0.0369773
647858	-0.241964	0.0687066	-0.350436	0.273596	0.789195	0.849337	0.674343	0.529312	0.0396502	0.039797	0.0379527	0.0383157
654350	-0.31938	-0.0930298	-0.247233	0.34366	0.827298	0.880363	0.607451	0.527887	0.0385746	0.0380818	0.0357398	0.0368122
654552	-0.627496	-0.309565	-0.211613	0.619547	1.17685	1.3154	1.05195	1.05505	0.0374693	0.0390643	0.0366111	0.0361251
654754	-0.190247	-0.0149317	-0.175599	0.202832	0.688652	0.678456	0.610686	0.431782	0.0408798	0.0392851	0.0381142	0.038504
656253	-0.308304	0.149167	-0.429623	0.282834	1.17053	1.08745	0.987408	0.919223	0.0396529	0.0412745	0.0368073	0.039358
656657	-0.0523087	0.0129097	-0.326928	0.187015	0.703668	0.680857	0.419813	0.457081	0.0413311	0.0408159	0.0375372	0.0383623
657659	-0.248293	-0.0439685	-0.221036	0.315162	0.751653	0.779682	0.73178	0.705605	0.0400231	0.0413594	0.038873	0.0389095
660951	-0.0112269	-0.00782954	-0.478334	0.325736	0.802661	0.730171	0.682323	0.544874	0.0398637	0.0400954	0.0362476	0.0367979
662551	-0.067466	0.176577	-0.140876	0.0525083	0.399327	0.583601	0.460543	0.380219	0.0409798	0.0409251	0.0393	0.0402748
663755	0.147024	-0.0559097	0.0960792	-0.0996121	0.964185	0.909996	0.52037	0.551133	0.0397015	0.0399013	0.037517	0.0370562
664757	-0.0963018	-0.0128039	-0.335972	0.121646	0.74227	0.716831	0.640694	0.513159	0.0412284	0.0425069	0.0376555	0.0396558
665254	-0.911811	-0.345664	-0.215682	0.578093	1.09163	1.00427	0.623938	0.696172	0.0344129	0.0397315	0.0365852	0.03488
667056	-0.091094	-0.0689077	-0.227114	0.218442	0.554271	0.577639	0.440973	0.431656	0.0401772	0.0392536	0.0366198	0.0375855
668361	-0.0199115	-0.160187	0.000641346	0.0775774	0.669745	0.638191	0.471507	0.400573	0.0395043	0.0405612	0.039173	0.0388503
671855	-0.315032	0.0585882	-0.148972	0.118465	0.853732	0.868294	0.697453	0.724697	0.0385395	0.0398237	0.037266	0.036527
672756	-0.108239	-0.192547	-0.308365	0.235287	0.753631	0.759538	0.589613	0.580748	0.0396718	0.0397072	0.0382498	0.0377344
673455	0.13765	0.0901566	-0.530042	0.254473	0.898156	0.916669	0.645657	0.607732	0.0407014	0.0400833	0.0351167	0.0379102
675661	-0.33732	-0.0617024	-0.218272	0.260007	0.85303	0.98246	0.772887	0.704528	0.0393908	0.040059	0.0377074	0.0370832
677766	-0.146003	-0.225714	-0.457863	0.345317	0.935138	0.907655	0.813152	0.589757	0.0403988	0.0401997	0.0365736	0.0364247
677968	0.0672179	0.0477692	-0.389386	0.255637	0.656936	0.738088	0.582098	0.51376	0.0390935	0.0368372	0.0343752	0.0364534
679568	-0.369963	-0.191683	-0.484145	0.401635	1.23641	0.977341	0.998469	0.784371	0.0393313	0.0405054	0.0374334	0.0372554
679770	-0.2772	-0.0166332	-0.381425	0.396049	1.09736	0.889155	0.741257	0.707173	0.0390178	0.0408062	0.0383825	0.0362435
680250	-0.262489	-0.16481	-0.246304	0.315277	0.708094	0.640017	0.514474	0.464445	0.041904	0.0407747	0.039476	0.0385525
680452	-0.300654	0.256526	-0.329733	0.1729	0.756189	0.79746	0.543684	0.460927	0.0381368	0.0384796	0.0384431	0.0380771
680957	-0.23094	-0.0577541	-0.105625	0.17833	0.598961	0.574261	0.37317	0.400755	0.0382557	0.0399426	0.0373381	0.0368481
683256	0.0823582	-0.369227	-0.624706	0.413338	1.30886	1.27192	0.834986	0.874044	0.0395637	0.0397849	0.0358899	0.0361646
685058	-0.340996	-0.0208871	-0.029683	0.214984	0.676709	0.690792	0.473195	0.45008	0.0400826	0.0401682	0.038195	0.0376429
686969	-0.330369	0.0404801	-0.219686	0.196963	0.747793	0.807685	0.526406	0.56569	0.0384044	0.0393336	0.0373785	0.037128
687163	-0.121627	0.00231831	-0.214533	0.179545	0.744841	0.738213	0.529924	0.473697	0.0410176	0.0418276	0.0376844	0.0380735
690152	0.0436717	-0.25047	-0.440665	0.38564	0.962466	1.10966	0.749959	0.74302	0.0397421	0.0373806	0.0351109	0.0359655
692964	-0.0256835	0.265372	-0.138924	0.150323	0.524815	0.693605	0.426618	0.407839	0.0392313	0.0402701	0.0364986	0.0378277
693764	-0.325411	-0.160472	-0.12228	0.276565	0.725555	0.651394	0.707051	0.534458	0.0409609	0.0406558	0.0391298	0.0382941
694362	-0.054455	0.137154	-0.0387171	-0.0450533	0.485767	0.443714	0.351701	0.33513	0.0406285	0.0401172	0.038798	0.0392665
695768	0.0722011	-0.0864107	-0.00878469	-0.000870564	0.56933	0.565108	0.384889	0.381385	0.03928	0.0415001	0.038974	0.0393526
698168	-0.17824	0.100542	-0.0440624	0.0984776	0.403365	0.468654	0.310662	0.251027	0.0402339	0.0412987	0.0401309	0.0394011
700634	-0.0926565	0.0255775	-0.20634	0.0992699	0.840711	0.798628	0.594046	0.560619	0.0378882	0.0401148	0.037442	0.0375927
702133	-0.124878	0.267325	-0.00439318	-0.0656481	0.889399	0.88401	0.665989	0.612091	0.0401853	0.0390595	0.0368708	0.0379443
704238	-0.107713	0.10558	-0.245234	0.0157013	0.93303	0.814613	0.719004	0.698304	0.0391611	0.0395325	0.0357745	0.0368051
705341	-0.222039	-0.14886	-0.354468	0.360254	0.811062	0.889584	0.637539	0.515256	0.0391935	0.0374292	0.0350301	0.035969
707749	-0.249021	-0.13499	-0.107809	0.183502	0.458404	0.613586	0.315541	0.392645	0.0418959	0.0421672	0.0415301	0.0406587
709551	-0.147636	-0.0356	-0.399963	0.321828	0.877847	0.805774	0.696228	0.579523	0.0389908	0.0393627	0.0344445	0.0357017
713239	-0.15293	-0.157035	-0.0725859	0.155549	0.427638	0.429272	0.312842	0.306824	0.0396718	0.0397194	0.0400443	0.0394854
715041	-0.199994	-0.0363461	-0.0959677	0.128601	0.772139	0.869981	0.690297	0.722374	0.0393989	0.0402773	0.0389999	0.0381847
715647	-0.0379537	-0.0534926	-0.263453	0.224578	0.734342	0.692446	0.495199	0.482075	0.0386719	0.0396344	0.0361524	0.0369719
715950	0.195728	0.143046	-0.367882	0.0723807	1.05614	0.807959	0.790142	0.642491	0.0382368	0.0394307	0.0360947	0.0366633
720337	-0.165385	-0.0273478	-0.147249	0.177959	0.640379	0.604834	0.489586	0.519967	0.040315	0.0399523	0.0380738	0.0391266
723141	-0.229306	-0.0605247	-0.186275	0.146674	0.938398	0.955022	0.873534	0.658576	0.0384719	0.0404229	0.0373035	0.037964
724446	-0.257437	-0.136059	-0.356799	0.249443	0.744382	0.713554	0.713086	0.655086	0.0400502	0.0410561	0.0385931	0.0375945
725751	-0.182912	-0.194452	-0.292458	0.278262	0.797205	0.823086	0.543331	0.572364	0.0408231	0.0401002	0.0370093	0.0380017
727553	0.0630246	0.125437	-0.488788	0.0730378	1.16412	1.17573	0.818831	0.792651	0.0399312	0.0406024	0.0345281	0.0364176
727654	-0.338959	-0.0289457	-0.384066	0.320438	1.06147	1.01046	0.813552	0.699051	0.0386827	0.0400784	0.0376411	0.0385058
728454	-0.470388	-0.259921	-0.220205	0.439609	1.01484	0.872923	0.94005	0.835675	0.0388638	0.0392123	0.0370987	0.0364624
729254	-0.147463	0.334077	-0.185298	0.0862432	0.5656	0.712855	0.44129	0.433576	0.0402393	0.038994	0.0350878	0.0379838
729557	-0.0739192	-0.0257617	-0.0874239	0.075881	0.587034	0.459288	0.343359	0.319707	0.0404285	0.0405442	0.0402318	0.0400541
731140	-0.216688	-0.0999002	-0.396448	0.395934	1.13666	0.833024	0.855917	0.706808	0.0403609	0.0412284	0.0380536	0.0369845
732243	-0.26038	0.263012	-0.180408	-0.0476369	0.725981	0.852898	0.610517	0.577055	0.0395745	0.0399353	0.0392134	0.0394082
734045	-0.305486	0.0131189	-0.315242	0.311065	0.733664	0.729403	0.581691	0.621335	0.0400339	0.0401148	0.0381517	0.0392037
735148	-0.0638918	-0.142603	-0.342317	0.269962	0.632812	0.95719	0.596694	0.643946	0.0425283	0.0412599	0.0368679	0.0383982
737960	-0.0326125	-0.0655417	-0.284934	0.192009	0.662691	0.678115	0.549947	0.49692	0.0415743	0.0408256	0.0375286	0.0382008
742549	-0.177546	0.0293254	-0.0623558	0.100979	0.484815	0.561031	0.343848	0.287535	0.0422608	0.0417063	0.0410368	0.0410534
744553	-0.133756	-0.0830947	-0.250919	0.214903	0.717273	0.672192	0.406129	0.455721	0.0419121	0.0411726	0.0381142	0.0372877
748258	-0.355904	-0.231121	-0.262661	0.368424	1.00665	0.878392	0.780759	0.699297	0.039607	0.0407043	0.0372603	0.0379748
748662	-0.15927	0.0179305	-0.544739	0.36175	0.910056	0.953852	0.897105	0.843339	0.038353	0.0388411	0.0363544	0.0377631
749058	-0.290864	-0.13283	-0.597051	0.47991	1.08804	1.08478	0.777336	0.770281	0.0393556	0.0403841	0.0359447	0.0370114
749361	-0.0170688	-0.0859299	-0.158733	0.0613561	0.731496	0.809741	0.571308	0.479824	0.0404907	0.0413569	0.0392625	0.0378707
751348	-0.00689398	0.00539458	-0.209267	0.163226	0.666915	0.744585	0.587021	0.521284	0.0409879	0.0411992	0.0383595	0.0396199
753150	-0.22678	-0.253354	-0.283785	0.432618	0.914036	1.03346	0.828322	0.833482	0.0383017	0.0404981	0.0372603	0.0369683
753251	-0.260855	-0.128397	-0.375215	0.383256	0.658748	0.91508	0.692252	0.729514	0.038426	0.0394355	0.0354311	0.035133
756055	-0.0163767	-0.0908193	-0.109948	0.101233	0.581518	0.6579	0.480977	0.422272	0.0405339	0.0400202	0.038547	0.0388557
757764	-0.342514	-0.0267814	-0.163529	0.202232	0.74787	0.607319	0.444162	0.354663	0.0409636	0.0416262	0.0394587	0.039132
759869	-0.153616	-0.140578	-0.169221	0.282092	0.602858	0.600669	0.428526	0.394486	0.0407393	0.0413885	0.0389682	0.0391804
760551	-0.134844	-0.108955	0.0628398	-0.00642676	0.880281	0.709921	0.462708	0.369507	0.0355668	0.0349885	0.0339973	0.0349859
761957	0.00987242	0.156408	-0.0723847	0.0317928	0.841024	0.891376	0.65516	0.581277	0.0402204	0.0416869	0.0391875	0.0394136
763557	-0.0241476	-0.0204677	-0.366143	0.245488	0.822593	0.743183	0.647333	0.488784	0.0431607	0.0423638	0.0395741	0.040682
765056	-0.155421	-0.049465	-0.155394	0.215037	0.679112	0.845096	0.485153	0.491727	0.0398394	0.0401852	0.0375747	0.0385184
765864	-0.334707	-0.270346	-0.479471	0.39789	0.890822	1.01962	0.954109	0.825941	0.0386287	0.0384263	0.0345252	0.0361467
767464	-0.147871	-0.00525386	-0.197733	0.144909	0.940285	0.992657	0.730446	0.790225	0.0393367	0.0393385	0.0367006	0.0369271
769064	-0.246735	-0.0946061	-0.125307	0.102423	0.835359	0.745139	0.509169	0.437413	0.0403258	0.0416384	0.0393202	0.0387534
770352	-0.307404	-0.298399	-0.522654	0.394688	1.0685	1.14346	0.80165	0.667261	0.03858	0.0400614	0.0372112	0.0378797
771354	-0.353831	-0.0827256	-0.448669	0.462702	1.3039	1.11321	0.994175	0.907707	0.0373991	0.039074	0.034984	0.0357448
773257	-0.257293	-0.0102069	-0.329757	0.278827	0.885446	0.630536	0.642625	0.5481	0.039834	0.0415122	0.0372949	0.0382296
774663	-0.0521874	-0.0227683	-0.352005	0.261774	0.974432	0.98948	0.899746	0.713684	0.0408041	0.0411046	0.0375084	0.0383282
779370	-0.122202	0.0767774	-0.142626	0.0465313	0.519084	0.613379	0.449707	0.363012	0.0407014	0.0406461	0.0391644	0.0386117
782561	-0.235299	-0.109408	-0.285169	0.272134	0.905123	0.697285	0.611003	0.503676	0.0397313	0.0397218	0.0379152	0.0382242
783462	-0.203796	-0.012991	-0.347204	0.218747	0.942005	0.719772	0.8289	0.656428	0.0406609	0.0414249	0.0383739	0.0396809
784565	-0.0655656	0.051007	-0.163527	0.0781626	0.822404	0.742856	0.529812	0.494954	0.0407123	0.0395423	0.0369746	0.0375335
788674	0.177694	-0.0214192	-0.288734	0.0719684	0.985603	0.963306	0.711849	0.799588	0.039053	0.0394767	0.0371535	0.0366669
788876	-0.0917715	0.0147088	0.0653525	-0.0167801	0.742087	0.725826	0.668369	0.558018	0.0404258	0.0399741	0.0384633	0.038043
789373	-0.120453	-0.116113	-0.129701	0.0947554	0.654664	0.717287	0.452456	0.418084	0.039334	0.0393021	0.0378517	0.037973
792564	0.287156	0.138651	-0.126327	-0.148333	0.77211	0.673017	0.563792	0.521181	0.0410338	0.041403	0.0379613	0.0378959
792766	-0.258941	-0.10525	-0.0861968	0.204005	0.596835	0.664884	0.598334	0.377205	0.0412473	0.0411701	0.038648	0.0382565
792867	-0.180062	-0.198635	-0.342578	0.389284	0.995274	1.00022	0.761977	0.657442	0.0405231	0.0411386	0.0375228	0.0385686
793465	-0.275401	-0.0470607	-0.639069	0.505561	1.1683	1.16797	0.943389	0.813996	0.0405717	0.0405976	0.036588	0.0366938
800941	-0.0997068	-0.0349681	-0.251714	0.18223	0.815301	0.689515	0.657193	0.52412	0.0405285	0.0412914	0.0377478	0.0382242
802844	-0.101328	-0.0796358	-0.124104	0.174266	0.495188	0.55609	0.403012	0.308045	0.0414149	0.041141	0.0405405	0.0399985
803240	0.0364085	-0.116299	-0.40469	0.246872	0.830289	0.748634	0.673359	0.585245	0.0416122	0.0402313	0.0358754	0.0363135
804646	-0.0295231	0.146469	-0.0869325	0.0060237	0.376218	0.478784	0.328483	0.302277	0.0379963	0.0396902	0.0380248	0.0382134
809252	-0.649025	-0.164575	-0.683581	0.850669	0.877604	0.62909	0.867627	0.968563	0.0342588	0.037713	0.0326817	0.0316687
810843	-0.030904	0.159898	-0.229699	0.13347	0.618204	0.628358	0.505094	0.445982	0.039934	0.0401876	0.0377767	0.0381542
812746	-0.244901	0.177516	-0.17681	0.140737	0.604404	0.559828	0.542541	0.41029	0.0413041	0.0411434	0.0398799	0.0392898
814548	-0.245285	-0.119958	-0.138917	0.218679	0.746969	0.803637	0.612599	0.625772	0.0409933	0.0422061	0.0383912	0.0392737
814649	-0.228462	0.0771836	-0.356966	0.202501	0.843097	0.647861	0.616043	0.443024	0.040042	0.0411701	0.0369198	0.0391696
815247	-0.000583418	-0.0755609	-0.198721	0.142258	0.528404	0.506578	0.395556	0.320374	0.0417068	0.0422546	0.0403876	0.0405242
816653	-0.313687	-0.0694796	-0.0501136	0.231283	0.921906	0.947502	0.842378	0.626017	0.0401556	0.0403768	0.0388788	0.0385704
818455	0.114909	-0.104401	-0.583998	0.131814	0.94175	0.947798	0.734456	0.666444	0.040642	0.0409858	0.0371852	0.0374599
818859	-0.427876	-0.254656	-0.148802	0.317271	0.851557	0.821015	0.56754	0.472814	0.0382395	0.0397921	0.0381113	0.0377649
820745	-0.198479	-0.189529	-0.0764144	0.113336	0.630725	0.600967	0.407789	0.352938	0.0415203	0.0416117	0.0399433	0.0396863
825048	-0.197663	-0.0256167	-0.252376	0.229091	1.11387	1.05297	0.734158	0.778694	0.0384936	0.0407043	0.0365765	0.0379551
825553	-0.0796543	-0.213853	0.0536264	0.0533829	0.510932	0.568437	0.496303	0.309602	0.0407825	0.0399741	0.0384893	0.0386422
825654	-0.406009	-0.319176	0.279327	0.149795	0.814367	0.895139	0.667205	0.519131	0.0385503	0.038681	0.0378575	0.0370544
826353	-0.289697	-0.284594	-0.39489	0.491316	1.07416	0.877215	0.796463	0.837175	0.0387746	0.0371259	0.0366948	0.0364947
826454	-0.0740411	0.0182871	-0.247867	0.183166	0.979697	0.93168	0.821808	0.648089	0.0391827	0.0409955	0.0351859	0.0373828
827052	-0.415763	-0.092241	-0.599006	0.448707	0.973554	1.15484	1.06779	0.893418	0.0388232	0.0401002	0.0351599	0.0361449
828862	-0.00993039	0.308295	-0.471462	0.121474	1.01522	1.0761	0.591863	0.744516	0.0374369	0.0370725	0.0336193	0.0353465
832651	-0.0315092	-0.0149887	-0.0903248	0.0942354	0.649891	0.764885	0.392381	0.395002	0.0431363	0.0421333	0.0414032	0.0415216
833148	-0.0648	0.253729	-0.193886	0.11033	0.784218	0.581361	0.537147	0.532217	0.0401934	0.0376912	0.0371737	0.0388898
833249	-0.169243	0.00402323	-0.238842	0.205968	0.779591	0.794714	0.588908	0.559521	0.0402123	0.0399474	0.0383046	0.0392629
835657	-0.266611	-0.104126	-0.00560449	0.12428	0.642106	0.505971	0.429929	0.387471	0.0398204	0.0404957	0.0386105	0.0380771
837560	-0.114564	-0.0275508	-0.0103104	0.0485655	0.491943	0.493835	0.35651	0.306904	0.0420121	0.0414249	0.0401193	0.0392019
837964	-0.344426	0.0449387	-0.221981	0.279086	1.39407	1.13055	0.79872	0.912181	0.0394989	0.0402846	0.0361726	0.0363279
841349	-0.262209	-0.0174606	-0.181125	0.232805	0.754331	0.741814	0.524796	0.533773	0.0383584	0.0392827	0.0377305	0.0374258
843151	-0.109935	0.0407851	-0.0849656	0.112659	0.592011	0.837347	0.644397	0.361284	0.0409744	0.0394865	0.0398626	0.0396182
844961	-0.193995	0.00452733	-0.261043	0.215013	0.898464	0.710489	0.738354	0.643263	0.0383476	0.0394622	0.0373035	0.0371119
845458	0.159112	-0.0694968	-0.275181	0.111769	0.807391	0.801192	0.649828	0.503224	0.0400096	0.0391832	0.0367611	0.0371746
849264	-0.177063	-0.11407	-0.0606407	0.181185	0.480862	0.56749	0.39303	0.363698	0.0403988	0.0395908	0.0387374	0.0384771
849971	-0.350266	-0.0951504	-0.489084	0.43939	1.01154	0.849419	0.780272	0.734146	0.038907	0.0395689	0.0358466	0.0357914
852455	-0.243441	-0.0511052	-0.285222	0.100014	1.04936	1.20897	0.708048	0.669425	0.0385692	0.0382346	0.0356417	0.0361449
856766	-0.562967	-0.311827	-0.293172	0.518258	1.0584	0.945788	0.813692	0.725832	0.0372856	0.0390328	0.0375199	0.0353609
856968	0.00275001	-0.137219	-0.0609215	0.110998	0.400161	0.473589	0.259708	0.305527	0.0397529	0.0399523	0.0387807	0.0392647
857263	-0.16473	-0.351791	-0.31208	0.31838	0.809695	0.791939	0.559262	0.586877	0.0412203	0.0412162	0.0382671	0.0375604
859671	-0.3069	-0.300595	-0.0803734	0.295876	0.847101	0.940791	0.687775	0.711499	0.0404988	0.0396781	0.0398683	0.0400774
861456	-0.0746638	0.0778832	0.0061291	-0.0445635	0.532577	0.532995	0.396758	0.34096	0.0394745	0.0392463	0.0381864	0.038827
865363	-0.2647	-0.061097	-0.428505	0.300535	0.91141	0.742484	0.702435	0.718739	0.0396259	0.0411022	0.0381315	0.0383408
867468	-0.0314796	0.0428668	-0.256765	0.0927373	0.509497	0.676198	0.389145	0.346703	0.0409501	0.0397339	0.0390865	0.0398729
869472	-0.314482	-0.0794478	-0.173718	0.242953	0.766281	0.757935	0.479264	0.513906	0.0379314	0.0384238	0.037116	0.0369773
870861	-0.392811	-0.378417	-0.417403	0.557776	1.17953	1.15733	0.921905	1.16846	0.0370207	0.0385791	0.0322691	0.0341355
871762	-0.123615	-0.135141	-0.463306	0.380293	0.99237	0.766696	0.670711	0.710077	0.041596	0.0405127	0.0374593	0.0372285
871964	-0.146735	-0.312863	-0.305401	0.0642038	1.00583	1.24055	1.05697	0.8516	0.0380855	0.0389333	0.0352955	0.0355474
872158	-0.248506	-0.368331	-0.630019	0.395741	0.958836	1.27373	0.986084	0.812141	0.0385989	0.0392026	0.0329673	0.0354775
872562	-0.269529	0.114214	-0.195844	0.134418	1.02213	0.894103	0.774825	0.60302	0.0382665	0.0398358	0.037768	0.0367961
872764	-0.197912	0.147972	-0.239317	0.0893911	1.0785	1.10594	0.870863	0.768922	0.0392205	0.0406898	0.0374074	0.038043
873968	-0.158153	0.109928	-0.178238	0.169894	0.879368	0.782585	0.716066	0.647216	0.0399502	0.0407795	0.0383277	0.0378044
877168	-0.135161	-0.0352585	-0.0725317	0.091403	0.700034	0.499206	0.413549	0.403316	0.0388962	0.0385088	0.0373151	0.0374043
877269	-0.225405	0.0705998	-0.245934	0.188958	0.725846	0.772117	0.584895	0.42046	0.040569	0.0403501	0.0374189	0.0389902
878776	-0.18419	-0.0954828	-0.328661	0.257466	0.52147	0.644347	0.511368	0.405881	0.0400529	0.0401294	0.036914	0.0377595
878877	-0.381441	-0.195827	-0.149607	0.307862	1.15279	0.98892	0.740426	0.825829	0.040715	0.0405442	0.0377507	0.0380484
880157	-0.151788	-0.0664991	-0.294321	0.247785	0.867181	0.699918	0.724159	0.652278	0.0416743	0.0412745	0.0398106	0.0392863
882161	-0.126424	0.106629	-0.266073	0.165519	0.891312	0.903866	0.578745	0.748768	0.0396853	0.0398843	0.038596	0.0389328
884064	-0.560555	-0.38631	-0.101347	0.330774	1.27379	1.17181	0.854803	0.850972	0.0366316	0.0368833	0.0348137	0.0364355
885975	-0.270996	-0.131382	-0.144396	0.203663	0.542149	0.543486	0.387735	0.316608	0.0369288	0.0388605	0.0388182	0.0382224
886674	-0.608043	-0.605849	-0.914082	0.623593	1.54146	1.30037	1.17972	1.02138	0.0382341	0.0382977	0.0352523	0.0347742
887373	0.0649268	-0.350543	-0.017393	0.142346	0.875086	0.875534	0.713112	0.617223	0.0375477	0.0368057	0.0352782	0.0358309
888678	-0.158143	-0.106147	0.0521845	0.163032	0.564101	0.694289	0.442946	0.404781	0.0395745	0.0398601	0.0385528	0.0395607
889579	-0.399786	0.0300175	-0.231513	0.380042	0.771195	0.653176	0.585069	0.513578	0.0379504	0.0400566	0.0373468	0.0371083
891667	-0.348814	-0.332591	-0.103916	0.125546	1.11601	1.06629	0.839392	0.749219	0.0373639	0.0396805	0.03709	0.0376555
894067	-0.203135	-0.29535	-0.010431	0.105851	0.585257	0.582801	0.452678	0.364778	0.0399907	0.0395568	0.039776	0.0390333
894673	-0.22738	-0.114352	-0.288773	0.236891	0.8593	0.86823	0.766958	0.57624	0.039761	0.0406582	0.0376584	0.0383139
894774	-0.258734	-0.0600266	-0.606474	0.415056	0.961408	0.954396	1.03257	0.808145	0.0400799	0.0398067	0.0358581	0.0371621
896778	-0.219591	-0.0612264	-0.178699	0.218241	0.648474	0.745264	0.448265	0.481319	0.0391881	0.0389163	0.0375055	0.037424
896879	-0.439793	-0.1049	-0.584537	0.465494	1.13072	1.03804	0.935571	0.949039	0.0396016	0.0398261	0.0356591	0.035865
898176	-0.129875	-0.0855189	-0.217309	0.224212	0.647889	0.535794	0.368173	0.353082	0.0390448	0.0380066	0.0347878	0.0362794
899885	-0.265206	0.316257	0.272474	-0.452374	1.01551	0.875179	0.847889	0.661424	0.0384773	0.0382589	0.0330452	0.0349949
901038	-0.239847	0.0300571	-0.0937367	0.144262	0.718643	0.723894	0.497843	0.417584	0.0398096	0.0399838	0.0375661	0.0380986
901139	-0.199694	0.106425	-0.19271	0.159919	0.603244	0.760316	0.4735	0.421034	0.0418284	0.0421211	0.0399549	0.0405672
901442	-0.236607	0.0088182	-0.0907928	0.125706	0.826161	0.909989	0.530789	0.538997	0.0426472	0.0429654	0.0406646	0.0407018
902242	0.140325	-0.11279	-0.497606	0.276275	0.979377	0.842808	0.88081	0.716488	0.0405285	0.0406073	0.0371218	0.0380717
904044	-0.21158	-0.437568	-0.641053	0.799375	0.907013	1.26411	0.878644	0.949649	0.0395259	0.0398407	0.0366832	0.0365378
905147	-0.0425114	0.0406792	-0.220411	0.0602736	0.698391	0.605493	0.517733	0.426765	0.0387422	0.0405636	0.0364669	0.0372805
907656	-0.241982	0.175511	-0.401664	0.359921	0.708591	0.719895	0.462228	0.400883	0.0396583	0.0390473	0.0349609	0.0360265
908860	-0.174263	-0.200458	-0.189846	0.259404	0.792132	0.79836	0.573259	0.530959	0.0386422	0.0398819	0.0372199	0.0377757
910241	-0.260527	-0.0255971	-0.26645	0.222432	0.90579	0.900493	0.566615	0.544168	0.0392989	0.0401827	0.0374478	0.0383372
910443	-0.238248	-0.140499	-0.274258	0.295698	0.860125	0.893665	0.619002	0.501345	0.0394259	0.0390764	0.0372199	0.0375658
911849	-0.269872	-0.321726	-0.129051	0.271387	0.967973	0.97616	0.917387	0.682551	0.0400745	0.0384554	0.0374968	0.0363853
912447	-0.270985	-0.117016	-0.567432	0.393993	0.890937	0.969901	0.981161	0.724586	0.0411446	0.0409712	0.0374334	0.0378941
917255	-0.510738	-0.333593	-0.478336	0.442301	1.0997	1.17348	0.939714	0.900235	0.038299	0.0378003	0.0354283	0.0357484
917558	-0.120645	-0.0846713	-0.231103	0.110233	0.766719	0.846544	0.629238	0.655933	0.0404339	0.0404593	0.0362361	0.0380627
919966	-0.376552	-0.11479	0.177226	0.00469841	1.10684	1.08842	0.719545	0.695868	0.0399556	0.0401585	0.0379296	0.0375801
922854	-0.236917	-0.0418289	-0.228128	0.246429	0.773062	0.864447	0.587368	0.7398	0.0374585	0.0403453	0.0374824	0.0369683
923755	-0.0816185	-0.048456	-0.284644	0.3275	0.660878	0.834254	0.409428	0.4564	0.0401501	0.0382176	0.0348599	0.0374778
926862	-0.146834	0.0819936	0.185648	-0.102387	0.676902	0.610127	0.508318	0.385014	0.0401366	0.0412914	0.0379296	0.037851
927359	-0.263901	-0.130078	-0.30193	0.337243	0.702054	0.88577	0.548229	0.520196	0.039815	0.0407626	0.03827	0.0382511
930449	-0.16892	0.139261	-0.226613	0.155071	0.754099	0.739604	0.547716	0.432369	0.0390421	0.0396369	0.0376526	0.0384861
932554	-0.181675	0.134428	-0.123112	0.140294	0.875392	0.902203	0.436372	0.520193	0.039461	0.0384675	0.0370468	0.0368445
933253	-0.290002	-0.158514	-0.123778	0.246892	0.746136	0.792661	0.53621	0.53174	0.0398475	0.0398989	0.0377219	0.0377577
937160	-0.0625588	0.00211728	-0.00626817	0.107749	0.703336	0.7501	0.665138	0.454801	0.0407906	0.0389066	0.0389711	0.0384628
942658	-0.139154	-0.127741	-0.229459	0.209732	0.780224	0.736156	0.454612	0.408074	0.0395367	0.0411968	0.0364611	0.0371011
943862	-0.0122432	-0.106712	-0.155549	0.122666	0.449401	0.379091	0.359527	0.208697	0.0412554	0.0415801	0.0405607	0.039053
951457	-0.179282	0.0911293	-0.242479	0.255919	0.626142	0.618223	0.477128	0.423377	0.0403474	0.0398067	0.0381258	0.0380896
952863	-0.120601	0.0463281	-0.0319862	0.0646078	0.62448	0.708133	0.407314	0.408826	0.039834	0.0386373	0.0385701	0.0388359
955465	-0.0588659	-0.352386	-0.454259	0.259764	1.07737	1.06487	0.9357	0.683289	0.0404123	0.0405321	0.0376872	0.0378492
957974	-0.190371	-0.124136	-0.362343	0.300708	1.06772	1.05424	0.918984	0.811375	0.0392097	0.0391395	0.0363255	0.0361682
958976	-0.189432	-0.150306	-0.110012	0.185571	0.759077	0.805385	0.500521	0.6105	0.0396448	0.039945	0.0384835	0.0379335
959574	-0.417413	-0.342755	-0.493487	0.534538	0.826452	1.05846	0.986747	0.832491	0.03918	0.0388533	0.0361697	0.0355618
962058	-0.232312	-0.143639	-0.0832695	0.198264	0.498758	0.552364	0.369366	0.394905	0.0386422	0.0425772	0.0395625	0.0388772
965367	-0.217905	-0.0245848	-0.297524	0.249044	0.778786	0.693349	0.700265	0.538079	0.0398367	0.041141	0.0380392	0.0376806
965771	-0.178034	0.168273	0.107279	-0.0785956	0.521278	0.60139	0.41425	0.340792	0.0395637	0.0388921	0.0386682	0.0394926
966975	-0.193275	-0.0821286	-0.189833	0.145253	0.793605	0.76078	0.735913	0.533146	0.0365478	0.0371647	0.0367554	0.0366759
969476	-0.252654	0.235812	-0.121044	0.175855	0.809642	0.809447	0.559248	0.490104	0.0379233	0.0370143	0.0370208	0.0360372
970764	0.00584727	-0.0966736	0.00663865	0.0388499	0.774695	0.741326	0.373148	0.406341	0.0389719	0.0383583	0.0359793	0.0355995
971160	-0.135797	0.0951184	-0.326796	0.192526	0.80421	1.04271	0.767733	0.582205	0.0397042	0.0411459	0.0382989	0.0380717
978578	-0.191235	0.255343	-0.0875499	0.0220753	0.525717	0.619451	0.432398	0.342543	0.0381449	0.0357382	0.0365505	0.0377667
979984	-0.406916	-0.0231368	0.0130699	0.182571	0.967278	0.734325	0.458859	0.599498	0.0380071	0.0390813	0.0374709	0.0376214
983773	-0.38157	-0.253892	-0.475389	0.404338	0.892034	0.884533	0.862988	0.691275	0.0395637	0.0405054	0.0367583	0.0364732
984472	-0.205101	0.122172	-0.222263	0.132736	0.784263	0.638545	0.635408	0.526411	0.0395502	0.0396223	0.0380911	0.0376393
987074	-0.328643	0.0449717	-0.159345	0.264121	0.785223	0.771947	0.633428	0.589015	0.0402177	0.040452	0.0382873	0.0387714
987983	0.180106	0.0207199	-0.279863	0.110944	0.996543	0.819478	0.702809	0.549118	0.0382557	0.0395956	0.0350186	0.0352102
989987	-0.179012	-0.1131	-0.173133	0.235657	0.705058	0.654472	0.594997	0.561948	0.0401637	0.0408305	0.0390461	0.0392306
990366	-0.178029	-0.167089	-0.321772	0.309431	0.824755	0.712738	0.571947	0.479297	0.0407501	0.0401391	0.0367698	0.0377344
991267	-0.360269	-0.477739	-0.627454	0.633411	0.958069	0.812191	0.702411	0.703422	0.0392286	0.0385015	0.0351224	0.0361574
992673	-0.367471	-0.184325	-0.0723063	0.242725	0.634966	0.559779	0.39113	0.455626	0.0374855	0.0398358	0.0376267	0.0377721
992774	-0.253725	-0.144257	-0.176908	0.218284	0.526698	0.657721	0.282491	0.387557	0.0401988	0.0398382	0.0377478	0.0376321
993675	-0.166747	-0.271782	-0.364723	0.360187	0.787335	0.901083	0.650603	0.606167	0.0414149	0.0419659	0.0380767	0.0387301
994273	-0.090532	0.210285	-0.211374	0.0816419	0.679256	0.758265	0.539156	0.563451	0.0395772	0.0406364	0.0373093	0.0377864
996782	-0.270114	0.240924	-0.110836	-0.0359362	0.903999	1.0641	0.757754	0.639233	0.0395475	0.0400566	0.0369227	0.0367548
Mean	-0.188886	-0.0504465	-0.230828	0.21456	0.793262	0.793957	0.613627	0.563484	0.0397118	0.0400179	0.0376192	0.0378888
SD	0.173439	0.158571	0.172143	0.163792	0.214286	0.20077	0.182892	0.180292	0.00131921	0.00124312	0.0015822	0.00143093

## Sheet: figure3-B
subID	Cluster 1-1	Cluster 1-2	Cluster 1-3	Cluster 1-4	Cluster 2-2	Cluster 2-3	Cluster 2-4	Cluster 3-3	Cluster 3-4	Cluster 4-4			R_V1	R_MST	R_V6	R_V2	R_V3	R_V4	R_V8	R_4	R_3b	R_FEF	R_PEF	R_55b	R_V3A	R_RSC	R_POS2	R_V7	R_IPS1	R_FFC	R_V3B	R_LO1	R_LO2	R_PIT	R_MT	R_A1	R_PSL	R_SFL	R_PCV	R_STV	R_7Pm	R_7m	R_POS1	R_23d	R_v23ab	R_d23ab	R_31pv	R_5m	R_5mv
100206	0.552954	0.312801	-0.0818177	-0.315454	0.930046	0.129153	-0.49867	0.485064	-0.241257	0.539465		R_V1	1	0.0477627	0.304021	0.651792	0.494886	0.258547	0.253798	-0.0549266	-0.0335313	0.0822561	0.00856925	-0.0151293	0.4309	0.0730001	0.054196	0.288067	0.0614014	0.0426087	0.231959	0.1581	0.101415	0.121774	0.0450737	0.0373342	-0.0367609	-0.0210765	-0.0416466	-0.0802518	-0.0855224	-0.153533	0.113878	-0.0383194	-0.123863	-0.107816	-0.119406	0.0141212	0.0981485
100307	0.878022	0.275439	0.0580006	-0.416642	0.654404	0.0394968	-0.30926	0.50698	-0.225526	0.473564		R_MST	0.0477627	1	0.175055	0.178134	0.248539	0.282225	0.220396	0.144668	0.157468	0.141973	0.0402109	0.0135846	0.256868	-0.108486	-0.0935302	0.320442	0.182926	0.25448	0.274231	0.314817	0.324892	0.252602	0.524307	0.0164852	0.0758321	-0.0275902	-0.0856524	0.0897335	-0.114026	-0.0986441	-0.0674914	-0.119034	-0.0865721	-0.121816	-0.130723	0.110447	0.0641555
100408	0.812333	0.193194	-0.038675	-0.33815	0.769517	0.0806374	-0.349712	0.437945	-0.118487	0.409296		R_V6	0.304021	0.175055	1	0.409816	0.383973	0.173401	0.207779	0.0762488	0.0796518	0.204463	0.0353757	0.0328534	0.484146	0.102323	0.234171	0.363254	0.134967	0.0851733	0.273484	0.177041	0.124516	0.10571	0.211039	0.0462928	0.115659	-0.030292	0.0520356	0.0824762	-0.0352441	-0.122924	0.182868	-0.0151244	-0.116268	-0.126107	-0.111003	0.18169	0.24404
100610	0.915903	0.173411	-0.0857983	-0.274457	1.02418	-0.156653	-0.326797	0.462989	-0.0474388	0.321131		R_V2	0.651792	0.178134	0.409816	1	0.7169	0.413374	0.371095	0.0305663	0.0478295	0.121305	-0.00364753	-0.0230474	0.589562	0.0346069	0.0361059	0.429695	0.120606	0.147054	0.342715	0.290099	0.232617	0.247814	0.191344	0.00841245	-0.00605339	-0.048354	-0.0564975	-0.0280676	-0.107561	-0.166777	0.100666	-0.0880957	-0.135764	-0.146232	-0.155939	0.086528	0.119134
101006	0.810776	0.274523	0.191664	-0.392897	1.09747	0.0989323	-0.484762	0.601446	-0.328812	0.517552		R_V3	0.494886	0.248539	0.383973	0.7169	1	0.611497	0.471308	0.0335643	0.0465177	0.148097	0.0179	-0.00874349	0.634539	-0.0148803	0.0246591	0.511393	0.17707	0.236111	0.419874	0.443419	0.381681	0.387407	0.259441	-0.00515846	0.0182544	-0.0354686	-0.0722827	-0.00314659	-0.126286	-0.171826	0.00812851	-0.0788297	-0.153493	-0.151769	-0.159991	0.0889404	0.115088
101107	0.729771	-0.245343	-0.107658	-0.199158	0.64922	0.134077	-0.211917	0.450474	-0.101994	0.396765		R_V4	0.258547	0.282225	0.173401	0.413374	0.611497	1	0.461972	0.0143589	0.0266695	0.135665	0.0498531	0.0101037	0.393158	-0.0787422	-0.0575725	0.476194	0.238811	0.335115	0.442944	0.630667	0.593342	0.586678	0.276972	-0.0277677	0.00756955	-0.00589225	-0.0836244	0.00490974	-0.131232	-0.129531	-0.0987708	-0.0689116	-0.120085	-0.11375	-0.119515	0.0429785	0.0424837
101309	0.559921	0.250623	-0.12415	-0.269284	0.707746	-0.13054	-0.270551	0.505702	-0.0607244	0.303402		R_V8	0.253798	0.220396	0.207779	0.371095	0.471308	0.461972	1	0.0136161	0.0184052	0.148159	0.067198	0.029558	0.362397	-0.0929757	-0.0704106	0.394535	0.200402	0.351889	0.36741	0.397307	0.334254	0.371458	0.239206	-0.0236407	0.02089	0.000341575	-0.0916828	0.00836198	-0.139404	-0.175575	-0.0609654	-0.110882	-0.158511	-0.167756	-0.175987	0.0339698	0.0737605
101915	0.729722	0.191266	-0.120923	-0.238364	0.790981	0.0160056	-0.285622	0.281186	-0.0666036	0.267345		R_4	-0.0549266	0.144668	0.0762488	0.0305663	0.0335643	0.0143589	0.0136161	1	0.762625	0.0962123	-0.0467993	0.0460191	0.0661613	-0.124912	-0.170143	0.0476481	-0.0058281	0.0326388	0.0264522	0.0254058	0.0512903	0.0225262	0.173782	0.193325	0.0302926	-0.0456332	-0.14591	0.0474517	-0.145128	-0.0864157	-0.0319573	-0.166587	-0.0500653	-0.110216	-0.134329	0.341271	0.0445399
102008	0.589515	0.00849239	0.00737471	-0.210279	0.947191	0.0928951	-0.37324	0.372475	-0.16574	0.433394		R_3b	-0.0335313	0.157468	0.0796518	0.0478295	0.0465177	0.0266695	0.0184052	0.762625	1	0.0921302	-0.0559271	0.0183106	0.0808713	-0.120202	-0.172243	0.0606474	-0.0030174	0.0350106	0.0334932	0.0382494	0.0640871	0.0318838	0.185301	0.204465	0.0167539	-0.0476455	-0.146292	0.0347275	-0.146995	-0.0847042	-0.0274727	-0.163703	-0.0481929	-0.111156	-0.134142	0.317083	0.047067
102109	1.0624	0.110375	-0.144789	-0.3841	0.986878	-0.0657771	-0.25485	0.544374	-0.134619	0.453226		R_FEF	0.0822561	0.141973	0.204463	0.121305	0.148097	0.135665	0.148159	0.0962123	0.0921302	1	0.248619	0.307978	0.182951	-0.141673	-0.035728	0.237108	0.186581	0.147601	0.202983	0.162278	0.127774	0.11217	0.135503	0.0468405	0.25583	0.127867	-0.0222562	0.168995	-0.0965721	-0.242939	-0.108751	-0.0774662	-0.243901	-0.229994	-0.217002	0.150956	0.241824
102311	0.872187	0.240845	-0.245897	-0.392983	0.720737	-0.149448	-0.26688	0.551022	0.0419175	0.397036		R_PEF	0.00856925	0.0402109	0.0353757	-0.00364753	0.0179	0.0498531	0.067198	-0.0467993	-0.0559271	0.248619	1	0.43461	0.0166446	-0.122385	-0.0311837	0.0960814	0.1824	0.123465	0.0884928	0.0718924	0.0481799	0.0523085	0.026371	-0.0159152	0.170196	0.100305	0.00869564	0.127423	-0.0304576	-0.184869	-0.111655	-0.0584063	-0.189365	-0.14526	-0.13452	0.0309238	0.106157
102513	0.59787	0.0908609	0.0185631	-0.251638	0.918238	0.223241	-0.3208	0.351608	-0.180981	0.375603		R_55b	-0.0151293	0.0135846	0.0328534	-0.0230474	-0.00874349	0.0101037	0.029558	0.0460191	0.0183106	0.307978	0.43461	1	0.0076965	-0.11112	-0.0127936	0.0375562	0.0825058	0.0565248	0.0330446	0.0185586	0.0229678	0.0234818	0.00397159	0.0135302	0.231678	0.227112	0.0345474	0.195698	-0.00637567	-0.131692	-0.122067	-0.00468865	-0.163188	-0.11399	-0.0865077	0.0368686	0.0729442
102614	0.587481	0.315983	0.0872502	-0.257998	0.96603	0.221071	-0.406279	0.494509	-0.307874	0.476597		R_V3A	0.4309	0.256868	0.484146	0.589562	0.634539	0.393158	0.362397	0.0661613	0.0808713	0.182951	0.0166446	0.0076965	1	-0.0275007	0.0234361	0.594896	0.180686	0.172735	0.440854	0.356534	0.269187	0.255994	0.285498	0.000512104	0.0548894	-0.0261042	-0.0658375	0.030031	-0.132783	-0.195899	0.0157426	-0.0910905	-0.178839	-0.180223	-0.184338	0.129704	0.16266
102715	0.838667	0.104728	-0.065553	-0.299453	0.800519	-0.0794344	-0.254619	0.521767	-0.139124	0.367351		R_RSC	0.0730001	-0.108486	0.102323	0.0346069	-0.0148803	-0.0787422	-0.0929757	-0.124912	-0.120202	-0.141673	-0.122385	-0.11112	-0.0275007	1	0.467928	-0.0779433	-0.0667337	-0.118174	-0.0824676	-0.0941545	-0.0938399	-0.0793877	-0.110629	-0.0128486	-0.0919314	-0.102552	0.254252	-0.0664878	0.276941	0.355408	0.465316	0.318508	0.408997	0.431897	0.395305	-0.0345988	-0.0219821
102816	0.509136	-0.0407844	-0.0818785	-0.0891755	0.595737	-0.0022075	-0.238875	0.633153	-0.178344	0.293834		R_POS2	0.054196	-0.0935302	0.234171	0.0361059	0.0246591	-0.0575725	-0.0704106	-0.170143	-0.172243	-0.035728	-0.0311837	-0.0127936	0.0234361	0.467928	1	-0.0277772	0.00408758	-0.10297	-0.0447342	-0.0697922	-0.0762118	-0.0639318	-0.100055	-0.0319217	0.0161912	-0.035055	0.344198	0.00492376	0.403394	0.324348	0.34101	0.335542	0.249415	0.295392	0.357411	0.00148899	0.07053
103010	0.620519	-0.164303	-0.0708064	-0.128328	1.05428	0.0620319	-0.242796	0.416193	-0.111146	0.300207		R_V7	0.288067	0.320442	0.363254	0.429695	0.511393	0.476194	0.394535	0.0476481	0.0606474	0.237108	0.0960814	0.0375562	0.594896	-0.0779433	-0.0277772	1	0.399933	0.284564	0.623915	0.510168	0.379904	0.338764	0.326055	-0.034907	0.0377502	-0.03259	-0.0658187	0.0206031	-0.128631	-0.19462	-0.031648	-0.124562	-0.178736	-0.186239	-0.189775	0.110868	0.140556
103111	0.980531	0.0368868	-0.0655815	-0.399136	0.501391	0.0946111	-0.154058	0.429509	-0.144289	0.385685		R_IPS1	0.0614014	0.182926	0.134967	0.120606	0.17707	0.238811	0.200402	-0.0058281	-0.0030174	0.186581	0.1824	0.0825058	0.180686	-0.0667337	0.00408758	0.399933	1	0.251473	0.328448	0.329273	0.224288	0.203696	0.176309	-0.0620127	-0.0117424	-0.0629948	-0.0149758	-0.0163381	-0.0159784	-0.147635	-0.0520423	-0.0934464	-0.139394	-0.0951355	-0.101701	0.0690539	0.0785476
103212	0.904262	0.435034	-0.0681959	-0.391758	0.789442	0.0758748	-0.417221	0.427258	-0.191812	0.434363		R_FFC	0.0426087	0.25448	0.0851733	0.147054	0.236111	0.335115	0.351889	0.0326388	0.0350106	0.147601	0.123465	0.0565248	0.172735	-0.118174	-0.10297	0.284564	0.251473	1	0.264687	0.366482	0.388346	0.405496	0.309302	-0.0541393	0.0474655	-0.0113634	-0.0562186	0.0786506	-0.0924982	-0.111831	-0.0852307	-0.130734	-0.0973986	-0.121611	-0.135495	0.0454087	0.0431117
103414	0.719545	0.15023	-0.0869789	-0.274006	0.82591	-0.00285758	-0.297788	0.361072	-0.190701	0.439705		R_V3B	0.231959	0.274231	0.273484	0.342715	0.419874	0.442944	0.36741	0.0264522	0.0334932	0.202983	0.0884928	0.0330446	0.440854	-0.0824676	-0.0447342	0.623915	0.328448	0.264687	1	0.474928	0.35564	0.313597	0.27178	-0.0303005	0.0320574	-0.010886	-0.0632755	0.0240887	-0.125821	-0.157623	-0.054535	-0.100142	-0.148782	-0.152954	-0.156486	0.0725583	0.10009
103515	0.782309	-0.0542112	-0.0529557	-0.398993	0.872445	0.0965335	-0.281332	0.306748	-0.124975	0.551385		R_LO1	0.1581	0.314817	0.177041	0.290099	0.443419	0.630667	0.397307	0.0254058	0.0382494	0.162278	0.0718924	0.0185586	0.356534	-0.0941545	-0.0697922	0.510168	0.329273	0.366482	0.474928	1	0.594753	0.478631	0.336852	-0.0417114	0.0151166	-0.00675908	-0.0745773	0.0150203	-0.131112	-0.121527	-0.0938613	-0.0857791	-0.11303	-0.12501	-0.129998	0.0532058	0.052413
103818	1.22575	0.18034	-0.00134762	-0.5956	0.860595	0.0309576	-0.35388	0.506555	-0.204143	0.583832		R_LO2	0.101415	0.324892	0.124516	0.232617	0.381681	0.593342	0.334254	0.0512903	0.0640871	0.127774	0.0481799	0.0229678	0.269187	-0.0938399	-0.0762118	0.379904	0.224288	0.388346	0.35564	0.594753	1	0.584321	0.363108	-0.0206171	0.0441566	0.00946907	-0.0678828	0.0567139	-0.121274	-0.0838472	-0.106423	-0.0728549	-0.0825896	-0.0956888	-0.0995235	0.0529478	0.0237009
104012	0.783793	0.268266	-0.132006	-0.248618	0.819073	-0.0356617	-0.304919	0.522154	-0.201566	0.371127		R_PIT	0.121774	0.252602	0.10571	0.247814	0.387407	0.586678	0.371458	0.0225262	0.0318838	0.11217	0.0523085	0.0234818	0.255994	-0.0793877	-0.0639318	0.338764	0.203696	0.405496	0.313597	0.478631	0.584321	1	0.284383	-0.0325405	0.0224436	0.0110943	-0.0577592	0.0379392	-0.092187	-0.0911979	-0.105472	-0.0565242	-0.0885192	-0.0869353	-0.0911843	0.0401527	0.0225624
104416	1.05254	0.184353	-0.0331713	-0.407493	0.937363	-0.034329	-0.232068	0.571647	-0.191773	0.383691		R_MT	0.0450737	0.524307	0.211039	0.191344	0.259441	0.276972	0.239206	0.173782	0.185301	0.135503	0.026371	0.00397159	0.285498	-0.110629	-0.100055	0.326055	0.176309	0.309302	0.27178	0.336852	0.363108	0.284383	1	0.00571231	0.0811962	-0.0382735	-0.0754547	0.121378	-0.11103	-0.0900807	-0.0400335	-0.148534	-0.0769373	-0.132394	-0.143627	0.132969	0.0679078
104820	0.833743	0.00868229	0.0554647	-0.33644	0.851498	-0.135652	-0.112972	0.604869	-0.163059	0.364454		R_A1	0.0373342	0.0164852	0.0462928	0.00841245	-0.00515846	-0.0277677	-0.0236407	0.193325	0.204465	0.0468405	-0.0159152	0.0135302	0.000512104	-0.0128486	-0.0319217	-0.034907	-0.0620127	-0.0541393	-0.0303005	-0.0417114	-0.0206171	-0.0325405	0.00571231	1	0.122209	-0.0206842	-0.0499588	0.0534136	-0.0805705	-0.0776151	-0.0101255	-0.00138761	-0.0535446	-0.0493169	-0.0574332	0.130564	0.100746
105014	0.735675	0.0654023	-0.0552556	-0.274818	0.560355	0.0575943	-0.217783	0.352006	-0.128857	0.32855		R_PSL	-0.0367609	0.0758321	0.115659	-0.00605339	0.0182544	0.00756955	0.02089	0.0302926	0.0167539	0.25583	0.170196	0.231678	0.0548894	-0.0919314	0.0161912	0.0377502	-0.0117424	0.0474655	0.0320574	0.0151166	0.0441566	0.0224436	0.0811962	0.122209	1	0.17682	0.10358	0.421418	-0.0135399	-0.105267	-0.0852619	0.0472526	-0.146528	-0.151212	-0.106469	0.133122	0.24833
105115	0.645477	0.202323	0.0934898	-0.280956	0.659497	0.0409621	-0.244186	0.396172	-0.141278	0.370315		R_SFL	-0.0210765	-0.0275902	-0.030292	-0.048354	-0.0354686	-0.00589225	0.000341575	-0.0456332	-0.0476455	0.127867	0.100305	0.227112	-0.0261042	-0.102552	-0.035055	-0.03259	-0.0629948	-0.0113634	-0.010886	-0.00675908	0.00946907	0.0110943	-0.0382735	-0.0206842	0.17682	1	0.0273727	0.147858	-0.0252658	-0.0292147	-0.148461	0.0790479	-0.0907136	-0.085875	-0.0484575	-0.0438378	0.0182481
105216	1.13576	0.314761	0.281229	-0.489923	0.84393	0.266748	-0.380649	0.62353	-0.406313	0.587365		R_PCV	-0.0416466	-0.0856524	0.0520356	-0.0564975	-0.0722827	-0.0836244	-0.0916828	-0.14591	-0.146292	-0.0222562	0.00869564	0.0345474	-0.0658375	0.254252	0.344198	-0.0658187	-0.0149758	-0.0562186	-0.0632755	-0.0745773	-0.0678828	-0.0577592	-0.0754547	-0.0499588	0.10358	0.0273727	1	0.120517	0.430748	0.310762	0.230291	0.21933	0.192453	0.199202	0.307224	0.0341192	0.0805611
105620	0.934722	0.356624	0.087943	-0.500109	0.866932	0.142243	-0.450787	0.379431	-0.255039	0.660912		R_STV	-0.0802518	0.0897335	0.0824762	-0.0280676	-0.00314659	0.00490974	0.00836198	0.0474517	0.0347275	0.168995	0.127423	0.195698	0.030031	-0.0664878	0.00492376	0.0206031	-0.0163381	0.0786506	0.0240887	0.0150203	0.0567139	0.0379392	0.121378	0.0534136	0.421418	0.147858	0.120517	1	0.0276143	0.0068299	-0.028868	0.00123902	-0.0403988	-0.0731129	-0.0317804	0.070964	0.0829175
105923	0.640295	-0.1355	-0.116241	-0.176135	0.820651	-0.0582732	-0.0783585	0.580893	-0.134987	0.256507		R_7Pm	-0.0855224	-0.114026	-0.0352441	-0.107561	-0.126286	-0.131232	-0.139404	-0.145128	-0.146995	-0.0965721	-0.0304576	-0.00637567	-0.132783	0.276941	0.403394	-0.128631	-0.0159784	-0.0924982	-0.125821	-0.131112	-0.121274	-0.092187	-0.11103	-0.0805705	-0.0135399	-0.0252658	0.430748	0.0276143	1	0.418702	0.226093	0.193002	0.27133	0.28111	0.353491	-0.0445819	-0.048545
106016	0.669809	0.233576	-0.0373779	-0.310816	0.50425	-0.0612966	-0.23287	0.301118	-0.0822816	0.327692		R_7m	-0.153533	-0.0986441	-0.122924	-0.166777	-0.171826	-0.129531	-0.175575	-0.0864157	-0.0847042	-0.242939	-0.184869	-0.131692	-0.195899	0.355408	0.324348	-0.19462	-0.147635	-0.111831	-0.157623	-0.121527	-0.0838472	-0.0911979	-0.0900807	-0.0776151	-0.105267	-0.0292147	0.310762	0.0068299	0.418702	1	0.303599	0.215751	0.618086	0.479066	0.541525	-0.13575	-0.211716
106319	0.828656	-0.130653	-0.102017	-0.231124	0.827998	0.0658603	-0.282777	0.414938	-0.0963071	0.420164		R_POS1	0.113878	-0.0674914	0.182868	0.100666	0.00812851	-0.0987708	-0.0609654	-0.0319573	-0.0274727	-0.108751	-0.111655	-0.122067	0.0157426	0.465316	0.34101	-0.031648	-0.0520423	-0.0852307	-0.054535	-0.0938613	-0.106423	-0.105472	-0.0400335	-0.0101255	-0.0852619	-0.148461	0.230291	-0.028868	0.226093	0.303599	1	0.0485338	0.389613	0.194425	0.233322	0.00485372	-0.0073924
106521	0.92729	0.31716	0.0441854	-0.354479	0.801003	0.110835	-0.269194	0.3853	-0.185999	0.349192		R_23d	-0.0383194	-0.119034	-0.0151244	-0.0880957	-0.0788297	-0.0689116	-0.110882	-0.166587	-0.163703	-0.0774662	-0.0584063	-0.00468865	-0.0910905	0.318508	0.335542	-0.124562	-0.0934464	-0.130734	-0.100142	-0.0857791	-0.0728549	-0.0565242	-0.148534	-0.00138761	0.0472526	0.0790479	0.21933	0.00123902	0.193002	0.215751	0.0485338	1	0.16708	0.322831	0.330006	-0.00688197	0.0496228
106824	0.988418	0.199319	0.00523084	-0.314406	0.710926	0.129163	-0.341477	0.617185	-0.288729	0.490871		R_v23ab	-0.123863	-0.0865721	-0.116268	-0.135764	-0.153493	-0.120085	-0.158511	-0.0500653	-0.0481929	-0.243901	-0.189365	-0.163188	-0.178839	0.408997	0.249415	-0.178736	-0.139394	-0.0973986	-0.148782	-0.11303	-0.0825896	-0.0885192	-0.0769373	-0.0535446	-0.146528	-0.0907136	0.192453	-0.0403988	0.27133	0.618086	0.389613	0.16708	1	0.447585	0.455072	-0.115462	-0.203393
107018	0.942232	0.227622	0.0340791	-0.42994	0.744037	0.0631278	-0.305726	0.690723	-0.30622	0.520455		R_d23ab	-0.107816	-0.121816	-0.126107	-0.146232	-0.151769	-0.11375	-0.167756	-0.110216	-0.111156	-0.229994	-0.14526	-0.11399	-0.180223	0.431897	0.295392	-0.186239	-0.0951355	-0.121611	-0.152954	-0.12501	-0.0956888	-0.0869353	-0.132394	-0.0493169	-0.151212	-0.085875	0.199202	-0.0731129	0.28111	0.479066	0.194425	0.322831	0.447585	1	0.622099	-0.120162	-0.192105
107321	0.658946	0.0385078	-0.00734795	-0.202898	0.647191	-0.0344299	-0.22222	0.430807	-0.174656	0.308221		R_31pv	-0.119406	-0.130723	-0.111003	-0.155939	-0.159991	-0.119515	-0.175987	-0.134329	-0.134142	-0.217002	-0.13452	-0.0865077	-0.184338	0.395305	0.357411	-0.189775	-0.101701	-0.135495	-0.156486	-0.129998	-0.0995235	-0.0911843	-0.143627	-0.0574332	-0.106469	-0.0484575	0.307224	-0.0317804	0.353491	0.541525	0.233322	0.330006	0.455072	0.622099	1	-0.120721	-0.179388
107422	0.838197	-0.069866	-0.214944	-0.234425	0.725517	0.0436806	-0.135204	0.423623	-0.0854993	0.356258		R_5m	0.0141212	0.110447	0.18169	0.086528	0.0889404	0.0429785	0.0339698	0.341271	0.317083	0.150956	0.0309238	0.0368686	0.129704	-0.0345988	0.00148899	0.110868	0.0690539	0.0454087	0.0725583	0.0532058	0.0529478	0.0401527	0.132969	0.130564	0.133122	-0.0438378	0.0341192	0.070964	-0.0445819	-0.13575	0.00485372	-0.00688197	-0.115462	-0.120162	-0.120721	1	0.366057
107725	0.632331	0.236683	-0.0180212	-0.195424	0.749059	0.192683	-0.414	0.317924	-0.212663	0.453693		R_5mv	0.0981485	0.0641555	0.24404	0.119134	0.115088	0.0424837	0.0737605	0.0445399	0.047067	0.241824	0.106157	0.0729442	0.16266	-0.0219821	0.07053	0.140556	0.0785476	0.0431117	0.10009	0.052413	0.0237009	0.0225624	0.0679078	0.100746	0.24833	0.0182481	0.0805611	0.0829175	-0.048545	-0.211716	-0.0073924	0.0496228	-0.203393	-0.192105	-0.179388	0.366057	1
108020	0.947459	-0.0735975	-0.0028378	-0.345037	0.711307	0.0912534	-0.239584	0.584719	-0.3045	0.549552		R_23c	0.0566709	-0.0265525	0.162391	0.0409541	0.0345852	-0.0211564	0.00461478	-0.0724498	-0.0691507	0.176248	0.114501	0.0896303	0.066152	0.0821563	0.193146	0.0443914	0.0429817	-0.0232725	0.0176362	-0.0226806	-0.0414358	-0.0292432	-0.0362212	0.0650524	0.229552	0.0343517	0.203283	0.0723199	0.0703405	-0.11954	0.030688	0.226121	-0.127217	-0.0624989	-0.0161931	0.238851	0.523675
108121	0.859453	-0.0117199	-0.00157914	-0.260448	1.06369	0.217714	-0.465593	0.453056	-0.297994	0.518259		R_5L	-0.00408037	0.129907	0.125541	0.0716401	0.0683842	0.0227435	0.0204046	0.331231	0.325238	0.0898327	-0.0117769	-0.0176359	0.110936	-0.0719039	-0.0647297	0.0869558	0.0535361	0.0560385	0.0492343	0.040137	0.0462431	0.0363775	0.16887	0.125023	0.0833911	-0.0667568	-0.0402713	0.0360905	-0.0619065	-0.112868	-0.0166964	-0.0916604	-0.0919628	-0.122164	-0.135995	0.458379	0.26998
108222	0.877778	0.268113	-0.145619	-0.337772	0.834317	0.0282755	-0.34963	0.602636	-0.155414	0.413103		R_24dd	-0.0297341	0.0987113	0.135157	0.0273515	0.028868	-0.0107357	0.00375091	0.36075	0.358235	0.142902	0.00953626	0.0380486	0.0777354	-0.0636825	-0.0496439	0.0397912	-0.0120232	0.00956339	0.0154283	-0.00201623	0.0135077	-0.00259222	0.111869	0.181621	0.166157	0.00387618	-0.0435414	0.0813911	-0.101624	-0.132188	-0.0428937	0.0299183	-0.110501	-0.129161	-0.135055	0.378498	0.30003
108323	1.08423	0.497465	0.113872	-0.466992	0.871857	0.0822404	-0.377035	0.470125	-0.296802	0.550177		R_24dv	-0.0151742	0.0667621	0.0755341	0.019916	0.0186294	-0.0108217	0.0127287	0.271526	0.262307	0.10616	0.00332044	0.0105068	0.0514672	-0.088998	-0.0931275	0.0216405	-0.024347	0.0100503	0.00723922	-0.00879677	0.0059253	-0.0103644	0.0813429	0.14982	0.0948363	-0.0195647	-0.0972749	0.0346324	-0.119907	-0.12669	-0.0505557	-0.0690338	-0.10155	-0.128781	-0.143507	0.234056	0.193705
108525	0.541671	-0.30335	-0.0492606	-0.229662	0.744853	0.0330258	-0.0789434	0.474903	0.0416948	0.507475		R_7AL	0.0618766	0.225166	0.196009	0.145523	0.178201	0.169593	0.168437	0.127377	0.146475	0.220616	0.107223	0.0348281	0.22692	-0.128653	-0.0757803	0.322217	0.300533	0.200147	0.254859	0.245458	0.175569	0.150657	0.246241	0.0156913	0.0807647	-0.0509497	-0.059466	0.0213427	-0.0904558	-0.187421	-0.0602589	-0.141352	-0.170538	-0.198879	-0.20814	0.219687	0.257397
108828	0.590535	0.0865796	-0.306615	-0.248993	0.742953	-0.0157963	-0.310234	0.705329	0.0224796	0.363462		R_SCEF	0.0757701	0.0824263	0.150482	0.0874976	0.0955664	0.0528886	0.100012	0.157289	0.150274	0.355903	0.183408	0.19988	0.131448	-0.17101	-0.0901287	0.113722	0.0580192	0.0701348	0.0902038	0.0516056	0.0441118	0.0396424	0.0747297	0.12646	0.229205	0.15265	-0.104225	0.0860051	-0.170607	-0.288601	-0.15225	-0.0770121	-0.271696	-0.258894	-0.267803	0.187313	0.300566
109123	0.547123	-0.0408318	-0.0737237	-0.215759	0.725135	0.0678448	-0.252195	0.4661	-0.0404213	0.425167		R_6ma	0.0140181	-0.0257162	0.0683888	-0.0101911	-0.0252196	-0.0526555	0.00429473	-0.0609462	-0.064359	0.252403	0.241108	0.221952	-0.00338048	-0.0637276	0.0661026	0.0182053	0.120818	0.0269299	-0.00394996	-0.0440317	-0.0560981	-0.0267172	-0.0306754	-0.0121208	0.192836	0.186736	0.120175	0.0789981	0.0903159	-0.191702	-0.0544196	0.0418028	-0.210221	-0.16565	-0.121089	0.123878	0.26494
109325	0.910689	0.219988	0.17055	-0.517549	0.931403	0.18152	-0.54775	0.749874	-0.481381	0.789648		R_7Am	0.0467277	0.00308658	0.162963	0.0567846	0.0399803	-0.0256143	0.020508	-0.0748776	-0.0769412	0.16146	0.128935	0.0774971	0.0791857	0.0551836	0.180957	0.100974	0.164124	0.0504956	0.0491567	0.000839965	-0.0333693	-0.00543355	0.0239825	-0.0397179	0.156426	-0.0150495	0.297237	0.066974	0.249258	-0.0721636	0.0993101	0.0363441	-0.0992494	-0.102821	-0.0523903	0.206179	0.354899
109830	0.363437	-0.0765634	-0.068029	-0.119594	0.830627	0.0200071	-0.261168	0.494332	-0.0759166	0.226173		R_7PL	0.0696455	0.00822261	0.162683	0.0727168	0.0735942	0.036899	0.0543799	-0.103771	-0.109718	0.158831	0.167888	0.100047	0.0974523	0.0744156	0.245314	0.168997	0.299729	0.0756286	0.110323	0.0676724	0.00867661	0.0370796	0.00887392	-0.0659793	0.0577785	-0.045687	0.179625	-0.00226707	0.21106	-0.113906	0.0489341	0.0533391	-0.129918	-0.0575173	-0.0250867	0.117014	0.210913
110007	0.663217	0.0568683	-0.121089	-0.217077	0.543783	0.0262411	-0.234772	0.584005	-0.160336	0.308086		R_7PC	-0.0198088	0.177532	0.0923874	0.0427848	0.069752	0.0799845	0.0922303	0.116901	0.143831	0.202712	0.160467	0.0964214	0.100507	-0.135503	-0.0631808	0.201681	0.301303	0.179265	0.144399	0.141617	0.110217	0.101197	0.189475	0.0108975	0.0585145	-0.0606593	-0.0596091	0.0111077	-0.0434609	-0.189904	-0.101689	-0.110263	-0.175195	-0.158631	-0.165492	0.170634	0.162873
110411	0.687083	-0.0437132	-0.087691	-0.292338	0.937603	0.127536	-0.356772	0.696092	-0.201709	0.553372		R_LIPv	0.0540466	0.202015	0.133683	0.106877	0.152134	0.191874	0.175742	0.0304379	0.042229	0.246443	0.199017	0.108537	0.168374	-0.12657	-0.0527915	0.312918	0.362497	0.230143	0.261936	0.262177	0.193554	0.169588	0.194757	-0.026014	0.0541035	-0.0362657	-0.0532614	0.0161177	-0.0648278	-0.189271	-0.099978	-0.113364	-0.181778	-0.16509	-0.174116	0.104877	0.151628
110613	0.857837	0.251648	0.0351005	-0.505819	0.889939	-0.00356456	-0.347934	0.488272	-0.130876	0.533073		R_VIP	0.0521968	0.16103	0.148971	0.108811	0.140635	0.145915	0.149352	0.0359712	0.0462825	0.208107	0.148411	0.0602521	0.176931	-0.103463	-0.0354524	0.304388	0.36264	0.199131	0.239545	0.231583	0.146433	0.138963	0.174386	-0.0346494	0.0444978	-0.0487432	-0.0131475	-0.00113121	-0.0302165	-0.184729	-0.0550947	-0.115491	-0.171417	-0.173698	-0.175269	0.167536	0.219251
111009	0.549869	0.219384	-0.0859488	-0.128007	0.826062	0.123354	-0.412077	0.734646	-0.305449	0.501246		R_MIP	0.046587	0.100094	0.100109	0.068501	0.0995082	0.133974	0.131388	-0.0439888	-0.0457879	0.19012	0.212823	0.0968205	0.0991423	-0.0547754	0.0396016	0.252483	0.570039	0.196023	0.219711	0.204906	0.118587	0.122284	0.0955761	-0.0612193	0.000255622	-0.0638149	0.0163302	-0.0269426	0.0235506	-0.174761	-0.0523808	-0.0726547	-0.168334	-0.108928	-0.110156	0.0815704	0.128626
111211	0.477919	0.234174	0.13669	-0.334072	1.03726	0.28639	-0.577366	0.614827	-0.465874	0.663259		R_1	-0.0597094	0.190934	0.0845056	0.0407965	0.0510847	0.0291501	0.0399753	0.557055	0.633005	0.112784	0.00403032	0.0296518	0.0823081	-0.143216	-0.16606	0.0878311	0.0799414	0.0905197	0.0502856	0.0552992	0.0717496	0.0467131	0.224216	0.158855	0.0316744	-0.0916793	-0.141334	0.0404596	-0.129941	-0.124648	-0.0483672	-0.185075	-0.0860762	-0.141637	-0.160672	0.277227	0.0702686
111312	0.854288	0.172161	0.224695	-0.410122	0.778479	0.14147	-0.391712	0.700165	-0.485853	0.69129		R_2	-0.0709954	0.191158	0.057257	0.00917265	0.0264809	0.0236301	0.0495085	0.293308	0.345905	0.128206	0.0700318	0.0326019	0.0524555	-0.15584	-0.149951	0.098536	0.16024	0.129931	0.0627186	0.0701306	0.070053	0.0493396	0.211736	0.0865236	0.040425	-0.0714851	-0.134445	0.0229656	-0.110869	-0.143642	-0.0784659	-0.168873	-0.111373	-0.15532	-0.172922	0.197432	0.106322
111413	0.837309	0.254944	0.0721925	-0.385122	0.938545	-0.0499213	-0.281194	0.387226	-0.19824	0.418833		R_3a	-0.0389047	0.116937	0.0648609	0.0306342	0.0265791	0.0154648	0.00718058	0.641541	0.605904	0.0618135	-0.0491712	0.00978677	0.0545066	-0.095088	-0.135976	0.0404732	-0.00275346	0.0209068	0.0282846	0.0255479	0.0455595	0.019838	0.143192	0.172318	0.0198834	-0.0458817	-0.108657	0.0349594	-0.108523	-0.0624424	-0.0137104	-0.135204	-0.033802	-0.0844912	-0.102475	0.361947	0.0444251
111514	0.615973	0.0634555	-0.0367827	-0.379783	0.981851	0.228139	-0.474451	0.453512	-0.156921	0.623281		R_6d	-0.0266158	0.179566	0.0933243	0.0552333	0.066511	0.0496521	0.0689711	0.377738	0.428766	0.210242	0.0569091	0.0536609	0.102463	-0.153278	-0.151888	0.126568	0.108255	0.107571	0.0847458	0.0794209	0.0810228	0.0567751	0.200206	0.101676	0.0669012	-0.0349061	-0.135392	0.0425119	-0.133545	-0.159775	-0.073905	-0.164096	-0.124297	-0.16844	-0.186405	0.217886	0.114871
111716	0.712843	0.0873998	-0.105938	-0.20401	0.578339	0.189628	-0.247051	0.432608	-0.206732	0.360684		R_6mp	-0.0495326	0.106782	0.0617938	0.00339623	-0.00192502	-0.0257087	0.00178761	0.399638	0.372892	0.13873	0.0243028	0.0280555	0.0360619	-0.136118	-0.140953	0.0257741	0.0218911	0.033761	0.00522708	-0.00363097	0.00647398	-0.00991757	0.128914	0.14009	0.0928653	-0.0284339	-0.125203	0.0296383	-0.12647	-0.143334	-0.0624733	-0.128643	-0.109484	-0.159941	-0.177173	0.294185	0.19502
112112	0.893929	0.00661073	-0.0881785	-0.234564	0.949091	0.0597536	-0.304067	0.551512	-0.199517	0.402465		R_6v	-0.037467	0.128555	0.0612254	0.00355997	0.024373	0.0243809	0.0771116	0.321835	0.262073	0.277632	0.229611	0.233659	0.0434296	-0.221555	-0.177792	0.0968821	0.15762	0.124925	0.0762465	0.0591915	0.0503011	0.0385017	0.128482	0.0917729	0.148299	0.0276394	-0.151692	0.0787453	-0.168132	-0.266397	-0.159599	-0.165319	-0.232928	-0.232918	-0.254747	0.154443	0.14234
112314	1.10526	0.303719	-0.0305242	-0.529305	0.907041	0.106942	-0.4608	0.700057	-0.31565	0.645024		R_p24pr	0.0227778	0.0195763	0.0957606	0.0219576	0.0162044	-0.0281272	0.00726538	0.126473	0.122801	0.161829	0.058879	0.0544122	0.0472093	-0.0550131	-0.0259321	0.00961385	-0.0275421	-0.000870512	-0.00670947	-0.0294291	-0.0241124	-0.0230572	0.0200881	0.150079	0.187171	0.0545102	-0.0301949	0.0526751	-0.106225	-0.172693	-0.0738043	0.086376	-0.156826	-0.139352	-0.14949	0.230474	0.3357
112516	0.486123	0.229648	-0.0497971	-0.219002	0.641912	0.0754064	-0.385514	0.410801	-0.246401	0.501306		R_33pr	0.0386099	-0.0434315	0.0411282	-0.0065602	-0.0177921	-0.0485794	-0.0094575	-0.0649581	-0.0609521	0.102665	0.0998073	0.0612069	-0.000617168	-0.0119951	0.0152162	-0.0142426	0.0133384	-0.0125968	-0.0198863	-0.0499626	-0.0604053	-0.0477692	-0.0623614	0.0534725	0.121126	0.0649175	0.0260389	0.0164217	-0.0495114	-0.162391	-0.0475901	0.0990051	-0.145678	-0.104479	-0.101157	0.0813893	0.223383
112920	0.806601	-0.0141292	-0.00706268	-0.292708	0.85408	-0.0940121	-0.0307749	0.682017	-0.218172	0.391356		R_a24pr	0.112724	0.00951834	0.151899	0.0828878	0.0892208	0.0342993	0.0709927	-0.0334299	-0.0274791	0.237119	0.127528	0.11224	0.111666	-0.0581495	0.0359431	0.0749871	0.0131579	0.0203185	0.0531418	0.0216873	0.0154155	0.0175665	-0.00961135	0.113836	0.237698	0.170997	-0.000159208	0.0669	-0.103688	-0.243396	-0.109052	0.0904534	-0.243884	-0.197452	-0.187826	0.137591	0.35361
113215	0.824446	-0.21513	-0.152306	-0.267711	0.652177	0.0295005	-0.1243	0.558968	-0.0839118	0.364252		R_p32pr	0.0933148	0.0392893	0.148796	0.0825665	0.0898336	0.0404307	0.0841616	0.028561	0.0292793	0.268002	0.14641	0.132061	0.116696	-0.112499	-0.0194243	0.0905116	0.0315238	0.0426411	0.0695557	0.0327618	0.0271715	0.0251521	0.0276431	0.107621	0.219286	0.154558	-0.043666	0.0664588	-0.124127	-0.259609	-0.123847	-0.00550908	-0.254129	-0.229025	-0.228328	0.134679	0.315731
113316	0.962724	0.142672	0.140365	-0.572674	0.775754	0.107765	-0.373757	0.538086	-0.296495	0.67455		R_a24	-0.0496496	-0.0801117	-0.0561982	-0.0891184	-0.0926707	-0.0673082	-0.110044	-0.0986709	-0.0928346	-0.135834	-0.123072	-0.09339	-0.0977371	0.264533	0.205486	-0.114781	-0.114295	-0.113299	-0.0891642	-0.0625167	-0.0494767	-0.0588448	-0.0946626	0.0170395	-0.0322402	0.0359266	0.150892	-0.0276594	0.134474	0.286445	0.154942	0.293361	0.281841	0.269449	0.305418	-0.0717852	-0.060642
113619	0.618832	0.0919264	-0.0176743	-0.240778	0.998714	0.233808	-0.52685	0.564309	-0.344262	0.562708		R_d32	0.00172023	-0.117929	-0.0233159	-0.0687637	-0.0693936	-0.0633547	-0.0797622	-0.173953	-0.170587	-0.00298342	0.0319839	0.067902	-0.0737399	0.152737	0.230908	-0.0973312	-0.0517933	-0.107743	-0.0775451	-0.0810837	-0.0703784	-0.0480378	-0.143097	0.0159862	0.0552409	0.191579	0.165471	-0.00130873	0.139262	0.0634491	-0.00395035	0.333438	0.0238026	0.135915	0.187872	-0.0472062	0.0318317
113922	0.714211	0.0787138	-0.0988178	-0.295539	0.772893	0.0115383	-0.264844	0.353717	-0.080252	0.356865		R_8BM	0.00874561	-0.125434	-0.0461645	-0.0750885	-0.0827389	-0.0779114	-0.0659388	-0.166621	-0.172282	0.128089	0.205189	0.244031	-0.0823218	0.000105285	0.112986	-0.0868226	0.0185723	-0.0803534	-0.0759939	-0.100362	-0.0930953	-0.0545327	-0.159054	0.00341581	0.0948227	0.222108	0.100875	0.0296386	0.079986	-0.108773	-0.119732	0.188273	-0.149981	-0.00491094	0.0289831	-0.0356989	0.0549146
114217	0.877506	0.234503	-0.133696	-0.26939	0.995977	-0.178451	-0.356207	0.752868	-0.319799	0.561514		R_p32	-0.037001	-0.0736048	-0.0250503	-0.0649825	-0.0698149	-0.0531306	-0.0874374	-0.0965862	-0.0902956	-0.0969616	-0.0886152	-0.0638016	-0.0771555	0.244931	0.210062	-0.0893273	-0.0815409	-0.0876061	-0.0700348	-0.0562768	-0.0425507	-0.0448889	-0.0827844	0.00448519	-0.00984566	0.0212349	0.169575	-0.0181677	0.14832	0.228947	0.156225	0.264381	0.224715	0.22868	0.269788	-0.0356289	-0.019724
114318	0.640639	0.243984	0.0776622	-0.262584	0.928088	0.208673	-0.348271	0.487985	-0.278931	0.42885		R_10r	-0.0873576	-0.0683715	-0.0928181	-0.102141	-0.11599	-0.0806865	-0.122183	-0.0291282	-0.0271366	-0.174441	-0.13997	-0.127105	-0.129613	0.286003	0.142257	-0.123021	-0.0964191	-0.0828391	-0.106699	-0.0775714	-0.0568236	-0.0639582	-0.0606629	-0.00399519	-0.105042	-0.0968176	0.12829	-0.0503971	0.149749	0.343179	0.25287	0.163708	0.389018	0.32437	0.333594	-0.0659784	-0.12849
114419	0.641818	0.106768	-0.0724048	-0.210663	0.824878	0.175875	-0.432796	0.410854	-0.285028	0.530548		R_47m	-0.0942998	-0.0650365	-0.162195	-0.127019	-0.128017	-0.0676968	-0.10592	-0.0370217	-0.0379655	-0.107073	-0.0265342	-0.0189315	-0.140848	0.0603486	-0.0444408	-0.113748	-0.0788756	-0.0433778	-0.0893629	-0.0635309	-0.0481936	-0.0562753	-0.0657902	-0.0210492	-0.0548512	0.0142038	0.00369372	-0.00149962	0.0083637	0.176759	0.0437937	0.0578561	0.192103	0.157363	0.15185	-0.105429	-0.143669
114621	0.885207	-0.0871762	0.13412	-0.37992	0.781419	0.0809296	-0.259519	0.458638	-0.229686	0.417713		R_8Av	-0.102505	-0.142238	-0.121561	-0.148974	-0.154305	-0.115143	-0.127767	-0.165075	-0.176574	-0.0237854	0.050428	0.159897	-0.172079	0.128806	0.199678	-0.152933	-0.0134088	-0.0883936	-0.132611	-0.128678	-0.107886	-0.0654374	-0.161125	-0.0791618	0.0143155	0.100014	0.239744	0.0371034	0.294587	0.17442	0.0149467	0.257682	0.0976854	0.222023	0.292074	-0.0757099	-0.0921553
114823	0.807045	-0.01963	-0.0265963	-0.325367	0.806388	0.135956	-0.285756	0.625441	-0.169484	0.477116		R_8Ad	-0.14237	-0.123838	-0.144503	-0.169478	-0.18918	-0.147222	-0.164329	-0.0947616	-0.10327	-0.141798	-0.0420827	0.00143089	-0.21326	0.255076	0.212948	-0.186986	-0.0642155	-0.0934421	-0.160634	-0.145711	-0.118728	-0.100337	-0.122188	-0.0668973	-0.0790723	-0.031442	0.267423	-0.000813347	0.349196	0.385907	0.241323	0.178715	0.354067	0.329687	0.398654	-0.092485	-0.156349
114924	0.72962	0.0944564	-0.156587	-0.297209	0.510275	0.0069826	-0.109039	0.413691	-0.0973298	0.328662		R_9m	-0.165419	-0.118965	-0.196658	-0.206318	-0.20203	-0.117876	-0.169002	-0.11269	-0.110183	-0.200348	-0.134106	-0.0537459	-0.219147	0.177948	0.104159	-0.204435	-0.186809	-0.122473	-0.148922	-0.109369	-0.0744516	-0.0776862	-0.119003	-0.0579668	-0.0342665	0.185841	0.175916	0.0448941	0.181079	0.445533	0.105783	0.247542	0.382174	0.314219	0.369166	-0.17	-0.209777
115017	0.976776	0.21598	-0.240548	-0.345259	0.890577	0.0435372	-0.395954	0.64051	-0.157651	0.453264		R_8BL	-0.171976	-0.124228	-0.227852	-0.212347	-0.205477	-0.112089	-0.156857	-0.11234	-0.117564	-0.160722	-0.0560391	0.0476546	-0.221347	0.0786211	0.0354547	-0.19569	-0.13376	-0.104101	-0.145217	-0.108307	-0.0774367	-0.0654352	-0.132646	-0.0893744	-0.0504803	0.243271	0.125124	0.0432134	0.170417	0.33055	-0.0132361	0.200216	0.242592	0.274916	0.316316	-0.181547	-0.250312
115219	0.452718	-0.0867983	0.00147629	-0.126286	0.868924	-0.10006	-0.280296	0.287505	0.0439804	0.308808		R_9p	-0.102616	-0.0915278	-0.105422	-0.126901	-0.116896	-0.0628266	-0.093989	-0.119249	-0.1208	-0.081518	-0.0398864	0.0324618	-0.13067	0.116882	0.13367	-0.122612	-0.0929837	-0.0670621	-0.0877115	-0.0609189	-0.0420735	-0.0339089	-0.0979299	-0.0689553	0.0243446	0.209515	0.183761	0.0484533	0.180643	0.250679	0.0230815	0.248948	0.181877	0.209531	0.262346	-0.0872255	-0.09191
115320	0.870617	0.352483	-0.0124699	-0.483765	0.673855	-0.051855	-0.346283	0.443457	-0.193109	0.537633		R_10d	-0.13319	-0.0885035	-0.128744	-0.150184	-0.151451	-0.0945383	-0.146493	-0.0770337	-0.0787395	-0.191783	-0.137153	-0.0828173	-0.172904	0.282719	0.198767	-0.159158	-0.115592	-0.0911232	-0.125444	-0.0878739	-0.0603757	-0.0600698	-0.0882752	-0.056229	-0.0853007	0.0235219	0.203924	-0.0077688	0.250602	0.477732	0.195001	0.253396	0.434557	0.398063	0.441048	-0.116933	-0.186931
115724	0.88219	0.543148	0.0856963	-0.483122	0.794967	0.172322	-0.505352	0.629018	-0.434235	0.675932		R_8C	-0.060219	-0.0975954	-0.0648775	-0.104725	-0.106918	-0.069841	-0.0725984	-0.13578	-0.149302	0.0958771	0.238311	0.232919	-0.113343	0.0260122	0.124319	-0.0762425	0.0536531	-0.0225942	-0.0664797	-0.0765264	-0.0694909	-0.0402222	-0.110067	-0.0447356	0.108413	0.100486	0.173122	0.129075	0.172539	0.0311062	-0.0247022	0.122369	-0.0217507	0.0591932	0.112882	-0.0491298	-0.0197769
115825	0.860188	0.146198	-0.070649	-0.153352	1.2225	-0.0239109	-0.290009	0.362208	-0.11246	0.293005		R_44	-0.00845416	-0.0552548	-0.0155867	-0.0540685	-0.0429962	-0.022044	-0.00807805	-0.102912	-0.113922	0.23999	0.264389	0.328399	-0.0301298	-0.146912	-0.0193779	-0.0151822	0.0563868	-0.00194349	-0.00996872	-0.0312663	-0.0314636	-0.0141739	-0.0837096	-0.00633528	0.243824	0.288385	0.0306156	0.175308	-0.0318714	-0.201884	-0.212879	0.0699069	-0.24968	-0.144729	-0.110503	-0.0017315	0.0990377
116524	0.639576	-0.0760865	0.0397289	-0.24033	0.766183	0.0885637	-0.164022	0.469099	-0.217207	0.335892		R_45	-0.0321572	-0.0630956	-0.0508092	-0.0735041	-0.0568267	-0.0174778	-0.0292846	-0.101086	-0.104377	0.1296	0.160349	0.254956	-0.0507	-0.108969	-0.0238222	-0.0493721	-0.0469757	-0.0345992	-0.0251648	-0.0273432	-0.0193927	-0.0148897	-0.0845223	-0.00999715	0.217901	0.369307	0.0348	0.201889	-0.0335391	-0.0670257	-0.164052	0.085692	-0.122711	-0.088445	-0.0434015	-0.0592846	0.018629
116726	0.731236	0.212079	0.183945	-0.350984	0.93778	0.172792	-0.527148	0.388027	-0.237105	0.599725		R_47l	-0.101786	-0.087173	-0.164729	-0.142804	-0.128091	-0.0484579	-0.0847898	-0.0881576	-0.089913	-0.0358946	0.0410064	0.135297	-0.132066	-0.0726935	-0.0739635	-0.110535	-0.103234	-0.0620513	-0.0714448	-0.0545244	-0.0363729	-0.0349108	-0.106843	-0.0479294	0.0683385	0.277751	0.0113504	0.119383	-0.00957718	0.0974544	-0.116784	0.0721102	0.0420821	0.0482524	0.0789481	-0.148286	-0.149023
117021	0.651298	0.196862	0.00621133	-0.268961	0.789763	0.14658	-0.349607	0.688141	-0.255881	0.466722		R_a47r	-0.0696054	-0.0945451	-0.127116	-0.10537	-0.101086	-0.0554419	-0.0795042	-0.113626	-0.125516	0.00907152	0.11631	0.170174	-0.117631	0.00085008	0.0347779	-0.0900659	0.0343326	-0.0450105	-0.0771489	-0.0692955	-0.0638035	-0.030435	-0.121839	-0.0415848	-0.0111686	0.0248983	0.0487851	-0.00103785	0.0916979	-0.00819351	-0.116558	0.14067	-0.0468742	0.121707	0.133713	-0.0775379	-0.105072
117122	0.967616	0.0311419	-0.0110582	-0.266215	0.593842	0.196106	-0.27007	0.799541	-0.308738	0.39123		R_6r	0.0250143	0.0352547	0.0715859	0.010237	0.024451	0.0170669	0.0580507	-0.0100238	-0.0207986	0.350314	0.33996	0.275594	0.0443765	-0.192182	-0.0699991	0.0822257	0.171679	0.090106	0.0585564	0.026793	0.00743923	0.0209022	0.0119316	0.0500424	0.258927	0.104801	-0.0495234	0.121577	-0.109418	-0.339871	-0.209524	-0.0373971	-0.338579	-0.24882	-0.247428	0.118483	0.257185
117324	0.52493	0.141345	-0.0187099	-0.237956	1.06744	0.0027882	-0.503008	0.453187	-0.176603	0.483146		R_IFJa	-0.0419168	-0.0437853	-0.0460408	-0.069769	-0.0686867	-0.0339707	-0.0341676	-0.0601214	-0.0709594	0.127451	0.223942	0.217703	-0.0697682	-0.0466695	0.0103442	-0.0285374	0.0534057	0.0248405	-0.0199567	-0.0334774	-0.0320511	-0.0234999	-0.0562835	-0.0154178	0.11621	0.0739503	0.0751065	0.166076	0.0512676	-0.0172755	-0.0312588	-0.0247484	-0.0374661	-0.0174313	0.00391654	-0.0385513	-0.0227761
117930	0.730257	0.359139	-0.0022415	-0.319621	0.723812	0.210902	-0.425261	0.635183	-0.26816	0.472266		R_IFJp	-0.0157358	0.00553517	0.00191712	-0.0297375	-0.0255508	0.00279009	0.0160991	-0.03105	-0.0419459	0.16816	0.308202	0.183733	-0.0266762	-0.0732959	-0.0169441	0.0329055	0.129694	0.0777109	0.0283276	0.0152451	0.00525731	0.0120974	0.000345386	-0.00918738	0.10967	0.0299453	0.0259317	0.112334	0.00348433	-0.104478	-0.0538257	-0.0564666	-0.103986	-0.077026	-0.067749	0.0128769	0.0428063
118023	0.783538	0.286373	0.214514	-0.299056	0.967338	0.0357963	-0.222758	0.790806	-0.419363	0.493744		R_IFSp	-0.0513387	-0.0816295	-0.0896681	-0.0970356	-0.101528	-0.0563225	-0.0595522	-0.097813	-0.110641	0.104055	0.243	0.246469	-0.109335	-0.0346496	0.0153508	-0.0589536	0.0561183	0.00619125	-0.0477938	-0.0583481	-0.059614	-0.0452334	-0.102269	-0.0355149	0.0813224	0.0759422	0.0743846	0.132125	0.0706616	-0.00712543	-0.0361784	-0.0083219	-0.029929	0.013551	0.0362054	-0.0737463	-0.0657229
118124	0.667358	0.204053	-0.0846168	-0.445666	0.718468	-0.0701487	-0.456511	0.34852	-0.0681078	0.595586		R_IFSa	-0.0174269	-0.0441541	-0.0472031	-0.0587071	-0.0525764	-0.0313337	-0.0203439	-0.0828043	-0.0874198	0.165713	0.242133	0.216527	-0.0464858	-0.12498	-0.0725633	-0.0107438	0.0690667	0.0403594	-0.0128254	-0.0325466	-0.0368146	-0.0287078	-0.0670811	-0.0251552	0.167025	0.123241	-0.0105401	0.130536	-0.0672274	-0.180764	-0.139151	-0.0149664	-0.179934	-0.119553	-0.118482	0.00943656	0.0940807
118225	0.552778	0.124154	-0.0414344	-0.0802086	0.723728	-0.028405	-0.241959	0.353165	-0.119174	0.279235		R_p9_46v	-0.0187647	-0.0970936	-0.0524854	-0.0711689	-0.0804802	-0.0685393	-0.0574363	-0.139461	-0.153658	0.126635	0.261882	0.259057	-0.0896153	0.00323889	0.114098	-0.057474	0.127319	-0.00689527	-0.058715	-0.0833449	-0.0849066	-0.0455071	-0.122644	-0.0392506	0.057646	0.025609	0.111071	0.0470973	0.148743	-0.0893204	-0.0715482	0.0913763	-0.118866	0.0247374	0.0503796	-0.0213959	0.00705805
118528	1.24035	0.279636	0.296931	-0.697454	0.995174	-0.14036	-0.257571	0.458343	-0.30511	0.644085		R_46	0.0213133	-0.0642883	0.0502504	-0.00747203	-0.0121052	-0.0340588	-0.0167787	-0.137078	-0.139695	0.160925	0.183071	0.178231	-0.00845558	0.0504988	0.18422	-0.00814782	0.0963027	-0.00256928	-0.0221814	-0.045267	-0.0484706	-0.0188157	-0.0777936	-0.016489	0.151802	0.0716041	0.180574	0.0508351	0.154586	-0.102306	-0.0207458	0.174513	-0.126411	-0.0235912	0.0281724	0.0853809	0.194603
118730	0.633799	0.194613	-0.00525068	-0.263113	0.515058	0.159614	-0.357723	0.489872	-0.305915	0.49137		R_a9_46v	0.0382313	-0.053536	0.0277384	-0.00198008	0.0027175	-0.0125417	-0.00527078	-0.131401	-0.139484	0.159893	0.235745	0.219034	-0.000133327	-0.00030058	0.12936	0.0068315	0.130147	0.00494621	-0.0079199	-0.0279902	-0.0409756	-0.00481924	-0.0828872	-0.00565703	0.103758	0.0356976	0.078961	0.0171099	0.0662258	-0.185058	-0.121489	0.157513	-0.205753	-0.0313181	-0.0148142	0.0512708	0.133195
118831	1.04476	0.381878	0.0508731	-0.473886	1.07641	0.124221	-0.479774	0.332104	-0.23433	0.582649		R_9_46d	0.070566	-0.0167051	0.115452	0.054584	0.0694263	0.0410135	0.0492637	-0.133148	-0.129131	0.206816	0.158619	0.172818	0.0767654	0.000597675	0.162108	0.0569544	0.0497004	0.0152014	0.0443878	0.0270665	0.0252022	0.0368691	-0.0343761	0.00448837	0.245168	0.218407	0.151109	0.105922	0.0724311	-0.144995	-0.0922778	0.1944	-0.193081	-0.106869	-0.050268	0.0989284	0.267328
118932	0.760734	0.196333	0.0451596	-0.362355	0.782353	0.166294	-0.346867	0.526534	-0.276556	0.506256		R_9a	-0.0764431	-0.0814248	-0.0801444	-0.0991517	-0.0838037	-0.0357889	-0.0700938	-0.148632	-0.147245	-0.0213346	0.0110885	0.0992781	-0.094389	0.076374	0.138758	-0.0883113	-0.0704919	-0.0589449	-0.061243	-0.0383264	-0.0188274	-0.00907562	-0.0971039	-0.0684955	0.0961669	0.284352	0.188692	0.101711	0.16851	0.18094	-0.0401143	0.260579	0.0875127	0.136745	0.204231	-0.0713374	-0.0454013
119025	0.925259	0.279799	0.0623098	-0.398311	0.755156	0.182482	-0.396964	0.750571	-0.423432	0.657723		R_10v	-0.147811	-0.0299332	-0.160292	-0.137027	-0.145486	-0.0835848	-0.122392	0.041492	0.0419446	-0.214984	-0.168282	-0.149752	-0.159559	0.163691	-0.00256336	-0.136711	-0.127616	-0.0483463	-0.107905	-0.0666959	-0.0398351	-0.0588908	-0.0142788	-0.0326519	-0.140711	-0.0958814	0.0487771	-0.0239503	0.106862	0.430931	0.203336	-0.00091725	0.449652	0.297096	0.29134	-0.120422	-0.241336
119126	0.577549	0.282437	0.114798	-0.376143	1.07528	0.104294	-0.547024	0.599255	-0.294716	0.554644		R_a10p	-0.00321275	-0.0644299	0.00954991	-0.0262121	-0.0167758	-0.0111854	-0.0301462	-0.127098	-0.127739	0.0525305	0.0870183	0.136974	-0.0287263	0.0827553	0.209125	-0.0286322	0.0420465	-0.0351914	-0.0270897	-0.0288843	-0.0214664	0.00426063	-0.0814468	-0.0182691	0.0596502	0.0676074	0.166772	0.0401553	0.168482	0.0151679	-0.0449264	0.210765	-0.0451573	0.0943861	0.14266	-0.0109107	0.0142009
120111	0.614826	0.188087	0.12442	-0.219186	0.863828	0.192842	-0.303736	0.416396	-0.209833	0.314395		R_10pp	-0.0804044	-0.0540664	-0.0781086	-0.0887616	-0.0778393	-0.0408086	-0.0710205	-0.0737986	-0.0806459	-0.0506606	-0.00188535	0.0458288	-0.0875983	0.0648336	0.105285	-0.0750872	-0.0194755	-0.0469231	-0.0562738	-0.0398226	-0.030065	-0.0187009	-0.0638618	-0.0459405	-0.00745182	0.0395421	0.10921	0.0277309	0.138654	0.167924	-0.00403048	0.122987	0.107388	0.152226	0.186975	-0.076169	-0.105472
120212	1.38028	-0.0466737	0.137677	-0.541943	0.663337	0.259408	-0.25636	0.666469	-0.432727	0.668232		R_11l	0.0235593	-0.057529	-0.00934085	-0.0116299	-0.0145387	-0.0156246	-0.0220315	-0.0933081	-0.09857	0.0821162	0.167694	0.144917	-0.0208947	0.0146531	0.0671872	-0.00435287	0.105109	0.00478601	-0.0137041	-0.0315466	-0.0403262	-0.0123598	-0.0753441	-0.00665889	0.0255915	-0.0213392	0.039526	-0.0119348	0.0309161	-0.135699	-0.075227	0.104086	-0.127352	0.0119659	0.0113218	0.0120844	0.0458419
120414	1.03307	0.401589	-0.287066	-0.423605	0.899641	-0.0513637	-0.446088	0.617715	-0.108098	0.487173		R_13l	0.00120136	-0.0215851	-0.0169999	-0.0195596	-0.0168339	-0.00570843	-0.0187102	-0.0493308	-0.0504659	0.0472912	0.0863039	0.0683325	-0.00875001	-0.0197752	-0.00826223	0.00205138	0.0313728	-0.000485723	-0.00013583	-0.00326102	-0.0136957	-0.0107145	-0.0373395	0.000137799	0.0380968	0.0188814	0.00239839	0.0219802	-0.0325305	-0.0658975	-0.0568353	0.0400219	-0.0602659	-0.012054	-0.0130835	-0.00471312	0.0258893
120515	0.403192	0.157905	0.0181196	-0.17651	0.64889	0.128403	-0.279985	0.401008	-0.193921	0.310626		R_OFC	-0.0312329	-0.0253169	-0.036264	-0.0393317	-0.0389786	-0.0230612	-0.0320826	-0.0197038	-0.0234557	-0.0179857	0.01516	0.0221569	-0.0360408	0.0254512	0.0203751	-0.0314396	-0.00375383	-0.0168148	-0.0225179	-0.0167973	-0.0164662	-0.0133728	-0.0285978	-0.00872012	-0.0110739	-0.00636054	0.0173765	-0.00428121	0.0229827	0.0359248	-0.00293939	0.050776	0.034437	0.0662842	0.0666661	-0.021885	-0.0368217
120717	0.674398	0.0718148	0.140817	-0.310382	0.990675	-0.0718583	-0.20966	0.567858	-0.191998	0.399278		R_47s	-0.0823383	-0.0854867	-0.0913247	-0.124367	-0.110982	-0.0604417	-0.0883943	-0.0986303	-0.100332	-0.0404925	0.00121567	0.0747659	-0.107994	-0.00117201	0.0341015	-0.110512	-0.106868	-0.0870597	-0.0735329	-0.0602671	-0.0470488	-0.045768	-0.0992389	-0.0114674	0.0776695	0.265858	0.0583797	0.0851519	0.0191325	0.117835	-0.0694924	0.155704	0.0582221	0.061534	0.10565	-0.112889	-0.0790063
121416	0.578397	-0.13946	0.131509	-0.228061	0.722034	0.0468595	-0.198806	0.552419	-0.197531	0.360659		R_LIPd	0.0215964	0.0732883	0.0556858	0.0243213	0.0491737	0.0787612	0.078343	-0.049371	-0.0491608	0.20297	0.235163	0.144032	0.0482431	-0.0776321	0.0274461	0.151605	0.288514	0.142662	0.126959	0.117795	0.0731949	0.0745906	0.0581508	-0.0411583	0.0484858	-0.0349531	0.0125698	0.00677088	0.0207405	-0.162951	-0.0915593	-0.043741	-0.168791	-0.106259	-0.104956	0.0604295	0.12142
121618	0.498045	0.186694	0.00349147	-0.262757	0.690206	0.0972329	-0.341045	0.511162	-0.246325	0.481226		R_6a	0.0095756	0.0607837	0.0735117	0.0176481	0.0136778	0.00710752	0.0606255	0.0099439	0.00905211	0.286247	0.235882	0.135034	0.0301476	-0.0979432	-0.0232567	0.121088	0.242267	0.104799	0.0875345	0.0495655	0.00762351	0.0172945	0.0566593	-0.0239125	0.0792337	-0.0102696	0.0166785	0.0175699	0.0164717	-0.191924	-0.0320486	-0.0985604	-0.173071	-0.171597	-0.159407	0.110042	0.1886
121921	0.768934	0.0412936	-0.131178	-0.247163	0.854588	-0.124569	-0.20641	0.43943	-0.0338793	0.264697		R_i6_8	-0.0720184	-0.124559	-0.0930647	-0.123685	-0.14687	-0.129923	-0.113397	-0.136418	-0.149462	0.0634102	0.140513	0.172284	-0.160419	0.106648	0.189978	-0.121433	0.074662	-0.0573072	-0.118899	-0.13835	-0.127963	-0.0854373	-0.141579	-0.0710404	-0.00656686	0.0469297	0.214219	0.0135425	0.284797	0.0798355	0.0586708	0.133384	0.0397978	0.139737	0.195791	-0.0447858	-0.0533049
122317	0.646399	0.247714	-0.0201118	-0.274287	0.932588	0.0518597	-0.43682	0.656308	-0.285017	0.487613		R_s6_8	-0.096851	-0.12644	-0.10504	-0.135605	-0.155701	-0.136141	-0.12704	-0.124791	-0.135498	-0.039846	0.0690595	0.108469	-0.16712	0.148617	0.189567	-0.147752	-0.00532474	-0.0829472	-0.136891	-0.140954	-0.126434	-0.0871809	-0.135213	-0.0670033	-0.0109594	0.0880759	0.252756	0.00911944	0.308791	0.171174	0.107922	0.1815	0.126447	0.185763	0.253426	-0.0477347	-0.0607473
122620	0.832253	0.180646	0.173072	-0.372129	0.682073	0.156738	-0.335299	0.621915	-0.386988	0.521075		R_43	0.0158472	0.10286	0.153772	0.0616279	0.0730809	0.0246745	0.0589887	0.347961	0.306516	0.217218	0.0392564	0.0979405	0.106267	-0.124949	-0.093669	0.0565126	-0.0258532	0.0201649	0.0378266	0.0158932	0.0378479	0.019645	0.109466	0.296451	0.224505	-0.0107007	-0.122758	0.10011	-0.176977	-0.205543	-0.0929051	-0.0732042	-0.177231	-0.18375	-0.201739	0.22589	0.236509
122822	0.763568	0.477047	0.0392769	-0.341984	1.19913	0.147389	-0.583262	0.535995	-0.285335	0.51424		R_OP4	-0.0147321	0.117521	0.120323	0.0342387	0.0399112	-0.00310158	0.0354023	0.384565	0.363499	0.159247	0.0237917	0.0688158	0.0728007	-0.115955	-0.112571	0.0276634	-0.0296211	0.0178607	0.010418	-0.00478233	0.0200867	0.0027089	0.126974	0.368473	0.20983	-0.0502212	-0.122896	0.117385	-0.161981	-0.170762	-0.0752137	-0.0863953	-0.140357	-0.156282	-0.179644	0.225741	0.188804
123117	1.01241	0.121342	-0.15134	-0.219557	0.777306	0.14567	-0.3546	0.709014	-0.298209	0.384446		R_OP1	-0.0301321	0.0779352	0.0567488	-0.00288299	-0.0111226	-0.0371874	-0.0267504	0.329717	0.361196	0.0453282	-0.044287	-0.0132242	0.013996	-0.0605012	-0.0948343	-0.0241229	-0.0638237	-0.0319474	-0.0321036	-0.0419691	-0.0140919	-0.0333682	0.0823253	0.468255	0.0994313	-0.0523931	-0.102772	0.0536736	-0.114937	-0.0799204	-0.00999989	-0.0700472	-0.0433138	-0.0763185	-0.0935712	0.209634	0.105468
123420	0.693873	0.0301783	0.108792	-0.28437	0.692405	0.0687881	-0.205239	0.647794	-0.301328	0.447161		R_OP2_3	-0.00330199	0.0801969	0.0818791	0.028298	0.0216794	-0.00993896	-0.00127836	0.376636	0.374892	0.0580435	-0.0502229	-0.00523197	0.0450731	-0.0598975	-0.0876562	0.00341213	-0.0568058	-0.0190206	-0.00710796	-0.0196158	0.00772214	-0.0127536	0.0872548	0.307397	0.0761635	-0.0457988	-0.102451	0.0377078	-0.120971	-0.0862424	-0.00660424	-0.072127	-0.0562536	-0.0940893	-0.106434	0.230874	0.112032
123521	0.834139	0.271582	0.00644653	-0.340985	0.826614	0.163967	-0.395109	0.535368	-0.272071	0.445857		R_52	0.00263594	0.0188858	0.0365249	-0.00187752	-0.0074435	-0.021664	-0.0208288	0.158199	0.161183	0.0446722	-0.0100596	0.0100419	0.0084954	-0.022892	-0.0273877	-0.0201545	-0.0403559	-0.0426995	-0.0171764	-0.0322001	-0.0147741	-0.023868	0.0121405	0.313774	0.112315	-0.0246788	-0.0421464	0.0367705	-0.0675415	-0.0752828	-0.0309618	0.00811485	-0.058483	-0.0501248	-0.0577149	0.140897	0.114801
123723	0.80916	0.4872	0.223964	-0.420473	0.680844	0.223486	-0.383418	0.403284	-0.297545	0.452907		R_RI	0.0119042	0.109906	0.119106	0.0457938	0.0456796	0.0166744	0.0189984	0.313673	0.311798	0.0971202	-0.0166647	0.012468	0.0774267	-0.0575979	-0.077182	0.0493851	-0.0198509	-0.00560839	0.0371948	0.0160934	0.0264903	0.00274595	0.107148	0.392477	0.144897	-0.0448329	-0.0919793	0.0758325	-0.12952	-0.109541	-0.0137727	-0.0607651	-0.0747907	-0.0959721	-0.112499	0.233485	0.142898
123824	0.735947	0.0452516	0.206909	-0.297807	1.06829	0.0875387	-0.452641	0.672264	-0.297375	0.555781		R_PFcm	-0.0282096	0.126763	0.117806	0.0206907	0.0252616	-0.0121246	0.0118429	0.300922	0.311908	0.139012	0.00630961	0.0262423	0.065341	-0.0879899	-0.0891375	0.0272481	-0.0301936	0.00140282	0.0107995	-0.00640339	0.0108475	-0.0134273	0.12891	0.34418	0.226733	-0.049719	-0.107409	0.103071	-0.14163	-0.137231	-0.049195	-0.0667689	-0.10361	-0.125411	-0.14726	0.245674	0.221151
123925	0.719929	0.0280682	-0.122018	-0.298524	0.781806	-0.15124	-0.292287	0.542399	-0.104876	0.445839		R_PoI2	0.0074101	0.0574122	0.0904531	0.0173318	0.0193441	-0.0211135	0.0185617	0.190524	0.182455	0.156281	0.0767258	0.0636774	0.0508171	-0.121843	-0.0837351	0.0191062	0.00461955	0.0113116	0.00261986	-0.0225506	-0.0154202	-0.0222808	0.0515372	0.235946	0.187775	-0.0279987	-0.0909166	0.0575044	-0.149638	-0.222768	-0.101558	-0.0429854	-0.197487	-0.187298	-0.201865	0.193374	0.260969
124422	1.23799	0.0414292	-0.495265	-0.40776	0.7442	0.0327966	-0.345131	0.801443	-0.0825903	0.531271		R_TA2	-0.0178239	0.0796239	0.0946546	0.0251972	0.0414464	0.0286367	0.0310741	0.160309	0.156967	0.138883	0.0514731	0.0664515	0.0679947	-0.0868265	-0.0667765	0.047004	0.00810264	0.0366356	0.0354242	0.0271087	0.0494962	0.0315201	0.0856586	0.288233	0.223305	-0.0285278	-0.0619375	0.154949	-0.116337	-0.151916	-0.0772352	-0.0393434	-0.131439	-0.120702	-0.132531	0.148899	0.14586
124624	0.894074	0.293444	-0.224182	-0.311889	0.917535	-0.208919	-0.246944	0.633862	-0.063436	0.370587		R_FOP4	0.0961061	0.0483027	0.173907	0.0922561	0.108059	0.0556498	0.0979084	0.00958987	0.0052603	0.313264	0.199202	0.18409	0.13849	-0.144623	-0.0183004	0.110082	0.0544178	0.0445762	0.0855601	0.0470115	0.0374909	0.0359037	0.0283855	0.118182	0.295987	0.143515	-0.0578064	0.103428	-0.154302	-0.328537	-0.172216	0.01243	-0.32308	-0.269727	-0.269291	0.151255	0.356417
124826	0.999539	0.0105458	-0.0868336	-0.275023	0.799179	0.200818	-0.317243	0.440946	-0.274775	0.446324		R_MI	0.0806031	0.0385328	0.139982	0.0667292	0.0824369	0.0455872	0.0826441	0.00294449	-0.00147786	0.295833	0.212162	0.188834	0.111203	-0.147899	-0.0271141	0.096735	0.0709653	0.0445879	0.0756587	0.0393806	0.0279198	0.0266425	0.01642	0.108801	0.275514	0.126895	-0.0583611	0.098295	-0.15081	-0.330648	-0.184992	0.020296	-0.325287	-0.253629	-0.253428	0.139612	0.318424
125222	0.707601	0.300231	0.14331	-0.297039	1.08265	0.32848	-0.482682	0.396483	-0.265302	0.425324		R_Pir	-0.00894031	0.043268	0.0584188	0.00669068	0.0166744	0.00400683	0.0049673	0.0773959	0.0731662	0.090786	0.04479	0.0362644	0.0376079	-0.0451275	-0.0343963	0.0259495	-0.00667591	0.0378263	0.0161801	0.0107456	0.0158171	0.00281881	0.0499757	0.122419	0.155571	-0.0233793	-0.0190214	0.104345	-0.0825954	-0.0857995	-0.0400627	-0.00918698	-0.0751382	-0.0888031	-0.0960805	0.108204	0.151107
125424	0.92333	0.529147	-0.0362149	-0.52313	0.886229	0.00526507	-0.470437	0.528816	-0.204427	0.570605		R_AVI	0.04433	-0.0584001	0.0367734	-0.0112732	-0.00947651	-0.0151495	-0.000150581	-0.10454	-0.108657	0.188476	0.223364	0.221434	0.000411431	-0.0789567	0.0487241	0.00130558	0.0536329	-0.0290474	0.00149576	-0.0326707	-0.0381454	-0.0178634	-0.0856893	0.0518336	0.159362	0.138067	0.0160452	0.0761711	-0.027637	-0.218259	-0.141345	0.0657395	-0.236724	-0.129147	-0.106138	0.00281537	0.111882
125525	0.685028	0.136775	-0.0884499	-0.332612	1.0124	0.0341533	-0.448332	0.5261	-0.208655	0.561593		R_AAIC	0.0156048	-0.0480575	0.0415959	-0.0256868	-0.0139826	-0.0100724	-0.0268636	-0.101076	-0.101887	0.0837474	0.0684328	0.0935431	-0.00339031	0.0318231	0.119501	-0.023397	-0.0260939	-0.0567267	-0.0101741	-0.0196336	-0.0174861	-0.0164438	-0.0698033	0.0640064	0.144431	0.154981	0.0554358	0.0677563	-0.0111473	-0.0525094	-0.0712687	0.201197	-0.0767018	-0.00798254	0.0176511	0.000118384	0.101891
126325	0.783183	0.0774513	0.0905514	-0.299848	0.754357	0.0399714	-0.200021	0.41599	-0.24823	0.395529		R_FOP1	0.0292659	0.086246	0.139627	0.0537523	0.0655641	0.0255829	0.0676248	0.169871	0.16121	0.264899	0.126251	0.126469	0.103512	-0.149557	-0.0848068	0.0733182	0.021415	0.0456884	0.0508482	0.0249821	0.0294037	0.0156048	0.0809294	0.195983	0.26445	0.0418186	-0.108162	0.0946885	-0.177755	-0.264965	-0.138731	-0.0514582	-0.24453	-0.229098	-0.245439	0.202694	0.311624
126426	0.710269	0.339993	0.127131	-0.435299	0.547582	0.0951924	-0.324439	0.296923	-0.20744	0.407119		R_FOP3	0.0358742	0.0599022	0.105634	0.045495	0.0602307	0.0322483	0.0581679	0.0797982	0.0769347	0.180984	0.0922526	0.0747995	0.0839234	-0.106227	-0.0458707	0.0668969	0.0205665	0.0379838	0.051888	0.0332942	0.0310202	0.0189583	0.0510468	0.127541	0.175218	0.0250526	-0.0705714	0.0524534	-0.12774	-0.198417	-0.106827	-0.022899	-0.183055	-0.173781	-0.17816	0.129729	0.242308
126628	0.839535	-0.0847664	-0.167542	-0.104531	0.784386	0.012683	-0.213025	0.582589	-0.202313	0.332414		R_FOP2	-0.0597049	0.0958166	0.0344772	-0.0168156	-0.00980446	-0.0207976	0.0137417	0.30009	0.27632	0.0849802	0.0295244	0.0313967	0.0115852	-0.122168	-0.129316	0.0131911	0.0190678	0.0350105	-0.00017113	-0.00734745	0.0059101	-0.0085615	0.0971869	0.146614	0.0713821	-0.0530544	-0.120566	0.0339821	-0.123932	-0.120821	-0.063734	-0.113297	-0.0944751	-0.12411	-0.143108	0.137733	0.0907422
127226	0.90039	0.0517787	0.277496	-0.350472	0.870531	0.0014092	-0.140356	0.827022	-0.41311	0.464959		R_PFt	-0.0697956	0.124755	0.00485258	-0.0301684	-0.0173411	-0.00510386	0.0347811	0.141528	0.167963	0.135607	0.14939	0.0740632	-0.00864903	-0.165682	-0.135205	0.0651741	0.202409	0.126705	0.040201	0.0462699	0.0341247	0.0281995	0.127625	0.0354816	0.03015	-0.0485263	-0.119936	-0.00371677	-0.0871938	-0.187749	-0.112212	-0.147217	-0.159576	-0.167693	-0.18319	0.120658	0.0965567
127327	0.686051	0.0155336	-0.0703491	-0.229969	0.866377	0.174094	-0.353234	0.645318	-0.312756	0.495722		R_AIP	0.00131797	0.0533803	0.0348998	-0.00659655	0.00888573	0.0297879	0.0474368	-0.0431688	-0.0442306	0.204925	0.263645	0.166777	0.0113573	-0.0973926	0.0209982	0.11563	0.307769	0.127083	0.0850522	0.0699367	0.0337099	0.0444229	0.0378642	-0.0346783	0.057387	-0.0353623	0.00450163	-0.000644163	0.0310637	-0.205346	-0.119347	-0.0386449	-0.208863	-0.127511	-0.122724	0.0812705	0.143828
127630	0.79287	-0.18352	-0.0177189	-0.196782	0.714403	-0.0215999	-0.175026	0.357433	-0.0976669	0.298631		R_EC	-0.110738	0.00719244	-0.0571797	-0.0736225	-0.0886564	-0.0624658	-0.0756255	0.100048	0.102687	-0.0968371	-0.0792881	-0.0807203	-0.0868112	0.130506	0.00198984	-0.0699784	-0.0405	-0.0106755	-0.0644915	-0.0472528	-0.0315691	-0.0446343	0.0256961	0.00518852	-0.090041	-0.119982	0.0312941	-0.00952836	0.0618089	0.178154	0.213609	-0.0371621	0.237732	0.134737	0.134481	0.00400562	-0.115539
127731	0.847011	0.0669816	-0.363516	-0.212455	0.78889	0.00610119	-0.371086	0.688916	-0.157156	0.465926		R_PreS	0.0404205	-0.0217098	0.0748122	0.0463247	0.0106013	-0.0258824	-0.0194981	-0.0101741	-0.00491178	-0.0437158	-0.042617	-0.0502593	0.0173029	0.210615	0.134526	-0.00134346	-0.0161875	-0.0122604	-0.00867223	-0.0207805	-0.0273586	-0.0254371	-0.0119814	0.0202595	-0.0303706	-0.0631572	0.0948822	-0.0085218	0.078421	0.111757	0.218544	0.0762028	0.139139	0.108367	0.121237	0.0216753	0.016341
127832	0.927523	0.0316329	0.0330686	-0.498139	0.682011	-0.044464	-0.162661	0.511699	-0.149907	0.541679		R_H	-0.105753	0.0122442	-0.0401578	-0.0715894	-0.0802083	-0.0544931	-0.0696891	0.0822599	0.0828304	-0.0917532	-0.0807176	-0.0804371	-0.0722882	0.120311	0.0172832	-0.061812	-0.0352555	-0.00750467	-0.0539017	-0.0423893	-0.0263506	-0.0396656	0.0267687	0.00847668	-0.0631042	-0.0910787	0.0150487	-0.00160465	0.0394833	0.159981	0.162359	0.0119685	0.206827	0.135474	0.129587	0.00529098	-0.0891136
127933	0.55873	0.129665	-0.0518198	-0.217309	0.883059	-0.0489835	-0.343397	0.425667	-0.0520647	0.378891		R_ProS	0.348975	0.0735003	0.398027	0.351227	0.256376	0.0833458	0.148332	0.0693956	0.0836649	0.0896671	-0.0161992	-0.0275427	0.300343	0.12642	0.0552759	0.212659	0.0435835	0.0457212	0.157195	0.0810808	0.0384261	0.0338982	0.109002	0.0614197	0.0221794	-0.0524668	-0.00195185	0.0185789	-0.0615022	-0.0848515	0.279875	-0.0982471	-0.0427141	-0.115329	-0.110257	0.0907395	0.130403
128026	0.728739	-0.0534087	-0.114844	-0.177691	0.777112	0.0511392	-0.274273	0.343171	-0.112173	0.349192		R_PeEc	-0.0716618	0.0196132	-0.0292343	-0.0501048	-0.0471262	-0.0207588	-0.0144662	0.0366584	0.0379579	-0.00613982	0.021565	-0.00953286	-0.0402072	0.00677745	-0.030476	-0.0137825	0.0385126	0.0681131	-0.011779	-0.00500381	-0.00070577	-0.00130341	0.0323588	-0.00484791	-0.00901122	-0.060016	-0.00402789	0.0210258	-0.00081458	0.0179983	0.036282	-0.029705	0.0430622	0.0224885	0.0175359	0.015217	-0.0216205
128127	0.642045	0.174973	0.0411962	-0.291311	0.685026	0.0333099	-0.355782	0.511487	-0.266733	0.517025		R_STGa	-0.106224	0.0491699	-0.0124909	-0.0559144	-0.0362984	-0.00654847	-0.0174162	0.096539	0.0903199	-0.0151152	-0.0370567	0.0218136	-0.0171865	-0.0552153	-0.066444	-0.0249874	-0.0602865	0.0325451	-0.0140561	0.00674631	0.0424239	0.0127987	0.0744596	0.0330771	0.10538	0.101137	-0.0029012	0.216477	-0.0269404	0.0923006	0.0011528	-0.0611935	0.0760647	-0.0107147	0.00634076	-0.00800256	-0.0784213
128632	0.809711	0.00906259	0.00783507	-0.364494	0.716492	-0.0275843	-0.279382	0.436786	-0.15031	0.474566		R_PBelt	-0.00514928	0.0684042	0.0823695	0.016561	0.0168354	-0.000339387	0.0051962	0.236011	0.228124	0.0888743	0.00453113	0.0392158	0.0355715	-0.0473515	-0.0594311	0.00678168	-0.0252258	0.000750688	0.000847934	-0.0041979	0.0242278	0.0076694	0.0774018	0.459626	0.187981	-0.0537192	-0.0609826	0.132909	-0.100113	-0.103356	-0.0325319	-0.0299356	-0.0789005	-0.0706606	-0.0869227	0.155539	0.10422
128935	0.79093	0.269064	-0.149027	-0.267478	0.796176	0.0606537	-0.437669	0.616789	-0.190858	0.439181		R_A5	-0.1746	-7.59161e-05	-0.0538843	-0.129666	-0.108561	-0.0603145	-0.0857375	0.0792809	0.0649904	-0.0385744	-0.0333812	0.093222	-0.0888692	-0.00613541	0.0101501	-0.101673	-0.105569	-0.0302864	-0.0812849	-0.0564786	-0.00272601	-0.0154734	0.0170726	0.0814601	0.168354	0.125414	0.0944258	0.29362	0.0667282	0.179043	-0.016528	0.0748398	0.118437	0.0961446	0.145293	-0.0252029	-0.134883
129028	0.774106	-0.0281137	-0.0134784	-0.263295	0.783423	-0.0872046	-0.18057	0.396878	-0.131877	0.342931		R_PHA1	0.0192253	0.0250768	0.0913654	0.0535002	0.0382128	0.0367325	0.0647224	0.00533091	0.00294678	0.00275098	0.00226476	-0.0391875	0.0388962	0.135578	0.0580083	0.087547	0.0742467	0.104058	0.078138	0.070574	0.0352017	0.0267739	0.0450434	-0.0139312	-0.0272549	-0.0969305	0.0935445	0.0106552	0.0461543	0.064994	0.277281	-0.0606866	0.117885	0.0170932	0.0392421	0.0270568	0.0215103
129129	0.738782	0.345098	-0.204702	-0.33751	0.859746	-0.20606	-0.362967	0.594366	-0.105848	0.443003		R_PHA3	0.0126475	0.0629589	0.0710066	0.048678	0.0625061	0.0872326	0.114301	-0.00385392	-0.00616883	0.0387147	0.0427673	-0.0187527	0.0576513	0.0183918	-0.00489093	0.126482	0.133727	0.151406	0.122883	0.119343	0.0764908	0.0738923	0.0819786	-0.0373193	-0.0204054	-0.0779725	0.0191342	0.00473605	-0.00435071	-0.0238507	0.107471	-0.0845744	0.0119092	-0.0389175	-0.0350222	0.0204659	0.0327558
129331	0.753394	0.10261	-0.139111	-0.240702	0.658605	0.0655874	-0.252529	0.693016	-0.241493	0.38501		R_STSda	-0.173952	-0.00574836	-0.0670579	-0.137024	-0.126978	-0.0709452	-0.102145	0.043379	0.0355677	-0.0941556	-0.0757095	-0.00162005	-0.116903	0.0962771	0.0553494	-0.110756	-0.120976	-0.0108646	-0.0877627	-0.0569694	-0.0106434	-0.0366597	0.0184461	-0.0036818	0.0950975	0.0665944	0.152894	0.263084	0.125148	0.333353	0.158772	0.0252691	0.301295	0.158008	0.214306	-0.0647762	-0.151007
129634	1.00165	-0.109064	-0.01926	-0.414117	0.632975	0.0828226	-0.210974	0.574843	-0.238517	0.614794		R_STSdp	-0.0823381	0.0241065	-0.00669575	-0.059701	-0.0339383	-0.00538169	-0.00804998	0.031351	0.0245177	0.0522941	0.0382173	0.148546	-0.0146247	-0.10168	-0.0458229	-0.0303749	-0.0740258	0.0169849	-0.0174019	-0.00803984	0.0305839	0.0115295	0.0366776	0.0214258	0.230573	0.274028	0.0305898	0.322725	-0.0277634	0.0328299	-0.100474	0.0169193	-0.0268045	-0.0583254	-0.0234044	-0.0239117	-0.0374283
130013	0.941441	0.173735	-0.0130136	-0.368182	0.756161	0.148504	-0.355148	0.512652	-0.300448	0.575822		R_STSvp	-0.144949	-0.111615	-0.129575	-0.171068	-0.156651	-0.0958719	-0.133322	-0.115417	-0.124044	-0.0845367	-0.0119307	0.108669	-0.159304	0.0696547	0.125822	-0.162374	-0.123839	-0.100369	-0.124416	-0.101517	-0.0653709	-0.0562455	-0.122965	-0.0536809	0.0880342	0.200954	0.1803	0.177556	0.167711	0.251711	-0.0255806	0.217145	0.147996	0.193713	0.268724	-0.134207	-0.164008
130114	0.971374	-0.331998	-0.184129	-0.158823	0.719622	0.0885802	-0.217911	0.280757	-0.0621703	0.264398		R_TGd	-0.164089	-0.00526424	-0.120418	-0.137556	-0.115085	-0.0431637	-0.0804883	0.0225053	0.0204891	-0.129194	-0.116384	-0.0441143	-0.109676	0.0170392	-0.0367848	-0.0924184	-0.122325	-0.00841353	-0.0597789	-0.0223547	0.0109828	-0.0124112	0.0132633	-0.0480691	0.0070199	0.129687	0.0416131	0.132035	0.0480405	0.292913	0.0355336	0.0311545	0.242826	0.138624	0.170817	-0.10847	-0.189567
130316	0.677726	-0.0696704	0.167797	-0.263113	0.680815	-0.0277809	-0.287024	0.410427	-0.209086	0.513299		R_TE1a	-0.18231	-0.0731326	-0.189356	-0.185075	-0.182724	-0.0995785	-0.145902	-0.0463674	-0.0468528	-0.222364	-0.165433	-0.0916858	-0.198994	0.161279	0.0615031	-0.174374	-0.140183	-0.0720828	-0.129025	-0.0868573	-0.0525035	-0.0535106	-0.0648592	-0.0763703	-0.102241	0.0302397	0.12787	0.0202288	0.193115	0.463345	0.131229	0.141793	0.406197	0.33906	0.379282	-0.162311	-0.270358
130417	0.643745	0.0531271	-0.0282987	-0.207792	0.743937	-0.11498	-0.16298	0.421187	-0.124344	0.298289		R_TE1p	-0.109493	-0.11971	-0.149526	-0.148449	-0.156662	-0.110581	-0.121184	-0.110676	-0.125815	-0.029874	0.124423	0.129171	-0.168447	0.0564186	0.0744025	-0.123369	0.0910273	-0.0221512	-0.116758	-0.12009	-0.104985	-0.0591837	-0.13866	-0.0710911	-0.0673386	-0.0625534	0.0960142	-0.0106133	0.168183	0.0556024	-0.0296747	0.0947289	0.035531	0.19222	0.193408	-0.0835229	-0.137725
130518	0.564455	0.126358	-0.00214806	-0.203877	0.826319	0.125487	-0.354731	0.386205	-0.189787	0.390204		R_TE2a	-0.139214	-0.0794854	-0.148411	-0.154867	-0.140927	-0.0772071	-0.110222	-0.0911179	-0.0931503	-0.105235	-0.0483984	0.0221512	-0.150132	0.0563905	0.0400343	-0.131529	-0.0845116	-0.0578417	-0.0996852	-0.0742655	-0.0483507	-0.0394874	-0.0896839	-0.0711395	-0.00742875	0.105182	0.104421	0.0571658	0.122495	0.212594	-0.026593	0.1739	0.146881	0.199077	0.22988	-0.112113	-0.153084
130619	1.03322	0.383349	0.107812	-0.521308	1.09194	0.223461	-0.516745	0.440005	-0.253668	0.702233		R_TF	-0.0724788	0.0484435	-0.0293073	-0.0497889	-0.0351991	0.000715571	0.01612	0.012407	0.0111991	0.0192435	0.0554688	0.00644761	-0.0400547	-0.02315	-0.046512	0.0087846	0.055536	0.180242	0.00760723	0.0267464	0.0428783	0.0399534	0.0825391	-0.0421294	0.0267933	-0.067176	0.0151796	0.0748177	0.00854767	0.0172835	0.0495802	-0.0899489	0.0382902	-0.0152167	-0.0200322	0.0138456	0.00422307
130720	0.532155	-0.0609213	-0.0546569	-0.0883164	0.692332	0.0295781	-0.265898	0.638974	-0.347304	0.520993		R_TE2p	-0.0488923	0.153754	0.0270504	-0.00278602	0.0281402	0.0754743	0.0834048	0.0144678	0.010425	0.131113	0.162062	0.0811617	0.0265978	-0.110134	-0.0763972	0.120593	0.204094	0.318812	0.0980251	0.125006	0.129768	0.116872	0.179	-0.0421292	0.0836369	-0.0549625	-0.0141875	0.0911773	-0.0431442	-0.10953	-0.0536732	-0.111291	-0.0970511	-0.10854	-0.113916	0.0664455	0.0845708
130821	0.839716	0.182655	-0.142582	-0.339074	0.83088	-0.0369972	-0.352581	0.495342	-0.127793	0.479552		R_PHT	-0.0827691	-0.0367857	-0.0476062	-0.0986089	-0.089511	-0.0625258	-0.047756	-0.0931595	-0.105808	0.130962	0.22669	0.186383	-0.0790957	-0.0555127	0.0226836	-0.0131461	0.165344	0.0680663	-0.0262298	-0.0427623	-0.0391153	-0.0122405	-0.0423754	-0.0582638	0.114806	0.0132102	0.0889298	0.148898	0.0802642	-0.0934309	-0.0824098	0.0207786	-0.114424	-0.0315538	-0.0110625	0.0271562	0.0791245
130922	0.779146	0.306367	0.0117063	-0.394804	0.888953	0.0390621	-0.458803	0.689668	-0.37362	0.596158		R_PH	-0.0186456	0.233781	0.040688	0.057031	0.126769	0.232707	0.186683	0.0198097	0.027453	0.15241	0.173861	0.0708666	0.103493	-0.128184	-0.0999338	0.275514	0.392389	0.418935	0.23176	0.317538	0.312243	0.311951	0.253294	-0.0570062	0.0142107	-0.0584597	-0.0587757	0.011324	-0.0606416	-0.147158	-0.105138	-0.129127	-0.131106	-0.123559	-0.13467	0.0713614	0.0626985
131217	0.565634	0.199101	-0.0184487	-0.274476	0.790252	0.0284515	-0.338316	0.587717	-0.23311	0.413389		R_TPOJ1	-0.105258	0.0500552	0.00308406	-0.0672509	-0.0408534	-0.0151521	-0.0198201	0.0665989	0.0529717	0.0907251	0.0739322	0.182114	-0.0138545	-0.103201	-0.0576736	-0.0323815	-0.0615103	0.0398882	-0.0212839	-0.0106932	0.0369147	0.0167588	0.0686868	0.0540469	0.273239	0.208509	0.0409831	0.530856	-0.019429	0.0165818	-0.094602	-0.00362325	-0.0322288	-0.0457753	-0.0181361	0.0104645	-0.0245279
131419	0.596486	0.164436	0.143488	-0.221613	0.776239	0.112689	-0.333828	0.679909	-0.387685	0.464756		R_TPOJ2	-0.0437881	0.301906	0.134128	0.0438564	0.0802849	0.0868092	0.103827	0.0687513	0.0696327	0.210315	0.154916	0.115153	0.117883	-0.112259	-0.0478605	0.173212	0.163677	0.227308	0.134392	0.13837	0.1535	0.121187	0.36519	-0.0122917	0.225953	0.0182165	0.0347311	0.273078	-0.0228278	-0.0944975	-0.0425514	-0.0876236	-0.103118	-0.146929	-0.12707	0.142352	0.177931
131722	0.693447	0.351269	-0.0400446	-0.332214	0.980777	-0.0138829	-0.510204	0.416364	-0.201767	0.567559		R_TPOJ3	0.0443683	0.232182	0.22146	0.131318	0.152759	0.125807	0.156048	0.0468718	0.0484467	0.183644	0.105005	0.060236	0.194383	-0.0337953	0.0046975	0.252927	0.182475	0.222029	0.21671	0.199856	0.153835	0.127196	0.319947	-0.0248097	0.151084	-0.042415	0.0732987	0.171859	0.00542609	-0.0537682	0.0803119	-0.109791	-0.0486611	-0.119085	-0.102275	0.113735	0.158864
131823	0.803013	0.000753776	0.0370873	-0.293733	0.802044	0.206082	-0.32288	0.570075	-0.2343	0.437712		R_DVT	0.212481	0.0482409	0.571412	0.251453	0.206588	0.0582736	0.10501	-0.034426	-0.0325185	0.137628	0.0505417	0.0222577	0.255307	0.238123	0.395004	0.215086	0.140825	0.0288289	0.15612	0.0682235	0.0192737	0.0160293	0.0748684	0.014852	0.0913748	-0.0609819	0.18537	0.0638697	0.0945929	-0.0208071	0.363639	0.0509013	-0.00964388	-0.0328656	0.00395726	0.130447	0.235304
131924	0.584135	0.0346508	-0.0833218	-0.103196	0.723513	0.0377943	-0.337958	0.344984	-0.200645	0.447912		R_PGp	0.0610536	0.105511	0.179217	0.114252	0.134128	0.141371	0.15428	-0.063714	-0.0655982	0.176708	0.154004	0.0654279	0.151507	0.0378814	0.0880755	0.319487	0.340622	0.215325	0.244768	0.240111	0.135344	0.128456	0.14736	-0.0835974	0.065951	-0.0768381	0.150203	0.0545413	0.088302	-0.0609951	0.15918	-0.0758443	-0.0413243	-0.0920376	-0.0556081	0.107911	0.186498
132017	0.90623	-0.040501	-0.110762	-0.168757	0.625698	-0.0160127	-0.165681	0.524714	-0.230591	0.313473		R_IP2	-0.00830284	-0.0653416	-0.0135731	-0.0509495	-0.0526759	-0.0453999	-0.0368775	-0.124784	-0.13739	0.123309	0.241974	0.204232	-0.0573217	0.0216174	0.163929	-0.0125418	0.202388	0.0155664	-0.0250352	-0.0461829	-0.0623352	-0.0249301	-0.0914261	-0.0485531	0.0241431	-0.0214519	0.108841	-0.00509074	0.163183	-0.100636	-0.078883	0.104594	-0.132053	0.0271767	0.0484647	0.0159231	0.0434087
132118	0.919339	0.380137	0.0338415	-0.457999	1.09402	0.0436829	-0.56592	0.374389	-0.157744	0.565154		R_IP1	-0.0415189	-0.0700887	-0.0357648	-0.0728947	-0.0735664	-0.0443519	-0.0518159	-0.129489	-0.143665	0.0530318	0.196126	0.146668	-0.0905507	0.125175	0.225686	0.00603622	0.317188	0.0381214	-0.0150194	-0.0303604	-0.0551013	-0.018856	-0.0937051	-0.0893714	-0.0733781	-0.104116	0.166492	-0.04353	0.261718	0.0333607	0.0593805	0.0771274	0.0138922	0.153449	0.169366	-0.0247332	-0.0482676
133019	0.770593	-0.0460501	-0.0899405	-0.238516	0.65497	0.0113269	-0.128068	0.508828	-0.18842	0.354993		R_IP0	0.106992	0.180275	0.171717	0.171257	0.228662	0.290666	0.249719	-0.0315421	-0.0301534	0.211999	0.201928	0.0887788	0.218241	-0.0513921	0.0196664	0.504918	0.569365	0.287193	0.451199	0.366282	0.258156	0.235959	0.183333	-0.0701137	0.00419515	-0.0709877	0.0164513	0.00559566	-0.0114702	-0.151367	-0.00183493	-0.111574	-0.138859	-0.117935	-0.113313	0.0687443	0.101306
133625	0.735023	0.188385	-0.00659094	-0.315569	0.639761	-0.154295	-0.197362	0.49739	-0.0866701	0.352262		R_PFop	0.0135154	0.119475	0.128763	0.0402123	0.0561733	0.0177682	0.0702616	0.134333	0.13558	0.252678	0.146803	0.109398	0.0874243	-0.157716	-0.0901307	0.0844925	0.063585	0.0764834	0.0597152	0.034959	0.0273978	0.0162992	0.11555	0.152064	0.28176	-0.00742542	-0.101771	0.101129	-0.159979	-0.258176	-0.133126	-0.077146	-0.235517	-0.23717	-0.250176	0.196989	0.328668
133827	0.619219	-0.0540135	0.0304303	-0.197408	0.612554	-0.0498553	-0.160934	0.426515	-0.10298	0.307522		R_PF	0.0326757	0.0255482	0.117551	0.0196945	0.031672	-0.00928916	0.0337967	-0.0599407	-0.0642788	0.288664	0.229944	0.19749	0.0657757	-0.122048	0.024724	0.0580752	0.068383	0.0359581	0.034758	-0.00270937	-0.014939	-0.00642398	0.0058387	0.0786774	0.403525	0.10093	0.0379458	0.147889	-0.0583127	-0.276395	-0.164462	0.0697048	-0.298678	-0.226941	-0.203265	0.18298	0.419156
133928	0.820065	0.208706	0.144004	-0.388907	0.919375	0.219122	-0.40622	0.716159	-0.394323	0.488378		R_PFm	-0.116518	-0.142473	-0.0996683	-0.156372	-0.152489	-0.109646	-0.134977	-0.187154	-0.19983	-0.0319028	0.0467985	0.149803	-0.160342	0.137143	0.242054	-0.156443	-0.068868	-0.102095	-0.127959	-0.118588	-0.0947438	-0.0648279	-0.161534	-0.0763769	0.139127	0.162474	0.290092	0.113455	0.30023	0.233989	0.00384462	0.32524	0.117018	0.222092	0.319292	-0.0783301	-0.0631919
134021	1.06436	0.475353	0.261113	-0.638693	1.02294	0.18543	-0.590734	0.400338	-0.317246	0.703267		R_PGi	-0.172517	-0.062478	-0.105438	-0.168876	-0.178653	-0.133886	-0.145488	-0.0754475	-0.0794046	-0.119825	-0.0621352	-0.0160355	-0.180549	0.211381	0.184335	-0.150356	-0.0869763	-0.0339863	-0.126235	-0.112935	-0.0796473	-0.0806264	-0.0368796	-0.0908168	-0.00419079	-0.00729176	0.274296	0.15309	0.314214	0.465495	0.262981	0.113786	0.39537	0.290496	0.364483	-0.0913264	-0.142889
134223	0.763189	-0.0676971	-0.19432	-0.162897	0.924953	-0.07686	-0.0869443	0.528318	-0.148327	0.311751		R_PGs	-0.151441	-0.177642	-0.154339	-0.197744	-0.224111	-0.186067	-0.201364	-0.153765	-0.166511	-0.149413	-0.0163947	0.0352562	-0.245213	0.287482	0.300996	-0.223195	-0.0407726	-0.124812	-0.199158	-0.195112	-0.169538	-0.129797	-0.194851	-0.0953453	-0.100543	-0.0533091	0.294956	-0.0309171	0.403602	0.371083	0.2095	0.236891	0.311935	0.394996	0.460549	-0.11126	-0.175024
134324	0.622018	0.260722	0.201515	-0.357274	0.925518	0.166898	-0.5219	0.341878	-0.265318	0.599102		R_V6A	0.242211	0.256213	0.445294	0.356554	0.398928	0.303425	0.28192	0.0540018	0.0640746	0.226324	0.0884984	0.0491684	0.510079	-0.0188944	0.0496553	0.6042	0.363593	0.205548	0.410067	0.352754	0.253417	0.225986	0.277608	-0.0176568	0.0640024	-0.0385797	-0.00709895	0.0387634	-0.0716436	-0.166255	0.0314758	-0.0861605	-0.15389	-0.153788	-0.152068	0.14299	0.184371
134425	0.782059	0.253447	0.162666	-0.478861	0.869724	0.0849689	-0.447658	0.417447	-0.307124	0.697821		R_VMV1	0.252318	0.163145	0.385381	0.356666	0.336359	0.182561	0.26776	0.0684124	0.0708252	0.137428	0.0232961	0.00402749	0.370444	-0.00984103	-0.000496924	0.316418	0.137602	0.158003	0.269106	0.200402	0.135303	0.126484	0.204886	0.0165952	0.0456142	-0.0338464	-0.0422148	0.042918	-0.100735	-0.150098	0.0936812	-0.113342	-0.127609	-0.162193	-0.162167	0.0920059	0.127879
134627	0.616261	-0.0390754	-0.077284	-0.137349	0.796013	0.132708	-0.353691	0.461362	-0.127823	0.380094		R_VMV3	0.180705	0.202	0.251583	0.279539	0.346388	0.328017	0.385516	0.0249924	0.0283724	0.129815	0.0525175	0.00670862	0.327248	-0.0477481	-0.0312714	0.379611	0.218274	0.254496	0.358551	0.342919	0.242863	0.240429	0.224693	-0.0176001	0.0213804	-0.0267018	-0.058772	0.027303	-0.105515	-0.12729	0.0170694	-0.0999047	-0.109627	-0.135606	-0.136038	0.046878	0.0755259
134728	1.02051	0.248774	-0.242806	-0.362912	0.999662	-0.0212175	-0.313307	0.470253	0.0912398	0.454184		R_PHA2	-0.0243521	0.00877517	0.0527518	0.00162774	-0.00693156	0.0084194	0.0398147	-0.0147906	-0.0218854	0.00036393	0.0307954	-0.0348394	-0.00588097	0.111114	0.0565264	0.0639533	0.112403	0.10078	0.052938	0.0447393	0.00385518	0.0072071	0.0348275	-0.0385501	-0.03452	-0.122786	0.0968465	0.00252982	0.0709111	0.0484644	0.258262	-0.0696735	0.103702	0.0104625	0.0318286	0.0220861	0.0285687
134829	0.575577	-0.314978	0.136978	-0.0952425	0.732428	-0.00136332	-0.169735	0.75646	-0.281057	0.376142		R_V4t	0.0696681	0.412363	0.172568	0.21854	0.333884	0.454554	0.325554	0.113676	0.124737	0.137005	0.0399146	0.0117572	0.297671	-0.112676	-0.101547	0.395674	0.237186	0.401478	0.360737	0.519517	0.671264	0.463768	0.526169	-0.0173368	0.0486118	-0.0123298	-0.086888	0.0838737	-0.132779	-0.0913129	-0.0801028	-0.123525	-0.0829327	-0.1234	-0.128846	0.0814102	0.0300506
135124	1.04855	0.133344	0.207204	-0.48046	0.857741	-0.153488	-0.27664	0.529623	-0.297583	0.57758		R_FST	0.0154265	0.565457	0.142376	0.143873	0.229359	0.314529	0.250683	0.128623	0.144141	0.160886	0.0788084	0.0185288	0.228602	-0.138779	-0.122172	0.359558	0.285545	0.353805	0.310717	0.390412	0.406511	0.315193	0.489331	-0.00636552	0.0637125	-0.0346465	-0.102794	0.0665457	-0.125375	-0.114593	-0.0862413	-0.15052	-0.0986185	-0.144586	-0.157643	0.103689	0.0706541
135225	1.04874	0.12931	-0.238675	-0.290746	0.964133	-0.0673711	-0.201235	0.725745	-0.242156	0.444519		R_V3CD	0.203368	0.294605	0.240939	0.333959	0.456655	0.563215	0.414488	0.0175186	0.0289392	0.190831	0.0892132	0.0263766	0.436616	-0.0938324	-0.0609514	0.636102	0.382538	0.333644	0.621501	0.650396	0.455578	0.402297	0.308883	-0.0489354	0.0175006	-0.0153496	-0.070143	0.0135489	-0.132565	-0.157088	-0.0702343	-0.107403	-0.144657	-0.154213	-0.158834	0.0691777	0.0869457
135528	1.00173	0.119916	0.0145939	-0.346034	0.565303	-0.0637203	-0.184734	0.596419	-0.296508	0.413907		R_LO3	0.13213	0.352747	0.282815	0.273033	0.356337	0.378105	0.332972	0.0763422	0.0861442	0.192554	0.0722887	0.0256941	0.386604	-0.0950969	-0.0602379	0.468077	0.293913	0.354327	0.406291	0.57345	0.413287	0.342891	0.510907	-0.0278918	0.079958	-0.0302549	-0.0485865	0.085617	-0.117712	-0.137815	-0.0294996	-0.131002	-0.124205	-0.164657	-0.166273	0.113022	0.124292
135629	0.787464	-0.0725709	-0.121845	-0.0816665	1.35809	-0.23592	-0.434749	0.575563	-0.0579644	0.368594		R_VMV2	0.17899	0.178699	0.293823	0.268972	0.302566	0.260124	0.308407	0.0250811	0.0218343	0.141582	0.0613585	0.021084	0.325054	-0.0304188	-0.00913049	0.360727	0.201325	0.205402	0.335491	0.284978	0.185661	0.17733	0.206764	-0.0173455	0.0435562	-0.0257309	-0.0269446	0.0475226	-0.0901843	-0.129108	0.0609156	-0.103065	-0.105044	-0.137982	-0.135117	0.0575974	0.101687
135730	1.05684	0.266227	0.154761	-0.493664	1.01114	0.260325	-0.512314	0.640251	-0.385594	0.631664		R_31pd	-0.109818	-0.119479	-0.0740978	-0.138162	-0.137396	-0.0983125	-0.150015	-0.135958	-0.133765	-0.170729	-0.113073	-0.0467498	-0.155377	0.32513	0.351857	-0.161382	-0.105314	-0.122844	-0.129594	-0.106789	-0.0766325	-0.0753446	-0.127465	-0.0597424	-0.0362529	0.0219672	0.381572	0.034566	0.353028	0.523969	0.195828	0.299215	0.390055	0.424494	0.625696	-0.10878	-0.143213
135932	0.637608	-0.152346	-0.124123	-0.239241	0.800923	0.00295148	-0.0973411	0.561942	-0.123784	0.360604		R_31a	-0.0747035	-0.15437	-0.0644808	-0.125695	-0.141473	-0.127786	-0.161604	-0.179444	-0.179771	-0.129591	-0.0447713	-0.0189034	-0.156803	0.366547	0.377286	-0.163032	-0.0518465	-0.13056	-0.149745	-0.143844	-0.125302	-0.101426	-0.172596	-0.0506213	-0.0454676	-0.0512697	0.394611	-0.0228152	0.344676	0.329704	0.216626	0.36185	0.281857	0.454586	0.580405	-0.0404399	-0.0607567
136126	0.926507	0.301125	-0.136022	-0.38065	0.646723	-0.160774	-0.259284	0.442687	-0.0934545	0.409159		R_VVC	0.0997937	0.185761	0.13189	0.18186	0.251828	0.30171	0.366416	0.0253722	0.0300289	0.1228	0.07951	0.0139846	0.193376	-0.05862	-0.0553421	0.284058	0.225409	0.42312	0.275509	0.324549	0.280844	0.280675	0.211053	-0.00985009	0.0157423	-0.0393909	-0.0521915	0.0191325	-0.0913492	-0.112901	-0.0142542	-0.105117	-0.0870561	-0.114724	-0.119204	0.044407	0.065402
136227	0.679392	0.202439	0.0374157	-0.273699	0.733971	0.101827	-0.324663	0.332134	-0.237089	0.417513		R_25	-0.0508324	-0.0122147	-0.0453953	-0.0444452	-0.0507518	-0.0340897	-0.0470018	0.0261796	0.0220775	-0.0670548	-0.0547377	-0.0568642	-0.0507872	0.0732544	0.00103203	-0.0427443	-0.0381255	-0.0164875	-0.0340729	-0.0265728	-0.0185306	-0.0243846	-0.00351312	-0.0007371	-0.0383027	-0.0580456	0.0226229	-0.00261473	0.0303326	0.131705	0.100979	-0.00495005	0.15592	0.0939472	0.0950446	-0.0210923	-0.0631519
136631	0.935377	0.0298795	-0.00883133	-0.27537	0.583116	0.017945	-0.21329	0.38898	-0.0964233	0.344139		R_s32	-0.0739301	-0.039521	-0.0841452	-0.0795072	-0.0918823	-0.0691527	-0.0852628	0.00603925	0.0034981	-0.122052	-0.0972157	-0.0888849	-0.0935768	0.13572	0.026636	-0.0901702	-0.0713043	-0.0555914	-0.0759072	-0.0591969	-0.0464938	-0.0505882	-0.0341732	-0.00726333	-0.0825412	-0.0800732	0.0514427	-0.0304917	0.0705082	0.211284	0.143014	0.0550898	0.240343	0.184658	0.188424	-0.0553926	-0.117199
136732	0.80849	0.397173	0.131616	-0.326229	0.967453	0.137595	-0.395727	0.564257	-0.286351	0.426077		R_pOFC	0.00399096	-0.0205029	0.0130263	-0.0118816	-0.00667369	-0.00299964	-0.0147452	-0.043299	-0.041733	0.0291335	0.0408375	0.0295082	-0.00191103	0.0372251	0.0537272	0.0012793	0.0125754	-0.00615261	0.00477973	-0.000704043	-0.00906751	-0.00417042	-0.0297549	0.0206493	0.0454858	0.00611797	0.0297289	0.016332	0.00566185	-0.0118879	-0.00329569	0.0763031	-0.0120508	0.0230958	0.024458	0.00864848	0.0416454
136833	0.854266	0.269264	-0.0687474	-0.344474	0.90629	-0.104474	-0.34259	0.538026	-0.161445	0.426018		R_PoI1	0.0300341	0.0317125	0.103294	0.0272511	0.0323787	-0.00245533	0.0102624	0.0835294	0.0945461	0.150949	0.0671149	0.0568418	0.0591361	-0.0592998	-0.0096351	0.0242224	-0.0181972	-0.0166421	0.0133313	-0.010326	-0.00606055	-0.0100673	0.019558	0.287109	0.249902	-0.00114872	-0.029504	0.0901828	-0.110328	-0.190123	-0.0854248	0.0455233	-0.175185	-0.140012	-0.147694	0.193135	0.299712
137027	0.85232	0.0768846	0.109474	-0.35481	0.947267	0.168595	-0.386398	0.532912	-0.303642	0.579314		R_Ig	-0.0280905	0.0572011	0.0430894	-0.00418887	-0.00843059	-0.0283923	-0.0151419	0.332595	0.317785	0.0381215	-0.0386345	0.00608193	0.00647374	-0.0591804	-0.0864465	-0.0264723	-0.0558208	-0.0265577	-0.0280831	-0.0328926	-0.00923462	-0.0239336	0.0599513	0.297271	0.0688128	-0.039275	-0.0901993	0.0352101	-0.102911	-0.0729416	-0.0165329	-0.0619338	-0.0472228	-0.0764567	-0.0869468	0.177488	0.0760631
137128	0.798032	0.222744	0.0663135	-0.445943	1.07078	-0.175418	-0.3455	0.528976	-0.198636	0.568396		R_FOP5	0.0706353	-0.0064479	0.10177	0.0383419	0.0458848	0.0253199	0.0507977	-0.0792435	-0.0802111	0.264222	0.241507	0.220599	0.0673591	-0.106691	0.0247178	0.0615869	0.0628865	0.0146313	0.0527733	0.017955	0.00621591	0.0132779	-0.031248	0.0723925	0.25453	0.147744	0.0058751	0.119334	-0.0726187	-0.266956	-0.152404	0.0471649	-0.276423	-0.201149	-0.182612	0.0713052	0.234254
137229	0.832312	0.0707121	0.0836108	-0.299277	0.684676	0.139799	-0.341778	0.617461	-0.317418	0.48558		R_p10p	-0.0443904	-0.0919351	-0.0345302	-0.0743947	-0.0761292	-0.0562677	-0.0752276	-0.141153	-0.143662	-0.005077	0.0556617	0.102806	-0.0940691	0.166099	0.258439	-0.0849871	0.0155963	-0.0616181	-0.0738905	-0.0715982	-0.0561048	-0.0286052	-0.107129	-0.0384834	0.0171409	0.0406686	0.238086	0.0210997	0.271929	0.151153	0.0477106	0.23087	0.0862124	0.194068	0.259411	-0.037623	-0.0414659
137431	0.556633	0.234846	-0.0135831	-0.162607	1.05951	-0.0778581	-0.324224	0.404388	-0.140274	0.340642		R_p47r	-0.00190001	-0.0612266	-0.041401	-0.0476557	-0.0354157	-0.0143919	-0.0217709	-0.13151	-0.141965	0.14703	0.221661	0.235332	-0.0364245	-0.0877853	0.00819848	-0.0185186	0.0662116	-0.00673246	-0.0158378	-0.0257246	-0.0327009	-0.0100503	-0.0988598	-0.0219013	0.138346	0.131356	0.0267538	0.0840047	-0.0156748	-0.177522	-0.191273	0.116112	-0.209691	-0.0600956	-0.0431493	-0.00620907	0.0725991
137532	0.818731	-0.229196	-0.108359	-0.286509	0.799228	0.0940193	-0.127061	0.557612	-0.142942	0.388894		R_TGv	-0.076136	0.0227153	-0.0323547	-0.0578543	-0.0478719	-0.0279987	-0.0198894	0.00901586	0.0107567	0.01508	0.0242963	0.0381838	-0.033416	-0.060371	-0.0619583	-0.0238605	-0.014189	0.0633238	-0.023644	-0.010937	0.00481991	-0.000881123	0.0370353	-0.0304841	0.0796932	0.0678558	0.0036954	0.125277	-0.0184315	0.0090729	-0.0386739	-0.032119	-0.00453679	-0.0303638	-0.0261157	-0.00634668	-0.0108583
137633	0.960788	0.3257	0.22204	-0.5256	0.939854	0.196382	-0.565934	0.680703	-0.463507	0.75755		R_MBelt	0.0145873	-0.00117283	0.0308503	-0.00629483	-0.0144333	-0.0303205	-0.027525	0.122954	0.130328	0.0384237	-0.0108102	0.00795338	-0.0040033	-0.00762188	-0.0159663	-0.0399998	-0.0574449	-0.0532922	-0.0331645	-0.0451155	-0.0260025	-0.0339061	-0.0100649	0.462225	0.1234	-0.0264542	-0.0383547	0.0419677	-0.070801	-0.0780609	-0.0254628	0.0277222	-0.0573749	-0.0381994	-0.0530466	0.104638	0.107006
137936	0.490438	-0.403536	-0.00671697	-0.0468966	0.905982	-0.0262436	-0.136861	0.436541	-0.0738052	0.279056		R_LBelt	0.0201284	0.0436336	0.0688045	0.0183604	0.00883387	-0.00875096	-0.00866218	0.205656	0.204012	0.0617345	-0.00848832	0.0246048	0.0250487	-0.0226626	-0.0373931	-0.00100701	-0.0315507	-0.0304429	-0.00274476	-0.0157424	0.000559377	-0.0138557	0.0365681	0.553297	0.135833	-0.0374393	-0.0463609	0.0793671	-0.0816645	-0.0812559	-0.0117861	-0.0105616	-0.057459	-0.0496995	-0.0625686	0.140279	0.093489
138130	1.13213	0.229136	0.149689	-0.54107	0.956129	0.314691	-0.428781	0.638156	-0.329463	0.58863		R_A4	-0.0452667	0.123865	0.101373	0.0238651	0.0365309	0.024327	0.0287746	0.272952	0.256562	0.12303	0.0187374	0.0601957	0.0672355	-0.0891795	-0.0979528	0.0390908	0.00410779	0.0474881	0.0263319	0.0280734	0.0625873	0.038466	0.144782	0.345077	0.236234	-0.0701298	-0.0790743	0.192723	-0.120726	-0.124228	-0.0555873	-0.0742001	-0.0973207	-0.0982488	-0.11702	0.182697	0.10484
138231	0.497826	0.158936	0.0438595	-0.226052	0.50172	0.0992619	-0.291809	0.447465	-0.290793	0.462918		R_STSva	-0.17035	-0.0776065	-0.124614	-0.171051	-0.166839	-0.100685	-0.142569	-0.0497548	-0.0539375	-0.151232	-0.0991457	-0.0144215	-0.174649	0.173824	0.141761	-0.16677	-0.144687	-0.0759185	-0.130446	-0.0973763	-0.0553874	-0.0603834	-0.0715404	-0.0481822	0.0263164	0.0716849	0.214439	0.143378	0.215247	0.425875	0.167496	0.15627	0.364376	0.273582	0.351393	-0.12048	-0.193356
138332	0.876336	0.214213	0.159431	-0.465219	0.722857	0.113944	-0.27604	0.532543	-0.350715	0.558313		R_TE1m	-0.106479	-0.110337	-0.135056	-0.139335	-0.141289	-0.0940325	-0.122247	-0.101946	-0.109675	-0.0985777	-0.01151	0.0543114	-0.154368	0.118901	0.118571	-0.143681	-0.0350216	-0.0867594	-0.11678	-0.105409	-0.0828573	-0.0535497	-0.130967	-0.0536015	-0.0627126	0.00595781	0.123563	-0.0238218	0.174597	0.17537	-0.00320775	0.218273	0.128273	0.261859	0.290427	-0.10133	-0.160504
138534	0.65828	0.0595363	0.00843289	-0.295472	0.881525	0.0570357	-0.380912	0.34625	-0.121726	0.428627		R_PI	-0.0295128	0.0303	0.0554214	-0.0129011	0.00438366	0.00278618	-0.000987618	0.0435583	0.0423592	0.0970856	0.0546173	0.0730681	0.0255309	-0.0497328	-0.0127057	0.00700328	-0.0286593	0.0118603	0.00229683	0.00150782	0.0206306	0.00545885	0.0350488	0.167092	0.236421	0.0404262	0.0197786	0.195968	-0.0595252	-0.0741395	-0.0597287	0.0191222	-0.0816162	-0.0807095	-0.0673191	0.0804072	0.132086
138837	0.808236	-0.289983	0.0269756	-0.281704	0.938951	0.065849	-0.0295085	0.504907	-0.221482	0.517241		R_a32pr	0.0766553	-0.057466	0.0646992	0.0160739	0.0159138	-0.0100674	0.00586478	-0.124857	-0.11757	0.124106	0.10408	0.104742	0.0223246	0.0402032	0.140556	-0.00428143	0.00702695	-0.0363405	-0.0038611	-0.0261339	-0.030226	-0.0106301	-0.0809992	0.0507548	0.129565	0.211761	0.0751778	0.0233999	0.0206612	-0.123401	-0.0632657	0.189057	-0.135767	-0.050934	-0.024101	0.0271722	0.168953
139233	0.940778	0.522513	0.122751	-0.515166	0.747855	-0.0536255	-0.397727	0.467574	-0.257512	0.576102		R_p24	0.0566697	-0.0687337	0.0489011	-0.00086778	0.00131204	-0.014476	-0.0334167	-0.145489	-0.13436	0.0236325	-0.00391313	0.00938769	0.00251731	0.158399	0.214499	-0.0355496	-0.0572176	-0.0811334	-0.0228446	-0.0249152	-0.0228918	-0.0233966	-0.0937135	0.0620263	0.0986899	0.164929	0.122068	0.00762108	0.0496601	0.0285314	0.0134685	0.318705	0.0139776	0.0792685	0.109487	0.0056306	0.131931
139435	0.790763	0.143745	0.177168	-0.237976	0.692715	0.0412127	-0.225793	0.59825	-0.337515	0.444014		L_V1	0.751234	0.0160028	0.256248	0.547738	0.425113	0.221458	0.213495	-0.0647867	-0.0443464	0.0527941	-0.00567844	-0.0311732	0.361512	0.0691083	0.0422543	0.233972	0.0372821	0.0212042	0.186788	0.125034	0.075339	0.0962254	0.00731205	0.0361727	-0.0601986	-0.028741	-0.0516409	-0.0968831	-0.0854939	-0.142061	0.103786	-0.0424452	-0.108382	-0.0957122	-0.108891	-0.00500282	0.0748238
139637	0.618566	-0.022346	-0.309338	-0.152929	0.585963	-0.0106501	-0.1928	0.637572	-0.105026	0.387107		L_MST	0.0312145	0.353037	0.151732	0.137373	0.195611	0.232871	0.188356	0.0889389	0.0952769	0.14254	0.0660812	0.0166221	0.208799	-0.108511	-0.0833047	0.299236	0.211117	0.231218	0.258266	0.285964	0.265089	0.208363	0.337737	-0.0124629	0.062692	-0.0417396	-0.0640527	0.0605677	-0.101631	-0.10282	-0.0586084	-0.119802	-0.0905753	-0.132468	-0.13401	0.0959905	0.0829976
139839	0.814259	0.408033	-0.12922	-0.261647	0.745243	-0.0889947	-0.271887	0.519386	-0.164771	0.369883		L_V6	0.299086	0.132059	0.608523	0.383958	0.351274	0.142201	0.180477	0.0491628	0.0560505	0.141593	-0.014493	-0.0155641	0.435023	0.131314	0.233577	0.303299	0.0796282	0.0416094	0.226645	0.135876	0.0877018	0.0739549	0.161742	0.0292465	0.0694251	-0.0457678	0.0365568	0.0387409	-0.0271927	-0.0864284	0.203162	-0.00788471	-0.0771416	-0.0933583	-0.0875217	0.140272	0.200856
140117	0.823792	0.155917	0.183608	-0.341092	0.795729	0.108129	-0.250665	0.488602	-0.286614	0.428295		L_V2	0.593274	0.147173	0.400811	0.684435	0.592589	0.332392	0.315503	0.0275381	0.0454119	0.109187	-0.0137929	-0.0334325	0.549115	0.03751	0.0343191	0.385956	0.100147	0.11163	0.303743	0.241933	0.182698	0.187091	0.162144	0.00762725	-0.0174396	-0.0609618	-0.0626495	-0.0340348	-0.111941	-0.164102	0.109854	-0.0928477	-0.12802	-0.142863	-0.155014	0.0804723	0.114877
140319	0.842112	0.306986	0.0877928	-0.372534	1.01917	-0.041302	-0.381727	0.546131	-0.205939	0.454828		L_V3	0.472824	0.208963	0.396378	0.623485	0.65657	0.435338	0.3812	0.0451334	0.0567673	0.143188	0.00594315	-0.0116201	0.590148	-0.0173818	0.0100712	0.456373	0.1511	0.187672	0.368906	0.349972	0.286156	0.280745	0.226631	-0.00199331	0.0114534	-0.0440683	-0.079897	-0.0102956	-0.134212	-0.190599	0.0222101	-0.0962344	-0.166055	-0.168549	-0.179335	0.0898375	0.124674
140824	0.590558	-0.170231	-0.0956331	-0.124305	0.70226	0.0728041	-0.182798	0.499416	-0.0945585	0.306025		L_V4	0.249676	0.229869	0.169171	0.366779	0.49223	0.612149	0.391425	-0.00792316	-0.00097461	0.134533	0.0636094	0.0230858	0.339088	-0.0699885	-0.0508602	0.411384	0.223177	0.288452	0.384858	0.510756	0.464198	0.431289	0.21744	-0.0292168	0.00596943	-0.0099699	-0.0693446	0.00312295	-0.118808	-0.140276	-0.082067	-0.067085	-0.123891	-0.113591	-0.117624	0.0312157	0.0417744
140925	0.554179	-0.140072	-0.0901264	-0.20818	0.886488	0.121084	-0.262512	0.510302	-0.110916	0.379129		L_V8	0.244507	0.164966	0.183721	0.324987	0.38972	0.378498	0.400915	-0.0390819	-0.039452	0.190231	0.112518	0.085034	0.315805	-0.0832724	-0.0394016	0.351058	0.209263	0.288473	0.326073	0.344024	0.282955	0.302792	0.168813	-0.0388046	0.0538308	0.0387086	-0.058267	0.0199444	-0.107084	-0.20132	-0.0900291	-0.0622663	-0.188993	-0.163644	-0.163241	0.0298084	0.101411
141119	0.737861	-0.145823	0.0248239	-0.194959	0.564259	0.0404406	-0.119625	0.492082	-0.186588	0.334354		L_4	-0.0648828	0.125922	0.0544872	0.0165965	0.0182318	-0.000943069	0.00824238	0.762882	0.615715	0.0697533	-0.0572729	0.0249799	0.0469491	-0.130752	-0.180168	0.0249297	-0.0212751	0.0230684	0.00873529	0.00778616	0.0347898	0.00903928	0.154701	0.177903	0.0162499	-0.0470874	-0.156194	0.0335749	-0.151419	-0.0911179	-0.041587	-0.168059	-0.0534899	-0.111252	-0.140138	0.327561	0.0361944
141422	0.85868	0.187582	-0.152094	-0.323279	0.498348	0.0229311	-0.243795	0.379565	-0.127784	0.413778		L_3b	-0.0395282	0.12674	0.0693233	0.0359377	0.0347873	0.00326333	0.0128983	0.701839	0.631748	0.0649798	-0.0636492	0.0229899	0.0619324	-0.115751	-0.163415	0.0309423	-0.0270255	0.01809	0.0121997	0.00777187	0.0361165	0.00988153	0.152777	0.193267	0.0139285	-0.043355	-0.143122	0.0330247	-0.143416	-0.0839575	-0.0285946	-0.157979	-0.0496714	-0.107281	-0.130835	0.271818	0.0347419
141826	0.943961	0.0650625	0.23343	-0.455337	0.810866	0.0796125	-0.226528	0.568751	-0.272228	0.524006		L_FEF	0.0528574	0.138074	0.160805	0.103651	0.115447	0.0925436	0.133831	0.185693	0.173703	0.319147	0.126778	0.120203	0.153431	-0.173712	-0.131243	0.180755	0.121462	0.106985	0.152719	0.111726	0.0898302	0.0711275	0.138099	0.0593871	0.119274	0.017856	-0.121828	0.0557245	-0.164333	-0.242023	-0.102898	-0.162759	-0.214602	-0.238665	-0.253775	0.154929	0.184119
142828	0.479176	0.130321	0.104067	-0.174567	0.746072	0.192474	-0.335272	0.487275	-0.289424	0.429019		L_PEF	0.00595637	0.0450704	-0.0113147	-0.00585436	0.00228376	0.0252523	0.0695638	0.0230505	0.0190632	0.185784	0.239907	0.15604	0.00718512	-0.21347	-0.184154	0.0719843	0.137933	0.0874784	0.0625498	0.0407946	0.0194268	0.0232457	0.0357428	-0.0142628	0.0168572	0.00361732	-0.154316	-0.00611171	-0.148918	-0.257452	-0.157786	-0.198682	-0.227879	-0.209737	-0.245657	0.00620622	0.0481562
143224	1.04601	0.219376	-0.196182	-0.381949	0.958848	-0.23136	-0.309287	0.566602	-0.133572	0.49265		L_55b	-0.0516471	0.0179824	-0.0802614	-0.0542409	-0.0484569	-0.0169652	0.0175872	0.137833	0.116274	0.065759	0.04214	0.115933	-0.0433719	-0.201143	-0.220854	-0.0228334	-0.0144359	0.016722	-0.0142229	-0.0132024	-0.000970473	-0.00670651	0.0243054	0.000547375	-0.04786	0.0872984	-0.183257	-0.00825079	-0.146091	-0.127728	-0.149672	-0.200058	-0.114649	-0.133692	-0.170991	-0.0487643	-0.105748
143325	1.13631	0.338801	-0.134431	-0.529039	0.92308	-0.11841	-0.482553	0.504087	-0.0648781	0.638621		L_V3A	0.390816	0.254019	0.444443	0.54187	0.572318	0.376266	0.346694	0.0704791	0.0869229	0.185288	0.0277799	0.0128564	0.702888	-0.053201	-0.00349523	0.544752	0.185218	0.171043	0.421947	0.347506	0.26121	0.241347	0.27146	-0.000882109	0.0488156	-0.0273027	-0.0774122	0.0277606	-0.144806	-0.202858	0.000825244	-0.105214	-0.184438	-0.187906	-0.193323	0.134529	0.153286
143426	0.915186	0.443688	0.0449097	-0.495732	0.952255	0.195462	-0.481157	0.695863	-0.330162	0.573863		L_RSC	0.0251385	-0.122595	0.011225	-0.0230304	-0.0598956	-0.100246	-0.125392	-0.123168	-0.113193	-0.219265	-0.186245	-0.183833	-0.079813	0.534782	0.366115	-0.132595	-0.126818	-0.154425	-0.120834	-0.117074	-0.111067	-0.0969795	-0.129109	-0.0212311	-0.152828	-0.121755	0.166289	-0.1243	0.21966	0.361328	0.351401	0.265419	0.401936	0.407408	0.362343	-0.0882712	-0.0921309
143830	0.683745	-0.0413979	0.0420951	-0.243444	0.652983	-0.0197936	-0.125571	0.485142	-0.190851	0.29949		L_POS2	-0.0023788	-0.122176	0.10565	-0.0326554	-0.0413595	-0.0949765	-0.113242	-0.169143	-0.165762	-0.156994	-0.134297	-0.126267	-0.0506259	0.435689	0.621666	-0.107428	-0.0879313	-0.15457	-0.101	-0.109353	-0.105281	-0.0974083	-0.127111	-0.0462283	-0.0802011	-0.0775356	0.245352	-0.0743154	0.326524	0.369356	0.300838	0.28854	0.3072	0.325609	0.34878	-0.0688631	-0.0218142
144125	0.813605	0.133197	-0.17606	-0.310159	0.854017	0.0578117	-0.261456	0.390121	0.0130487	0.333214		L_V7	0.270272	0.29321	0.332453	0.403365	0.47978	0.460558	0.386167	0.0371629	0.0496858	0.231276	0.10225	0.0396694	0.52512	-0.0989766	-0.0549089	0.669751	0.370813	0.27514	0.562606	0.498782	0.361164	0.321874	0.290051	-0.0379404	0.0269866	-0.0385074	-0.0780672	0.0153896	-0.145942	-0.212606	-0.0546852	-0.135106	-0.191068	-0.193967	-0.199656	0.102727	0.126719
144226	0.875011	0.177894	0.110137	-0.332413	0.66141	0.125175	-0.317264	0.621428	-0.407563	0.572632		L_IPS1	0.0489097	0.157625	0.0931423	0.10176	0.141831	0.186841	0.171745	0.00551985	0.0108878	0.140898	0.134084	0.0276966	0.154759	-0.109822	-0.076064	0.327525	0.459908	0.202406	0.277929	0.263646	0.172928	0.152125	0.151992	-0.0710453	-0.0573254	-0.10777	-0.0780606	-0.0508153	-0.0725076	-0.176282	-0.0620729	-0.158964	-0.147845	-0.126178	-0.148086	0.047749	0.0469563
144428	0.76656	-0.123537	0.107148	-0.23245	0.886119	0.00111429	-0.21104	0.609807	-0.28506	0.387505		L_FFC	0.0384247	0.17192	0.031301	0.11032	0.177721	0.250775	0.246896	-0.015749	-0.0131151	0.114726	0.10563	0.0335749	0.118285	-0.121521	-0.11289	0.203393	0.192322	0.42005	0.18681	0.258421	0.278772	0.296148	0.212046	-0.0717871	0.00874613	-0.037326	-0.0723447	0.0283605	-0.0892563	-0.135804	-0.108602	-0.126934	-0.116214	-0.117265	-0.139515	0.00990466	0.0301948
144731	1.16802	0.332941	-0.00590494	-0.531759	0.936541	0.171947	-0.597512	0.532091	-0.290631	0.738343		L_V3B	0.167438	0.216855	0.167048	0.260986	0.342282	0.405813	0.293098	0.017738	0.0242919	0.134232	0.0615773	0.0229573	0.306535	-0.0707166	-0.0490291	0.403144	0.240216	0.215422	0.390397	0.422041	0.329139	0.28877	0.201457	-0.0309587	0.00738432	-0.00897146	-0.0601938	0.00483624	-0.106281	-0.118819	-0.0709113	-0.0686402	-0.110756	-0.105721	-0.109106	0.0494366	0.047326
144832	0.742471	0.325096	-0.0127717	-0.22696	0.830166	0.0519042	-0.413873	0.492717	-0.20459	0.448347		L_LO1	0.140255	0.302004	0.192691	0.266754	0.380013	0.481373	0.336985	0.0396781	0.0489739	0.157959	0.0679006	0.0306012	0.33648	-0.082596	-0.0541353	0.439992	0.271763	0.327709	0.398209	0.56963	0.492093	0.40356	0.34309	-0.0357824	0.0351723	-0.00347268	-0.0586268	0.0417903	-0.109712	-0.118373	-0.0720163	-0.0815112	-0.108814	-0.120991	-0.119625	0.069538	0.0585789
144933	0.774855	0.00215875	-0.165868	-0.211756	0.761774	-0.0654921	-0.183324	0.587568	-0.11327	0.278423		L_LO2	0.0971083	0.303017	0.132522	0.217049	0.346175	0.511914	0.33233	0.035896	0.0446825	0.151846	0.0830498	0.0393968	0.267918	-0.106254	-0.0769436	0.397902	0.271681	0.385197	0.369568	0.538206	0.568953	0.477916	0.318723	-0.0339788	0.0344823	0.00444473	-0.0690692	0.0480867	-0.116904	-0.109971	-0.106463	-0.080896	-0.103013	-0.11317	-0.114567	0.0541782	0.0319065
145127	0.93518	0.124676	-0.0785653	-0.403356	0.734595	0.114765	-0.351816	0.471978	-0.171874	0.545585		L_PIT	0.100703	0.228998	0.0950589	0.205226	0.321941	0.473575	0.314959	0.00848771	0.0137267	0.115352	0.0666492	0.0308406	0.220098	-0.0786194	-0.0551361	0.317208	0.209435	0.349919	0.300695	0.437914	0.472974	0.468286	0.2417	-0.0403993	0.0173092	0.00313166	-0.0514864	0.0334184	-0.0854018	-0.0842663	-0.095719	-0.0546909	-0.0805427	-0.0824425	-0.0827061	0.0288951	0.0142738
145632	0.796135	0.16621	0.0222365	-0.224646	0.61662	0.0745801	-0.233028	0.529654	-0.283542	0.405007		L_MT	0.0200208	0.406572	0.184991	0.157707	0.215343	0.229529	0.200925	0.138834	0.146486	0.157474	0.0565326	0.0116152	0.240876	-0.127455	-0.106016	0.30231	0.188173	0.266857	0.249431	0.28639	0.28646	0.224223	0.456797	-0.00249336	0.0945776	-0.0494725	-0.0740578	0.101725	-0.113366	-0.115061	-0.0562836	-0.151461	-0.100074	-0.152444	-0.16314	0.135622	0.104209
145834	0.888175	0.093183	-0.207688	-0.309191	0.686948	0.0827313	-0.233643	0.562489	-0.144201	0.385487		L_A1	0.0216725	0.00271677	0.0278931	-0.00297797	-0.0129405	-0.0333877	-0.0285123	0.159625	0.159723	0.0398233	-0.0139486	0.0128747	-0.0106482	-0.0175356	-0.0325487	-0.0438649	-0.0689544	-0.0592625	-0.0368204	-0.0521217	-0.0275812	-0.0411649	-0.00986269	0.413771	0.123631	-0.0173001	-0.0448971	0.0573263	-0.0816527	-0.076002	-0.0152481	0.00877856	-0.0544524	-0.0499336	-0.0579586	0.121176	0.102254
146129	0.747396	-0.0261276	0.06507	-0.200148	0.953488	0.0467435	-0.258165	0.404624	-0.216813	0.379475		L_PSL	-0.0937112	0.0209691	-0.0145976	-0.0728527	-0.0580732	-0.0381645	-0.0197201	0.0795674	0.0680688	0.0435139	0.00186693	0.0730377	-0.0323218	-0.150319	-0.12385	-0.0541636	-0.0925549	-0.023166	-0.0381173	-0.0384674	-0.0035216	-0.0216857	0.0263451	0.12398	0.259763	0.117131	-0.0428825	0.211489	-0.0977136	-0.0714014	-0.135942	-0.0512115	-0.0970276	-0.119996	-0.116882	0.0298075	0.0377679
146331	0.694655	-0.131937	0.0992862	-0.255085	0.77207	0.0947502	-0.210639	0.45763	-0.187201	0.351133		L_SFL	-0.0713376	-0.0354037	-0.161456	-0.0998123	-0.0947061	-0.0406738	-0.0340781	0.0310567	0.0362287	-0.117133	-0.102705	-0.0423353	-0.0991837	-0.148541	-0.211085	-0.101517	-0.118329	-0.0441471	-0.0712738	-0.0449322	-0.019436	-0.0271988	-0.0315036	-0.0273059	-0.125464	0.251271	-0.168513	-0.0666892	-0.127825	-0.00578062	-0.141993	-0.107257	-0.013588	-0.050098	-0.0788474	-0.141156	-0.190221
146432	0.790108	-0.239652	-0.102309	-0.301557	0.614124	0.0156262	-0.0176437	0.386439	-0.0771642	0.406432		L_PCV	-0.0829261	-0.099776	-0.0324029	-0.105917	-0.121244	-0.116306	-0.126489	-0.13	-0.120288	-0.141372	-0.116602	-0.105455	-0.115057	0.199306	0.214267	-0.129505	-0.11016	-0.103614	-0.113359	-0.109665	-0.095309	-0.0902339	-0.091144	-0.0656204	-0.00869324	-0.0160248	0.367818	0.0310896	0.290101	0.302824	0.194993	0.131915	0.225397	0.183247	0.241257	-0.0347939	-0.0093487
146533	1.08458	-0.0698026	-0.266727	-0.336014	1.20814	0.287261	-0.499819	0.632524	-0.261366	0.581776		L_STV	-0.124561	0.0543232	-0.0255409	-0.0797129	-0.0580411	-0.0358344	-0.0168118	0.0790947	0.0685558	0.0232504	0.00628418	0.0417495	-0.0331128	-0.160788	-0.142806	-0.0423267	-0.0765472	0.0196371	-0.0350283	-0.0295441	0.015789	-0.00663396	0.0795972	0.0452759	0.180272	0.0558226	-0.0455845	0.299335	-0.0796117	-0.0313299	-0.111544	-0.122548	-0.0600718	-0.11115	-0.113762	0.00455036	-0.0206583
146735	0.601404	0.167682	0.0334651	-0.329339	0.715242	0.0270463	-0.349982	0.322797	-0.206455	0.518995		L_7Pm	-0.111366	-0.123984	-0.10634	-0.140155	-0.163783	-0.15941	-0.163792	-0.124177	-0.119775	-0.207584	-0.137518	-0.135053	-0.171035	0.242271	0.269953	-0.179713	-0.0912805	-0.124779	-0.167192	-0.160387	-0.142218	-0.118664	-0.118908	-0.0929339	-0.1259	-0.0929574	0.295591	-0.0645791	0.542098	0.414591	0.22939	0.103213	0.310884	0.276452	0.309058	-0.104692	-0.132858
146836	0.702908	0.231391	0.113011	-0.322829	0.684995	0.117021	-0.305346	0.553444	-0.261938	0.526679		L_7m	-0.150951	-0.0816606	-0.153556	-0.158801	-0.167732	-0.125079	-0.166103	-0.0550079	-0.0464995	-0.29584	-0.242148	-0.214267	-0.191568	0.285568	0.19344	-0.192055	-0.171856	-0.115517	-0.156118	-0.114691	-0.0801834	-0.0938887	-0.0695147	-0.075749	-0.177375	-0.0843761	0.177785	-0.0618159	0.292188	0.672523	0.281802	0.107323	0.567868	0.400542	0.411266	-0.160195	-0.251874
146937	0.736999	0.128207	-0.0621514	-0.251043	0.796558	-0.0298252	-0.327327	0.265766	-0.096615	0.342994		L_POS1	0.0615617	-0.0854739	0.0854035	0.0352174	-0.0402332	-0.11969	-0.0921197	-0.0321394	-0.0248587	-0.181716	-0.166681	-0.179508	-0.0406317	0.412482	0.253024	-0.0834255	-0.101796	-0.120552	-0.092422	-0.117701	-0.125626	-0.124031	-0.0645082	-0.0182442	-0.145801	-0.167497	0.158366	-0.0809973	0.175161	0.321937	0.639318	0.0368178	0.407929	0.220872	0.240057	-0.0456691	-0.0747533
147636	0.750911	0.17837	-0.152415	-0.247509	1.01856	0.0592058	-0.37381	0.438089	-0.160909	0.387778		L_23d	-0.0584528	-0.115825	-0.0734043	-0.110532	-0.0958458	-0.0672517	-0.114579	-0.137747	-0.132233	-0.155445	-0.140025	-0.091971	-0.111428	0.240454	0.216366	-0.151248	-0.151018	-0.147603	-0.113025	-0.0842911	-0.0664231	-0.0559	-0.142242	-0.0123268	-0.0305791	0.0716796	0.0977227	-0.0610834	0.0992998	0.199817	-0.00742005	0.55278	0.161431	0.27824	0.261084	-0.0683491	-0.0317382
147737	0.785352	0.358611	-0.0139805	-0.343184	0.745179	-0.0179721	-0.385152	0.478806	-0.21029	0.489584		L_v23ab	-0.126212	-0.084678	-0.160549	-0.140025	-0.159934	-0.119037	-0.155934	-0.027632	-0.0229519	-0.284001	-0.220674	-0.216618	-0.189812	0.312898	0.127378	-0.186732	-0.150473	-0.10882	-0.155418	-0.116222	-0.0891649	-0.0955296	-0.0814065	-0.0459451	-0.208512	-0.149323	0.0836849	-0.109519	0.167226	0.48051	0.329225	0.0853389	0.588958	0.380952	0.35794	-0.137828	-0.237937
148032	1.15759	0.464652	0.149877	-0.488603	0.767696	0.158563	-0.470251	0.457238	-0.247368	0.570444		L_d23ab	-0.125276	-0.112486	-0.163689	-0.161939	-0.161016	-0.109892	-0.168688	-0.101111	-0.0969813	-0.287046	-0.210701	-0.190943	-0.193769	0.358537	0.216324	-0.201457	-0.13723	-0.139537	-0.158945	-0.120467	-0.0919724	-0.0860774	-0.127964	-0.0547136	-0.203994	-0.105697	0.0986334	-0.126952	0.205609	0.451472	0.145073	0.272151	0.444912	0.627151	0.467394	-0.159811	-0.234318
148133	0.70462	0.352105	0.0977918	-0.34386	1.05305	0.164604	-0.423891	0.493071	-0.321406	0.514326		L_31pv	-0.14981	-0.0947216	-0.183636	-0.17142	-0.172768	-0.109718	-0.16424	-0.0723928	-0.0634973	-0.312897	-0.248933	-0.220572	-0.200128	0.270984	0.149296	-0.200394	-0.168691	-0.129843	-0.154942	-0.106846	-0.0774546	-0.0834614	-0.0957748	-0.067047	-0.207931	-0.0753444	0.100936	-0.101451	0.196721	0.526118	0.180284	0.160881	0.485848	0.45759	0.436833	-0.180376	-0.26929
148335	0.818994	-0.123624	-0.00868303	-0.261323	0.578089	0.12328	-0.211341	0.461544	-0.260829	0.382492		L_5m	-0.01973	0.0813745	0.118827	0.0401559	0.0356213	-0.00225473	-0.0020941	0.319036	0.296607	0.0651922	-0.0244311	-0.0265128	0.0715972	-0.0266115	-0.0260404	0.0463859	0.0100897	0.00678174	0.0214937	0.00789129	0.0115033	-0.00429927	0.103624	0.126557	0.0834699	-0.0689145	0.00403498	0.0405543	-0.0494234	-0.0887359	0.0184145	-0.034195	-0.0686241	-0.0929322	-0.0959041	0.475018	0.238932
148436	0.759068	0.316607	-0.194671	-0.246784	0.695781	-0.161578	-0.260612	0.738301	-0.163979	0.34992		L_5mv	0.0680368	0.0343801	0.193284	0.0775377	0.0689216	-0.0037668	0.0371916	0.0500955	0.0522146	0.174924	0.0643712	0.0273369	0.11255	-0.0155165	0.0508037	0.0802744	0.0285841	0.0117474	0.0523553	0.00314992	-0.0188723	-0.0169776	0.0379731	0.101557	0.207755	-0.00130465	0.0648084	0.0673038	-0.0460392	-0.182977	0.00984427	0.0370444	-0.168915	-0.171483	-0.160097	0.298318	0.476136
148840	0.728427	0.186524	-0.00565378	-0.309981	0.610466	0.0446816	-0.3155	0.552066	-0.274143	0.510719		L_23c	0.0286395	-0.00940285	0.13181	0.0216204	0.0187891	-0.0340203	-0.00399349	0.00657609	0.0095229	0.128144	0.0400015	0.0220725	0.0574949	0.00273909	0.0622303	0.0197366	-0.0230849	-0.0372888	-0.00116178	-0.0347459	-0.044645	-0.0441816	-0.0150465	0.0874412	0.194246	0.0295154	0.0681202	0.0576728	-0.0350681	-0.151563	-0.0121989	0.112849	-0.145055	-0.128481	-0.1137	0.217693	0.388646
148941	1.09017	0.278373	-0.12829	-0.557756	0.763016	-0.0262134	-0.388521	0.451389	-0.0796065	0.561382		L_5L	-0.00152999	0.0851449	0.112858	0.0571565	0.049016	-0.00772258	0.0086834	0.239477	0.22933	0.0762555	-0.0146543	-0.0343036	0.0851647	-0.0604489	-0.0428023	0.0576023	0.030327	0.0372502	0.0241785	0.00145502	0.00418542	0.00568193	0.119431	0.0939855	0.0851494	-0.0701222	-0.0110024	0.0265126	-0.042609	-0.115636	-0.00867277	-0.0720915	-0.100109	-0.12292	-0.134098	0.386406	0.281875
149236	0.898888	0.399434	-0.175144	-0.418625	0.819253	-0.0933406	-0.434181	0.617547	-0.156585	0.564047		L_24dd	-0.047823	0.0792402	0.0892601	0.00493817	0.00424027	-0.0257483	-0.013695	0.334416	0.317803	0.0837229	-0.0333525	-0.0100661	0.0471054	-0.0766658	-0.092474	0.00729259	-0.0492441	-0.0100245	-0.00793638	-0.0177481	-0.000990221	-0.0204621	0.0927033	0.163134	0.112963	-0.00561567	-0.0819185	0.055136	-0.129951	-0.112379	-0.0499966	-0.0110277	-0.0858069	-0.115883	-0.132341	0.312425	0.211115
149337	0.715646	0.330436	0.142113	-0.331833	0.736198	0.134922	-0.332713	0.402678	-0.17759	0.393836		L_24dv	-0.00618798	0.0538696	0.0819083	0.0196145	0.014971	-0.0206773	0.00627674	0.226723	0.208367	0.108919	0.0100781	0.0146309	0.0422198	-0.0860474	-0.0729033	0.00780321	-0.0291263	0.00440084	-0.00788531	-0.0222496	-0.00417826	-0.015056	0.0620719	0.156111	0.117501	-0.0131767	-0.0773453	0.0362684	-0.111887	-0.13604	-0.0529895	-0.0482601	-0.114324	-0.131996	-0.145062	0.232284	0.218317
149539	0.820756	-0.0758341	0.116805	-0.229979	0.704314	0.0210808	-0.149627	0.57235	-0.349019	0.383944		L_7AL	0.00917617	0.0667677	0.108514	0.049288	0.0386927	-0.0211159	0.0236769	0.0884191	0.0936425	0.0925435	0.0174302	-0.0318269	0.0751462	-0.0686506	-0.0254749	0.0632643	0.0692277	0.043017	0.0277383	0.000269654	-0.0182759	-0.00845569	0.0885942	0.0470495	0.0921383	-0.0587093	-0.00462035	0.00463092	-0.0317813	-0.138478	-0.0174826	-0.0634991	-0.125732	-0.144784	-0.148111	0.248079	0.314761
149741	0.671961	0.00527191	0.00243368	-0.303061	0.830575	0.0832296	-0.308817	0.379179	-0.188189	0.424042		L_SCEF	0.0394208	0.0558556	0.0742813	0.0440437	0.0393448	0.00107037	0.0672293	0.196691	0.182119	0.210228	0.0852198	0.104567	0.068312	-0.192762	-0.161622	0.0364426	-0.000186197	0.0445493	0.0208884	-0.00742229	0.000753131	-0.00260954	0.0580585	0.115629	0.104007	0.096985	-0.175099	0.0154934	-0.193576	-0.2681	-0.147799	-0.150632	-0.229966	-0.244385	-0.277667	0.137448	0.183602
149842	1.20737	0.427684	0.251134	-0.781054	1.10517	0.148076	-0.560049	0.566874	-0.344278	0.815205		L_6ma	-0.0146736	-0.0188871	-0.00878365	-0.0346829	-0.057314	-0.0881661	-0.00828003	0.032406	0.0291991	0.115141	0.0797055	0.0522227	-0.0322763	-0.158284	-0.113483	-0.0422329	0.00103561	0.00150615	-0.0578204	-0.0889114	-0.0850565	-0.065163	-0.0126818	-0.00118769	0.0675453	0.0990285	-0.0588052	-0.0225952	-0.0658252	-0.2241	-0.0895009	-0.115709	-0.205364	-0.224006	-0.230306	0.0928489	0.193418
150625	0.916712	0.312233	0.0621837	-0.383329	1.03322	0.0425328	-0.298346	0.480657	-0.246342	0.535537		L_7Am	0.00128678	-0.0717266	0.0749241	-0.0117471	-0.0434877	-0.107844	-0.0528167	-0.118393	-0.115051	0.0228035	0.0173928	-0.0378557	-0.00974588	0.0890195	0.176568	-0.0180885	0.0394594	-0.0343825	-0.0473672	-0.0945689	-0.113549	-0.0786366	-0.0534836	-0.0628443	0.062644	-0.0612277	0.272151	0.00161201	0.263018	0.00675004	0.140107	0.0337825	-0.019049	-0.0429516	-0.00431565	0.119766	0.244587
150726	0.907671	0.158414	-0.143448	-0.198791	0.942346	0.117095	-0.373711	0.649532	-0.19507	0.487358		L_7PL	0.0426926	-0.0579954	0.109678	0.0266087	0.0121534	-0.0408581	-0.00492932	-0.141473	-0.143091	0.0549011	0.0851647	0.00600328	0.0335855	0.104377	0.243249	0.0611092	0.180572	-0.00560612	0.0183081	-0.0297083	-0.0763284	-0.0369917	-0.0566294	-0.0803142	-0.00899239	-0.100495	0.161594	-0.061623	0.213402	-0.0852624	0.0813973	0.0460451	-0.0951846	-0.0303735	-0.0142014	0.0680801	0.169185
150928	1.02387	0.170501	-0.011635	-0.372011	1.01445	0.00524391	-0.296047	0.73303	-0.326804	0.575834		L_7PC	-0.028722	0.0867876	0.0246222	-0.00389668	0.0151729	0.0262013	0.0553454	0.00618146	0.0166166	0.126363	0.140846	0.0539307	0.0333031	-0.150754	-0.0716479	0.125562	0.258421	0.119354	0.092867	0.0769592	0.0343604	0.0425069	0.0853909	-0.0555264	-0.0268163	-0.100886	-0.0961832	-0.0613885	-0.0470432	-0.217775	-0.138936	-0.130453	-0.204478	-0.152068	-0.173794	0.0739287	0.0910667
151223	0.980199	0.274004	0.0223315	-0.523975	0.785834	-0.0394443	-0.305857	0.436914	-0.176878	0.491411		L_LIPv	0.0480968	0.0996534	0.0858704	0.0672316	0.0939161	0.111648	0.12112	-0.0384142	-0.032493	0.191293	0.197992	0.0951276	0.107528	-0.137888	-0.0448413	0.221311	0.305458	0.151302	0.18549	0.160135	0.0904701	0.0910118	0.0816869	-0.0651634	-0.00469664	-0.0824676	-0.0701996	-0.0367954	-0.0469084	-0.231235	-0.125083	-0.132279	-0.220829	-0.165998	-0.186413	0.0439837	0.095279
151324	0.787594	-0.162884	0.074723	-0.285112	0.970786	0.189559	-0.304875	0.312306	-0.223061	0.544127		L_VIP	0.0272927	0.0963081	0.100254	0.066044	0.0753753	0.0647173	0.101174	-0.00638654	0.00128382	0.150601	0.121686	0.0206665	0.104979	-0.10906	-0.0479696	0.202368	0.289702	0.144411	0.153308	0.127234	0.0543105	0.0682556	0.109239	-0.0612945	0.0188583	-0.081683	-0.0104107	-0.0328156	-0.015507	-0.195293	-0.042585	-0.130702	-0.174026	-0.184002	-0.182355	0.137477	0.207774
151425	1.53811	0.386695	0.192836	-0.852018	0.653606	0.173197	-0.396617	0.516199	-0.352735	0.767209		L_MIP	0.0311358	0.0598653	0.0433916	0.0448936	0.0607265	0.076004	0.0921522	-0.0339802	-0.032542	0.107955	0.145029	0.0331084	0.0607963	-0.0854053	-0.0321784	0.166922	0.352744	0.135683	0.144165	0.124442	0.0556349	0.0615556	0.0570072	-0.064639	-0.051819	-0.114904	-0.0458275	-0.0625878	-0.0180804	-0.174844	-0.0559893	-0.121124	-0.154153	-0.110088	-0.133356	0.0393212	0.0660273
151627	0.80557	0.288973	-0.0402209	-0.375797	0.63191	0.0280151	-0.317874	0.49252	-0.217621	0.503898		L_1	-0.0599163	0.159889	0.0781288	0.0394225	0.0451781	0.00869927	0.0293776	0.516917	0.520256	0.0617265	-0.0417353	-0.0141276	0.0750428	-0.128409	-0.158226	0.0569962	0.0292743	0.0640477	0.0276321	0.0223906	0.0430905	0.024526	0.193037	0.14831	0.0143022	-0.0982311	-0.139618	0.0297101	-0.128552	-0.104848	-0.0360939	-0.172122	-0.0657392	-0.123636	-0.14881	0.28447	0.0743286
151728	0.904247	-0.171228	-0.0891225	-0.0919537	0.75996	0.0764162	-0.357322	0.540102	-0.260076	0.495427		L_2	-0.0776943	0.129533	0.0259826	-0.0101811	-0.00441693	-0.021334	0.0315495	0.236144	0.256599	0.0849965	0.0458339	-0.00410049	0.0188292	-0.178068	-0.17038	0.0448802	0.109848	0.0922513	0.0162274	0.00885936	0.00976767	0.00106143	0.150532	0.0632471	0.0125685	-0.102822	-0.152411	-0.00689681	-0.125354	-0.17523	-0.0938039	-0.185791	-0.13565	-0.173964	-0.199043	0.175495	0.101087
151829	0.96226	0.374837	0.11637	-0.534131	1.04266	0.044507	-0.501235	0.419023	-0.202735	0.578416		L_3a	-0.0405119	0.111118	0.0867016	0.0342817	0.0358133	0.00526886	0.0183365	0.570353	0.484826	0.0870083	-0.0376828	0.0441878	0.0666293	-0.115356	-0.142693	0.0359141	-0.0225358	0.00967232	0.0186768	0.00776718	0.0310637	0.00639303	0.128999	0.177016	0.0495057	-0.0347185	-0.129465	0.0481437	-0.139644	-0.0994339	-0.038823	-0.131384	-0.0699168	-0.112463	-0.133119	0.248674	0.0552069
151930	0.8673	0.00239221	0.00282752	-0.37959	1.09723	0.0887794	-0.250437	0.367521	-0.128458	0.471765		L_6d	-0.0548336	0.126824	0.0343606	0.0160427	0.0181877	-0.00507481	0.0304689	0.330098	0.342114	0.098716	0.00628111	4.15136e-05	0.039933	-0.141682	-0.160936	0.0435909	0.0466699	0.0659118	0.0210073	0.0136536	0.0224215	0.00703527	0.150755	0.0840004	0.0120619	-0.0521955	-0.144933	0.0129657	-0.125286	-0.127968	-0.0628705	-0.167176	-0.0871719	-0.140071	-0.16596	0.186603	0.0701623
152225	0.765112	-0.108524	-0.11887	-0.21899	0.828913	-0.0757287	-0.16069	0.430035	-0.147228	0.42766		L_6mp	-0.0656486	0.0905518	0.0336483	-0.00872221	-0.0180275	-0.0393283	-0.0150063	0.429108	0.376246	0.0787089	-0.0214295	-0.000825665	0.0118086	-0.123972	-0.148357	-0.0120593	-0.0244425	0.0122992	-0.0279165	-0.032991	-0.00670625	-0.0230831	0.112047	0.143648	0.0576044	-0.0377587	-0.132518	0.0224438	-0.124872	-0.112297	-0.0579739	-0.12699	-0.0782824	-0.122568	-0.146241	0.314358	0.138186
152427	1.30546	0.263124	0.213752	-0.759505	0.804825	0.0814329	-0.348829	0.657455	-0.317476	0.748024		L_6v	-0.0655299	0.0603757	-0.0199691	-0.0389859	-0.0363553	-0.0477591	0.0301033	0.275864	0.230926	0.127053	0.0889359	0.0935842	-0.0259029	-0.224771	-0.224042	-0.00788281	0.0476938	0.053373	-0.0192107	-0.0348332	-0.0272849	-0.0287866	0.0740258	0.0584876	0.0253514	-0.0242875	-0.19968	-0.00941705	-0.175049	-0.219214	-0.144548	-0.206709	-0.178128	-0.203648	-0.239954	0.0915718	0.0526716
152831	0.877461	-0.219525	-0.0158402	-0.357907	0.765184	-0.0952366	-0.163153	0.445362	-0.071309	0.41889		L_p24pr	-0.00180918	-0.0342048	0.00312437	-0.0326243	-0.0429299	-0.0706958	-0.0354885	0.0266518	0.0265698	0.0591923	0.0144774	0.0019864	-0.0226918	-0.0395296	-0.0537452	-0.0536356	-0.0623161	-0.0305105	-0.0584427	-0.0720761	-0.0693706	-0.0598726	-0.0406567	0.0941125	0.0997682	0.0459198	-0.0476062	0.000991603	-0.102006	-0.136675	-0.0779447	0.0966023	-0.11529	-0.0951313	-0.11542	0.115296	0.222952
153025	0.774884	0.152861	-0.0697874	-0.323879	1.04828	-0.0537404	-0.344723	0.383557	-0.110244	0.404132		L_33pr	0.0299381	-0.0574863	0.0119276	-0.0204533	-0.0373519	-0.0677107	-0.0224303	-0.0684262	-0.0611427	0.0666816	0.078105	0.0276281	-0.0212039	-0.0269984	-0.0114018	-0.0370295	-0.0084623	-0.0304754	-0.0435899	-0.0735371	-0.0827866	-0.0646499	-0.0746058	0.045507	0.089563	0.0497284	-0.000721035	-0.0116915	-0.060355	-0.166616	-0.0495378	0.0679395	-0.144997	-0.109431	-0.115349	0.0583924	0.194099
153126	0.921745	0.341184	-0.00464384	-0.57077	0.688951	0.128694	-0.43137	0.453126	-0.217944	0.639062		L_a24pr	0.101694	-0.0141906	0.106146	0.0615125	0.0603026	0.00644667	0.047021	-0.046588	-0.0358661	0.143635	0.0578497	0.0376778	0.0765281	-0.0505088	0.0122261	0.0288905	-0.0359576	-0.00817942	0.0163801	-0.0096802	-0.0127467	-0.00699514	-0.0284104	0.104238	0.172387	0.154084	-0.024047	0.0169378	-0.120247	-0.216994	-0.0986212	0.0804224	-0.206993	-0.183535	-0.18366	0.10089	0.304113
153227	0.839349	0.187078	0.306168	-0.436465	0.695527	0.315532	-0.448976	0.580226	-0.477466	0.590674		L_p32pr	0.0794408	0.0282885	0.11709	0.0680146	0.0692599	0.0173893	0.0671114	0.0578246	0.0539773	0.187065	0.0751978	0.0677422	0.0921147	-0.115398	-0.0496966	0.0471308	-0.0166648	0.0272534	0.030626	0.00489382	0.00659814	0.00631193	0.0243303	0.117163	0.168938	0.12208	-0.0758031	0.0332421	-0.144823	-0.239686	-0.115872	-0.0280085	-0.222744	-0.21968	-0.22642	0.1266	0.280105
153429	0.791229	0.124851	-0.0609204	-0.254147	0.894357	-0.0905082	-0.341899	0.465598	-0.08526	0.334775		L_a24	-0.0474004	-0.0710537	-0.0794464	-0.0854146	-0.0919433	-0.0603655	-0.10242	-0.0714246	-0.0611343	-0.170737	-0.169105	-0.159768	-0.0971278	0.229011	0.128768	-0.113112	-0.131314	-0.110731	-0.0863065	-0.0580805	-0.0464953	-0.0586167	-0.0781589	0.0160641	-0.0832086	-0.00443712	0.0747342	-0.0754093	0.0712302	0.265854	0.145245	0.217709	0.283131	0.245471	0.246456	-0.0851251	-0.0870239
153631	0.823576	0.178926	-0.0632163	-0.355184	0.786031	0.0852629	-0.386527	0.427437	-0.168518	0.450239		L_d32	-0.0895616	-0.132341	-0.183206	-0.160973	-0.164437	-0.112207	-0.130168	-0.127262	-0.113915	-0.208366	-0.15282	-0.134695	-0.174972	0.0703502	0.0109757	-0.19234	-0.171993	-0.150884	-0.147732	-0.11983	-0.0977534	-0.0849265	-0.147489	-0.0210457	-0.122217	0.110782	-0.00987066	-0.12277	0.0171147	0.124623	-0.0260132	0.153826	0.116159	0.135009	0.12519	-0.167962	-0.146549
153732	0.748512	0.111038	0.110024	-0.359266	0.894677	0.0882652	-0.386637	0.423017	-0.265395	0.561058		L_8BM	-0.0663525	-0.14864	-0.219592	-0.154024	-0.173156	-0.136903	-0.116744	-0.0967707	-0.0924397	-0.125172	-0.0248389	-0.025346	-0.181258	-0.0928233	-0.129495	-0.195596	-0.119642	-0.133227	-0.162579	-0.162194	-0.140815	-0.10852	-0.17068	-0.0310548	-0.152661	0.0737658	-0.127832	-0.144828	-0.0645655	-0.0818801	-0.141817	-0.0354455	-0.0728335	-0.0128472	-0.0528233	-0.17261	-0.158276
153934	0.655012	-0.0129861	0.159676	-0.3028	0.62884	-0.0110533	-0.0606772	0.568373	-0.212476	0.378145		L_p32	-0.0518361	-0.0533642	-0.072776	-0.0727286	-0.0815821	-0.0594555	-0.0951397	-0.0388343	-0.0297616	-0.170141	-0.166506	-0.163636	-0.0867434	0.217047	0.104914	-0.10385	-0.119619	-0.092425	-0.0835131	-0.058291	-0.0446712	-0.0533986	-0.0555074	0.00661255	-0.0968363	-0.0499747	0.0658127	-0.0816194	0.0697539	0.250999	0.173028	0.156334	0.290359	0.224857	0.223696	-0.0643836	-0.083774
154229	0.93992	0.229466	0.0509404	-0.393356	0.911922	0.0075661	-0.270766	0.548925	-0.258458	0.498179		L_10r	-0.107047	-0.047688	-0.155402	-0.117108	-0.132007	-0.0836921	-0.123328	0.0211241	0.0314971	-0.244368	-0.205774	-0.217643	-0.146804	0.195969	-0.00356288	-0.142904	-0.144227	-0.0796207	-0.1168	-0.0791639	-0.0549492	-0.0697784	-0.0369711	-0.0115971	-0.182266	-0.140136	0.00180901	-0.106948	0.0497568	0.325466	0.210487	0.0383466	0.397493	0.279687	0.246491	-0.106963	-0.201415
154330	0.557283	0.0955032	0.0685133	-0.177168	0.68683	-0.0211874	-0.287869	0.488087	-0.227399	0.345375		L_47m	-0.0765896	-0.0401363	-0.166868	-0.0987703	-0.104275	-0.0610955	-0.079306	0.00743827	0.0142341	-0.147611	-0.0973519	-0.14128	-0.116646	-0.0179807	-0.168158	-0.0991153	-0.0933524	-0.0412089	-0.0833194	-0.0602519	-0.0547179	-0.0613072	-0.0456512	-0.0180529	-0.139156	-0.113771	-0.1337	-0.0990905	-0.106762	0.047921	0.0095295	-0.0908288	0.118158	0.057882	-0.00419343	-0.090927	-0.128428
154431	1.01313	0.0860739	-0.0271723	-0.443259	0.59429	0.0457247	-0.276181	0.414071	-0.139117	0.456987		L_8Av	-0.177408	-0.137974	-0.290676	-0.221013	-0.233782	-0.157594	-0.161935	-0.0875941	-0.0843171	-0.257297	-0.168246	-0.131702	-0.258119	0.0068181	-0.0837977	-0.241786	-0.149437	-0.132837	-0.192056	-0.16587	-0.132046	-0.105839	-0.146166	-0.103029	-0.225455	-0.0451321	-0.0361377	-0.145794	0.0841437	0.184047	-0.0189108	-0.00875138	0.16529	0.176031	0.150112	-0.209069	-0.290073
154532	0.793819	0.00642365	0.0425455	-0.246857	0.999715	0.0995494	-0.289378	0.473899	-0.235145	0.402293		L_8Ad	-0.164589	-0.1102	-0.230154	-0.188674	-0.211697	-0.158141	-0.16659	-0.0422372	-0.0367449	-0.283318	-0.198783	-0.204362	-0.230966	0.137294	-0.0172596	-0.223141	-0.157879	-0.117559	-0.186411	-0.156579	-0.126913	-0.117715	-0.102615	-0.074269	-0.217179	-0.131527	0.0324544	-0.135303	0.124386	0.292154	0.171849	0.00629979	0.32803	0.241133	0.222148	-0.152051	-0.241843
154734	0.637354	-0.0832294	-0.0750575	-0.15028	1.12081	-0.0203269	-0.231491	0.499466	-0.22318	0.414231		L_9m	-0.154903	-0.0780205	-0.226858	-0.183862	-0.17879	-0.0934915	-0.129431	-0.0434119	-0.0318012	-0.269937	-0.232442	-0.200414	-0.190477	0.0338687	-0.0985777	-0.184999	-0.214953	-0.114124	-0.131249	-0.0811464	-0.0536247	-0.0677263	-0.076906	-0.049463	-0.151623	0.0942733	-0.0435488	-0.0789878	-0.0127932	0.289812	0.0200407	0.0397914	0.278218	0.170842	0.154903	-0.191489	-0.244799
154835	0.594364	0.302553	0.127844	-0.307405	0.565493	0.0593514	-0.308203	0.37252	-0.153913	0.334966		L_8BL	-0.160966	-0.0722355	-0.263203	-0.183378	-0.17437	-0.0845735	-0.112255	-0.0216452	-0.0149473	-0.266786	-0.203232	-0.165627	-0.194745	-0.0558824	-0.19167	-0.177985	-0.176009	-0.0935323	-0.127568	-0.0792224	-0.0516821	-0.0581625	-0.0749676	-0.0745591	-0.209595	0.0628636	-0.129954	-0.117099	-0.0528529	0.185327	-0.0740259	-0.0425747	0.170141	0.13171	0.0879497	-0.213677	-0.302608
154936	0.910047	0.338553	0.112199	-0.452703	0.950387	0.380975	-0.546331	0.575423	-0.382415	0.609316		L_9p	-0.146863	-0.0617102	-0.231839	-0.15969	-0.155181	-0.0785463	-0.104737	-0.0125924	-0.00241476	-0.272562	-0.225744	-0.206187	-0.176766	0.0134743	-0.130624	-0.162848	-0.166296	-0.076717	-0.117829	-0.0704191	-0.0459207	-0.053221	-0.0530296	-0.069905	-0.209393	0.00921355	-0.0883761	-0.123013	-0.0138177	0.234821	0.00873296	-0.0170744	0.243038	0.174584	0.129856	-0.18088	-0.268369
155635	0.596295	0.223009	0.133491	-0.260915	0.828636	0.0755772	-0.306062	0.683086	-0.411759	0.502239		L_10d	-0.142416	-0.0614826	-0.198074	-0.152939	-0.155695	-0.0898245	-0.13137	-0.0131779	-0.00068876	-0.296706	-0.261294	-0.250249	-0.175328	0.146924	-0.0271079	-0.170591	-0.17767	-0.0990773	-0.131674	-0.0813123	-0.0504755	-0.0637094	-0.0564237	-0.0527405	-0.210361	-0.0603268	-0.0181638	-0.127825	0.0508606	0.358716	0.132196	0.0501576	0.385648	0.275046	0.2361	-0.161871	-0.254591
155938	0.728482	-0.0273877	0.0642639	-0.293366	0.823013	0.0538309	-0.201613	0.675772	-0.340741	0.473288		L_8C	-0.106964	-0.1287	-0.209313	-0.165247	-0.179131	-0.141225	-0.121679	-0.0986599	-0.0986892	-0.1132	0.0171235	-0.0120563	-0.192985	-0.0778625	-0.0886703	-0.182527	-0.0656071	-0.0986708	-0.15424	-0.158213	-0.143151	-0.109747	-0.143844	-0.0782713	-0.134071	-0.0685692	-0.0648011	-0.104423	0.0204115	-0.0374756	-0.0881838	-0.0661027	-0.0352491	0.0107714	-0.015324	-0.139744	-0.160226
156031	1.36442	0.18064	0.23951	-0.558312	1.00509	0.349385	-0.459221	0.52527	-0.298523	0.599508		L_44	-0.0763548	-0.0825717	-0.171751	-0.126421	-0.126194	-0.0848923	-0.0475799	-0.0244129	-0.0253767	-0.0362718	0.0237915	0.0394759	-0.120145	-0.259242	-0.264317	-0.119402	-0.0825508	-0.0666858	-0.0960076	-0.097467	-0.0836851	-0.0702249	-0.0933879	-0.0333217	-0.0423309	0.139845	-0.206032	-0.0390903	-0.181268	-0.190268	-0.247718	-0.151581	-0.19146	-0.175355	-0.214113	-0.117482	-0.0976713
156233	0.775666	0.0547396	0.121426	-0.395776	0.963719	0.240284	-0.413231	0.610113	-0.347146	0.519291		L_45	-0.0922195	-0.0578484	-0.184208	-0.126879	-0.118784	-0.0532958	-0.0559059	-9.36577e-05	0.00468979	-0.116128	-0.0699032	-0.0311784	-0.118325	-0.195866	-0.257595	-0.114299	-0.133617	-0.0701443	-0.078146	-0.0567057	-0.040369	-0.0514062	-0.064455	-0.0335314	-0.0820583	0.150909	-0.201967	-0.0252307	-0.182429	-0.0410735	-0.181648	-0.135976	-0.0441248	-0.0821203	-0.121171	-0.160315	-0.181384
156334	0.683649	0.143582	-1.68689e-05	-0.256746	0.763334	-0.187843	-0.202037	0.467199	-0.151304	0.36146		L_47l	-0.121515	-0.0574582	-0.216023	-0.146679	-0.134026	-0.0552844	-0.0700366	0.00195917	0.00728946	-0.164694	-0.115397	-0.0788412	-0.141423	-0.169972	-0.262444	-0.127929	-0.147642	-0.0734768	-0.0861036	-0.0564655	-0.0369366	-0.0469868	-0.0638816	-0.0453759	-0.120449	0.116666	-0.193294	-0.046992	-0.164787	0.0206812	-0.156478	-0.124254	0.0205207	-0.0287444	-0.0691441	-0.180282	-0.227855
156435	1.24664	-0.0297567	0.0727696	-0.426861	0.976188	0.260443	-0.337966	0.497877	-0.27386	0.552061		L_a47r	-0.134017	-0.106591	-0.264481	-0.171218	-0.173677	-0.0997682	-0.114029	-0.0639899	-0.0620668	-0.185793	-0.079937	-0.074598	-0.191415	-0.112731	-0.198678	-0.175801	-0.0983563	-0.0928752	-0.14149	-0.115705	-0.0940529	-0.0682378	-0.125878	-0.0760242	-0.195291	-0.0826429	-0.159863	-0.144865	-0.0659194	-0.0306769	-0.160717	-0.0623973	-0.0209836	0.0560118	0.000358583	-0.176906	-0.245129
156536	0.764604	-0.203295	-0.252124	-0.133715	0.878259	0.212815	-0.216808	0.571354	-0.0962029	0.336825		L_6r	-0.0319852	-0.0260176	-0.0679089	-0.0687743	-0.0751158	-0.0817258	0.00505165	0.0188765	0.0117429	0.144673	0.187247	0.113178	-0.058181	-0.282331	-0.244416	-0.0384611	0.0588948	0.016402	-0.0493229	-0.0839551	-0.0905622	-0.0700667	-0.0365752	0.00925057	0.0531981	0.00391995	-0.200949	-0.0216186	-0.194451	-0.356069	-0.237305	-0.197823	-0.315171	-0.275777	-0.323604	0.0283432	0.110713
156637	0.543969	0.106872	-0.0334101	-0.224125	0.580878	-0.0225987	-0.264631	0.443719	-0.159062	0.391121		L_IFJa	-0.0710219	-0.0538665	-0.135743	-0.104869	-0.113467	-0.0847158	-0.047282	-0.00365404	-0.00900764	9.90551e-05	0.100789	0.0404787	-0.114467	-0.170875	-0.191801	-0.0890817	0.00671397	-0.0113657	-0.0802992	-0.0894769	-0.087073	-0.0719093	-0.0570075	-0.029487	-0.0666948	-0.0652586	-0.1434	-0.019583	-0.0951293	-0.147342	-0.112599	-0.209088	-0.114108	-0.10779	-0.15475	-0.0783302	-0.0995781
157336	1.08331	0.300256	0.0187126	-0.50534	0.710625	0.117915	-0.33337	0.736599	-0.277063	0.6055		L_IFJp	-0.0371655	-0.0377186	-0.096668	-0.0746764	-0.0810944	-0.0610707	-0.0234506	-0.0168567	-0.024151	0.051195	0.179457	0.0722527	-0.082355	-0.15697	-0.152104	-0.0417605	0.0725836	0.0144378	-0.0418269	-0.0582602	-0.0723504	-0.0524458	-0.0481583	-0.0300667	-0.053863	-0.0764523	-0.123972	-0.0454036	-0.0812662	-0.186713	-0.108334	-0.171967	-0.151285	-0.121197	-0.161484	-0.0422681	-0.0388921
157437	0.622629	-0.0223677	-0.0774793	-0.198256	0.709819	0.0248729	-0.260102	0.418285	-0.0655533	0.330087		L_IFSp	-0.0938992	-0.0838901	-0.193139	-0.134829	-0.149405	-0.104004	-0.0883831	-0.0147169	-0.0175519	-0.101458	-0.00112321	-0.0247057	-0.158496	-0.123441	-0.186321	-0.139035	-0.0621716	-0.0625954	-0.118748	-0.114037	-0.100609	-0.0874762	-0.090348	-0.0462176	-0.143943	-0.0646111	-0.151647	-0.0645024	-0.0743054	-0.0369069	-0.0812749	-0.188681	-0.0130601	-0.0230475	-0.0723005	-0.140301	-0.196743
157942	0.598249	-0.187319	0.0169084	-0.178278	0.759492	-0.017158	-0.0886863	0.434009	-0.108673	0.289747		L_IFSa	-0.0640688	-0.0878927	-0.162172	-0.112734	-0.12819	-0.108055	-0.0731628	-0.0363783	-0.0382016	-0.0418045	0.0614061	-0.00435074	-0.126851	-0.165538	-0.20606	-0.114512	-0.0217177	-0.0493655	-0.1069	-0.120935	-0.119125	-0.0989211	-0.100077	-0.039563	-0.0949475	-0.0998063	-0.171625	-0.0838145	-0.129145	-0.185502	-0.140914	-0.162376	-0.138059	-0.0989202	-0.161091	-0.0706852	-0.066539
158035	0.834534	0.044994	-0.00787473	-0.327795	0.688491	0.0227036	-0.35752	0.400261	-0.185045	0.519327		L_p9_46v	-0.052885	-0.110647	-0.139981	-0.105471	-0.128875	-0.129026	-0.0816064	-0.0828066	-0.0851839	-0.0267445	0.0720388	0.0229827	-0.127939	-0.110063	-0.0947437	-0.130473	0.00854675	-0.0617054	-0.126304	-0.146422	-0.144091	-0.103483	-0.121767	-0.0586211	-0.0843329	-0.0932728	-0.0843334	-0.094614	-0.0156602	-0.181306	-0.11554	-0.0875386	-0.153571	-0.0765397	-0.114981	-0.0547226	-0.0351551
158136	0.894302	0.376824	0.235404	-0.495434	0.774525	0.212668	-0.489041	0.46034	-0.313655	0.600732		L_46	0.0274284	-0.0656867	0.0126213	-0.00592555	-0.0113612	-0.0540847	0.00424697	-0.114601	-0.110809	0.10926	0.0998319	0.0573976	-0.00118321	-0.0928425	-0.00491295	-0.0313992	0.011876	-0.0136538	-0.0434527	-0.0730499	-0.0765613	-0.0473201	-0.0786789	-0.0228956	0.101527	0.0288559	-0.00254727	-0.01831	-0.0312424	-0.262036	-0.126137	0.0260755	-0.244755	-0.178375	-0.181602	0.0752955	0.232627
158338	0.742799	0.213273	0.068428	-0.308157	0.795368	0.164013	-0.386595	0.438877	-0.238149	0.550169		L_a9_46v	-0.0293003	-0.10626	-0.100283	-0.0797504	-0.0881625	-0.0855244	-0.0576245	-0.118632	-0.114635	-0.0283989	0.0515507	0.0244443	-0.0943637	-0.0598539	-0.0172573	-0.106837	-0.0120987	-0.0704958	-0.103284	-0.112865	-0.105888	-0.0689147	-0.128011	-0.0463493	-0.0631437	-0.0451574	-0.0527688	-0.10937	-0.00867719	-0.171209	-0.142174	0.0152274	-0.163643	-0.0424577	-0.066813	-0.0573063	-0.0147531
158540	0.478874	-0.184338	-0.0181815	-0.113633	0.57703	0.109687	-0.178762	0.539177	-0.193927	0.309917		L_9_46d	0.0197577	-0.052344	-0.0120022	-0.0101977	-0.00638886	-0.0144761	0.00576677	-0.110175	-0.0965041	0.0186129	-0.00390384	-0.00495774	-0.0100204	-0.0399075	0.0256227	-0.0424989	-0.0511064	-0.0320853	-0.0391306	-0.0358384	-0.0231573	-0.00844744	-0.0655571	-0.03022	0.04102	0.136492	0.00193944	-0.0380765	-0.0158167	-0.114939	-0.0982145	0.0580535	-0.12439	-0.094589	-0.0897115	-0.0138515	0.0918056
158843	0.852739	0.138112	0.173237	-0.414681	1.02516	0.129937	-0.369749	0.475659	-0.273541	0.574819		L_9a	-0.0960567	-0.0629008	-0.159197	-0.114698	-0.103821	-0.0459117	-0.0626224	-0.0644293	-0.0502164	-0.190504	-0.169816	-0.142078	-0.1174	-0.0233695	-0.0745886	-0.124126	-0.155267	-0.0765429	-0.0892788	-0.0482773	-0.0254271	-0.0264975	-0.063648	-0.0693646	-0.113462	0.130835	-0.0501582	-0.0846042	-0.0198515	0.126344	-0.0616138	0.0267181	0.105208	0.062424	0.0466582	-0.143574	-0.152496
159138	0.628616	-0.0181014	-0.0159255	-0.163919	0.714398	-0.0458826	-0.215122	0.473765	-0.122758	0.349503		L_10v	-0.144947	-0.0161031	-0.177767	-0.130776	-0.13243	-0.06818	-0.100413	0.0608805	0.0655134	-0.234791	-0.204893	-0.196816	-0.141815	0.0598793	-0.107295	-0.124906	-0.143733	-0.0499342	-0.0929408	-0.0521649	-0.0279034	-0.0485096	-0.0011719	-0.0420436	-0.174148	-0.0815461	-0.0580444	-0.0625444	0.00884154	0.330218	0.10918	-0.0794056	0.347394	0.201463	0.165579	-0.14103	-0.251541
159239	0.645762	0.0872878	0.0557031	-0.279491	0.542203	0.00459469	-0.210663	0.490799	-0.24859	0.415871		L_a10p	-0.0779294	-0.0888537	-0.12368	-0.105549	-0.0996762	-0.0644123	-0.0768572	-0.103778	-0.0968453	-0.142289	-0.0899157	-0.0627599	-0.117225	0.0149931	0.0401198	-0.129374	-0.0806812	-0.0935308	-0.0992802	-0.0800367	-0.0649521	-0.0388306	-0.104453	-0.0568455	-0.108916	0.011127	0.0179148	-0.0889159	0.0736969	0.0595072	-0.0718853	0.0684108	0.0226015	0.0784216	0.08037	-0.12453	-0.137345
159340	0.449553	0.262909	-0.0232813	-0.177629	0.91533	-0.124161	-0.164378	0.307913	-0.111332	0.287667		L_10pp	-0.0994082	-0.0412833	-0.130854	-0.101654	-0.0973897	-0.050824	-0.0663488	-0.0228662	-0.0189146	-0.148803	-0.10721	-0.0994585	-0.103172	-0.0308795	-0.0643246	-0.0995811	-0.0885925	-0.0627441	-0.0745064	-0.0491755	-0.0361228	-0.0341743	-0.0413742	-0.0536683	-0.109096	-0.00594019	-0.0476442	-0.0625649	0.000419812	0.114895	-0.040763	-0.0374538	0.0902463	0.0677547	0.0496295	-0.117423	-0.157703
159441	0.575431	0.0822817	-0.0212862	-0.192109	0.658089	0.0570159	-0.239392	0.433209	-0.158789	0.307983		L_11l	0.0293668	-0.0445411	-0.0117054	-0.000273817	-0.0059225	-0.0248683	-0.00706384	-0.0825364	-0.0763278	0.0153748	0.0478768	0.00440596	-0.0040538	-0.0387857	-0.00482585	-0.018044	0.0259832	-0.0261842	-0.0288745	-0.0418397	-0.0483553	-0.0276036	-0.0621326	-0.00653234	-0.00769423	-0.0579531	-0.0504202	-0.0671194	-0.0501047	-0.200767	-0.107988	0.0398489	-0.176471	-0.0716232	-0.100337	0.0138685	0.071644
159744	0.862618	0.0522179	-0.0465424	-0.247875	1.03561	0.0720337	-0.467393	0.547553	-0.208717	0.456584		L_13l	-0.0356347	-0.0561574	-0.11118	-0.0678053	-0.0687704	-0.0468922	-0.0561154	-0.0355979	-0.034673	-0.0861143	-0.0277821	-0.0582382	-0.0737955	-0.0306081	-0.0872083	-0.0714455	-0.0396288	-0.0477446	-0.0568443	-0.0511413	-0.0520007	-0.0457867	-0.0661072	-0.0205112	-0.104144	-0.0819141	-0.10298	-0.0919999	-0.0754053	-0.0418776	-0.0591286	-0.0344564	-0.00651124	0.0253719	-0.0210571	-0.0762416	-0.0825971
160123	0.666836	0.0145128	-0.138964	-0.177082	0.668661	-0.078891	-0.234814	0.450008	-0.0842963	0.293611		L_OFC	-0.0457201	-0.0322766	-0.0745884	-0.0540129	-0.0519644	-0.0331572	-0.0415199	-0.0145047	-0.0184407	-0.0809013	-0.0505993	-0.0541452	-0.0532645	-0.0117608	-0.0427054	-0.0525203	-0.0419642	-0.0415916	-0.0424561	-0.0350361	-0.0337333	-0.0329165	-0.0387525	-0.0226665	-0.076525	-0.0505911	-0.0548354	-0.0570581	-0.0251822	0.0226363	-0.0282856	-0.0122566	0.0286143	0.0439436	0.0255204	-0.0607434	-0.0829408
160729	0.982972	0.157104	0.163965	-0.425452	1.16007	0.312012	-0.559097	0.482955	-0.312596	0.624019		L_47s	-0.119162	-0.0746122	-0.174554	-0.151772	-0.142536	-0.072429	-0.0956933	-0.0412578	-0.036601	-0.163478	-0.126804	-0.0870029	-0.1432	-0.0604863	-0.12087	-0.134798	-0.162671	-0.0923009	-0.0930659	-0.0661638	-0.0450917	-0.0549984	-0.0771234	-0.0347283	-0.0727379	0.152658	-0.0848685	-0.0284945	-0.0769048	0.133049	-0.0721778	0.00688748	0.110144	0.0436246	0.0385529	-0.166826	-0.178064
160830	0.477439	-0.0739331	0.0607737	-0.187866	0.704293	0.0510623	-0.264322	0.456389	-0.159383	0.413117		L_LIPd	-0.00770824	-0.0481032	-0.0281527	-0.0423943	-0.0473617	-0.0530206	-0.0230293	-0.0900142	-0.0905998	0.0546713	0.145043	0.0709531	-0.0461781	-0.0642107	0.0288083	-0.0160082	0.125294	0.000674369	-0.0269149	-0.0536324	-0.0738939	-0.0475884	-0.0695184	-0.0548116	-0.0294771	-0.0816583	-0.0195246	-0.0566406	0.0373165	-0.152001	-0.0919696	-0.0512312	-0.154163	-0.0665958	-0.0856077	-0.0181454	0.0299045
161327	0.575168	-0.156079	0.00278081	-0.172529	0.506173	-0.0744893	-0.0556106	0.352112	-0.0813545	0.179179		L_6a	-0.0145949	0.0382071	0.0224209	-0.00946547	-0.0251163	-0.0388392	0.0334546	0.037202	0.0387539	0.163583	0.140949	0.040967	-0.00716117	-0.140451	-0.104062	0.0528094	0.151256	0.0705905	0.027373	-0.00706632	-0.0358986	-0.0230407	0.0454934	-0.0204792	0.0296178	-0.0562084	-0.0597502	-0.0269018	-0.0469306	-0.205068	-0.0498962	-0.157017	-0.16984	-0.198291	-0.206222	0.097434	0.164575
161630	1.19842	0.227874	-0.0383472	-0.380751	1.01999	0.148601	-0.514584	0.379163	-0.232791	0.535777		L_i6_8	-0.0821986	-0.0994844	-0.141509	-0.126895	-0.164177	-0.154155	-0.100566	-0.055625	-0.0565998	-0.0360545	0.0503219	-0.000843254	-0.165409	-0.0424814	-0.0567696	-0.132245	0.0220044	-0.0586863	-0.130741	-0.151049	-0.150711	-0.116784	-0.0950079	-0.0735206	-0.116939	-0.0788044	-0.00279546	-0.0945467	0.073548	-0.0487736	0.0241905	-0.119927	-0.0239673	-0.0341493	-0.0415381	-0.0587561	-0.0584714
161731	1.2003	0.197947	0.378228	-0.663807	0.665478	0.287812	-0.318679	0.68944	-0.454632	0.66544		L_s6_8	-0.162809	-0.132479	-0.25742	-0.201649	-0.228131	-0.174647	-0.163592	-0.0648911	-0.0602853	-0.24674	-0.134168	-0.141944	-0.243753	0.0494688	-0.0670007	-0.230315	-0.120283	-0.118722	-0.197245	-0.179146	-0.151649	-0.122087	-0.128359	-0.0914867	-0.225494	-0.0883577	-0.0107622	-0.153966	0.103812	0.15916	0.0606111	-0.0187078	0.174805	0.169472	0.142946	-0.160593	-0.238416
161832	0.504797	-0.164032	-0.00838177	-0.142109	0.718251	0.138648	-0.245124	0.347242	-0.100113	0.364161		L_43	0.00825629	0.0749327	0.133494	0.047976	0.0536694	0.00176112	0.0453648	0.264577	0.23243	0.195549	0.0424317	0.0870602	0.0851204	-0.127885	-0.0883467	0.0304482	-0.034475	0.00570727	0.0133989	-0.0133176	0.0105436	-0.00168518	0.0761821	0.231035	0.209854	-0.0103026	-0.112938	0.0811152	-0.163593	-0.214758	-0.0986765	-0.0598027	-0.185014	-0.187411	-0.203185	0.210703	0.24776
162026	0.669798	0.19537	0.00339716	-0.234681	0.853732	-0.0010947	-0.325977	0.356516	-0.139909	0.379454		L_OP4	-0.0262196	0.0831597	0.0943329	0.0172738	0.0198538	-0.02662	0.0215659	0.367308	0.324582	0.129767	0.00964742	0.0650381	0.0488314	-0.121521	-0.120324	-0.00571154	-0.0498537	-0.00193056	-0.0174162	-0.0403094	-0.00563852	-0.0187497	0.0932981	0.29621	0.175325	-0.0476976	-0.125413	0.0951174	-0.15904	-0.166602	-0.0757898	-0.0842114	-0.134817	-0.152827	-0.173749	0.20719	0.162499
162228	1.19741	0.188713	-0.0974511	-0.332915	0.722533	0.0300986	-0.261853	0.669129	-0.296184	0.46864		L_OP1	-0.0346387	0.0701945	0.06186	-0.00390964	-0.0108464	-0.0434196	-0.0202901	0.29863	0.304675	0.0549886	-0.0394112	-0.00872396	0.0154537	-0.0713312	-0.0895792	-0.026473	-0.0643353	-0.0323785	-0.0318183	-0.0503503	-0.0197769	-0.0397721	0.0755806	0.310382	0.109076	-0.0530954	-0.109692	0.0494257	-0.123015	-0.0931874	-0.027466	-0.0655355	-0.0650255	-0.0922718	-0.107894	0.208541	0.124739
162329	0.572143	-0.298294	-0.0825921	-0.0966792	0.712822	0.0729041	-0.150973	0.447609	-0.09081	0.321202		L_OP2_3	-0.0168196	0.0678381	0.0679153	0.0104847	0.00697633	-0.0276516	-0.00710922	0.349191	0.328797	0.0403452	-0.0462057	-0.00842145	0.0275617	-0.0703514	-0.0976034	-0.014398	-0.0567074	-0.0265987	-0.0206888	-0.0339522	-0.00881784	-0.0283389	0.0737057	0.257973	0.0693928	-0.0494127	-0.111046	0.0273185	-0.128031	-0.092729	-0.0240232	-0.0716951	-0.0662934	-0.0951115	-0.111984	0.199093	0.101572
162733	0.74197	0.250662	-0.07799	-0.298925	0.928438	-0.14025	-0.419014	0.450349	-0.0578598	0.40969		L_52	0.0163867	0.00607436	0.0591184	0.00842171	0.00972716	-0.0194835	-0.00895888	0.082028	0.082138	0.0867371	0.0251415	0.0284989	0.0277238	-0.0380737	-0.0155444	-0.00401205	-0.0346833	-0.0407303	-0.0124071	-0.0291567	-0.0220953	-0.0275046	-0.00779135	0.258976	0.173947	-0.0201465	-0.0291019	0.0587476	-0.0863691	-0.13688	-0.0652023	0.0360026	-0.126161	-0.0939168	-0.0988442	0.146904	0.199947
162935	0.845829	0.274279	0.298027	-0.472712	1.07278	0.340918	-0.50683	0.649385	-0.469231	0.686898		L_RI	-0.00915303	0.0734023	0.078646	0.0170854	0.0166195	0.00184275	-0.00172241	0.271136	0.259841	0.0647016	-0.0198311	0.0167848	0.0372985	-0.0456373	-0.0676506	0.0162505	-0.0281713	-0.0220374	0.011961	-0.000564798	0.0137877	-0.00966073	0.0705854	0.341599	0.126692	-0.0450155	-0.0743904	0.0750336	-0.10735	-0.0770378	-0.0119532	-0.0411197	-0.0532495	-0.0681063	-0.0746719	0.190595	0.0969403
163129	1.03454	0.207661	-0.0703516	-0.384371	0.921049	0.0411163	-0.357324	0.394883	-0.0993571	0.413159		L_PFcm	-0.031529	0.0890348	0.0927708	0.00372799	0.00595129	-0.0238754	0.00373207	0.243174	0.235956	0.126634	0.0191161	0.0365312	0.0376359	-0.0909316	-0.0900102	0.00441804	-0.0359638	-0.0107738	-0.00454578	-0.0265512	-0.00666803	-0.0230072	0.0892002	0.326951	0.230382	-0.0520544	-0.0928654	0.117686	-0.135434	-0.147411	-0.059625	-0.0527284	-0.115846	-0.129157	-0.145782	0.224721	0.215441
163432	0.791177	0.140726	0.0388075	-0.271994	0.914817	0.139647	-0.416769	0.56457	-0.257371	0.430394		L_PoI2	-0.00194626	0.0225837	0.0624207	-0.000201695	0.000344274	-0.0418013	0.0032318	0.135475	0.119394	0.123611	0.0647029	0.0463226	0.0307371	-0.135634	-0.0989362	-0.00367041	-0.0194864	-0.0150247	-0.0171646	-0.0480069	-0.0456572	-0.0460235	0.0155804	0.164328	0.157166	-0.0409166	-0.0972913	0.0418496	-0.151587	-0.236679	-0.111521	-0.0516341	-0.209842	-0.200258	-0.216445	0.155068	0.233229
163836	0.65454	0.138948	-0.0459843	-0.365098	0.564724	0.0836791	-0.285659	0.279317	-0.068262	0.349774		L_TA2	-0.0165045	0.061946	0.088761	0.0202606	0.0358042	0.0176029	0.0295848	0.126809	0.116822	0.142431	0.0601332	0.0709004	0.0603468	-0.0944206	-0.0669582	0.0407942	0.00733544	0.0246162	0.029195	0.0142542	0.0279593	0.0158239	0.0647037	0.222153	0.208065	-0.0208313	-0.0564121	0.131147	-0.115307	-0.165296	-0.0830033	-0.0335612	-0.148075	-0.136295	-0.142424	0.144177	0.167096
164030	0.559974	0.310292	-0.121717	-0.190054	0.689541	-0.0614164	-0.197481	0.558766	-0.167013	0.278808		L_FOP4	0.0814566	0.00899632	0.114284	0.057173	0.0639689	0.014785	0.0774687	-0.00219903	-0.00645992	0.25	0.157785	0.143434	0.0961347	-0.182809	-0.0749551	0.0568789	0.00899316	0.0133034	0.0391065	0.00234154	-0.00585278	-0.00237812	-0.0121137	0.0881791	0.227716	0.148646	-0.105933	0.055285	-0.184653	-0.35528	-0.20012	-0.0314763	-0.343525	-0.296951	-0.307556	0.107088	0.303015
164131	0.818447	-0.120949	0.0912557	-0.221877	1.0261	0.0222041	-0.289196	0.538567	-0.24928	0.367821		L_MI	0.0627523	-0.0156003	0.0594968	0.0247025	0.0270926	-0.003749	0.0453034	-0.0319607	-0.0337952	0.198544	0.164138	0.130936	0.0525957	-0.17839	-0.0848118	0.0296163	0.022094	-0.00573875	0.0182683	-0.01687	-0.0251452	-0.0194342	-0.0422426	0.0718145	0.167731	0.0909851	-0.110903	0.0271817	-0.177028	-0.346724	-0.206783	-0.0298136	-0.329369	-0.258275	-0.277957	0.069537	0.229812
164636	0.606303	0.0299181	0.0263257	-0.239688	0.648375	0.0810932	-0.283028	0.432622	-0.253062	0.413455		L_Pir	-0.0164811	0.001035	0.0115868	-0.0183233	-0.0138518	-0.0115464	-0.0137256	0.0250134	0.0260085	0.0252556	0.01257	-0.00115482	-4.6085e-05	-0.0157951	-0.0217166	-0.00274306	-0.0290073	-0.00179807	-0.00324972	-0.0093019	-0.00804749	-0.0192822	0.00130115	0.0635942	0.0663534	-0.0229059	-0.01873	0.040902	-0.0599648	-0.0306262	-0.0162994	-0.000260981	-0.0196106	-0.0363872	-0.0416856	0.0430206	0.0707649
164939	0.911489	-0.062993	0.139899	-0.423541	0.97136	0.135463	-0.356753	0.586123	-0.367349	0.591268		L_AVI	-0.00233073	-0.0854382	-0.0539493	-0.0644448	-0.0723747	-0.0644173	-0.0382612	-0.0816817	-0.0779824	0.0425184	0.0893048	0.0745871	-0.0636312	-0.118539	-0.057065	-0.0738618	-0.028906	-0.0750041	-0.0597155	-0.0813782	-0.0767449	-0.0586984	-0.105194	0.0190168	0.0216208	0.0968668	-0.0750348	-0.0210248	-0.0804543	-0.17378	-0.132028	-0.0476302	-0.174768	-0.133899	-0.135684	-0.0758964	0.00116109
165032	0.634259	-0.13493	-0.0436183	-0.181256	0.802397	0.0543614	-0.182041	0.589153	-0.262127	0.412267		L_AAIC	-0.0210324	-0.0714902	-0.0267301	-0.0660241	-0.0598913	-0.0420442	-0.0538865	-0.0967868	-0.0902311	-0.0231271	-0.0184994	-0.00194354	-0.0502006	0.0219821	0.0615231	-0.0698635	-0.0801607	-0.0984719	-0.0481385	-0.0490865	-0.0417533	-0.0422428	-0.0947126	0.0330598	0.0402078	0.130079	0.00331689	-0.00651976	-0.0325179	-0.00355328	-0.058331	0.144763	-0.0201656	0.00815749	0.0214676	-0.0620278	0.0130509
165436	0.712126	0.14976	0.0268327	-0.287844	0.727797	0.146672	-0.329995	0.48091	-0.234107	0.434035		L_FOP1	0.0181689	0.0517765	0.107418	0.0340493	0.0431314	-0.00268622	0.0530836	0.141549	0.125629	0.221852	0.101683	0.102885	0.0741698	-0.160693	-0.102599	0.0401417	-0.00537348	0.0246154	0.0198993	-0.0121066	-0.00342739	-0.00971702	0.0448183	0.166792	0.22923	0.0294382	-0.119551	0.0751549	-0.180794	-0.270782	-0.14677	-0.0642023	-0.243615	-0.232185	-0.249989	0.179477	0.284525
165638	0.484714	-0.0712092	-0.0633111	-0.134885	0.721094	-0.0980439	-0.108045	0.236273	-0.0717179	0.200783		L_FOP3	0.0252097	0.0305169	0.0731046	0.0275828	0.0361869	0.00254946	0.0395687	0.0622324	0.0571424	0.146268	0.06737	0.0467255	0.0546249	-0.109065	-0.0642337	0.0287851	-0.00379128	0.0130024	0.0170905	-0.00446301	-0.00520508	-0.00736487	0.0209133	0.108263	0.143544	0.0052622	-0.0852973	0.029887	-0.134073	-0.199615	-0.106748	-0.0353962	-0.182449	-0.173879	-0.186821	0.110189	0.219029
165840	0.509497	-0.171723	-0.0384064	-0.131277	0.581823	0.0514055	-0.0991321	0.480091	-0.0512136	0.217092		L_FOP2	-0.0543756	0.0537591	0.0169923	-0.0340279	-0.0302727	-0.0525406	0.00197439	0.187217	0.171797	0.0882394	0.0559327	0.0225543	-0.0122359	-0.142391	-0.137551	-0.0153857	0.0172982	0.0225683	-0.0278851	-0.0454115	-0.0411307	-0.0428125	0.0540295	0.107958	0.0723064	-0.073817	-0.130296	0.00740849	-0.136041	-0.175801	-0.0934694	-0.113297	-0.141898	-0.157365	-0.181047	0.122911	0.134335
165941	0.729057	0.256263	-0.0404176	-0.354448	0.56381	-0.00755988	-0.305012	0.49289	-0.138389	0.393638		L_PFt	-0.0743616	0.0648408	-0.0241903	-0.0499449	-0.0484424	-0.0497661	0.0144531	0.0935877	0.106463	0.093189	0.10987	0.0272199	-0.0391594	-0.180422	-0.152236	0.0128824	0.144427	0.0876434	-0.00485097	-0.0145444	-0.0285666	-0.0204245	0.0719242	0.00507861	0.000739329	-0.0877843	-0.131004	-0.0335052	-0.094846	-0.203012	-0.116744	-0.163314	-0.171452	-0.178472	-0.200107	0.0968951	0.0933816
166438	0.866775	0.0750332	-0.20229	-0.311112	0.917046	0.0221372	-0.359429	0.504854	-0.0630812	0.420051		L_AIP	-0.0212512	-0.0256081	-0.0310296	-0.0491141	-0.0535416	-0.0569804	-0.010921	-0.0684514	-0.0685986	0.0919574	0.18419	0.0804999	-0.049965	-0.117895	-0.0239569	0.000310079	0.179253	0.0349064	-0.0188146	-0.0441288	-0.068663	-0.0418768	-0.0476603	-0.0525397	-0.0169763	-0.0922922	-0.0550427	-0.0614359	0.00347894	-0.219384	-0.124826	-0.0909084	-0.211792	-0.130608	-0.150331	0.0200476	0.0747652
166640	0.76767	-0.218331	0.0106716	-0.215326	0.789051	0.121343	-0.1627	0.728232	-0.269334	0.371558		L_EC	-0.10304	-0.0021987	-0.0794575	-0.0783384	-0.0906706	-0.0608343	-0.0718649	0.0745074	0.0763033	-0.118658	-0.102867	-0.108297	-0.0891808	0.0862447	-0.0361026	-0.0768841	-0.0637789	-0.0285991	-0.0708046	-0.0524411	-0.0342054	-0.0429775	0.00901575	-0.00539333	-0.102755	-0.107375	-0.0185178	-0.0365344	0.0128632	0.149025	0.146113	-0.0503389	0.202072	0.1157	0.0997955	-0.0205723	-0.125492
167036	0.820838	0.142659	-0.0508026	-0.224202	0.979304	0.208163	-0.444862	0.493274	-0.208106	0.424205		L_PreS	-0.0279724	-0.0494889	-0.0285212	-0.0384439	-0.0677224	-0.0734121	-0.0766149	0.00593621	0.0132166	-0.132834	-0.110128	-0.12115	-0.0662162	0.194487	0.0687244	-0.0790132	-0.074572	-0.0611554	-0.0736512	-0.0700137	-0.0643612	-0.0687762	-0.034634	0.00358685	-0.109875	-0.113727	0.0465484	-0.0615339	0.0633085	0.171897	0.238328	0.0261658	0.221909	0.147641	0.146735	-0.0347678	-0.0776174
167238	0.820589	0.356784	-0.136838	-0.31638	1.18307	0.0243511	-0.495078	0.484933	-0.104688	0.442927		L_H	-0.113917	-0.0143659	-0.0746566	-0.0915963	-0.0973951	-0.0628999	-0.0803043	0.0575345	0.0615746	-0.126422	-0.102126	-0.111127	-0.0961375	0.106197	-0.0083609	-0.0841605	-0.0608826	-0.0333935	-0.0719532	-0.0568591	-0.0399851	-0.0518694	-0.000397283	-0.0075018	-0.101268	-0.109556	-0.00962158	-0.0405613	0.0190241	0.154446	0.147064	-0.00290507	0.204961	0.130403	0.116129	-0.0244477	-0.109123
167440	0.670778	0.216621	-0.0452505	-0.174709	1.26291	0.130733	-0.560775	0.623218	-0.260224	0.486038		L_ProS	0.319169	0.0364579	0.319305	0.295449	0.211179	0.0577115	0.113687	0.0409223	0.0520999	0.0527442	-0.0303249	-0.0428253	0.245618	0.118745	0.0545141	0.164808	0.0161128	0.0133294	0.121583	0.0481222	0.00918914	0.00773988	0.0642665	0.0461856	-0.00766059	-0.0534095	0.00128965	-0.00289909	-0.0504496	-0.0578501	0.269314	-0.0834656	-0.0108049	-0.0878634	-0.0780341	0.0559305	0.0962146
167743	0.787444	0.21294	-0.138923	-0.378557	0.771658	-0.133966	-0.320971	0.511418	-0.157777	0.515551		L_PeEc	-0.0747557	0.00255235	-0.062811	-0.0655207	-0.0638513	-0.0402346	-0.0325872	0.0308292	0.0279862	-0.038422	-0.00706964	-0.0507101	-0.0565173	-0.0482831	-0.0938525	-0.0348429	0.00232751	0.030512	-0.0326032	-0.024877	-0.0256124	-0.0301487	0.00522575	-0.0133091	-0.0491999	-0.0926073	-0.0657227	-0.0216987	-0.0578124	-0.0204329	-0.00849455	-0.0895382	0.0106642	-0.0137667	-0.0409141	-0.0067049	-0.0320981
168139	0.662183	0.0908273	0.064509	-0.260658	0.80932	0.0485802	-0.39498	0.323336	-0.162591	0.448554		L_STGa	-0.0972882	0.0410636	-0.0486473	-0.0560711	-0.0328213	0.0115817	-0.00667236	0.0801045	0.077753	-0.0601001	-0.0764769	-0.0346076	-0.0230757	-0.0906411	-0.124483	-0.0168307	-0.0593609	0.0161916	-0.00832641	0.0158149	0.0441373	0.0202864	0.0577827	0.00834351	-0.00277762	0.0557625	-0.0874498	0.0955443	-0.0895726	0.0504774	-0.0481105	-0.106131	0.0454015	-0.024118	-0.0309187	-0.0450976	-0.109758
168240	0.901194	0.186711	0.352512	-0.54846	0.971249	0.167461	-0.508852	0.642685	-0.510051	0.821964		L_PBelt	-0.0325318	0.065552	0.060265	0.00098936	0.00422975	-0.0064223	-0.000759569	0.220761	0.209228	0.0727359	0.00110079	0.0410343	0.0200958	-0.0588726	-0.0752568	-0.00239175	-0.0247865	-0.00321315	-0.00698175	-0.0158594	0.0201969	0.00101617	0.0759383	0.3532	0.166954	-0.0411659	-0.0590565	0.13935	-0.0970626	-0.089117	-0.0386529	-0.0372468	-0.0652421	-0.0685851	-0.0780393	0.147894	0.0804339
168341	0.603424	-0.476345	0.136463	-0.165825	0.986471	-0.0441018	-0.0300334	0.400319	-0.0268581	0.340388		L_A5	-0.173187	0.00497325	-0.13224	-0.136216	-0.115825	-0.052009	-0.0731639	0.0930235	0.0901332	-0.162968	-0.156174	-0.0854861	-0.105665	-0.083496	-0.146111	-0.110158	-0.140631	-0.0387282	-0.0807654	-0.046747	-0.00141148	-0.0180665	0.0243292	0.00841093	-0.0613465	0.0424247	-0.0929283	0.0748407	-0.060039	0.14572	-0.0525882	-0.0949335	0.125193	0.0545219	0.0440434	-0.108851	-0.238354
168745	0.636488	-0.0718561	0.101988	-0.132352	0.678719	0.176081	-0.291126	0.6803	-0.426123	0.484102		L_PHA1	-0.0217983	-0.03023	-0.00493595	-0.0191141	-0.0426434	-0.0373009	-0.0194184	-0.00892474	-0.0113798	-0.0802162	-0.0549058	-0.0901019	-0.0475883	0.154343	0.0515957	-0.0185508	-0.0108462	0.0164522	-0.0142524	-0.0146981	-0.0337829	-0.0349602	-0.016023	-0.0218165	-0.0754729	-0.113189	0.0804398	-0.0285864	0.0657529	0.125668	0.270268	-0.0370553	0.182412	0.0726008	0.087615	-0.00616913	-0.0290232
168947	0.483309	0.0966235	-0.0676335	-0.144203	0.823224	0.0212169	-0.35991	0.488444	-0.173403	0.375179		L_PHA3	-0.0273973	-0.00203894	0.009337	-0.0128883	-0.0216996	-0.00199393	0.032505	-0.0343638	-0.0364856	-0.0303553	0.0142321	-0.0692571	-0.0254071	0.0625838	0.00127549	0.038089	0.0887158	0.0849041	0.0349133	0.0309156	-0.0106386	-0.00232909	0.0148865	-0.0480748	-0.066913	-0.143753	0.0398664	-0.0378589	0.0217736	0.0126367	0.181036	-0.0880425	0.0690509	-0.00054911	-0.000226647	-0.00331052	0.00964752
169343	0.66636	0.00562282	-0.0054388	-0.26109	0.664029	0.0764173	-0.229861	0.341749	-0.151777	0.353226		L_STSda	-0.166379	0.00558442	-0.113957	-0.128928	-0.113845	-0.0487156	-0.0799023	0.0578394	0.0576697	-0.16568	-0.15895	-0.11624	-0.108639	8.43883e-05	-0.0806459	-0.0993532	-0.135473	-0.0274473	-0.0724181	-0.0345948	0.00321363	-0.0259043	0.0240261	-0.0267753	-0.0628064	0.0222899	-0.0218715	0.0797994	-0.00207567	0.244921	0.0661395	-0.082212	0.235672	0.0973507	0.104687	-0.110031	-0.209053
169444	0.881694	0.0761554	-0.261365	-0.24759	0.936876	0.0131286	-0.274241	0.479758	-0.0552836	0.350292		L_STSdp	-0.129438	-0.020888	-0.130118	-0.120282	-0.101796	-0.0473423	-0.0586317	0.0274269	0.0315225	-0.145611	-0.116963	-0.0517601	-0.0984134	-0.114715	-0.139049	-0.105576	-0.128289	-0.0473889	-0.0741805	-0.0452793	-0.0129716	-0.0286403	-0.0117031	-0.0364233	-0.064986	0.11868	-0.104131	0.0603061	-0.0756724	0.0890483	-0.104813	-0.0810487	0.0500729	0.00628458	0.00171619	-0.137607	-0.214279
169545	0.50509	0.154069	0.0588845	-0.235701	0.712544	0.156174	-0.242282	0.74832	-0.338885	0.43865		L_STSvp	-0.163916	-0.0743967	-0.196609	-0.174797	-0.160229	-0.0900487	-0.106237	-0.0256844	-0.0259453	-0.205533	-0.143835	-0.0834254	-0.163164	-0.0663478	-0.109302	-0.165327	-0.166232	-0.0981193	-0.122078	-0.0907605	-0.0560961	-0.0599078	-0.0746365	-0.0680703	-0.118844	0.0731205	-0.0768858	0.00897995	-0.029882	0.148445	-0.0919615	-0.0245857	0.107821	0.0882427	0.0799303	-0.185789	-0.264751
169949	0.891821	-0.0389371	0.0345816	-0.434015	0.807945	0.140273	-0.290518	0.644059	-0.266363	0.55652		L_TGd	-0.153729	0.000393794	-0.1509	-0.130005	-0.105743	-0.0278575	-0.0654596	0.0351638	0.0391513	-0.191911	-0.181174	-0.140536	-0.104143	-0.0421622	-0.132806	-0.0830531	-0.13269	-0.0230136	-0.0517604	-0.0093856	0.0155809	-0.00989691	0.0108855	-0.0556617	-0.112009	0.0489859	-0.082946	0.00311046	-0.0468027	0.220477	-0.0141187	-0.0617454	0.200409	0.0960007	0.084907	-0.14433	-0.227881
170631	0.56116	0.0211994	-0.124764	-0.109632	0.667525	0.059853	-0.171744	0.524434	-0.240614	0.327774		L_TE1a	-0.188632	-0.0538925	-0.226302	-0.184574	-0.174414	-0.0815547	-0.123292	-0.0116026	-0.00631019	-0.283963	-0.243011	-0.196407	-0.190275	0.0462425	-0.0908956	-0.16736	-0.175731	-0.0849499	-0.119034	-0.0667731	-0.0362261	-0.0480853	-0.0468705	-0.0787323	-0.189489	-0.0035882	-0.0418243	-0.0656866	0.0356881	0.342796	0.0451795	0.0041839	0.322358	0.230048	0.215832	-0.197273	-0.314595
171330	1.16472	0.259759	0.456637	-0.683553	0.973116	0.315583	-0.517116	0.711491	-0.559693	0.784834		L_TE1p	-0.156678	-0.120281	-0.262355	-0.193965	-0.203223	-0.145526	-0.148376	-0.0524723	-0.0565998	-0.208651	-0.0873581	-0.0995096	-0.21619	-0.0335048	-0.130762	-0.202055	-0.0825697	-0.0902246	-0.173437	-0.160663	-0.132328	-0.0975164	-0.13222	-0.0815097	-0.227597	-0.149613	-0.109927	-0.13132	0.00130785	0.0561386	-0.074882	-0.0575133	0.0737892	0.147714	0.083845	-0.175342	-0.270761
171532	0.674578	-0.180052	0.0248059	-0.281374	0.668543	-0.058126	-0.152198	0.413311	-0.172629	0.379719		L_TE2a	-0.114864	-0.063225	-0.152872	-0.128738	-0.116748	-0.0621044	-0.0762506	-0.0529465	-0.0555269	-0.127819	-0.0895589	-0.066364	-0.122218	-0.0545207	-0.0929408	-0.11149	-0.0964637	-0.0625384	-0.0840781	-0.0621913	-0.0456166	-0.0437652	-0.0702982	-0.0644152	-0.069477	0.0214744	-0.0612677	-0.0342608	-0.0298765	0.0507866	-0.0993163	0.0234558	0.0334047	0.0604297	0.0437852	-0.108215	-0.132883
171633	0.824979	-0.0309551	0.0176736	-0.255375	0.821883	-0.0551063	-0.1892	0.559735	-0.223602	0.322839		L_TF	-0.0902323	0.00598963	-0.0825964	-0.0783008	-0.0691507	-0.0323642	-0.0230109	0.00905911	0.00605522	-0.0511874	-0.00689711	-0.0548064	-0.071021	-0.0384494	-0.0893437	-0.0383677	0.00108125	0.0782565	-0.0325012	-0.0179014	-0.0064281	-0.00812794	0.025191	-0.0429968	-0.0481842	-0.0944735	-0.0402267	0.00450882	-0.027737	0.0248731	0.0181407	-0.110586	0.0512964	0.0017343	-0.0200871	-0.0326524	-0.0523102
172029	1.02443	-0.00375251	0.00987895	-0.221382	1.24222	0.0572626	-0.546915	0.289468	-0.102844	0.543425		L_TE2p	-0.0773229	0.0628186	-0.0612869	-0.053709	-0.0373797	-0.00608893	0.0248069	0.0137286	0.0131101	0.0166401	0.0632249	-0.00792677	-0.0398712	-0.132436	-0.147165	0.00451521	0.0634165	0.165306	-0.00493129	0.0114456	0.0312741	0.0338041	0.089788	-0.0466466	-0.00840527	-0.0986818	-0.0867013	0.0179628	-0.0803687	-0.0990347	-0.0769572	-0.153634	-0.0738046	-0.0936176	-0.126037	0.00130897	0.00016556
172130	0.99281	0.365032	-0.0814448	-0.415282	1.04574	-0.0518067	-0.461582	0.431621	-0.0857098	0.471205		L_PHT	-0.125544	-0.0946306	-0.158775	-0.157533	-0.165892	-0.136686	-0.100398	-0.0859477	-0.0919074	-0.0455241	0.0494031	-0.00572504	-0.155509	-0.125512	-0.127839	-0.125834	-0.00170537	-0.0413422	-0.12163	-0.133887	-0.126855	-0.098446	-0.103163	-0.0763393	-0.0433159	-0.0960869	-0.058135	-0.00990897	-0.0256529	-0.110926	-0.106982	-0.0931859	-0.0982405	-0.0626859	-0.0882666	-0.0539033	-0.0264365
172332	0.634333	0.190505	-0.0693426	-0.252752	0.565505	-0.00395421	-0.277984	0.342692	-0.099625	0.303522		L_PH	-0.0426077	0.0945701	-0.0539169	-0.0177056	0.0137823	0.0861055	0.0926157	-0.0218369	-0.0201307	0.062742	0.141109	0.00958386	-0.00132112	-0.156049	-0.160233	0.120923	0.267055	0.248255	0.110845	0.138644	0.111895	0.113732	0.103383	-0.0823615	-0.0838195	-0.148228	-0.118214	-0.0591309	-0.0900273	-0.171962	-0.0997033	-0.192275	-0.130315	-0.112364	-0.154811	-0.00880556	-0.0169181
172433	1.02866	0.0701643	-0.153541	-0.459053	0.928607	0.115764	-0.214601	0.396998	-0.0542953	0.422016		L_TPOJ1	-0.120708	0.0452065	-0.0755272	-0.0795409	-0.0598653	-0.0194535	-0.0175255	0.108579	0.102188	-0.0608943	-0.0620277	-0.00273813	-0.0473181	-0.156054	-0.186683	-0.0582162	-0.0887389	0.00707026	-0.0437078	-0.0194203	0.026133	0.0074728	0.0670072	0.0240744	0.0139493	0.0638253	-0.126333	0.16153	-0.114125	-0.00371887	-0.120656	-0.134128	-0.0146277	-0.0548839	-0.0752332	-0.0533304	-0.148451
172534	1.04379	-0.247494	-0.105332	-0.293208	0.854556	0.019864	-0.184326	0.456228	-0.0851244	0.359863		L_TPOJ2	-0.0818389	0.112599	0.0324467	-0.0364863	-0.0194024	-0.0181523	0.0137346	0.0240881	0.0200888	0.0846981	0.0497823	0.017014	0.0144677	-0.121722	-0.0807059	0.0295398	0.0122963	0.0785966	0.013267	0.00827527	0.0259695	0.00481117	0.142251	-0.0151309	0.143654	-0.0102028	-0.00934983	0.166938	-0.0481239	-0.0531621	-0.0518129	-0.105993	-0.065588	-0.127045	-0.12337	0.0576188	0.104555
172938	0.969985	0.289473	0.0591774	-0.477617	0.709868	0.093426	-0.401427	0.574779	-0.2858	0.534946		L_TPOJ3	-0.105451	0.0668492	-0.0238308	-0.0633558	-0.0597898	-0.0450083	-0.0264805	0.0146074	0.0153564	-0.0420671	-0.0457408	-0.0684291	-0.0408398	-0.00863986	-0.043615	-0.0140037	-0.0283978	0.0449666	-0.016734	-0.0164379	-0.00246165	-0.0112309	0.115012	-0.0574486	0.00417541	-0.0696352	0.0391818	0.0727535	0.0478952	0.126875	0.0862442	-0.0986636	0.122732	0.0132129	0.0143103	-0.0163225	-0.0311781
173334	0.761234	-0.2095	0.0288416	-0.228259	0.869412	-0.134613	-0.15019	0.527927	-0.140503	0.272952		L_DVT	0.175016	0.0291343	0.43048	0.209485	0.175704	0.0411652	0.0797496	-0.0518165	-0.0499955	0.0775197	0.00140593	-0.0347453	0.225795	0.241476	0.347236	0.179125	0.0921389	-0.00256121	0.128753	0.0509155	-0.000239209	-0.000743766	0.0515891	-0.0083621	0.04008	-0.0872595	0.155952	0.0183613	0.0943465	0.00836038	0.339481	0.0471568	0.0264642	-0.0100468	0.0125388	0.096917	0.189894
173435	0.943894	0.322938	-0.26481	-0.294328	1.03632	-0.131806	-0.344625	0.444987	0.00256244	0.39448		L_PGp	-0.00821622	0.0253054	0.0685362	0.0216375	0.0182918	0.0218325	0.0512711	-0.0847389	-0.0873494	0.025655	0.0330381	-0.0566567	0.0361835	0.0636098	0.0515681	0.130554	0.143119	0.0903267	0.103681	0.0889439	0.0216961	0.0205966	0.0589509	-0.0990775	-0.0170558	-0.136936	0.116664	-0.00407088	0.0864518	0.0265213	0.212392	-0.090787	0.0608065	-0.0360478	-0.0146501	0.0257091	0.0858644
173536	0.59487	0.269874	-0.0215581	-0.250277	0.828335	-0.0754823	-0.294467	0.532345	-0.195903	0.374367		L_IP2	-0.0410207	-0.103359	-0.0850961	-0.0942839	-0.107499	-0.111907	-0.0774576	-0.111475	-0.117092	0.0180059	0.146635	0.0795861	-0.108611	-0.0557739	0.040858	-0.0894689	0.105885	-0.0457098	-0.0958586	-0.127803	-0.132029	-0.0929168	-0.129139	-0.0664464	-0.0701028	-0.100574	-0.0225434	-0.0921879	0.0650093	-0.159897	-0.113157	-0.0252552	-0.167136	-0.0379098	-0.0610606	-0.0349797	-0.00325497
173637	0.782167	-0.252384	-0.094821	-0.124074	0.94981	0.136007	-0.240324	0.610655	-0.279669	0.367078		L_IP1	-0.0390099	-0.0357801	-0.0756373	-0.0574285	-0.0617166	-0.0369872	-0.0251436	-0.0777746	-0.0807348	-0.0125494	0.105567	0.00325085	-0.0749064	-0.00714951	0.0230718	0.0187361	0.244718	0.033678	0.00315347	-0.0193185	-0.0535355	-0.0296056	-0.0489307	-0.0964137	-0.165642	-0.201946	-0.0281962	-0.128443	0.0760391	-0.0781042	0.00596805	-0.109665	-0.0497209	0.0248599	-0.0136651	-0.0587152	-0.0804392
173738	0.783655	0.307821	-0.101526	-0.312258	0.914441	0.0143435	-0.479018	0.625502	-0.281443	0.637296		L_IP0	0.12413	0.186496	0.177137	0.197828	0.257821	0.315872	0.278704	-0.0239357	-0.0209949	0.204123	0.168016	0.0557149	0.250264	-0.102954	-0.0534049	0.456759	0.432781	0.273392	0.422408	0.393261	0.265188	0.244271	0.18796	-0.0710672	-0.00758061	-0.0752736	-0.0350748	-0.0107597	-0.079856	-0.199587	-0.0414512	-0.146869	-0.174171	-0.169079	-0.172969	0.0625293	0.105671
173839	0.582679	-0.0227635	-0.00787989	-0.309548	0.894475	0.0155375	-0.254923	0.49837	-0.158367	0.550627		L_PFop	-0.00891382	0.0468946	0.0788161	0.00180994	0.00219399	-0.0494314	0.0258243	0.115802	0.113188	0.179266	0.0944963	0.0647171	0.0348048	-0.162069	-0.111744	-0.00116313	-0.00929954	0.0121765	-0.0175072	-0.0511722	-0.0491991	-0.0438586	0.0457832	0.154464	0.21786	-0.0341578	-0.10946	0.0675221	-0.1615	-0.252336	-0.13548	-0.0741745	-0.224684	-0.225009	-0.243729	0.177539	0.289915
173940	1.01565	0.472315	-0.0210155	-0.380146	0.92994	0.0709146	-0.465563	0.518593	-0.249438	0.52435		L_PF	-0.0444327	-0.0517129	-0.025655	-0.0815685	-0.0820161	-0.105063	-0.0345245	-0.0591674	-0.0660584	0.139651	0.144834	0.109127	-0.0514365	-0.221752	-0.120912	-0.0709024	-0.00917133	-0.0339017	-0.0783966	-0.1151	-0.108405	-0.0865951	-0.0700078	0.0370408	0.227889	0.0422774	-0.0736401	0.0573408	-0.121873	-0.323085	-0.244108	-0.0290788	-0.327185	-0.256761	-0.265953	0.0951698	0.264702
174437	0.477967	0.0760006	0.0457919	-0.292746	0.513711	0.0148153	-0.215697	0.352361	-0.175807	0.363965		L_PFm	-0.193178	-0.161296	-0.270272	-0.24205	-0.242872	-0.162519	-0.187819	-0.131561	-0.132909	-0.292105	-0.168412	-0.122442	-0.260486	0.064606	0.0212304	-0.262645	-0.164602	-0.165615	-0.204299	-0.174991	-0.137472	-0.112472	-0.17741	-0.110147	-0.206244	-0.0265053	0.00923307	-0.126361	0.134409	0.249931	-0.0356674	0.104196	0.193478	0.257314	0.240125	-0.23144	-0.308702
174841	0.956732	0.210493	0.152077	-0.485418	0.874465	0.201419	-0.431476	0.827757	-0.443891	0.651934		L_PGi	-0.191124	-0.0637693	-0.187069	-0.192585	-0.185327	-0.113809	-0.128485	-0.0480232	-0.0484538	-0.213304	-0.162824	-0.126565	-0.188555	0.0160414	-0.0346896	-0.175808	-0.161993	-0.0840293	-0.134791	-0.0999885	-0.0627313	-0.0725763	-0.0545106	-0.0904579	-0.089706	0.0197645	0.0302431	0.034857	0.0852945	0.292746	0.0347501	-0.0134277	0.236224	0.14603	0.155736	-0.166703	-0.223705
175035	0.621655	-0.173188	-0.013831	-0.141231	0.61051	-0.11833	-0.130692	0.571298	-0.110255	0.265131		L_PGs	-0.196909	-0.151061	-0.250005	-0.229196	-0.259617	-0.197845	-0.207801	-0.0823362	-0.0819513	-0.316214	-0.200508	-0.196025	-0.280948	0.190112	0.058301	-0.257562	-0.151821	-0.147827	-0.219203	-0.195757	-0.166223	-0.146458	-0.149992	-0.109052	-0.250241	-0.163687	0.0847544	-0.139051	0.206952	0.3798	0.222436	0.0239472	0.389204	0.317098	0.309693	-0.18913	-0.289679
175136	0.923454	0.228897	0.00635676	-0.371248	0.800623	0.0072299	-0.348926	0.412458	-0.154359	0.469331		L_V6A	0.292898	0.256288	0.447652	0.42163	0.45779	0.326483	0.30644	0.0628975	0.0736642	0.220936	0.0615568	0.0248064	0.571451	-0.0422093	0.0117379	0.573556	0.275124	0.191325	0.426553	0.358984	0.253536	0.228358	0.271422	-0.0181933	0.0544531	-0.04269	-0.0485327	0.0293037	-0.119045	-0.199391	0.0221734	-0.11272	-0.178206	-0.189063	-0.191954	0.141407	0.179163
175237	0.538623	0.100707	-0.0897883	-0.260463	0.524559	0.10591	-0.221583	0.369857	-0.0933071	0.443834		L_VMV1	0.196371	0.0981798	0.28972	0.258289	0.226984	0.115224	0.183402	0.0426094	0.0501321	0.0928931	0.0108588	-0.0144164	0.261733	0.017702	0.0102536	0.227472	0.0917514	0.107751	0.191357	0.132675	0.0723544	0.0717626	0.130016	-0.0022996	0.0246849	-0.0486959	-0.0128074	0.0274315	-0.0586097	-0.0993759	0.133407	-0.102847	-0.0734435	-0.1235	-0.120344	0.0667809	0.101523
175338	0.716284	0.278514	-0.0499642	-0.258724	1.00258	-0.118737	-0.295264	0.387572	-0.0400709	0.30028		L_VMV3	0.152483	0.149	0.223869	0.226529	0.257562	0.23507	0.27836	0.00261353	0.00494974	0.123198	0.0602307	0.0120792	0.258706	-0.0437066	-0.0274555	0.31023	0.197049	0.201269	0.294679	0.26444	0.173491	0.174125	0.163548	-0.0255136	0.022456	-0.0343909	-0.041775	0.0152219	-0.093812	-0.136997	0.0291781	-0.0967535	-0.110368	-0.131544	-0.134253	0.0375052	0.0817089
175439	1.09611	0.0712073	-0.0473863	-0.397069	0.411419	0.0164606	-0.152995	0.607588	-0.249788	0.423695		L_PHA2	-0.0670406	-0.0510618	-0.0371367	-0.0666431	-0.0943783	-0.0796229	-0.05856	-0.0342848	-0.0370296	-0.0994662	-0.042565	-0.0949984	-0.0947118	0.150252	0.0474568	-0.0559996	-7.69788e-05	-0.00438944	-0.0527453	-0.0562772	-0.0745948	-0.0683315	-0.0362982	-0.0482996	-0.0878533	-0.151908	0.089482	-0.0409708	0.0888262	0.126704	0.283148	-0.0529419	0.189776	0.0811399	0.0952216	-0.0244111	-0.0371904
175540	0.784859	-0.145959	0.0828949	-0.298792	0.715386	-0.0142433	-0.154357	0.439741	-0.0825531	0.388183		L_V4t	0.0604798	0.409217	0.180759	0.202756	0.286045	0.353965	0.275771	0.112247	0.121996	0.158314	0.0648271	0.0186834	0.282104	-0.122904	-0.0989936	0.388688	0.260215	0.336161	0.341902	0.42594	0.424033	0.338392	0.448561	-0.0246375	0.0508867	-0.0275252	-0.0814628	0.0652741	-0.121762	-0.116069	-0.0750783	-0.133442	-0.104172	-0.141055	-0.146851	0.107431	0.0600506
175742	1.20161	0.328586	0.0686272	-0.544156	0.76753	0.135983	-0.383648	0.559525	-0.325433	0.587854		L_FST	-0.025818	0.177492	0.0351191	0.0229978	0.0603348	0.107653	0.119195	0.00813738	0.0166405	0.126542	0.142236	0.0189947	0.0629293	-0.162493	-0.130285	0.193306	0.287266	0.237808	0.158285	0.177727	0.143876	0.122674	0.181761	-0.0470615	0.0214476	-0.0940945	-0.0841017	-0.0100561	-0.0939064	-0.192518	-0.0938676	-0.16417	-0.165134	-0.184029	-0.199217	0.0769141	0.116018
176037	0.71339	0.301741	0.160254	-0.414083	0.649762	0.141525	-0.316069	0.628498	-0.402669	0.550192		L_V3CD	0.151658	0.262818	0.184551	0.264144	0.383299	0.511339	0.357387	0.00736336	0.0167102	0.1751	0.0915844	0.0321705	0.331234	-0.0893035	-0.0569325	0.485274	0.330339	0.314533	0.448882	0.608026	0.450843	0.385253	0.268179	-0.048822	0.0202485	-0.0109045	-0.0614641	0.0141653	-0.121002	-0.139108	-0.0819317	-0.0817868	-0.126217	-0.129538	-0.131617	0.0590795	0.0666525
176239	0.567619	-0.13976	-0.0656661	-0.0523085	0.681529	-0.0925652	-0.208222	0.367863	-0.0570467	0.324421		L_LO3	0.0879488	0.310067	0.253406	0.221558	0.274479	0.262379	0.253331	0.0819935	0.0876693	0.162558	0.0567982	0.0129546	0.308763	-0.0801658	-0.0483309	0.361873	0.218848	0.284408	0.307875	0.35321	0.301464	0.250704	0.418918	-0.0330852	0.0823309	-0.0441677	-0.0233911	0.0932819	-0.0809416	-0.113369	0.00432279	-0.132602	-0.0985958	-0.15309	-0.14968	0.120091	0.116603
176441	0.956355	0.341375	0.292261	-0.595962	0.808561	0.162832	-0.378305	0.696128	-0.436637	0.665198		L_VMV2	0.130479	0.0943572	0.234927	0.187613	0.183865	0.133485	0.18823	-0.00362568	-0.00710508	0.0998614	0.048134	0.00408748	0.210171	0.00768859	0.0146182	0.235637	0.147566	0.130319	0.214888	0.166876	0.0908092	0.0853756	0.119605	-0.0272464	0.0272584	-0.0499355	0.00894957	0.0303264	-0.0515289	-0.104997	0.126976	-0.098694	-0.0698148	-0.11719	-0.111189	0.0459995	0.0967545
176542	0.883033	0.0948247	0.191256	-0.513233	0.821631	0.191546	-0.362763	0.593781	-0.385218	0.683149		L_31pd	-0.149319	-0.0913758	-0.160311	-0.166778	-0.164598	-0.103214	-0.154681	-0.0810218	-0.0734593	-0.28736	-0.236663	-0.193991	-0.188154	0.237167	0.161541	-0.189525	-0.172934	-0.124227	-0.146528	-0.0990175	-0.067189	-0.0805528	-0.0899936	-0.0722776	-0.164585	-0.031752	0.14204	-0.0596033	0.214045	0.523629	0.169594	0.144397	0.446788	0.3787	0.400798	-0.175328	-0.245836
176744	0.81944	0.0918561	0.0280442	-0.318446	0.892321	0.0139145	-0.41476	0.492649	-0.205196	0.572331		L_31a	-0.101724	-0.165929	-0.131026	-0.158853	-0.174305	-0.15169	-0.180073	-0.147106	-0.143793	-0.223282	-0.143222	-0.142843	-0.190379	0.281776	0.223142	-0.207113	-0.122402	-0.169309	-0.186631	-0.170526	-0.152172	-0.125149	-0.181309	-0.0543045	-0.132632	-0.113852	0.193423	-0.109121	0.204708	0.262205	0.166644	0.285484	0.2624	0.350245	0.355943	-0.0779474	-0.097679
176845	0.760214	0.139698	0.0393189	-0.281528	0.651057	0.220619	-0.298534	0.583975	-0.216229	0.36908		L_VVC	0.115317	0.120776	0.0928618	0.157178	0.202268	0.216581	0.264467	0.00470348	0.0221278	0.120071	0.0734338	0.0149028	0.152616	-0.0638022	-0.0554865	0.2135	0.169696	0.281992	0.19859	0.22766	0.18756	0.200034	0.132526	-0.0107021	0.0151268	-0.0293416	-0.060768	-0.0136848	-0.0971322	-0.14432	-0.0390134	-0.0880769	-0.114429	-0.126257	-0.136803	0.029037	0.089989
177140	0.805898	0.127066	0.0800083	-0.241217	0.849446	0.164882	-0.405221	0.594549	-0.337463	0.464279		L_25	-0.0518298	-0.0239276	-0.0566753	-0.0527728	-0.059807	-0.0403529	-0.0588288	0.0167303	0.0178428	-0.0915724	-0.0811907	-0.0844335	-0.0593432	0.0760961	-0.00346364	-0.0576627	-0.0532782	-0.0384367	-0.0474488	-0.0380386	-0.0248529	-0.0342244	-0.01756	-2.7308e-05	-0.0647256	-0.069412	0.012202	-0.0234553	0.0212449	0.129325	0.102584	-0.00264353	0.158812	0.099406	0.0969287	-0.0348759	-0.0795541
177241	0.530903	-0.050212	-0.0784571	-0.153072	0.701067	-0.0469107	-0.137572	0.42348	-0.159263	0.371445		L_s32	-0.0770235	-0.0319961	-0.0993392	-0.0801891	-0.0938633	-0.066308	-0.0840926	0.0253509	0.025585	-0.145166	-0.117458	-0.127698	-0.0944865	0.0874708	-0.0401129	-0.0910923	-0.0835631	-0.0488945	-0.076121	-0.060319	-0.0505529	-0.0523312	-0.0263618	-0.0074734	-0.111161	-0.118438	-0.0151603	-0.0595162	0.0115093	0.162069	0.116822	-0.0127492	0.206265	0.149656	0.124095	-0.0653341	-0.132002
177645	0.941514	0.437461	0.163542	-0.443061	0.953392	0.200946	-0.589158	0.4425	-0.281342	0.616181		L_pOFC	-0.015579	-0.0286678	-0.0364189	-0.0310168	-0.0279864	-0.0177569	-0.0264888	-0.0323453	-0.0304928	-0.0263124	-0.00367049	-0.0242347	-0.0266894	-0.00049679	-0.0091391	-0.0207405	-0.019256	-0.0274444	-0.0175815	-0.0176329	-0.0181968	-0.0240507	-0.0371868	-0.000381089	-0.0178312	-0.0349342	-0.0254744	-0.0190666	-0.0352428	-0.00187151	-0.0178501	0.0118526	0.00842607	0.0113169	0.00275476	-0.0227889	-0.00897191
177746	0.796937	0.305095	0.0479832	-0.318624	0.595025	-0.00903375	-0.200209	0.516284	-0.257535	0.377324		L_PoI1	0.0239078	-0.00127363	0.0702897	0.00957023	0.00888774	-0.0281971	-0.00473566	0.0327584	0.036393	0.114773	0.0535138	0.0282263	0.035437	-0.0761567	-0.0318805	-0.000452307	-0.0386171	-0.0291552	-0.0124745	-0.038575	-0.0379622	-0.0377454	-0.0137589	0.191511	0.199443	-0.0101537	-0.0361218	0.0562522	-0.118343	-0.195407	-0.0896079	0.0202994	-0.178334	-0.156612	-0.164827	0.159902	0.280543
178142	1.03258	0.0810323	-0.0872255	-0.299462	0.815549	-0.0631583	-0.257977	0.545339	-0.17272	0.4059		L_Ig	-0.0370251	0.0446515	0.0249166	-0.0180781	-0.0224604	-0.0403568	-0.022886	0.28188	0.259446	0.0185226	-0.0383922	-0.0116027	-0.00651945	-0.0664031	-0.0951563	-0.0367667	-0.0559347	-0.0331205	-0.0364109	-0.0489045	-0.0230558	-0.0377025	0.0465525	0.212043	0.048189	-0.0510267	-0.0979346	0.0156371	-0.103357	-0.0748366	-0.0299791	-0.0650103	-0.0491347	-0.0727833	-0.0868856	0.14765	0.0689096
178243	0.951149	0.251301	0.107889	-0.479643	1.13257	-0.00227223	-0.386794	0.540142	-0.253839	0.635163		L_FOP5	0.053698	-0.0210486	0.0504532	0.0159792	0.0157634	-0.00802928	0.0357192	-0.0378113	-0.0332567	0.170607	0.147389	0.113726	0.0373517	-0.15745	-0.0716736	0.0166787	0.00979976	-0.0126639	0.0118292	-0.0212769	-0.0276065	-0.0200356	-0.0386626	0.0659065	0.144213	0.0925796	-0.0901312	0.0301629	-0.142894	-0.284166	-0.155685	-0.0735941	-0.266446	-0.236583	-0.247895	0.0280121	0.171007
178647	0.697313	0.270751	-0.110108	-0.355743	0.94685	0.0275369	-0.5178	0.453497	-0.138107	0.497272		L_p10p	-0.0839031	-0.10002	-0.126589	-0.112296	-0.117873	-0.0920754	-0.107865	-0.0874075	-0.0793939	-0.198864	-0.142151	-0.143391	-0.138162	0.136158	0.101343	-0.156392	-0.10247	-0.117504	-0.128974	-0.107607	-0.0862975	-0.0682985	-0.108883	-0.0562471	-0.171208	-0.0938813	0.0337181	-0.139375	0.12242	0.169147	0.062645	0.0869777	0.167172	0.196977	0.178713	-0.121766	-0.162042
178748	0.640133	0.0595532	0.0976327	-0.241772	0.859831	0.0880812	-0.396968	0.62983	-0.343744	0.557113		L_p47r	-0.0684795	-0.0989976	-0.180569	-0.121638	-0.131451	-0.103383	-0.0814302	-0.0634528	-0.0622242	-0.0550713	0.0484946	0.00867106	-0.134606	-0.168511	-0.20079	-0.125279	-0.040335	-0.0698722	-0.114956	-0.121376	-0.113665	-0.0926892	-0.122596	-0.0463904	-0.103167	-0.0785403	-0.170056	-0.0953125	-0.122784	-0.186703	-0.180205	-0.124605	-0.156696	-0.0823542	-0.13991	-0.100127	-0.0970209
178849	0.780022	0.2365	-0.0609051	-0.287745	0.951269	-0.0736008	-0.301424	0.510145	-0.223421	0.461698		L_TGv	-0.0778827	0.00976944	-0.0925324	-0.0678492	-0.050023	-0.010286	-0.0157115	0.0199863	0.0217653	-0.0788038	-0.072367	-0.0473142	-0.0465108	-0.119044	-0.145625	-0.0401832	-0.0670036	0.00628966	-0.0230514	-0.000835275	0.0160287	-0.00298723	0.0157531	-0.0416154	-0.0394022	0.070942	-0.0996963	0.0150031	-0.0963351	0.00531668	-0.106534	-0.0751812	-0.0075057	-0.0406397	-0.0574829	-0.0717619	-0.0989289
178950	0.721335	0.0328074	0.0117838	-0.291615	0.603443	0.122694	-0.201554	0.598337	-0.336015	0.455561		L_MBelt	-0.00825144	0.00899465	0.04568	-0.0113912	-0.00779311	-0.0244218	-0.0230011	0.105258	0.10396	0.0663284	0.0127341	0.0234908	0.00446387	-0.0179964	-0.00398791	-0.0211232	-0.0394882	-0.0435616	-0.0232419	-0.0373248	-0.0194828	-0.0266645	-0.003691	0.339852	0.17067	-0.0368435	-0.0177408	0.0684452	-0.0660745	-0.0987136	-0.0406644	0.0455758	-0.0830799	-0.0540651	-0.0570386	0.138966	0.156262
179245	0.498382	-0.158628	-0.0572203	-0.106871	0.613725	-0.0444037	-0.164554	0.384713	-0.0750445	0.274357		L_LBelt	0.0156378	0.0219447	0.0492317	0.00923772	0.00217555	-0.016199	-0.0141927	0.171133	0.16367	0.0545889	-0.000932803	0.0298352	0.00820076	-0.0195274	-0.0343035	-0.0185341	-0.0373129	-0.0338445	-0.0150893	-0.0291522	-0.00484898	-0.0182724	0.0177416	0.392379	0.132326	-0.0305395	-0.0389751	0.083222	-0.0749085	-0.0747487	-0.0151283	-0.00150814	-0.0558937	-0.0470315	-0.0559436	0.122321	0.0844906
179346	0.934911	0.202388	-0.00370356	-0.377558	0.813352	0.155805	-0.386358	0.577087	-0.280035	0.556957		L_A4	-0.0579006	0.105667	0.0808696	0.0134096	0.0252821	0.0113346	0.0226396	0.253291	0.236462	0.0943426	0.0121374	0.0508175	0.0510421	-0.103067	-0.117544	0.0251922	-0.0043762	0.0420957	0.0107897	0.00987044	0.0471485	0.0264448	0.130309	0.273904	0.179498	-0.0585506	-0.0819129	0.177856	-0.12216	-0.116643	-0.05751	-0.0900511	-0.0870887	-0.10386	-0.122227	0.165782	0.0816257
180129	0.998785	0.219384	-0.207838	-0.346544	0.618443	0.135048	-0.317279	0.52205	-0.22191	0.474013		L_STSva	-0.156334	-0.034376	-0.144192	-0.145122	-0.133126	-0.0667969	-0.0928203	0.0113738	0.0149036	-0.194852	-0.167007	-0.116062	-0.131043	0.00242852	-0.0580385	-0.125913	-0.149317	-0.0598232	-0.0908994	-0.0532004	-0.0209382	-0.0435782	-0.0231781	-0.0537459	-0.08828	0.0552272	-0.0181366	0.0307723	0.00916675	0.24983	0.0311393	-0.0379603	0.221753	0.110228	0.119929	-0.142626	-0.222063
180230	0.998786	0.600862	-0.202429	-0.24474	1.07435	-0.015767	-0.380676	0.640618	-0.264704	0.399469		L_TE1m	-0.161502	-0.108456	-0.236919	-0.187944	-0.187468	-0.113939	-0.140519	-0.0657445	-0.0666131	-0.245216	-0.165769	-0.131253	-0.204156	0.045009	-0.0538757	-0.195947	-0.139751	-0.120188	-0.150644	-0.12038	-0.0888715	-0.0738825	-0.121107	-0.0806735	-0.194525	-0.0541365	-0.0357971	-0.120471	0.0548346	0.203479	-0.0211652	0.0684029	0.188183	0.226523	0.202059	-0.186152	-0.274633
180432	0.754776	0.158532	0.260665	-0.385773	0.654129	0.0548703	-0.291103	0.760806	-0.367883	0.498846		L_PI	0.0137264	0.013382	0.064629	0.0143729	0.0281498	0.0101277	0.0130426	0.00795808	0.0066048	0.115713	0.0725824	0.0709944	0.0525408	-0.0664169	-0.0117713	0.0318196	-0.00726725	-0.0019037	0.0216252	0.0068767	0.00863985	0.00258451	0.00419909	0.141171	0.209658	0.0269953	-0.00360447	0.127209	-0.0798905	-0.140761	-0.08818	0.0255674	-0.144489	-0.119762	-0.112712	0.0925062	0.177088
180533	1.00254	0.40985	-0.069476	-0.336308	1.25965	0.078485	-0.596194	0.516496	-0.342816	0.720739		L_a32pr	0.0437015	-0.0613231	-0.0146752	-0.0189077	-0.021012	-0.0303901	-0.0204901	-0.0906968	-0.076642	-0.0164861	-0.0338103	-0.0420224	-0.0201617	0.0223685	0.0380975	-0.0600507	-0.078745	-0.0692816	-0.0492648	-0.0448425	-0.0393365	-0.0322725	-0.077649	0.0480129	0.00852596	0.151757	-0.0245813	-0.0696265	-0.0521611	-0.0788678	-0.0593589	0.108115	-0.0676731	-0.0389489	-0.0459457	-0.0340307	0.0715341
180735	0.739698	0.23522	0.143104	-0.371354	0.744561	0.141538	-0.359803	0.515237	-0.339875	0.534891		L_p24	0.0238999	-0.0821581	-0.0220259	-0.0413583	-0.038858	-0.0361956	-0.0546549	-0.13535	-0.117291	-0.0704863	-0.0852632	-0.0817864	-0.04284	0.135514	0.13346	-0.08192	-0.112161	-0.106269	-0.0610159	-0.0480426	-0.0371704	-0.038906	-0.10558	0.04749	0.0113871	0.142978	0.0464175	-0.059096	0.000710125	0.0493972	6.48497e-05	0.256124	0.0466433	0.0825498	0.0871702	-0.0535454	0.0474528
180836	0.809157	0.343748	-0.235612	-0.333462	0.733991	-0.10825	-0.252248	0.556606	0.020535	0.339674
180937	0.728037	0.200875	0.0910854	-0.287204	0.584496	0.0533951	-0.204765	0.331687	-0.122442	0.321503
181131	0.822243	0.160748	0.0981851	-0.378243	0.942146	0.0593376	-0.47387	0.675752	-0.337111	0.577554
181232	0.950989	0.232173	0.141392	-0.355352	0.723514	0.172737	-0.376987	0.448385	-0.279187	0.523662
181636	0.653994	-0.0947139	0.00141186	-0.257491	0.568518	-0.0526322	-0.126136	0.787719	-0.328414	0.436767
182032	0.863986	-0.337871	-0.0131886	-0.295855	1.00492	-0.0486522	-0.118356	0.470181	1.81368e-05	0.400567
182436	0.592334	0.0174053	-0.056343	-0.28597	0.644217	-0.0331431	-0.254122	0.48693	-0.157453	0.416296
182739	0.465364	0.150857	-0.0964994	-0.21761	0.515273	0.00844134	-0.257959	0.396927	-0.115102	0.348125
182840	0.502659	0.0914371	0.121813	-0.213003	0.656466	0.129033	-0.333292	0.411316	-0.290085	0.434031
183034	0.85054	0.0163719	0.044068	-0.309331	0.795917	0.123174	-0.301268	0.498829	-0.256306	0.513244
185038	0.626426	-0.0118678	-0.108402	-0.244715	0.583711	-0.105764	-0.145845	0.634378	-0.0639223	0.270816
185139	0.810854	0.17767	-0.086763	-0.296019	0.615978	-0.0174839	-0.220157	0.502437	-0.21342	0.410503
185341	0.840782	-0.0936834	0.0574977	-0.271436	0.945807	0.108543	-0.243235	0.432395	-0.178643	0.417925
185442	0.820686	0.0487309	-0.113734	-0.207399	0.728921	0.198135	-0.379999	0.422598	-0.229975	0.47725
185846	0.817025	0.172914	-0.121181	-0.26613	0.871338	0.108788	-0.335534	0.379406	-0.103389	0.360289
185947	0.629582	0.185307	0.0473444	-0.246573	0.813656	0.0791554	-0.352132	0.431272	-0.239237	0.408026
186040	0.681269	-0.00866861	-0.0432515	-0.310453	0.667591	-0.141424	-0.0885638	0.467018	-0.152855	0.402292
186141	0.764615	0.137762	-0.21182	-0.249998	0.693386	-0.00646552	-0.153042	0.625452	-0.129549	0.331351
186444	0.951458	-0.1772	0.0535506	-0.289649	0.889301	0.124273	-0.289496	0.507392	-0.176992	0.4454
186545	0.754157	0.0389324	-0.0571021	-0.334773	0.948137	-0.0396425	-0.331051	0.366257	-0.017118	0.402769
186848	0.540262	0.0702659	0.0569335	-0.171186	0.998807	-0.188426	-0.276536	0.323854	-0.0476681	0.294333
187143	0.632947	0.116731	-0.193366	-0.130075	0.672326	-0.0564481	-0.261059	0.652204	-0.22112	0.331816
187345	0.904256	-0.0013679	-0.105823	-0.241804	0.897603	-0.0468521	-0.208834	0.529817	-0.243378	0.438715
187547	0.913505	0.361693	0.0509546	-0.383597	0.680474	-0.0683151	-0.304509	0.710005	-0.32025	0.46391
187850	0.626771	-0.126381	-0.0197897	-0.235584	0.874213	0.0385027	-0.353106	0.518252	-0.146218	0.50773
188145	0.814719	0.0555646	-0.0216544	-0.361808	0.803037	-0.130319	-0.211491	0.412548	-0.0854681	0.338067
188347	0.852304	-0.0798388	0.048141	-0.281772	0.878454	-0.00344206	-0.222576	0.387781	-0.155314	0.389848
188448	1.25361	-0.100773	-0.130201	-0.372156	0.835895	0.00820018	-0.111184	0.719929	-0.231225	0.395031
188549	0.761647	-0.106484	0.0488263	-0.325866	0.843835	0.0319103	-0.276539	0.511706	-0.238148	0.515923
188751	0.512418	0.065039	-0.013298	-0.259039	0.711338	0.0686566	-0.267301	0.374894	-0.111244	0.373969
189349	0.998489	0.19205	0.0851163	-0.464492	0.752236	0.187003	-0.362705	0.528507	-0.308554	0.564362
189450	0.681828	-0.161823	0.08375	-0.270814	0.77888	-0.0551776	-0.153569	0.498936	-0.197893	0.348043
189652	0.753539	0.177734	0.13369	-0.319297	0.784758	0.0763158	-0.339132	0.520983	-0.303296	0.488356
190031	0.722861	-0.182093	-0.0347456	-0.241788	0.733728	0.124506	-0.257519	0.422774	-0.159777	0.380058
191033	0.965701	0.213019	0.153707	-0.449985	0.711629	0.0723996	-0.315245	0.579338	-0.382257	0.627057
191235	0.950781	0.221326	-0.130896	-0.279013	0.988262	0.132621	-0.423373	0.521402	-0.143769	0.456805
191336	1.09651	-0.0857272	-0.100685	-0.340017	0.939635	0.0261087	-0.235982	0.399388	-0.138952	0.464587
191437	0.928349	0.209972	0.156978	-0.350321	0.628728	0.157141	-0.252171	0.520001	-0.223058	0.351715
191841	0.747547	0.153657	0.182838	-0.407009	0.818578	0.266945	-0.409681	0.510334	-0.362309	0.570605
191942	1.00176	-0.0772094	-0.106634	-0.360121	0.819258	0.0133601	-0.211219	0.667956	-0.25633	0.462661
192035	0.805909	0.302728	0.110747	-0.46081	0.687652	0.128543	-0.377238	0.37899	-0.248413	0.480634
192136	0.617079	-0.0185782	0.0717535	-0.297143	0.909149	0.0451216	-0.28098	0.445741	-0.192801	0.49507
192237	0.676378	0.0794127	0.0974536	-0.323435	0.776179	-0.0189833	-0.283076	0.584969	-0.204395	0.409549
192439	0.428622	0.160478	0.0166045	-0.252507	1.15877	-0.0611138	-0.440426	0.549327	-0.265385	0.507953
192540	0.861119	-0.220367	0.0425587	-0.293225	0.922159	0.18946	-0.289544	0.597633	-0.295233	0.515124
192641	0.965635	0.283987	0.0534196	-0.446763	1.11023	-0.0710657	-0.350633	0.373522	-0.206367	0.467596
192843	0.933465	0.195116	0.000768152	-0.408731	0.598479	0.115807	-0.3262	0.426078	-0.251755	0.48862
193239	1.10533	0.344937	-0.132318	-0.355475	0.626157	0.0523812	-0.314794	0.484858	-0.250292	0.458041
193845	1.10698	0.122479	-0.0526452	-0.281039	0.621297	0.0837281	-0.196355	0.443695	-0.205966	0.509073
194140	0.775435	0.13371	-0.102244	-0.433288	0.746347	0.0155943	-0.297583	0.300545	-0.0457819	0.477175
194443	0.608821	0.199847	-0.0736653	-0.25521	0.7605	0.122559	-0.346821	0.478481	-0.156491	0.391338
194645	0.739183	0.0910249	-0.0915	-0.188841	0.898986	-0.00353616	-0.258948	0.426195	-0.0845231	0.319082
194746	0.823039	-0.112871	0.0425244	-0.256996	0.739336	0.125582	-0.332545	0.587365	-0.306898	0.525894
194847	0.736133	0.0982869	-0.172223	-0.155172	0.855557	0.00138617	-0.382652	0.577781	-0.15381	0.371065
195041	0.394291	0.0383801	-0.0286726	-0.14657	0.469758	0.0445634	-0.147049	0.435045	-0.18537	0.311897
195445	1.03871	0.213544	0.164137	-0.584689	1.02884	0.190857	-0.540094	0.461769	-0.300863	0.797314
195647	0.970215	0.252339	-0.056723	-0.399237	0.676545	0.126303	-0.370466	0.365471	-0.187594	0.517346
195849	0.772053	0.328398	0.0832431	-0.303254	0.916847	0.149887	-0.390181	0.492199	-0.27382	0.474513
195950	0.762328	0.299889	0.115806	-0.389425	0.73263	0.293088	-0.472876	0.593976	-0.427165	0.591661
196144	0.909592	0.288931	-0.107063	-0.395474	0.506659	-0.0163125	-0.266072	0.529356	-0.146228	0.415496
196346	0.674326	-0.0406676	-0.172089	-0.232232	0.69593	0.0188144	-0.174223	0.407758	-0.0115299	0.259515
196750	0.919062	0.117208	-0.0817079	-0.223404	0.90131	0.0571576	-0.374392	0.611542	-0.213805	0.465208
197348	0.448104	0.101404	0.0824696	-0.205223	0.728127	0.0904094	-0.351619	0.455602	-0.256723	0.471752
197550	1.09418	0.343987	0.289164	-0.543299	0.729025	0.302286	-0.398115	0.737291	-0.488438	0.592415
198047	0.566488	0.182334	-0.0278968	-0.268901	0.896328	-0.0292074	-0.337603	0.444356	-0.140844	0.438564
198249	0.752775	0.0371044	-0.0771798	-0.232993	0.61279	0.05005	-0.238749	0.577115	-0.30521	0.470966
198350	0.598117	-0.0446472	-0.00386975	-0.185006	0.853371	0.147515	-0.388385	0.371003	-0.130641	0.415391
198451	0.621014	0.250131	0.139119	-0.304471	0.845199	0.123494	-0.420306	0.408424	-0.255183	0.453209
198653	0.808978	0.0368544	-0.0868563	-0.24458	0.692818	0.092909	-0.290446	0.440293	-0.161692	0.390374
198855	0.686882	-0.0357442	0.125125	-0.279466	0.691856	0.0982861	-0.203177	0.464004	-0.200446	0.351569
199150	0.966316	0.359479	-0.0505093	-0.442505	0.696652	-0.0107913	-0.442131	0.381818	-0.129139	0.5407
199251	0.951703	0.14321	0.138848	-0.495448	1.01584	0.0164794	-0.29499	0.582096	-0.244339	0.582342
199352	0.988239	0.0505034	0.0562443	-0.442451	0.88164	0.00682556	-0.277694	0.48689	-0.159587	0.449617
199453	0.795787	-0.202876	-0.0651905	-0.175602	0.691727	0.170071	-0.123686	0.51005	-0.186358	0.315275
199655	0.819847	0.340309	0.0638494	-0.425063	0.735131	0.148391	-0.435016	0.358652	-0.232208	0.565142
199958	0.552032	-0.0178772	-0.0497691	-0.190056	0.840279	0.140003	-0.243921	0.625469	-0.306172	0.457135
200008	0.66047	0.164377	-0.0487274	-0.226128	0.547106	-0.0152991	-0.167794	0.34947	-0.132168	0.311893
200109	0.620608	0.161636	0.0717198	-0.286859	0.76133	-0.00301404	-0.236112	0.831094	-0.408089	0.457244
200311	1.03731	0.231776	0.0949348	-0.401325	0.885026	0.154321	-0.380659	0.417826	-0.243822	0.506559
200513	0.726585	0.384657	0.014342	-0.393426	0.894256	-0.00734071	-0.483012	0.368083	-0.139215	0.533467
200614	0.714652	0.0891347	-0.0886768	-0.270062	0.85871	0.0252333	-0.268008	0.325053	-0.0936068	0.371376
200917	0.743652	-0.0954117	-0.227384	-0.170031	0.793983	-0.0104741	-0.1173	0.502651	-0.0420447	0.280579
201111	0.478106	-0.0825259	-0.0152001	-0.154017	0.816235	0.0895733	-0.280581	0.318575	-0.10867	0.333585
201414	0.824245	-0.194498	-0.168267	-0.0641962	0.996675	-0.0179938	-0.166255	0.600405	-0.150117	0.362591
201515	0.587818	0.0962017	-0.0186646	-0.164612	0.737062	0.0461824	-0.307083	0.458189	-0.201667	0.454549
201818	0.962924	0.167923	-0.144874	-0.22587	0.490379	0.163402	-0.302905	0.406151	-0.22901	0.384023
202113	0.95601	-0.228597	-0.0759073	-0.418143	0.855109	0.0758204	-0.126005	0.61904	-0.188002	0.521436
202719	1.35656	0.603521	-0.119416	-0.526378	1.17525	0.00402429	-0.442878	0.538103	-0.264946	0.589706
203418	0.681957	0.143651	0.186407	-0.308873	0.71485	0.0720874	-0.321984	0.399619	-0.275494	0.468397
203923	0.827711	0.109046	-0.173433	-0.312568	0.960187	-0.198029	-0.325014	0.491971	-0.0448273	0.45353
204016	0.969259	0.165397	-0.0400767	-0.450198	1.05616	0.184241	-0.502162	0.524377	-0.252683	0.612481
204218	0.682749	0.185145	0.102593	-0.364392	0.494658	0.14715	-0.303094	0.353565	-0.248924	0.57109
204319	0.717089	0.187072	0.0047306	-0.323487	0.934142	0.153065	-0.386974	0.479249	-0.30113	0.52562
204420	1.17328	0.296901	0.207357	-0.62761	0.759162	0.231524	-0.39712	0.46845	-0.288728	0.598789
204521	0.5725	0.175511	-0.103573	-0.196264	0.521609	-0.0373798	-0.23824	0.307719	-0.0623029	0.291311
204622	0.599107	0.0715847	0.0702354	-0.321722	0.567897	0.0282899	-0.228679	0.434273	-0.263457	0.512579
205119	0.512429	0.149853	0.0450043	-0.27604	0.624325	0.0394202	-0.280319	0.39952	-0.206022	0.374894
205220	0.71743	-0.0627552	-0.0938708	-0.232582	0.66981	0.0552893	-0.26449	0.457304	-0.0983292	0.452773
205725	0.737711	0.287439	-0.00470354	-0.313241	0.724188	-0.0252257	-0.273275	0.540198	-0.23112	0.410054
205826	0.832396	0.393136	-0.126467	-0.385361	0.86564	-0.0515602	-0.430959	0.444048	-0.0841476	0.475012
206222	1.16873	0.707829	-0.0854743	-0.645942	1.14273	-0.0169828	-0.607747	0.349247	-0.106558	0.689595
206323	0.520279	0.174648	0.0102117	-0.222098	0.781992	-0.00311061	-0.292329	0.290906	-0.0928663	0.3319
206525	0.468063	-0.116955	0.0191062	-0.168508	0.902008	-0.157153	-0.148035	0.680081	-0.0749133	0.294722
206727	0.789035	-0.228388	-0.147554	-0.166769	0.763652	0.148776	-0.165145	0.618123	-0.270384	0.331486
206828	0.924475	0.228955	-0.190035	-0.331366	0.914548	-0.0557248	-0.334406	0.472982	-0.0355648	0.442547
206929	0.953567	-0.199089	0.0341804	-0.340933	0.780029	0.0106918	-0.298763	0.51433	-0.0892189	0.553978
207123	0.883279	0.183099	-0.011025	-0.486775	0.814309	-0.00119397	-0.356437	0.645431	-0.199726	0.550355
207426	0.648703	0.0576484	-0.067715	-0.200396	0.63485	-0.105864	-0.218219	0.365481	-0.0425237	0.269777
208024	0.751457	0.197672	-0.159838	-0.289099	1.0251	-0.16899	-0.334663	0.414539	-0.0527144	0.368967
208125	0.616008	0.211591	0.0624996	-0.303812	0.894558	0.0442144	-0.337401	0.452059	-0.198574	0.360462
208226	0.937936	0.282656	-0.163653	-0.338946	0.880979	-0.0258665	-0.383162	0.579072	-0.156383	0.412712
208327	0.711008	0.394828	-0.0308129	-0.314327	1.03451	0.166483	-0.503427	0.573503	-0.228727	0.469101
208630	0.478651	0.00848765	-0.0505012	-0.172741	0.720186	0.0461859	-0.208528	0.435511	-0.0509887	0.291073
209127	0.573727	-0.0771023	0.0707024	-0.227973	0.646642	-0.115024	-0.101707	0.522426	-0.287281	0.409857
209228	0.3569	0.0851854	0.0795858	-0.143443	0.702498	0.133806	-0.286764	0.396504	-0.185997	0.322516
209329	1.02518	0.353184	0.12125	-0.573655	0.693932	0.0860865	-0.399401	0.485749	-0.265699	0.642857
209834	0.59174	0.0294664	0.0509882	-0.250083	0.549765	-0.0129837	-0.122644	0.308016	-0.205319	0.335536
209935	0.820533	0.458387	-0.10619	-0.335228	0.916119	-0.133681	-0.311325	0.428154	-0.0913482	0.401064
210011	0.889001	0.132828	-0.000486428	-0.330207	0.668274	0.0495365	-0.251707	0.530761	-0.18876	0.400309
210112	1.02082	0.11658	-0.129665	-0.359842	0.854365	-0.111202	-0.118232	0.344488	-0.0615813	0.401215
210415	0.762665	-0.150239	-0.0829268	-0.274553	0.655922	0.195256	-0.143943	0.365525	-0.129235	0.441539
210617	0.965123	0.30141	-0.0980942	-0.463455	0.853483	-0.0407495	-0.376936	0.420748	-0.151637	0.53594
211114	0.6463	0.29839	0.150843	-0.316347	0.724559	0.0606712	-0.349819	0.467723	-0.264675	0.451856
211215	0.724871	-0.189607	0.103788	-0.255387	0.670462	-0.102146	-0.14635	0.512322	-0.112736	0.324546
211316	0.903836	0.30062	0.086733	-0.391363	0.61251	0.190344	-0.324817	0.430994	-0.210072	0.390596
211417	0.66994	0.0995899	0.147323	-0.329504	0.682915	0.100104	-0.310726	0.58124	-0.352206	0.447123
211619	0.952932	-0.000258082	0.00845652	-0.452274	0.767442	0.0343312	-0.247024	0.586726	-0.176992	0.530132
211720	0.502316	-0.221427	-0.23948	-0.0915644	0.69219	0.260781	-0.193175	0.550349	-0.0403792	0.330394
211821	1.09717	0.241823	-0.0125245	-0.523891	0.828041	-0.110997	-0.263397	0.630863	-0.18069	0.479932
211922	0.786524	0.0104652	-0.0120901	-0.259317	0.686439	-0.000624602	-0.227196	0.279599	-0.078473	0.380599
212015	0.766916	0.0875067	-0.161622	-0.208525	0.965078	0.0559991	-0.298261	0.557597	-0.176271	0.351789
212116	0.866851	0.280827	0.0417813	-0.370207	0.789319	0.202998	-0.414954	0.555949	-0.323569	0.526753
212217	0.459701	0.199967	-0.00564399	-0.189792	0.49879	0.0184493	-0.224234	0.329674	-0.145277	0.260056
212318	0.6661	0.49277	0.0555893	-0.314484	0.755968	0.123018	-0.398131	0.343541	-0.25177	0.443073
212419	0.867178	0.348597	0.201439	-0.400049	0.936465	0.217299	-0.516533	0.488944	-0.315632	0.555777
212823	0.845901	0.358778	-0.0141586	-0.361005	0.767657	0.0460569	-0.351769	0.557271	-0.259968	0.476911
213017	0.754861	0.146678	0.0185204	-0.318637	0.65055	0.248014	-0.345927	0.676	-0.349636	0.557109
213421	0.717987	0.0373342	0.0814012	-0.355541	0.963033	0.0981368	-0.414811	0.55809	-0.296413	0.644988
213522	0.718485	0.249429	-0.0678294	-0.384332	0.73603	-0.0362891	-0.342735	0.443521	-0.0785872	0.447048
214019	0.698411	-0.00930261	-0.0660082	-0.309799	0.651893	-0.0182762	-0.268976	0.372984	-0.113623	0.428611
214221	0.688647	-0.164494	-0.157887	-0.108985	0.582856	0.0729395	-0.159029	0.44646	-0.111779	0.232468
214423	0.611488	-0.237094	-0.139752	-0.24001	0.590411	0.121513	-0.0136346	0.413117	0.00986347	0.292026
214524	0.663083	0.0475204	-0.191716	-0.180116	0.718829	0.223686	-0.306056	0.531358	-0.222424	0.434769
214625	1.0736	0.369367	-0.029018	-0.50339	0.858413	-0.0113296	-0.459737	0.423615	-0.108972	0.519514
214726	0.821796	0.0574686	0.0167252	-0.27622	0.927468	0.0584397	-0.362923	0.368184	-0.182501	0.551262
217126	0.86563	-0.422537	-0.105195	-0.221928	0.984621	-0.0376771	-0.0564368	0.558341	-0.0961023	0.377906
217429	0.556255	0.133482	-0.0798342	-0.179022	0.680094	-0.158044	-0.197894	0.442382	-0.122946	0.246157
219231	0.8361	0.266119	-0.218951	-0.127868	0.683323	0.0310738	-0.217232	0.625458	-0.205206	0.336004
220721	0.651323	0.310732	0.0446197	-0.330977	0.897383	-0.224642	-0.295999	0.576995	-0.0834155	0.343154
221319	0.553133	-0.107955	-0.0748034	-0.105727	0.493975	0.0440601	-0.175611	0.56555	-0.139721	0.256185
223929	0.648929	-0.109236	-0.287575	-0.062289	0.491395	0.0315496	-0.159844	0.5583	-0.0800473	0.241995
224022	0.5968	0.128713	0.104491	-0.293096	0.797062	0.255727	-0.380733	0.513953	-0.331022	0.456701
227432	0.748751	-0.0211129	0.00442129	-0.226521	0.829433	0.0263031	-0.2596	0.641081	-0.202205	0.373549
227533	0.675166	0.434681	0.111552	-0.378718	1.01259	0.296264	-0.543831	0.411111	-0.325744	0.566238
228434	1.04726	0.14676	0.204413	-0.573828	0.974293	-0.00313853	-0.33706	0.512008	-0.250422	0.611666
231928	0.782181	-0.0466845	-0.0255682	-0.355047	0.774827	0.00519556	-0.146433	0.312515	-0.0752695	0.369681
233326	1.18859	-0.414541	0.222461	-0.395691	1.3532	0.0401192	-0.406293	0.523895	-0.247285	0.605901
236130	1.13089	0.0565804	0.264302	-0.580392	0.754153	0.213417	-0.300077	0.545571	-0.389484	0.622539
237334	0.930502	0.21115	0.0840912	-0.385749	0.780444	-0.0622851	-0.254824	0.649415	-0.261862	0.48471
238033	0.948625	0.512259	0.269411	-0.635832	1.05754	0.338143	-0.651209	0.74379	-0.586903	0.938973
239136	0.727779	0.0488797	-0.0794368	-0.244951	0.970545	0.239878	-0.375549	0.447425	-0.200606	0.39968
239944	0.469437	0.110592	-0.0134086	-0.17129	0.610873	-0.0359437	-0.124326	0.360675	-0.148612	0.297024
245333	0.706003	0.259674	0.129913	-0.363174	0.859095	0.054898	-0.45907	0.526377	-0.295351	0.585266
246133	0.709566	0.0127839	-0.027381	-0.186817	0.465495	0.0895682	-0.219488	0.589326	-0.227417	0.409678
248339	0.887592	0.221307	0.119138	-0.398427	0.718337	0.0583553	-0.309581	0.473287	-0.286811	0.511482
249947	0.791611	0.287259	0.00556811	-0.325858	0.667941	-0.0574677	-0.219404	0.412719	-0.169779	0.434635
250427	0.807255	0.0864249	-0.0968664	-0.309724	0.496861	-0.0348574	-0.170974	0.525852	-0.154463	0.356651
250932	0.637682	0.000197875	0.128532	-0.312822	0.707667	0.133291	-0.30342	0.613175	-0.304849	0.462158
251833	0.616926	0.197836	-0.0268196	-0.213968	0.662881	0.102421	-0.271544	0.283642	-0.167152	0.321274
255639	0.789919	0.234411	-0.00112339	-0.346486	0.84909	0.00440909	-0.275335	0.441826	-0.242223	0.508984
255740	1.19029	0.541653	-0.0162193	-0.317518	0.905568	0.0624566	-0.378948	0.69096	-0.341067	0.503417
256540	0.630535	0.234235	-0.105283	-0.349499	0.952725	-0.061431	-0.42067	0.419147	-0.0966001	0.561988
257542	0.956158	0.0428535	-0.060815	-0.366762	0.839383	0.107244	-0.264434	0.442424	-0.142738	0.417114
257845	0.880913	0.3201	0.150816	-0.407107	0.864951	0.183747	-0.472061	0.435389	-0.236211	0.618766
257946	0.876341	0.182193	0.0312958	-0.39343	0.718408	-0.00702324	-0.272163	0.638629	-0.311102	0.536428
263436	1.01312	0.134263	-0.242852	-0.280017	0.83016	-0.0369123	-0.291785	0.617462	-0.0812888	0.351655
268749	0.665494	0.0507103	-0.0626392	-0.205408	0.781466	-0.0373341	-0.227208	0.32296	-0.0986279	0.291118
268850	0.486641	-0.0633244	0.104301	-0.255855	0.547978	0.0322908	-0.140618	0.621496	-0.262937	0.422935
270332	0.809725	0.327138	0.0234019	-0.419937	0.734692	-0.0131525	-0.318248	0.528019	-0.136073	0.448536
274542	0.844788	0.0962796	0.0327682	-0.313687	1.01744	-0.166485	-0.301679	0.594582	-0.236855	0.440902
275645	0.68307	0.169102	0.0670554	-0.287988	0.784746	0.109771	-0.370878	0.466702	-0.24986	0.597863
280739	0.928495	0.556987	-0.221775	-0.440186	0.848321	-0.153749	-0.453837	0.551881	-0.105468	0.496675
280941	1.09466	0.175682	0.1277	-0.348031	0.712251	0.1527	-0.248357	0.509211	-0.263919	0.43923
281135	1.04335	0.18775	-0.259236	-0.262274	0.939033	0.127321	-0.514799	0.765407	-0.420837	0.719638
283543	0.602555	0.149489	0.196126	-0.381174	1.10159	0.113969	-0.443996	0.562479	-0.297392	0.582403
285345	0.919361	0.0428196	0.0941084	-0.400115	0.689497	-0.126803	-0.138581	0.549827	-0.267943	0.43394
285446	0.789438	-0.0869821	-0.265908	-0.132905	0.450741	0.074233	-0.156715	0.700135	-0.147019	0.29019
286347	0.690016	0.173901	-0.0767764	-0.371945	0.811588	0.0710703	-0.463591	0.404612	-0.127577	0.663752
286650	0.935435	-0.0363636	-0.0872459	-0.26769	0.665241	0.165525	-0.204195	0.575188	-0.241852	0.386302
287248	0.733509	-0.20393	-0.0585283	-0.232063	0.825824	-0.0853143	-0.0958588	0.557637	-0.201323	0.376759
289555	0.746508	-0.064571	0.0592841	-0.220046	0.804545	-0.134487	-0.212186	0.483106	-0.036269	0.284243
290136	0.661232	0.274757	0.105331	-0.320551	0.746047	0.131793	-0.344105	0.570221	-0.29893	0.419527
293748	0.698882	0.182248	0.00340663	-0.315137	0.65836	0.047957	-0.330692	0.468429	-0.234819	0.436329
295146	0.235197	0.0474493	0.0240317	-0.0811936	0.527126	-0.0693702	-0.166462	0.409571	-0.229158	0.316569
297655	0.576428	0.104379	-0.152096	-0.326504	0.707197	0.0587618	-0.368633	0.363785	-0.0255152	0.509566
298051	0.679861	-0.0521604	-0.137057	-0.140741	0.669848	0.103427	-0.162499	0.334469	-0.0759934	0.20709
298455	0.508867	-0.0579186	-0.00428281	-0.189134	0.89449	-0.0193767	-0.198266	0.529648	-0.150595	0.373994
299154	1.04078	0.0209199	0.120023	-0.381466	0.94877	-0.0471047	-0.320565	0.563876	-0.180907	0.524394
299760	0.872213	0.223541	0.00964667	-0.276747	1.17219	0.159594	-0.493332	0.365146	-0.171649	0.38531
300618	0.829332	0.294777	-0.0170442	-0.358206	1.08904	-0.0103334	-0.403084	0.472933	-0.115677	0.400051
300719	0.874169	0.310538	-0.208097	-0.254495	0.818614	-0.10079	-0.337649	0.735848	-0.296449	0.517173
303119	0.822463	0.0296394	0.063245	-0.349638	1.02858	-0.1487	-0.291805	0.334741	-0.118665	0.381886
303624	0.775737	0.1638	-0.319502	-0.189774	0.851063	-0.118654	-0.285762	0.561645	-0.0648537	0.348299
304020	0.577473	-0.0901258	-0.0721444	-0.0938671	0.783347	-0.0366619	-0.234659	0.422451	-0.138471	0.316287
304727	0.794763	0.00905599	-0.105596	-0.324582	1.26019	-0.0803654	-0.440638	0.412977	-0.026731	0.494447
305830	0.794132	0.149823	-0.0817608	-0.221725	0.524332	0.159775	-0.271302	0.428099	-0.179199	0.28862
307127	0.483587	-0.0685238	-0.0520489	-0.0907135	0.77854	0.0823313	-0.261729	0.412977	-0.178344	0.274639
308129	0.92498	0.276919	-0.0354206	-0.381856	1.02437	-0.0319212	-0.446506	0.373357	-0.093027	0.509989
308331	0.694137	-0.353926	0.0235223	-0.187051	0.932798	-0.0567101	-0.116273	0.410168	-0.0242203	0.240739
309636	1.20304	0.141501	0.0853118	-0.537324	0.629694	0.204787	-0.345415	0.533043	-0.322054	0.546798
310621	0.774027	0.314754	0.236539	-0.527494	1.00003	0.348254	-0.644698	0.563682	-0.466205	0.764132
314225	0.763558	-0.0665053	0.0191015	-0.166981	0.889791	-0.220388	-0.102984	0.534674	-0.0177409	0.309974
316633	0.726046	0.19826	-0.136916	-0.217472	0.772208	0.0103551	-0.341339	0.321103	-0.0835293	0.352709
316835	0.76575	0.0379792	-0.0145954	-0.162267	0.896242	-0.0163327	-0.150717	0.552685	-0.220557	0.354496
318637	0.949863	0.0347759	0.227854	-0.418208	0.93854	0.079862	-0.299632	0.797874	-0.460489	0.581454
320826	0.824059	0.156258	-0.121806	-0.330986	0.548714	-0.0286159	-0.234731	0.465364	-0.0926396	0.339862
321323	1.03597	0.105237	0.00538634	-0.541827	0.793174	0.059861	-0.307843	0.444292	-0.186443	0.580323
322224	0.587275	0.0561993	-0.0730269	-0.26661	0.544031	-0.00140777	-0.248612	0.346185	-0.160904	0.416854
325129	0.487747	-0.01547	-0.0497033	-0.064466	0.840288	0.0296437	-0.269964	0.451179	-0.119274	0.277596
329440	0.592972	0.0540647	-0.0186645	-0.187163	0.816146	0.00196453	-0.234058	0.483222	-0.212019	0.388474
329844	0.791832	0.340342	-0.0229919	-0.332333	0.564021	0.0443804	-0.267447	0.34194	-0.105792	0.349081
330324	0.70228	0.249043	-0.0760271	-0.284889	0.722536	0.038529	-0.340204	0.528502	-0.256713	0.50926
333330	0.569529	-0.043061	0.129583	-0.26071	0.687639	0.177975	-0.362595	0.563975	-0.342492	0.539787
334635	0.8376	-0.200785	0.172519	-0.397272	0.917576	0.151466	-0.172791	0.612448	-0.346311	0.521021
336841	0.792504	0.161146	-0.133293	-0.316799	0.782936	0.0245262	-0.327205	0.433368	-0.12043	0.451205
339847	1.05206	0.473206	0.0144164	-0.5425	1.03325	0.200499	-0.575119	0.414925	-0.203837	0.592973
341834	0.626793	0.234436	-0.0489249	-0.254538	0.866118	0.00850649	-0.354008	0.500322	-0.169693	0.370177
342129	0.881494	-0.0268222	0.0527132	-0.303399	0.68538	0.0901058	-0.272144	0.564072	-0.27354	0.417104
346137	0.475295	-0.0833744	-0.0955514	-0.0600461	0.478753	0.0928478	-0.138704	0.432999	-0.1956	0.288909
346945	0.852326	0.0386323	-0.0622945	-0.283625	0.792096	-0.0023117	-0.344086	0.518219	-0.256351	0.468479
348545	0.684019	-0.0864166	0.187568	-0.368987	0.602145	-0.0401512	-0.183463	0.447756	-0.242472	0.508429
349244	1.03044	0.0496583	-0.243124	-0.269148	0.642815	0.102872	-0.309401	0.575408	-0.174928	0.415694
350330	0.807188	0.0872467	-0.101496	-0.281923	0.751707	0.120036	-0.277287	0.506341	-0.217302	0.477937
352132	0.682354	0.0115672	0.0612093	-0.354921	0.68488	0.0789384	-0.264727	0.432918	-0.189919	0.475184
352738	1.00839	0.148874	0.02096	-0.405613	0.722542	0.150271	-0.333473	0.482377	-0.282918	0.474197
353740	0.869773	0.0162954	0.183717	-0.325219	1.02295	-0.0339566	-0.1583	0.701147	-0.310586	0.413767
356948	0.820634	0.109837	-0.212952	-0.286637	0.554119	0.0873451	-0.232883	0.612497	-0.214498	0.385602
358144	0.938093	-0.150084	0.169313	-0.275002	0.84778	-0.0392001	-0.256481	0.554025	-0.270219	0.410099
360030	0.842081	0.260429	0.249479	-0.397418	0.738213	0.106026	-0.38769	0.488056	-0.315922	0.503642
361234	1.16102	0.585042	0.29229	-0.78174	1.1441	0.240849	-0.807517	0.551889	-0.490045	1.02057
361941	0.847431	0.112068	0.136182	-0.318898	0.724154	0.098978	-0.290612	0.491704	-0.286806	0.464798
365343	0.429803	0.242609	-0.0881569	-0.20123	0.876959	-0.116941	-0.355766	0.551919	-0.148304	0.405362
366042	0.769762	0.170773	-0.0888387	-0.308443	0.636407	0.147596	-0.240539	0.618519	-0.286173	0.453185
366446	0.946554	-0.436635	0.143592	-0.185268	0.771259	0.043554	-0.177371	0.446128	-0.100986	0.516112
368551	0.695514	0.125584	-0.0326647	-0.24352	1.02717	0.0904169	-0.38014	0.704455	-0.290471	0.407922
368753	0.404219	0.0910293	0.0448973	-0.16352	0.606669	0.0224118	-0.241619	0.399125	-0.168301	0.28865
371843	0.841084	-0.00869186	-0.111761	-0.290866	0.713458	0.112179	-0.208485	0.503169	-0.21266	0.396856
376247	0.803482	0.0784364	0.0745074	-0.380482	1.12287	0.0356626	-0.42991	0.413384	-0.134288	0.551311
377451	0.871586	0.200093	-0.0449499	-0.384108	0.633593	-0.0669078	-0.209484	0.410566	-0.0629122	0.365335
378756	0.888848	0.185348	-0.11465	-0.404657	0.784842	-0.0675501	-0.309833	0.468804	-0.120529	0.506747
378857	0.966534	0.0424939	0.00395565	-0.435128	1.30476	-0.077494	-0.484097	0.785263	-0.24311	0.583214
379657	0.556077	0.0536808	-0.0205765	-0.223681	0.492195	-0.0247557	-0.117801	0.3705	-0.107031	0.256784
380036	0.751273	0.270151	-0.0506465	-0.309682	1.11802	0.0623312	-0.499525	0.505394	-0.10284	0.447368
381038	0.576864	0.334968	0.0333336	-0.226449	1.18811	0.13088	-0.532928	0.459556	-0.295212	0.600351
381543	1.01018	0.381016	-0.0425367	-0.3901	0.657949	0.110133	-0.333529	0.681212	-0.341483	0.576135
382242	0.862713	0.0869455	0.139492	-0.357788	0.991083	0.176789	-0.450004	0.441753	-0.329824	0.600675
385046	0.863483	0.437991	-0.1271	-0.417611	1.09105	-0.0480374	-0.49712	0.500797	-0.123144	0.48554
385450	0.557909	0.101729	-0.0284081	-0.180178	1.07409	-0.0639774	-0.414972	0.437533	-0.0796819	0.400861
386250	0.831844	-0.12207	-0.167567	-0.280541	0.877421	0.133548	-0.362473	0.323536	-0.0203608	0.464018
387959	0.862989	0.165851	0.128374	-0.318482	0.994298	0.051912	-0.379398	0.391842	-0.146325	0.408575
389357	1.14582	0.46324	0.0328193	-0.658042	0.889582	-0.0397958	-0.421204	0.502473	-0.191653	0.661988
390645	0.832253	0.0629654	0.00927629	-0.241553	1.02891	-0.0586497	-0.332238	0.522369	-0.135261	0.379786
391748	0.966987	0.256081	0.00543635	-0.325288	0.898734	-0.0248543	-0.333332	0.588051	-0.229277	0.432981
392447	0.573782	0.110062	-0.0393327	-0.238421	0.937951	-0.020528	-0.371089	0.497314	-0.17648	0.41733
392750	0.734909	0.326763	0.139759	-0.424758	0.972474	0.0978858	-0.439297	0.359186	-0.158025	0.484692
393247	0.808205	-0.147238	-0.138336	-0.179177	1.21054	0.131383	-0.232907	0.420854	-0.115701	0.338959
393550	1.01557	-0.0412418	0.162814	-0.375721	0.865365	0.0485454	-0.259585	0.588368	-0.292419	0.445447
394956	0.720451	0.30792	-0.174053	-0.240444	0.828547	-0.212261	-0.238429	0.638244	-0.13371	0.364059
395251	0.513408	0.0724429	-0.0447835	-0.186695	0.739665	-0.00128036	-0.267335	0.422131	-0.174567	0.41603
395756	0.571561	0.197719	0.155289	-0.30569	0.75952	0.000483079	-0.299789	0.569688	-0.262399	0.412727
395958	0.885796	0.127697	0.00658756	-0.404643	1.01805	0.0223027	-0.396589	0.414693	-0.120472	0.559259
397154	0.946524	0.111995	-0.0772037	-0.321992	0.729832	0.150905	-0.307995	0.421637	-0.22244	0.458459
397760	0.948421	0.184589	-0.0239936	-0.33922	0.74698	0.0623831	-0.285117	0.421679	-0.209709	0.3934
397861	0.565223	-0.0525901	0.0304077	-0.270505	0.62742	0.0666465	-0.223417	0.411308	-0.104538	0.356706
401422	0.560094	0.0378335	-0.0643683	-0.123084	0.733763	-0.0150298	-0.245846	0.366228	-0.101356	0.239804
406432	0.826462	0.357468	0.179442	-0.371144	0.827404	0.167188	-0.434489	0.442677	-0.283863	0.42861
406836	0.992177	0.592319	-0.201226	-0.469646	0.842896	-0.136033	-0.40204	0.647727	-0.170885	0.488078
412528	0.846099	0.269625	-0.0767032	-0.445938	1.08992	0.00756969	-0.506822	0.326956	-0.095432	0.535102
413934	0.555003	0.145929	0.131752	-0.238081	0.529413	0.143693	-0.242692	0.60187	-0.341602	0.393065
414229	1.22636	0.0671433	-0.189679	-0.36114	0.814539	0.0947228	-0.31531	0.508967	-0.143878	0.428321
415837	0.747949	0.174756	0.0505321	-0.429712	0.844929	0.0750987	-0.435519	0.510033	-0.162909	0.578648
419239	0.674657	-0.201332	-0.147424	-0.181472	0.842604	0.0358172	-0.129567	0.465764	-0.10651	0.334892
421226	0.431585	-0.0334356	-0.0189256	-0.0984853	0.596951	-0.0495355	-0.0765858	0.533419	-0.166106	0.316389
422632	0.940177	0.389669	-0.0761277	-0.356193	1.03396	-0.165502	-0.348172	0.478547	-0.129034	0.347627
424939	0.920051	0.0621129	-0.10047	-0.294591	0.932788	0.0330473	-0.298072	0.520326	-0.158992	0.476363
429040	1.14392	0.144001	0.250758	-0.580602	0.836789	0.406224	-0.487016	0.776784	-0.510685	0.707211
432332	0.795348	0.230532	-0.0601622	-0.340344	0.852591	0.0870472	-0.46593	0.387918	-0.246491	0.670142
433839	0.776349	-0.0888457	-0.0720057	-0.270966	0.755758	0.124537	-0.256578	0.415739	-0.170018	0.391845
436239	0.803208	0.341849	0.0238691	-0.385158	0.790083	0.192482	-0.494023	0.36524	-0.189594	0.539193
436845	0.9274	0.208779	-0.0341334	-0.243275	1.13245	0.11877	-0.523142	0.370691	-0.188583	0.469843
441939	0.954131	0.353398	-0.249019	-0.208846	0.658343	-0.0109438	-0.208445	0.53704	-0.134651	0.317136
445543	1.13658	0.336756	0.0193753	-0.641843	0.749269	-0.0296871	-0.461373	0.453983	-0.0975414	0.594929
448347	0.881238	-0.214155	-0.14532	-0.374974	0.834262	0.0953908	-0.0574448	0.423759	-0.0861475	0.48323
449753	0.437028	-0.202926	-0.0902447	-0.0970239	0.701448	0.00264443	-0.109219	0.365507	0.00342846	0.236485
453441	1.3352	0.254748	-0.278841	-0.369786	0.931401	-0.0595946	-0.276493	0.309544	-0.0121453	0.287473
454140	0.557409	0.199496	-0.0607451	-0.232086	0.738374	-0.129273	-0.256411	0.398815	-0.128968	0.340694
456346	1.0033	0.40607	-0.0874367	-0.307438	0.980031	-0.0362664	-0.341264	0.704172	-0.196698	0.371382
459453	1.23275	0.164171	0.316113	-0.603522	0.845103	-0.00263276	-0.322801	0.700604	-0.394058	0.620669
461743	0.743645	-0.0231705	0.0338521	-0.200799	0.506243	0.108781	-0.183324	0.679129	-0.263624	0.336509
463040	0.90906	0.292822	0.0317964	-0.399659	0.816036	-0.0306338	-0.349386	0.441969	-0.187435	0.461938
465852	0.550607	-0.0066912	0.0297797	-0.235623	0.83457	-0.15308	-0.21553	0.497129	-0.132918	0.355831
467351	0.824644	-0.089614	-0.0986698	-0.354976	0.5853	-0.0614917	-0.122431	0.423095	-0.0954009	0.417692
468050	0.725867	-0.014804	-0.00210915	-0.238029	0.566804	0.0285513	-0.210236	0.61896	-0.282956	0.38123
469961	0.678657	0.195222	0.049522	-0.336391	0.789925	0.032757	-0.36008	0.402673	-0.148741	0.50779
475855	0.806223	0.188735	-0.115044	-0.272662	0.823357	0.104022	-0.255847	0.551798	-0.179093	0.394675
479762	0.984919	0.151423	-0.0946603	-0.22773	0.797865	-0.0102743	-0.14984	0.489317	-0.226976	0.439054
480141	0.546413	-0.321624	-0.0923848	-0.0407123	0.894501	0.13577	-0.263804	0.359935	-0.105287	0.270081
481042	1.4165	0.342607	0.247613	-0.837515	0.848603	0.0406234	-0.427974	0.365837	-0.298768	0.831038
481951	0.917188	0.2048	-0.0727199	-0.393589	0.924138	0.150965	-0.489174	0.461936	-0.195492	0.551163
485757	0.551348	0.0309442	-0.0497242	-0.229902	0.740113	0.0596094	-0.299648	0.424862	-0.0855934	0.316821
486759	0.720088	0.105038	-0.198347	-0.166338	0.83876	-0.0816432	-0.266095	0.445564	-0.0218874	0.306266
495255	0.764251	-0.20895	0.00144179	-0.320137	0.732827	-0.1085	-0.021935	0.453669	-0.086588	0.371754
497865	0.485647	0.291152	0.00058276	-0.183074	0.956834	-0.0205286	-0.259606	0.477701	-0.157316	0.334222
499566	0.643157	0.0477515	-0.0164056	-0.258808	0.9006	-0.0865352	-0.25306	0.449577	-0.0969836	0.436112
500222	0.990951	0.181441	0.108834	-0.516122	0.659542	0.00457297	-0.258558	0.530621	-0.279788	0.534327
506234	0.868177	0.00664822	9.58456e-05	-0.210862	0.937742	0.28043	-0.351549	0.59167	-0.356752	0.472894
510225	0.840041	0.39572	-0.0197148	-0.320605	1.31331	-0.0328714	-0.396764	0.370483	-0.0722214	0.416611
510326	1.01223	0.2411	0.0897569	-0.528219	0.967831	-0.00663675	-0.376836	0.299778	-0.163123	0.52555
512835	0.565126	0.0160611	-0.122005	-0.229948	0.653146	-0.0665	-0.254464	0.457854	0.000172895	0.326716
513130	0.872381	0.155266	0.0701574	-0.458412	0.709499	0.0355146	-0.294686	0.435381	-0.211418	0.494765
513736	0.786451	0.269046	-0.160377	-0.219546	0.890227	-0.064495	-0.342893	0.435117	-0.121719	0.348328
516742	0.750631	0.1836	-0.0102519	-0.330281	0.772741	0.0523696	-0.309544	0.443407	-0.164699	0.392279
517239	0.93378	-0.283664	-0.0525057	-0.229272	1.02432	0.181081	-0.221725	0.448834	-0.212682	0.417997
518746	0.812873	0.157483	-0.0490956	-0.337452	0.712019	0.0638244	-0.262301	0.74245	-0.241761	0.42114
519647	1.08245	-0.131302	-0.039342	-0.361585	0.810827	0.0971124	-0.245503	0.481834	-0.209139	0.475985
519950	1.02313	0.166571	-0.113543	-0.311778	0.790984	0.112472	-0.217582	0.679069	-0.351685	0.544797
520228	0.924401	0.31067	0.127229	-0.42389	0.878009	0.131643	-0.514585	0.719907	-0.443693	0.694706
522434	0.647855	0.222182	-0.117954	-0.27848	0.85357	-0.0390533	-0.391422	0.617103	-0.214388	0.465721
523032	0.530778	0.0424119	-0.0303116	-0.212782	0.770379	0.124602	-0.322988	0.489933	-0.247936	0.450878
524135	1.0955	0.354757	-0.0523641	-0.623033	0.858839	-0.0604123	-0.46691	0.45063	-0.13637	0.704005
525541	0.756718	0.286373	-0.0746258	-0.42696	0.787186	0.111034	-0.487496	0.483751	-0.110892	0.589244
529549	0.747807	-0.210679	-0.0218176	-0.287618	0.735282	0.0262	-0.0707602	0.47628	-0.073877	0.356516
529953	0.95382	-0.0853735	-0.148049	-0.28325	0.977518	0.0707885	-0.017041	0.685728	-0.209313	0.408004
530635	0.723009	0.0874926	-0.0773243	-0.243047	0.443781	0.057105	-0.181794	0.436323	-0.179753	0.310111
531536	1.08867	0.214238	0.234605	-0.470659	0.974857	0.138281	-0.286111	0.60477	-0.337943	0.465532
531940	0.741436	0.17266	-0.0124436	-0.328249	0.856009	0.0479215	-0.383512	0.531876	-0.176519	0.477094
536647	1.12672	0.231385	-0.0357309	-0.622504	0.81768	0.0260153	-0.408888	0.395342	-0.146382	0.677497
540436	0.632141	0.0130642	-0.0791719	-0.209084	0.813924	0.0259084	-0.283225	0.588317	-0.205573	0.412804
541640	0.741809	0.272762	-0.0758523	-0.28309	0.974394	0.0808701	-0.502017	0.493313	-0.222857	0.544206
541943	0.684535	0.256385	0.123858	-0.356561	0.883843	0.0721022	-0.410461	0.394974	-0.23427	0.450451
545345	0.861228	0.0742143	-0.160594	-0.176844	0.925132	0.24817	-0.366612	0.549218	-0.236076	0.455888
547046	0.718231	0.0150596	0.0647221	-0.25856	0.76487	0.0675721	-0.185845	0.526736	-0.169408	0.283343
548250	0.652979	0.260954	0.0366747	-0.226815	0.756979	0.138751	-0.322098	0.444539	-0.244172	0.415043
552241	0.72233	-0.0502822	0.0408344	-0.356241	0.781535	0.048406	-0.209201	0.512793	-0.22227	0.538412
552544	0.696877	0.165699	0.0696609	-0.215689	0.958243	0.258379	-0.561437	0.607643	-0.360209	0.583371
553344	0.827854	0.18039	-0.0323412	-0.25979	1.06284	0.0992422	-0.428676	0.387725	-0.168357	0.388676
555348	0.715795	0.10538	-0.0858535	-0.324628	0.812011	-0.0890367	-0.318736	0.414721	-0.0361363	0.408031
555651	0.868687	0.342313	0.0534176	-0.474968	0.77571	0.0885185	-0.422908	0.468839	-0.232263	0.543279
555954	0.429716	0.145774	0.13337	-0.270431	0.707463	0.110329	-0.327194	0.516016	-0.304216	0.479471
557857	1.08879	0.0664267	-0.020077	-0.409008	1.09723	0.122958	-0.462146	0.759842	-0.373318	0.626383
558657	0.895094	0.316642	-0.0493267	-0.312896	0.979517	0.0879704	-0.359654	0.491212	-0.193214	0.44608
558960	0.648301	0.0500958	-0.0750238	-0.114265	0.831707	0.0926468	-0.275762	0.485479	-0.146258	0.244654
559053	1.05171	-0.0280501	-0.00447766	-0.402702	0.529152	0.0407691	-0.152197	0.593587	-0.206381	0.414303
559457	0.710234	-0.126402	-0.106723	-0.1844	0.890485	0.138005	-0.295021	0.396195	-0.127765	0.350302
561242	0.599087	-0.0166437	-0.0494828	-0.216215	0.481416	-0.0799548	-0.131264	0.633344	-0.207325	0.32108
561444	0.709054	0.102697	0.140343	-0.314407	0.703923	0.105208	-0.30528	0.510949	-0.247944	0.48442
561949	0.729078	0.0186879	-0.0817551	-0.273712	0.946248	-0.0193849	-0.325876	0.543293	-0.151677	0.50325
562446	0.91638	0.15049	-0.141988	-0.387871	0.782124	0.0299862	-0.291014	0.41418	-0.0736831	0.422499
565452	0.663966	0.155402	-0.0766809	-0.226032	0.577536	0.00585652	-0.263546	0.38526	-0.160705	0.336911
566454	0.634769	-0.220599	0.0667209	-0.204415	0.79115	0.0236667	-0.151901	0.438524	-0.182408	0.304087
567052	0.697124	0.379251	0.129448	-0.244867	0.7019	0.162065	-0.329119	0.395421	-0.243226	0.409703
567759	1.15341	0.181878	0.251001	-0.701526	0.954288	0.346337	-0.602944	0.573827	-0.462818	0.928765
567961	0.846712	0.488953	0.0342068	-0.414121	0.783259	0.10227	-0.366659	0.509214	-0.235771	0.404957
568963	0.965444	0.30044	0.264184	-0.5077	0.865799	0.107974	-0.384904	0.526794	-0.353462	0.569585
570243	0.816139	0.288909	0.0917993	-0.429419	0.869098	0.279616	-0.488566	0.6762	-0.385885	0.57444
571144	0.611327	0.127182	-0.0653275	-0.148351	0.863836	0.0126274	-0.283799	0.534623	-0.182672	0.303925
572045	0.757162	0.20629	-0.079947	-0.321999	1.07508	-0.14648	-0.355918	0.60617	-0.210958	0.523662
573249	0.885823	0.343001	-0.00505178	-0.456605	1.00167	-0.0295178	-0.473946	0.701987	-0.187734	0.52542
573451	1.11462	0.0465279	-0.224561	-0.431353	0.737173	0.105942	-0.177894	0.471329	-0.0551382	0.470294
576255	0.712172	0.0701811	0.0341514	-0.31265	0.500357	-0.16782	-0.150767	0.357353	-0.116304	0.318271
578057	0.84569	0.0420623	-0.0290048	-0.258212	0.903609	0.178391	-0.304452	0.507428	-0.200943	0.469005
579665	0.676013	0.150687	0.0747007	-0.329758	0.744458	0.0489615	-0.352706	0.360944	-0.172193	0.409837
579867	1.17421	0.244324	0.114723	-0.569573	0.696482	-0.0205092	-0.337303	0.618229	-0.316509	0.570247
580044	0.789288	-0.196866	0.105	-0.365462	1.07456	-0.0288486	-0.18679	0.493665	-0.0426697	0.464251
580347	0.61897	-0.0576361	-0.146115	-0.20313	0.768447	0.0977775	-0.269835	0.388076	-0.111417	0.364462
580650	0.623922	-0.116726	-0.00534851	-0.216517	0.700314	0.0602503	-0.198655	0.429389	-0.194212	0.384346
580751	0.903744	-0.00437438	-0.162195	-0.17574	0.860948	0.143179	-0.366367	0.389059	-0.136475	0.380482
581349	0.632223	-0.381237	-0.0885242	-0.0932415	0.749667	0.0270537	-0.0698257	0.434066	0.0174046	0.24466
581450	0.849896	-0.29495	-0.1091	-0.168405	0.98097	0.165671	-0.341992	0.467278	-0.184523	0.461384
583858	0.735124	-0.01302	-0.0640684	-0.272973	0.586163	0.016885	-0.197441	0.463468	-0.21619	0.387783
585256	0.494692	-0.186454	-0.0473236	-0.236615	0.761301	0.0977811	-0.161531	0.343135	-0.0468397	0.353398
585862	1.01884	0.263359	-0.0917124	-0.334156	0.90705	-0.0252379	-0.289619	0.508932	-0.197819	0.461166
586460	0.789913	0.153307	-0.0349722	-0.134539	0.662217	0.0134684	-0.215143	0.64589	-0.246922	0.367725
587664	0.40405	-0.0251009	0.0907423	-0.169341	0.747537	0.0447601	-0.308244	0.44167	-0.265189	0.463007
588565	0.95107	0.303735	-0.0792175	-0.251944	0.705673	-0.00311475	-0.278658	0.397088	-0.146595	0.38432
589567	0.85774	-0.533599	0.044333	-0.201773	0.940715	-0.00539582	-0.146188	0.505818	-0.0897416	0.379629
590047	0.576111	0.0328594	0.231974	-0.31526	0.759113	-0.0278584	-0.210466	0.536982	-0.313105	0.410456
592455	0.762137	0.29873	0.188295	-0.47255	0.548164	0.0643591	-0.299879	0.541723	-0.288148	0.546201
594156	0.951823	0.468086	-0.0157608	-0.404101	0.861406	0.000199468	-0.264372	0.463759	-0.170951	0.402808
597869	0.977545	-0.234296	0.00187599	-0.36904	1.05156	-0.0186797	-0.235644	0.546233	-0.0943533	0.46152
598568	1.07384	0.0839431	-0.0773147	-0.298417	0.933283	0.0571933	-0.34229	0.569157	-0.177999	0.421034
599065	0.90445	0.404384	0.0861122	-0.379122	1.00988	0.140519	-0.447064	0.47421	-0.240773	0.607483
599469	0.889746	0.397975	-0.0885809	-0.341637	0.919188	-0.162344	-0.335287	0.322188	0.00149747	0.349023
599671	0.559025	-0.118504	0.0501292	-0.142499	1.04202	-0.0338241	-0.339829	0.425358	-0.0857973	0.349621
601127	0.969142	0.194037	0.121182	-0.393409	0.820892	0.184982	-0.410604	0.438785	-0.228969	0.518499
604537	0.80947	0.155254	-0.0546533	-0.208576	1.04891	-0.0309057	-0.252496	0.507049	-0.223115	0.419607
611938	0.531343	0.0591862	0.0383016	-0.196563	0.763808	0.0888082	-0.253407	0.558836	-0.231215	0.417735
613538	0.729926	-0.13294	-0.214857	-0.213311	0.859578	0.0852208	-0.137335	0.479091	-0.0696348	0.339371
614439	0.856552	0.380935	-0.0560583	-0.332738	0.704966	-0.0191078	-0.255684	0.429987	-0.0401765	0.316349
615441	0.798953	-0.278359	-0.137792	-0.149958	0.92063	0.0353558	-0.239319	0.440723	-0.106328	0.31445
615744	1.19712	0.358365	0.183938	-0.650674	0.722032	0.22878	-0.428896	0.699535	-0.448782	0.797527
616645	0.933437	0.136651	0.0467246	-0.291764	0.899836	0.132916	-0.191576	0.690405	-0.348006	0.42785
617748	0.871265	0.289263	0.0856517	-0.402409	0.918997	0.120312	-0.47452	0.433805	-0.211926	0.512225
618952	0.790927	0.0340641	0.00753578	-0.21341	1.2383	-0.0368536	-0.248386	0.45177	-0.16568	0.41954
620434	0.888944	0.221671	0.0170951	-0.340422	0.862824	0.0711976	-0.380321	0.454458	-0.235834	0.443693
622236	0.785908	0.143776	0.247995	-0.378827	0.908447	0.112012	-0.35444	0.505542	-0.336107	0.599212
623844	0.720502	0.154179	0.0436489	-0.180226	0.676398	0.154393	-0.229944	0.559581	-0.268049	0.321648
626648	0.915276	0.470407	0.161836	-0.444673	0.920062	0.0444933	-0.311747	0.638142	-0.289571	0.43508
627549	0.804144	0.238972	0.173262	-0.427766	0.808409	0.136785	-0.338106	0.429218	-0.293936	0.505121
627852	1.19995	-0.351649	-0.150079	-0.297814	1.0355	0.148766	-0.276874	0.507889	-0.21424	0.448488
628248	0.843462	0.228408	-0.0411616	-0.261273	0.772778	-0.109978	-0.287778	0.627399	-0.214257	0.442725
633847	0.99242	0.0998545	0.0280289	-0.440438	0.618511	0.139734	-0.318809	0.586799	-0.38982	0.67233
634748	0.803516	0.0333672	0.0805335	-0.327166	0.94887	0.241132	-0.451822	0.413852	-0.276946	0.556381
635245	0.733082	0.248193	-0.188815	-0.306405	0.686117	-0.0048594	-0.324371	0.628626	-0.0624485	0.459614
638049	0.789844	0.0492603	-0.108203	-0.24118	0.661347	0.0541895	-0.181915	0.360578	-0.150441	0.324629
645450	0.683561	-0.0526644	-0.0221459	-0.157585	0.735379	0.0699009	-0.218227	0.398085	-0.195045	0.337654
645551	1.15175	0.389415	0.3257	-0.596759	0.891891	0.17464	-0.375611	0.874809	-0.497659	0.603887
647858	0.983315	-0.0221606	0.163733	-0.414225	0.969172	-0.0904466	-0.185126	0.642277	-0.339393	0.501037
654350	0.867228	0.0811857	-0.14773	-0.235792	0.987914	-0.0447598	-0.292011	0.518981	-0.156151	0.397074
654552	0.908821	0.383714	0.0956097	-0.485518	1.16057	0.249281	-0.625817	0.613826	-0.304628	0.712385
654754	0.922787	0.1214	-0.130089	-0.212329	0.735117	-0.03399	-0.289945	0.607143	-0.271533	0.384262
656253	0.94397	0.118831	-0.0210672	-0.42961	0.955325	-0.0392823	-0.3541	0.554034	-0.215861	0.545624
656657	0.842939	0.172118	0.0684282	-0.364604	0.838587	0.0712735	-0.333152	0.396095	-0.1622	0.462328
657659	0.715309	0.128468	-0.0319892	-0.348663	0.764081	0.110708	-0.352681	0.58647	-0.238992	0.58827
660951	0.790047	0.147279	0.0119601	-0.288473	0.737771	-0.0453036	-0.207192	0.642276	-0.297591	0.448448
662551	0.444656	-0.00851873	-0.0544811	-0.151316	0.768643	-0.0274566	-0.310244	0.506605	-0.0880952	0.341043
663755	1.01862	0.171407	-0.10344	-0.324498	1.16202	-0.0243251	-0.459027	0.343427	-0.0877522	0.474122
664757	0.743103	-0.186225	-0.0722926	-0.22006	0.812476	0.262971	-0.224386	0.574694	-0.154085	0.422073
665254	1.34392	0.484704	0.132238	-0.743964	1.24292	0.262461	-0.570654	0.346112	-0.217593	0.71612
667056	0.54877	0.196692	0.0250469	-0.272584	0.721739	0.150131	-0.374759	0.507965	-0.256928	0.477565
668361	0.870147	0.31361	-0.286583	-0.277491	0.774169	-0.0958878	-0.303076	0.644229	-0.16514	0.426205
671855	0.756812	0.0703765	0.0982147	-0.297798	0.83543	0.143332	-0.425151	0.503984	-0.350237	0.561768
672756	0.838373	0.150404	0.0899346	-0.435517	0.820833	0.16901	-0.373171	0.520862	-0.272456	0.554848
673455	0.994689	0.583629	-0.0455249	-0.38759	1.01128	0.028803	-0.42454	0.464751	-0.203061	0.452367
675661	0.712606	0.00258755	0.115556	-0.314765	0.891335	0.140176	-0.323864	0.559322	-0.28267	0.42537
677766	0.754783	0.093073	-0.0699992	-0.133667	0.743321	0.119772	-0.183347	0.60621	-0.270366	0.359607
677968	0.554589	0.0522351	-0.181509	-0.189143	0.653765	0.0354602	-0.210904	0.501831	-0.135891	0.395681
679568	0.859112	0.299496	0.110464	-0.332378	0.721677	0.147385	-0.308644	0.548011	-0.299732	0.371833
679770	0.890913	-0.0297517	0.0485	-0.273743	0.719961	0.145853	-0.290027	0.495587	-0.277194	0.484084
680250	0.933467	0.363944	-0.14753	-0.425708	0.758838	-0.0943619	-0.375681	0.588408	-0.152146	0.50951
680452	0.561297	0.0483732	0.0964691	-0.22061	0.862511	-0.156229	-0.233061	0.442436	-0.156091	0.324955
680957	0.704266	-0.0124205	-0.0370476	-0.291066	0.648934	0.0502489	-0.2835	0.35942	-0.121632	0.419341
683256	1.24987	0.418073	-0.00288929	-0.450783	1.30096	0.245703	-0.632126	0.61201	-0.317182	0.581348
685058	0.729808	-0.0212512	-0.182913	-0.189584	0.780965	-0.00140846	-0.277526	0.413408	-0.063458	0.343418
686969	0.859279	0.111377	0.0831692	-0.381416	0.912195	0.102328	-0.382652	0.459457	-0.306651	0.586762
687163	0.824013	0.0630526	-0.00928217	-0.272425	0.835772	0.116973	-0.283746	0.447757	-0.148541	0.334061
690152	0.771337	0.379038	0.0138374	-0.267349	1.0708	0.0918978	-0.476143	0.559202	-0.288802	0.568575
692964	0.55146	-0.244529	-0.080679	-0.0595167	1.0296	0.0987419	-0.0411982	0.41383	-0.182283	0.33287
693764	0.999153	0.25455	0.281341	-0.543101	0.709083	0.060449	-0.253727	0.785404	-0.322458	0.546228
694362	0.587475	0.18884	-0.0364662	-0.276131	0.672214	-0.0939128	-0.264466	0.330758	0.00673841	0.335521
695768	0.802176	0.0147749	-0.0108684	-0.334163	0.68792	-0.0779696	-0.253281	0.399545	-0.0899715	0.413451
698168	0.599687	-0.174928	0.00470579	-0.209249	0.757267	-0.0203294	-0.0927981	0.470578	-0.0436584	0.313363
700634	0.636809	0.051144	0.0860489	-0.284854	0.668216	-0.0392618	-0.160322	0.349794	-0.186667	0.347488
702133	0.787199	0.163314	-0.18493	-0.233039	0.806918	0.073628	-0.306355	0.448753	-0.160594	0.389618
704238	0.567199	0.246389	-0.105389	-0.222143	0.566603	-0.0803429	-0.226473	0.361394	-0.0807534	0.334609
705341	0.852109	0.317219	-0.180709	-0.339908	1.0234	-0.156835	-0.486629	0.665888	-0.100287	0.525761
707749	0.612326	0.198791	0.137347	-0.450552	0.939552	0.136602	-0.506587	0.402877	-0.187161	0.644277
709551	0.707338	0.158182	0.144463	-0.271199	0.76256	0.0806738	-0.297607	0.580302	-0.343914	0.421559
713239	0.64281	-0.0428107	0.0498671	-0.299817	0.574184	-0.0455165	-0.222825	0.427756	-0.140483	0.446199
715041	0.625884	0.0993086	-0.006257	-0.206145	0.796238	-0.0299232	-0.326161	0.438557	-0.233685	0.415656
715647	0.632674	0.0267711	0.0174746	-0.207037	0.582599	-0.0132068	-0.202891	0.339043	-0.196598	0.353057
715950	0.752031	0.106933	0.0132816	-0.210015	0.491984	0.0735277	-0.214812	0.381992	-0.158569	0.272612
720337	0.713218	0.234928	0.0730451	-0.394939	0.679205	0.122096	-0.38247	0.44545	-0.201764	0.556442
723141	0.652329	0.0906961	0.134922	-0.257435	0.783693	0.20902	-0.232909	0.557342	-0.31991	0.365608
724446	0.505163	0.150702	0.0620321	-0.240466	0.654136	0.00373223	-0.189684	0.545706	-0.263359	0.389016
725751	0.931745	0.166719	0.0321604	-0.392314	0.835567	0.132664	-0.485315	0.450364	-0.258343	0.598651
727553	0.708577	0.0404964	0.0121084	-0.221718	0.850204	-0.0471149	-0.222234	0.416286	-0.0845639	0.343276
727654	1.23746	0.174701	-0.0759172	-0.425654	1.00736	0.0716042	-0.431672	0.612611	-0.224535	0.517009
728454	0.849	0.150585	-0.0600394	-0.353066	0.615084	0.0894935	-0.307292	0.591032	-0.267265	0.53215
729254	0.679236	0.136347	0.0307664	-0.258392	0.887831	-0.0781642	-0.302108	0.432829	-0.124213	0.413393
729557	1.06412	0.240984	-0.195289	-0.490098	0.691088	-0.0281349	-0.353033	0.563183	-0.0848938	0.49125
731140	1.22374	0.398503	-0.035198	-0.422298	0.616301	0.0425581	-0.250532	0.563311	-0.251744	0.473931
732243	0.565421	-0.190774	0.0269509	-0.155969	1.00892	0.0404346	-0.278813	0.386941	-0.108159	0.381443
734045	0.653021	0.00291676	0.00248951	-0.253298	0.706264	0.194841	-0.385205	0.480964	-0.336662	0.563751
735148	0.480674	0.146743	0.0497538	-0.158539	0.942441	0.0908419	-0.476198	0.404134	-0.211591	0.496963
737960	0.804072	0.128835	0.183616	-0.305032	0.692949	0.231903	-0.377726	0.502618	-0.351874	0.542084
742549	0.554209	-0.117126	0.0578254	-0.226873	0.684048	0.0105922	-0.126838	0.421893	-0.143121	0.333069
744553	1.00401	-0.0301799	0.0502789	-0.385013	0.873045	0.169685	-0.367408	0.535736	-0.258187	0.519809
748258	1.18645	0.367208	-0.115756	-0.406642	0.857768	-0.0295561	-0.406744	0.648606	-0.308228	0.58035
748662	0.653662	0.275948	0.115013	-0.304992	0.767433	0.138223	-0.440024	0.435571	-0.290914	0.462949
749058	0.795122	0.398894	0.109656	-0.358259	0.822482	0.0592259	-0.360851	0.428546	-0.264061	0.473466
749361	0.781906	-0.0831947	0.0095403	-0.286228	0.730519	0.151283	-0.25185	0.44226	-0.159044	0.367185
751348	0.667505	-0.0413886	-0.0788428	-0.192426	0.856172	0.178277	-0.295404	0.691822	-0.314929	0.437369
753150	0.743305	0.300743	0.167759	-0.38938	0.895436	0.205234	-0.428936	0.520002	-0.331997	0.564865
753251	0.549619	0.139882	0.078793	-0.24682	1.06981	-0.122238	-0.443156	0.690577	-0.294344	0.607884
756055	0.620152	0.187583	-0.0458295	-0.263152	0.764205	0.0324351	-0.34422	0.479727	-0.209518	0.45836
757764	0.904016	0.0909267	-0.21413	-0.275583	0.718379	0.0310355	-0.204094	0.485141	-0.0886109	0.310928
759869	0.831748	-0.0806742	-0.0855191	-0.273657	0.813575	0.0399063	-0.315908	0.521238	-0.164383	0.496345
760551	0.968361	-0.0380899	-0.0689399	-0.215847	0.690839	-0.0687182	-0.168482	0.389275	-0.103184	0.308434
761957	0.631281	0.34383	0.112642	-0.266568	0.790265	0.0271327	-0.26451	0.366773	-0.189549	0.307892
763557	0.917991	0.233705	-0.0536971	-0.290918	0.933858	0.153734	-0.334807	0.576372	-0.2231	0.403112
765056	0.649328	0.122068	0.00511402	-0.256501	1.08208	-0.0917542	-0.348	0.339976	0.0280493	0.394849
765864	0.501577	0.113287	0.1478	-0.215153	0.762204	0.077335	-0.328661	0.536627	-0.261067	0.446481
767464	0.761277	0.237595	0.117899	-0.328741	0.56523	0.103329	-0.272097	0.257774	-0.188984	0.379768
769064	0.984788	0.362745	-0.0178837	-0.341182	0.808027	-0.10451	-0.348126	0.424424	-0.0885089	0.392234
770352	1.09548	0.473204	0.137141	-0.497359	1.12429	0.110334	-0.467453	0.556914	-0.25776	0.486136
771354	1.04498	0.151511	0.349165	-0.558721	0.761889	0.0617539	-0.293559	0.659291	-0.429541	0.637988
773257	1.15146	0.0464479	-0.0207208	-0.366188	0.651207	0.150692	-0.185157	0.619296	-0.274878	0.439227
774663	0.925192	0.0734206	0.0520381	-0.324279	0.628542	0.150797	-0.217386	0.516156	-0.320831	0.45683
779370	0.655581	-0.0792007	0.1623	-0.204205	0.732731	0.0629227	-0.252131	0.582238	-0.242566	0.418218
782561	1.10662	0.406705	0.0225951	-0.409077	0.681406	0.0448329	-0.289931	0.541432	-0.22896	0.372476
783462	0.904994	0.00671736	0.0685131	-0.28604	0.522743	0.0761801	-0.177009	0.665188	-0.310521	0.436228
784565	0.955831	-0.0381526	-0.186118	-0.252055	0.866535	0.178426	-0.206799	0.491933	-0.226438	0.387527
788674	0.677297	0.270442	0.0318859	-0.342094	0.659193	-0.0114065	-0.254366	0.405508	-0.2092	0.404063
788876	0.627066	0.173466	-0.13381	-0.267085	0.568902	-0.0294597	-0.250997	0.518204	-0.168023	0.328067
789373	0.803223	0.0764875	-0.0514879	-0.214044	0.89529	-0.102284	-0.285075	0.464992	-0.109772	0.396068
792564	0.835927	0.292227	-0.121654	-0.296678	0.726737	-0.00131301	-0.36517	0.516446	-0.139082	0.417875
792766	0.80823	0.153127	-0.0600304	-0.287676	0.722971	-0.00977931	-0.34191	0.716237	-0.0912547	0.374634
792867	0.979309	0.0236773	0.125937	-0.45735	1.16038	0.00190024	-0.336364	0.713162	-0.266554	0.581283
793465	0.954071	0.0361315	-0.0156175	-0.221534	1.02886	0.071242	-0.369831	0.70537	-0.362795	0.527
800941	0.775944	0.0800878	0.055539	-0.267151	0.66882	0.0525278	-0.192817	0.585851	-0.279935	0.39337
802844	0.467714	-0.201034	-0.0128465	-0.110385	0.658947	-0.0092098	-0.164353	0.360863	-0.0857294	0.242925
803240	1.06779	0.134618	-0.0444583	-0.327844	0.87244	0.201224	-0.46664	0.717215	-0.390028	0.62351
804646	0.544616	-0.0767443	-0.0460868	-0.208413	0.673744	0.0554135	-0.197692	0.373117	-0.0651145	0.374626
809252	0.908783	0.183263	0.161271	-0.568414	0.570852	0.104695	-0.278402	0.84762	-0.604049	0.921385
810843	0.759306	0.223296	-0.10482	-0.242583	0.785243	0.0362662	-0.277218	0.534993	-0.268268	0.452364
812746	0.696473	-0.248911	0.129872	-0.295981	0.696923	0.000920915	-0.0637937	0.48397	-0.156659	0.411426
814548	0.631939	0.17756	0.188114	-0.390854	0.704752	-0.0161933	-0.261123	0.447508	-0.283489	0.517869
814649	0.874292	-0.0514387	0.0313302	-0.262527	0.535258	0.125352	-0.20533	0.557497	-0.244243	0.353583
815247	0.933755	0.0986907	-0.279908	-0.290151	0.844066	0.0960402	-0.323322	0.695554	-0.187117	0.471097
816653	0.855434	0.245569	-0.00202988	-0.315285	1.00072	-0.0902673	-0.35876	0.569523	-0.206298	0.438835
818455	0.71024	0.21649	-0.00825189	-0.234054	0.789125	0.10481	-0.293048	0.471188	-0.152608	0.328735
818859	0.932425	0.0905102	-0.0844034	-0.336063	0.827849	-0.019816	-0.167029	0.502855	-0.176909	0.45291
820745	0.855701	0.303132	0.00505177	-0.329006	0.798468	0.0354411	-0.266232	0.431906	-0.122712	0.349557
825048	1.13038	0.112397	0.0970771	-0.590586	0.967542	0.143829	-0.386542	0.477181	-0.257292	0.613683
825553	0.511688	-0.109134	-0.169146	-0.0481923	0.587944	0.0521864	-0.200217	0.559309	-0.121011	0.251228
825654	0.818331	0.324319	-0.132102	-0.377123	1.04378	-0.188325	-0.418146	0.613533	-0.0577043	0.430364
826353	0.998881	0.335031	-0.0618776	-0.48895	0.76545	0.0776864	-0.380689	0.570183	-0.252731	0.610476
826454	0.777948	0.230874	0.0335909	-0.254109	0.698918	0.104269	-0.278035	0.574578	-0.251757	0.39596
827052	0.643217	0.312313	0.146287	-0.354759	0.732009	0.0675512	-0.364452	0.732391	-0.37189	0.529389
828862	1.08271	0.252281	-0.0467391	-0.368158	1.29518	-0.151627	-0.513536	0.451223	-0.113501	0.527721
832651	0.795303	-0.417753	-0.091554	-0.188425	1.10024	0.228404	-0.193869	0.338228	-0.0486284	0.378063
833148	0.991642	-0.188871	-0.0300139	-0.251597	0.770511	0.19965	-0.272859	0.5759	-0.340637	0.517421
833249	0.853625	-0.0179877	0.154676	-0.38117	0.800263	0.00548805	-0.33623	0.575142	-0.278597	0.519417
835657	1.0459	0.14421	-0.246576	-0.436628	0.763108	-0.0787316	-0.291512	0.495894	0.00445418	0.476899
837560	0.699251	-0.18526	-0.0077177	-0.298821	0.623031	0.181401	-0.116775	0.447524	-0.159124	0.301323
837964	1.02497	0.309962	-0.140084	-0.438118	0.737365	0.0396434	-0.354995	0.410794	-0.106673	0.436665
841349	0.740061	-0.0400539	0.00219157	-0.261457	0.949515	0.11443	-0.299211	0.407311	-0.152246	0.374833
843151	0.530984	-0.231823	0.0763301	-0.167925	0.957212	-0.346379	0.00784052	0.674229	-0.129948	0.263494
844961	0.770261	-0.00414619	0.0196612	-0.286407	0.480366	0.000674175	-0.21553	0.386048	-0.193494	0.408099
845458	0.717942	-0.0519539	-0.0569241	-0.136925	0.976208	0.0848991	-0.218162	0.539945	-0.269754	0.376404
849264	0.603472	0.0716273	-0.0850426	-0.250641	0.90639	-0.108873	-0.331916	0.493749	-0.0883032	0.411147
849971	1.04355	0.0435819	-0.00441823	-0.393833	0.684429	0.182205	-0.307215	0.657314	-0.327736	0.535604
852455	0.831728	0.411384	-0.0193746	-0.381938	1.03054	-0.0926227	-0.453392	0.373635	-0.0843446	0.452115
856766	0.901441	0.0798348	0.00648802	-0.417807	0.766231	0.172258	-0.342784	0.619183	-0.239656	0.523112
856968	0.610864	0.0856811	0.176051	-0.233107	0.862788	0.176772	-0.440657	0.392516	-0.265321	0.529556
857263	0.98512	0.344621	0.128916	-0.444352	0.937067	0.200139	-0.365306	0.455077	-0.322736	0.554752
859671	0.76688	0.358527	0.0134421	-0.475773	1.03117	0.0166137	-0.449331	0.457291	-0.194655	0.58014
861456	0.641638	0.00713179	-0.0234547	-0.237088	0.640158	0.0299814	-0.240155	0.309201	-0.0761884	0.352932
865363	0.887689	0.138126	0.175273	-0.452634	0.795826	0.0865584	-0.27578	0.644206	-0.358373	0.574923
867468	0.609388	0.00991949	0.0260993	-0.214991	0.830848	-0.0475781	-0.241658	0.512892	-0.15561	0.340567
869472	1.02241	0.0651608	-0.0506445	-0.436362	0.753081	0.127669	-0.333974	0.429884	-0.126746	0.592368
870861	0.617656	0.204876	0.111935	-0.298463	0.669386	0.1179	-0.373547	0.440676	-0.322084	0.631986
871762	1.03817	0.106876	0.00325434	-0.444038	0.606955	0.207159	-0.315381	0.608825	-0.353773	0.647565
871964	0.582337	0.234812	0.042472	-0.173149	0.92266	0.104304	-0.461993	0.589358	-0.195015	0.450254
872158	0.579919	0.221471	0.104637	-0.189101	0.775693	0.113988	-0.264868	0.44266	-0.214776	0.348287
872562	1.01174	-0.0650175	0.0533052	-0.332817	0.77384	0.0776244	-0.226829	0.550893	-0.309652	0.45776
872764	0.9023	-0.126561	0.0100933	-0.320912	0.96041	0.0525287	-0.328151	0.540129	-0.266261	0.521824
873968	0.948758	0.0429358	-0.0295489	-0.374545	0.691403	0.0791198	-0.241527	0.493251	-0.224261	0.458793
877168	0.907419	0.0141356	-0.169255	-0.295692	0.702199	0.0282956	-0.195701	0.54106	-0.196773	0.366868
877269	0.837392	0.409487	0.0810391	-0.391958	1.0459	-0.0953955	-0.431291	0.770363	-0.343937	0.523643
878776	0.621642	0.0539797	0.110778	-0.281479	0.51821	0.028621	-0.175982	0.41805	-0.187322	0.326759
878877	1.16913	0.401097	-0.0682278	-0.574939	0.975216	-0.0743703	-0.494143	0.459648	-0.14773	0.62273
880157	0.775284	0.00581861	0.0970754	-0.37589	0.645141	0.187037	-0.192281	0.559997	-0.281951	0.448256
882161	0.721126	0.0738532	0.103422	-0.368034	0.751149	-0.00446383	-0.304235	0.28722	-0.149021	0.468943
884064	1.08575	0.768023	0.00864322	-0.471805	0.936628	0.0117145	-0.465406	0.375614	-0.152278	0.466858
885975	0.620983	0.13203	0.0465755	-0.323072	0.853291	0.0808498	-0.331396	0.3813	-0.154583	0.427827
886674	1.06782	0.019853	0.192798	-0.218797	0.870552	0.365619	-0.404263	0.650737	-0.431221	0.505856
887373	0.846217	0.106144	-0.0694004	-0.265957	0.881373	0.0183575	-0.382247	0.550324	-0.199232	0.456664
888678	0.929154	0.363372	-0.274634	-0.479836	1.20561	-0.240448	-0.422964	0.50674	-0.0679849	0.606935
889579	0.739246	-0.0404045	0.0123971	-0.338258	0.574406	-0.0162518	-0.100944	0.417365	-0.175733	0.389705
891667	0.738438	0.331864	-0.0026406	-0.312827	0.753172	0.0446995	-0.304185	0.419512	-0.20116	0.394168
894067	0.58492	0.0947002	-0.0840261	-0.252317	0.636283	0.129837	-0.199057	0.436195	-0.0717248	0.332636
894673	0.878831	0.124786	0.0909293	-0.426111	1.05061	0.0432318	-0.496035	0.744049	-0.284187	0.594909
894774	0.698173	0.189241	0.152058	-0.268234	0.661134	0.145099	-0.312223	0.801081	-0.497033	0.571041
896778	0.89009	-0.0494982	0.024953	-0.395588	1.0554	0.0395844	-0.261445	0.370619	-0.227126	0.537817
896879	0.811341	0.129675	0.240588	-0.440265	0.749269	0.115034	-0.227557	0.60031	-0.381673	0.619413
898176	0.87055	0.0577257	-0.0327893	-0.289558	0.662601	0.296642	-0.377915	0.473403	-0.261983	0.430414
899885	0.760123	0.118865	-0.100621	-0.181423	0.640677	0.0155023	-0.233459	0.483831	-0.176226	0.363147
901038	0.928754	-0.119203	-0.0735778	-0.297946	0.804598	0.0433247	-0.315988	0.422946	-0.0651896	0.417143
901139	0.741174	-0.0255343	0.0985266	-0.391566	0.907939	-0.10007	-0.169887	0.51339	-0.207405	0.423207
901442	0.728782	0.123663	0.0158539	-0.271285	0.972133	-0.0165828	-0.297141	0.323179	-0.0904524	0.351223
902242	0.848263	0.00302329	-0.129746	-0.232666	0.670648	0.105793	-0.296429	0.623157	-0.283883	0.469403
904044	0.627852	0.328041	-0.0124419	-0.245708	1.17157	0.121662	-0.669332	0.709277	-0.450897	0.74373
905147	0.752327	0.248426	-0.122946	-0.200366	0.680606	0.0284003	-0.236972	0.38091	-0.123602	0.339431
907656	1.03301	0.0464497	0.118252	-0.475692	0.855299	-0.0863903	-0.22299	0.518965	-0.191984	0.469766
908860	0.709315	0.0787986	-0.0211867	-0.222077	0.989032	-0.005271	-0.42871	0.453015	-0.133432	0.453486
910241	0.998102	0.155366	-0.0198581	-0.404604	0.937618	-0.172377	-0.206139	0.487307	-0.126821	0.430975
910443	1.03205	-0.054269	0.0225431	-0.242126	1.15631	0.0812816	-0.447839	0.47788	-0.215797	0.420878
911849	0.758752	0.216487	0.0387303	-0.289765	0.887851	0.0436539	-0.262069	0.642139	-0.298352	0.45199
912447	0.924972	0.0867601	0.0244968	-0.268848	0.84372	0.278185	-0.41035	0.868906	-0.454416	0.498057
917255	0.850693	0.415203	0.119489	-0.419913	0.859464	0.182166	-0.394283	0.623178	-0.285584	0.506432
917558	0.4935	0.233901	0.0580025	-0.232854	0.596527	0.0437898	-0.30026	0.343448	-0.163693	0.355242
919966	1.05073	0.348308	-0.0820608	-0.41093	1.0797	-0.00959481	-0.51216	0.35606	-0.154095	0.516627
922854	0.938024	0.324716	0.206309	-0.643788	1.13965	0.133573	-0.583203	0.528499	-0.336008	0.83549
923755	0.662801	-0.00812907	0.0107626	-0.162045	1.04181	-0.0156636	-0.322081	0.382193	-0.154689	0.397223
926862	0.942328	-0.208127	-0.0598395	-0.330194	0.744655	0.0150012	-0.0989249	0.57082	-0.106449	0.371642
927359	0.780936	0.183015	0.068497	-0.373818	1.26255	0.0910424	-0.453805	0.679059	-0.277256	0.588922
930449	0.858774	0.127764	0.00924513	-0.371006	0.817945	-0.000753915	-0.194187	0.470688	-0.181997	0.390943
932554	0.904542	0.185558	-0.0203611	-0.294921	1.16479	0.0372597	-0.406676	0.287631	-0.118184	0.426161
933253	0.582314	0.326613	-0.0166289	-0.263839	0.77445	-0.045258	-0.345595	0.320393	-0.0914249	0.357648
937160	0.727775	0.105163	-0.0294403	-0.372103	0.829328	0.0119134	-0.348143	0.808975	-0.218953	0.511022
942658	0.840619	0.139183	0.052008	-0.242505	0.832325	0.110892	-0.30756	0.330534	-0.167272	0.330207
943862	0.706062	-0.132035	-0.173289	-0.17447	0.536934	0.0594117	-0.155564	0.514532	-0.0527882	0.267041
951457	0.601594	0.0463057	-0.0189939	-0.225444	0.626186	-0.0644971	-0.260805	0.639983	-0.248837	0.443196
952863	0.910308	-0.237277	-0.0765972	-0.153604	0.931663	7.72061e-05	-0.363949	0.488175	-0.19873	0.437377
955465	0.899899	0.146205	0.0472246	-0.227073	0.888632	0.250109	-0.417616	0.691238	-0.355727	0.460186
957974	0.794967	0.311282	0.0722512	-0.189953	0.774754	0.197664	-0.276554	0.56974	-0.361505	0.428006
958976	0.744511	0.210636	-0.0680367	-0.386134	0.76268	0.0446746	-0.342866	0.333852	-0.0422906	0.471111
959574	0.556394	0.342429	0.21081	-0.285094	0.913951	0.245964	-0.488817	0.616721	-0.376742	0.509516
962058	0.810269	0.124552	-0.0440387	-0.363198	0.950203	0.085772	-0.44913	0.474641	-0.16625	0.532446
965367	0.721617	0.0653616	-0.0925406	-0.285509	0.658249	0.0506524	-0.237139	0.544662	-0.190609	0.415167
965771	0.570063	-0.146802	-0.120184	-0.0853125	0.786754	0.117498	-0.199204	0.455531	-0.155533	0.279644
966975	0.877932	-0.128469	0.154256	-0.335392	0.910013	0.0996149	-0.264	0.614218	-0.197858	0.426989
969476	0.8811	0.297643	0.00180154	-0.451288	1.07261	0.0161917	-0.353556	0.517695	-0.161823	0.433145
970764	0.972921	0.0839936	-0.160454	-0.186298	0.783754	-0.0357682	-0.235924	0.193839	0.0146613	0.250524
971160	0.617741	0.0570583	0.0324019	-0.181305	0.949716	-0.104636	-0.234906	0.532788	-0.174943	0.31394
978578	0.529776	-0.103381	-0.0235226	-0.161173	0.694767	-0.0648459	-0.138524	0.472685	-0.0595986	0.313958
979984	1.09685	0.243889	-0.0128524	-0.509867	0.777404	0.0265642	-0.392322	0.26636	-0.113819	0.506972
983773	0.96987	0.249304	0.0246846	-0.45043	0.792888	0.0290495	-0.28798	0.706105	-0.299725	0.56113
984472	0.666703	-0.0657954	-0.060191	-0.223801	0.640369	0.078242	-0.163174	0.518158	-0.188571	0.432975
987074	0.766647	-0.0385305	-0.116864	-0.253207	0.638871	0.0957647	-0.122174	0.564307	-0.251108	0.414546
987983	1.28629	0.448063	-0.404674	-0.281296	0.888332	0.0264199	-0.336496	0.573203	-0.141674	0.390011
989987	0.700028	0.160872	0.1277	-0.326044	0.556882	0.204447	-0.25327	0.618299	-0.322674	0.498834
990366	0.869793	0.316	0.071966	-0.379033	0.714677	0.0749308	-0.309013	0.513848	-0.283915	0.504325
991267	0.933869	0.137895	0.143288	-0.497488	0.746505	0.215936	-0.377877	0.61314	-0.406695	0.708898
992673	0.763833	0.239342	-0.133829	-0.37687	0.66199	0.0791894	-0.399566	0.382498	-0.122425	0.584335
992774	0.729715	0.0980404	0.0198619	-0.364462	1.04956	0.0458608	-0.503234	0.352205	-0.131732	0.587559
993675	0.636692	0.144395	0.035384	-0.193364	0.882453	0.210313	-0.394425	0.365598	-0.229664	0.36967
994273	0.58692	0.00861736	0.138891	-0.325847	0.675203	0.0278387	-0.139542	0.503229	-0.266995	0.485016
996782	0.687026	-0.131643	0.0301103	-0.10268	0.984227	0.0130142	-0.341953	0.477066	-0.208913	0.371291
Mean	0.797529	0.118887	-0.0020268	-0.312977	0.813176	0.0516711	-0.308704	0.503771	-0.204931	0.452043
SD	0.184867	0.183528	0.119312	0.120651	0.162902	0.106642	0.115174	0.113047	0.103835	0.11375
[truncated: 323 more columns]

## Sheet: figure4-A
ROI	State 1	State 2	State 3		Hemisphere	Network	State 1	State 2	State 3
R_V1	-0.0129766	-0.0568207	0.0159798		Left-Hemisphere	Visual1	-0.00252209	-0.0298059	0.0214522
R_MST	-0.0121504	-0.0229256	0.015652			Visual2	-0.00463559	-0.0329648	0.0263926
R_V6	-0.0350839	-0.0573056	0.0129217			Somatomotor	-0.0175521	0.0298218	0.0307942
R_V2	-0.0186436	-0.0781261	0.02464			Cingulo-Opercular	-0.0110848	0.0270234	0.0256054
R_V3	-0.0167718	-0.0817776	0.0251831			Dorsal-Attention	0.00919657	0.00869217	0.0265788
R_V4	-0.00653834	-0.0598765	0.0160314			Language	0.0324995	0.0433207	0.0286939
R_V8	-0.0117405	-0.0472689	0.0214407			Frontoparietal	0.0376845	0.0307901	0.0170689
R_4	-0.0299837	0.0215217	0.0220203			Auditory	-0.0230872	0.0247953	0.0128921
R_3b	-0.0279392	0.0192428	0.0237033			Default	0.0418094	0.0256198	0.00595121
R_FEF	-0.0533325	-0.0281753	-0.00362363			Posterior-Multimodal	0.0231289	0.014569	0.00996705
R_PEF	-0.0320543	-0.0146083	-0.0126139			Ventral-Multimodal	0.0160177	0.0191061	0.0169708
R_55b	-0.0475091	-0.0172089	-0.0310441			Orbito-Affective	0.00336842	0.011216	0.00404239
R_V3A	-0.0185678	-0.0612983	0.0254695		Right-Hemisphere	Visual1	-0.0215954	-0.0481593	0.00821302
R_RSC	0.00630187	-0.034982	-0.037951			Visual2	-0.0156067	-0.0471039	0.0161298
R_POS2	-0.0135793	-0.0482027	-0.0503895			Somatomotor	-0.0325591	0.0119894	0.0168499
R_V7	-0.0172656	-0.0664491	0.025366			Cingulo-Opercular	-0.0413039	-0.00315667	-0.00433959
R_IPS1	-0.0166635	-0.0436587	0.00750905			Dorsal-Attention	-0.0230897	-0.0261072	-0.00320853
R_FFC	-0.014692	-0.0445361	0.00614296			Language	-0.0219326	-0.00803774	-0.0258232
R_V3B	-0.0115313	-0.0520933	0.0191418			Frontoparietal	-0.023594	-0.0267416	-0.0435158
R_LO1	-0.00722117	-0.0519233	0.0172405			Auditory	-0.0300411	0.0158958	0.00358852
R_LO2	-0.00646245	-0.0429387	0.00970581			Default	-0.000334537	-0.0168192	-0.0387551
R_PIT	-0.00688465	-0.0494714	0.00499484			Posterior-Multimodal	-0.0279152	-0.0306216	-0.020055
R_MT	-0.0136931	-0.0294561	0.0183086			Ventral-Multimodal	-0.00718888	-0.00476804	-0.00641211
R_A1	-0.0283869	0.0207503	0.00240932			Orbito-Affective	-0.0219042	-0.00653273	-0.0137423
R_PSL	-0.0545609	-0.0125466	-0.0246425
R_SFL	-0.0206988	-0.00838522	-0.0253072
R_PCV	-0.015711	-0.0413877	-0.0515466
R_STV	-0.0381685	-0.0190231	-0.0280544
R_7Pm	-0.00106567	-0.0290414	-0.0484583
R_7m	0.022079	-0.016068	-0.0470575
R_POS1	0.00235778	-0.0287016	-0.0202208
R_23d	-0.00979101	-0.019919	-0.04478
R_v23ab	0.0226001	-0.00803981	-0.0332137
R_d23ab	0.018243	-0.0140915	-0.0398175
R_31pv	0.0107678	-0.0259847	-0.0539088
R_5m	-0.0403826	-0.0065959	0.0131193
R_5mv	-0.0438899	-0.0141843	0.00910442
R_23c	-0.0421628	-0.0216636	-0.0177089
R_5L	-0.0271572	0.00127676	0.0202606
R_24dd	-0.0443282	0.0144856	0.0117135
R_24dv	-0.023249	0.016435	0.015273
R_7AL	-0.0272159	-0.0248789	0.0267848
R_SCEF	-0.0433055	0.0124855	0.018542
R_6ma	-0.0449465	-0.0205035	-0.0210948
R_7Am	-0.0345919	-0.0391626	-0.0124024
R_7PL	-0.0273403	-0.04182	-0.0120481
R_7PC	-0.0373164	-0.0207159	0.00826233
R_LIPv	-0.0237707	-0.0280358	0.0111819
R_VIP	-0.0245584	-0.0312438	0.0160006
R_MIP	-0.017722	-0.0311064	0.00588755
R_1	-0.0357713	0.0132658	0.0230694
R_2	-0.03242	0.00919901	0.0192218
R_3a	-0.0216128	0.0146597	0.017404
R_6d	-0.0310908	0.00824599	0.021383
R_6mp	-0.0294162	0.0182551	0.0203247
R_6v	-0.0453768	0.0143734	0.0121645
R_p24pr	-0.0374651	0.0146268	0.0105879
R_33pr	-0.0187195	0.00552777	0.00354112
R_a24pr	-0.0349941	0.002161	0.0067729
R_p32pr	-0.0358303	0.00630481	0.0114621
R_a24	-0.00103919	-0.0131841	-0.0340521
R_d32	-0.0249359	-0.0249352	-0.0492654
R_8BM	-0.0380084	-0.0228801	-0.0507972
R_p32	-0.00404363	-0.0162786	-0.0308879
R_10r	0.00956122	-0.00865001	-0.0266702
R_47m	0.0054317	-0.00183822	-0.0242354
R_8Av	-0.0259702	-0.0426666	-0.0767267
R_8Ad	-0.0045121	-0.0264124	-0.0590502
R_9m	0.00459155	-0.0152235	-0.0566708
R_8BL	-0.000680917	-0.0213467	-0.059123
R_9p	-0.0117873	-0.0261953	-0.0528939
R_10d	0.00134817	-0.0258183	-0.0558172
R_8C	-0.0342452	-0.0334839	-0.0587806
R_44	-0.0499635	-0.0184743	-0.0418372
R_45	-0.0283427	-0.0137732	-0.0369284
R_47l	-0.00857798	-0.0070128	-0.0385712
R_a47r	-0.0259314	-0.0305724	-0.0553298
R_6r	-0.0599278	-0.00428808	-0.0084572
R_IFJa	-0.0201715	-0.0146079	-0.0272743
R_IFJp	-0.020723	-0.00995324	-0.0127528
R_IFSp	-0.0223736	-0.0183831	-0.0384486
R_IFSa	-0.0270093	-0.0048143	-0.0184244
R_p9_46v	-0.0392937	-0.0355212	-0.0540113
R_46	-0.0464505	-0.0335244	-0.0456734
R_a9_46v	-0.0445383	-0.0307926	-0.0390202
R_9_46d	-0.0431086	-0.0296296	-0.0319998
R_9a	-0.0197376	-0.0319652	-0.05907
R_10v	0.0224157	0.00301239	-0.0167171
R_a10p	-0.0276358	-0.0378133	-0.0511033
R_10pp	-0.0134759	-0.0246248	-0.0396599
R_11l	-0.0291733	-0.0243036	-0.030202
R_13l	-0.0129529	-0.00824454	-0.0140396
R_OFC	-0.0079294	-0.00929222	-0.0162814
R_47s	-0.0135045	-0.0108952	-0.0375352
R_LIPd	-0.021949	-0.0218753	-0.00554976
R_6a	-0.0300861	-0.0139002	0.00372271
R_i6_8	-0.0262248	-0.0360414	-0.0590824
R_s6_8	-0.0207831	-0.0300651	-0.0576549
R_43	-0.0477532	0.0293594	0.0188606
R_OP4	-0.0537652	0.0366582	0.01987
R_OP1	-0.0317364	0.0251545	0.0122183
R_OP2_3	-0.0289287	0.0213894	0.0139148
R_52	-0.0222709	0.011817	0.0016687
R_RI	-0.0326357	0.0181287	0.0135997
R_PFcm	-0.0450463	0.0263932	0.0163992
R_PoI2	-0.042607	0.0200032	0.0116917
R_TA2	-0.0346908	0.00971633	0.00332263
R_FOP4	-0.0455363	0.00291062	0.00338246
R_MI	-0.048463	0.00204843	-0.00114186
R_Pir	-0.0246434	0.00330693	-7.05453e-05
R_AVI	-0.0371893	-0.0124889	-0.0259161
R_AAIC	-0.0292234	-0.0147808	-0.0293357
R_FOP1	-0.0466773	0.0203221	0.0151621
R_FOP3	-0.0290366	0.00801599	0.00754291
R_FOP2	-0.025314	0.0187343	0.0125482
R_PFt	-0.0291479	0.00732186	0.0112714
R_AIP	-0.0318944	-0.0190383	-0.00917927
R_EC	0.00339186	0.00112255	-0.00938195
R_PreS	-0.00979931	-0.0178207	-0.0176843
R_H	0.00102935	0.00108032	-0.00851843
R_ProS	-0.0204327	-0.033276	0.014836
R_PeEc	-0.00873002	-0.00375352	-0.00917279
R_STGa	-0.00573613	0.00184645	-0.00814639
R_PBelt	-0.0362844	0.0199643	0.00523239
R_A5	-0.0224422	-0.0103545	-0.0451302
R_PHA1	-0.00522242	-0.0197802	-0.00524802
R_PHA3	-0.00383164	-0.0153424	0.00235569
R_STSda	-0.00325352	-0.0060046	-0.0344812
R_STSdp	-0.0165063	-0.00102387	-0.0206537
R_STSvp	-0.0163341	-0.0266917	-0.0671923
R_TGd	0.00135522	-0.00876953	-0.0305556
R_TE1a	0.00959404	-0.0154279	-0.0476629
R_TE1p	-0.0144962	-0.0244365	-0.0500761
R_TE2a	-0.00669987	-0.0204726	-0.0473309
R_TF	-0.00564773	-0.00578255	-0.00365143
R_TE2p	-0.0183268	-0.0157511	-5.70376e-05
R_PHT	-0.0331284	-0.0245133	-0.0342357
R_PH	-0.0196972	-0.0349799	0.00790327
R_TPOJ1	-0.0262796	-0.00571571	-0.0263448
R_TPOJ2	-0.0363524	-0.0268983	-0.00356526
R_TPOJ3	-0.0214288	-0.0351775	0.00294623
R_DVT	-0.031377	-0.0543812	-0.00617671
R_PGp	-0.0235474	-0.0549921	-0.00524549
R_IP2	-0.0318381	-0.0283582	-0.038054
R_IP1	-0.0182359	-0.0414698	-0.0425344
R_IP0	-0.0170132	-0.0561621	0.00778424
R_PFop	-0.048678	0.018644	0.0177886
R_PF	-0.0610007	-0.00595426	-0.0120747
R_PFm	-0.0302229	-0.0468472	-0.086502
R_PGi	0.000581309	-0.0279063	-0.0566275
R_PGs	-0.00481308	-0.0348205	-0.0726244
R_V6A	-0.0239014	-0.061769	0.0177781
R_VMV1	-0.021054	-0.0406302	0.0171202
R_VMV3	-0.0125935	-0.0411159	0.0146169
R_PHA2	-0.00312355	-0.0151482	-0.00327522
R_V4t	-0.00956806	-0.0387448	0.0140072
R_FST	-0.0157159	-0.0275703	0.019412
R_V3CD	-0.00949422	-0.0564653	0.0220564
R_LO3	-0.0169279	-0.0494102	0.0190805
R_VMV2	-0.0142523	-0.0359563	0.0130673
R_31pd	0.00615862	-0.0273269	-0.0517208
R_31a	-0.00194345	-0.0280945	-0.0557998
R_VVC	-0.015936	-0.0367783	0.0135317
R_25	0.0028718	-0.00154002	-0.0059423
R_s32	0.00748302	-0.000800276	-0.0137511
R_pOFC	-0.0118458	-0.00812433	-0.0118207
R_PoI1	-0.0403273	0.00910882	0.00238677
R_Ig	-0.0255415	0.0209523	0.0101413
R_FOP5	-0.0413169	-0.0117939	-0.0145277
R_p10p	-0.0252173	-0.0410618	-0.0628531
R_p47r	-0.0383766	-0.0226749	-0.0395767
R_TGv	-0.00970745	-0.00311676	-0.0115799
R_MBelt	-0.0242105	0.0160635	0.000446373
R_LBelt	-0.0290531	0.0149001	0.00416207
R_A4	-0.0353915	0.0180589	0.00787814
R_STSva	-0.00187306	-0.0200998	-0.0552634
R_TE1m	-0.0113372	-0.0258785	-0.0552671
R_PI	-0.0242839	0.00088568	-0.00696339
R_a32pr	-0.0268991	-0.0116353	-0.0197543
R_p24	-0.0165583	-0.0123289	-0.0244286
L_V1	0.00353486	-0.0398331	0.0304189
L_MST	-0.00655612	-0.0173117	0.022982
L_V6	-0.0126054	-0.0388903	0.024418
L_V2	-0.00255092	-0.0601064	0.0416352
L_V3	-0.00494142	-0.0662255	0.0413738
L_V4	-0.000132183	-0.0537069	0.0231013
L_V8	-0.0110725	-0.0441933	0.0176792
L_4	-0.0188032	0.0363131	0.0339048
L_3b	-0.0199968	0.0358273	0.0340922
L_FEF	-0.0156502	0.017245	0.0381266
L_PEF	0.00886481	0.0264006	0.0390043
L_55b	0.035501	0.0547476	0.0510294
L_V3A	-0.0141949	-0.0539417	0.0304933
L_RSC	0.0401578	-0.00053228	-0.0100859
L_POS2	0.0306755	-0.00582467	-0.0135431
L_V7	-0.0104409	-0.0605596	0.0351942
L_IPS1	0.00536462	-0.0207406	0.0337601
L_FFC	0.00758197	-0.017525	0.0266474
L_V3B	-0.00558154	-0.0378552	0.0158199
L_LO1	-0.00932474	-0.0472128	0.0174298
L_LO2	-0.00625854	-0.0426405	0.0155165
L_PIT	-0.00063792	-0.0408173	0.0120648
L_MT	-0.00931706	-0.0180301	0.0290333
L_A1	-0.0212059	0.0290086	0.0116488
L_PSL	0.002985	0.0408679	0.0222504
L_SFL	0.0445467	0.0466031	0.0338406
L_PCV	0.0339358	0.00454589	-0.00871185
L_STV	0.0162757	0.0395656	0.026933
L_7Pm	0.0416209	0.00883744	-0.0114837
L_7m	0.0528034	0.0131673	-0.0136399
L_POS1	0.031612	-0.000254836	0.00245894
L_23d	0.0215224	0.0102135	-0.0139418
L_v23ab	0.0467902	0.0184317	-0.00507539
L_d23ab	0.0470763	0.0132309	-0.0147084
L_31pv	0.0576775	0.0212764	-0.00971725
L_5m	-0.0160612	0.012528	0.0269896
L_5mv	-0.0274061	0.00237274	0.0237311
L_23c	-0.0146871	0.0165705	0.0233828
L_5L	-0.0183557	0.00895086	0.0291998
L_24dd	-0.0194056	0.0378985	0.0355383
L_24dv	-0.0225737	0.0215737	0.019381
L_7AL	-0.0160867	0.00713372	0.0260922
L_SCEF	-0.0141054	0.0434429	0.0433718
L_6ma	0.00338449	0.0354678	0.0376162
L_7Am	0.00856882	-0.00348451	0.0132079
L_7PL	0.00662117	-0.0108962	0.0161821
L_7PC	0.00194999	0.00831148	0.0378115
L_LIPv	0.00194245	-0.00894985	0.0299726
L_VIP	-0.0056227	-0.00974337	0.0327511
L_MIP	0.00648584	-0.00532651	0.0265899
L_1	-0.0193967	0.032753	0.0404
L_2	-0.0118714	0.0348795	0.0420122
L_3a	-0.0202351	0.0304779	0.0260237
L_6d	-0.0113933	0.031049	0.036656
L_6mp	-0.0181267	0.0299349	0.027819
L_6v	-0.00749214	0.0454925	0.0389148
L_p24pr	-0.00853589	0.0287638	0.0210259
L_33pr	-0.00718634	0.0152784	0.0119912
L_a24pr	-0.0124859	0.0200883	0.0232868
L_p32pr	-0.0184095	0.0243422	0.0268171
L_a24	0.0189629	0.00623143	-0.0108369
L_d32	0.0430566	0.0337937	0.00737989
L_8BM	0.0515403	0.0550942	0.0291091
L_p32	0.022774	0.0109513	-0.00165689
L_10r	0.042861	0.0246158	0.00554777
L_47m	0.0417673	0.0398821	0.0323269
L_8Av	0.0734857	0.0501648	0.0142233
L_8Ad	0.063342	0.0402774	0.0125052
L_9m	0.0596492	0.0438652	0.0121279
L_8BL	0.064603	0.0483045	0.0215938
L_9p	0.0663854	0.0459166	0.0231979
L_10d	0.0686643	0.0423619	0.0174857
L_8C	0.0552241	0.0527667	0.0277088
L_44	0.0386603	0.0616244	0.0448258
L_45	0.0491866	0.0586996	0.0396052
L_47l	0.0529171	0.0549685	0.0343971
L_a47r	0.0577271	0.0477119	0.0244282
L_6r	0.00531206	0.0564954	0.0507177
L_IFJa	0.031479	0.0454412	0.0385557
L_IFJp	0.0177075	0.0297329	0.0308691
L_IFSp	0.0538089	0.0560217	0.0393425
L_IFSa	0.0395632	0.0554523	0.0439017
L_p9_46v	0.0317407	0.0448557	0.0312964
L_46	0.00388258	0.0246124	0.0243901
L_a9_46v	0.0265833	0.0309831	0.0202005
L_9_46d	0.0208858	0.023295	0.0227624
L_9a	0.0596734	0.0414865	0.0258822
L_10v	0.0458546	0.0294272	0.0125002
L_a10p	0.0344867	0.0196657	0.00524819
L_10pp	0.0303264	0.0217754	0.0109894
L_11l	0.0099829	0.0151023	0.0179661
L_13l	0.0257808	0.0261831	0.0183627
L_OFC	0.0158497	0.0140973	0.00890859
L_47s	0.0352282	0.0336771	0.0110317
L_LIPd	0.0104518	0.0120839	0.0159732
L_6a	-0.00419731	0.0188588	0.0318209
L_i6_8	0.0311469	0.03329	0.0234193
L_s6_8	0.0591513	0.0413401	0.0154792
L_43	-0.0356055	0.0380074	0.0275535
L_OP4	-0.0382706	0.0501701	0.0294661
L_OP1	-0.0263163	0.0400307	0.0282514
L_OP2_3	-0.020515	0.03625	0.0250786
L_52	-0.0195183	0.0178667	0.0105438
L_RI	-0.0249747	0.026935	0.0175069
L_PFcm	-0.0354306	0.0412615	0.0276867
L_PoI2	-0.0214694	0.0380775	0.0297973
L_TA2	-0.0247302	0.0189427	0.0146849
L_FOP4	-0.0207811	0.0292658	0.0302434
L_MI	-0.0130143	0.0296498	0.0262563
L_Pir	-0.00332717	0.0138261	0.00776812
L_AVI	0.0104215	0.0256353	0.0145674
L_AAIC	0.00417034	0.0119981	-0.00197293
L_FOP1	-0.030822	0.0347588	0.0279905
L_FOP3	-0.0158161	0.0216282	0.0196426
L_FOP2	-0.0166027	0.0341128	0.0269344
L_PFt	-0.00718542	0.0309731	0.0344643
L_AIP	0.00545719	0.0173755	0.025422
L_EC	0.0172142	0.0140169	0.00533993
L_PreS	0.019731	0.00888821	0.00359142
L_H	0.0175128	0.0151672	0.00590329
L_ProS	-0.00605752	-0.018636	0.0195495
L_PeEc	0.0144761	0.0202642	0.0173159
L_STGa	0.0166194	0.0236479	0.0153365
L_PBelt	-0.0244131	0.0296579	0.0141169
L_A5	0.0407337	0.045039	0.0192996
L_PHA1	0.0140133	0.000579226	0.00383648
L_PHA3	0.0122979	0.000349666	0.0140227
L_STSda	0.0373991	0.0310363	0.0107384
L_STSdp	0.0385069	0.0406096	0.0175832
L_STSvp	0.0527645	0.0453982	0.0126266
L_TGd	0.0397401	0.0301137	0.0116203
L_TE1a	0.0563598	0.0325695	0.00306959
L_TE1p	0.0614745	0.0485368	0.0219959
L_TE2a	0.0287205	0.0236393	0.00757729
L_TF	0.0175592	0.0179479	0.0166257
L_TE2p	0.0148746	0.0223388	0.0283228
L_PHT	0.0386627	0.0458437	0.0345177
L_PH	0.0182795	0.00997713	0.0389878
L_TPOJ1	0.026781	0.0391273	0.0259134
L_TPOJ2	0.00797778	0.0238494	0.0244366
L_TPOJ3	0.0274731	0.0153117	0.0141764
L_DVT	-0.0050436	-0.0309486	0.0143883
L_PGp	0.0221304	-0.0110677	0.0214488
L_IP2	0.0153666	0.0197151	0.0157316
L_IP1	0.0322717	0.0106406	0.0249788
L_IP0	-0.00410476	-0.0426276	0.031177
L_PFop	-0.0279851	0.0452652	0.0346129
L_PF	-0.00466555	0.0529249	0.038055
L_PFm	0.0695342	0.0426699	-0.00220013
L_PGi	0.0575039	0.038844	0.00671134
L_PGs	0.0748276	0.0397398	0.00204792
L_V6A	-0.0139269	-0.0548831	0.0360963
L_VMV1	-0.00569371	-0.0226249	0.0209695
L_VMV3	-0.00533653	-0.0263136	0.0217549
L_PHA2	0.0167604	0.00495542	0.00592542
L_V4t	-0.00868922	-0.0331124	0.0226614
L_FST	-0.00185096	0.00176078	0.0335357
L_V3CD	-0.00705585	-0.050201	0.0205832
L_LO3	-0.00972905	-0.0359563	0.0251524
L_VMV2	-0.00573799	-0.0216911	0.017056
L_31pd	0.0532408	0.0179069	-0.0114767
L_31a	0.0381933	0.015356	-0.0132034
L_VVC	-0.00107235	-0.0185559	0.0259311
L_25	0.0113111	0.00522614	0.000193224
L_s32	0.0218943	0.0146967	0.00519087
L_pOFC	0.00926209	0.00782382	0.00633199
L_PoI1	-0.0196386	0.0255578	0.0196974
L_Ig	-0.0139365	0.0329267	0.0205243
L_FOP5	-0.00474918	0.0280653	0.0258872
L_p10p	0.0491884	0.0279008	0.0121247
L_p47r	0.0377129	0.0476259	0.0354404
L_TGv	0.022509	0.0234589	0.0164614
L_MBelt	-0.0246748	0.0205326	0.00528194
L_LBelt	-0.0223196	0.0248221	0.0100686
L_A4	-0.0228606	0.0305965	0.0192851
L_STSva	0.0418327	0.0318679	0.0077265
L_TE1m	0.0478741	0.0279658	-0.00161147
L_PI	-0.018056	0.00619023	0.00647796
L_a32pr	0.0136026	0.0228731	0.0168676
L_p24	0.0115728	0.0116158	0.000148903

## Sheet: figure4-B
subID	Transform Matrix									Fraction					MLI
	State 1 to 1	State 1 to 2	State 1 to 3	State 2 to 1	State 2 to 2	State 2 to 3	State 3 to 1	State 3 to 2	State 3 to 3	State 1	State 2	State 3			Cluster 1	Cluster 2	Cluster 3	Cluster 4
100206	0.401496	0.0104701	0.00833333	0.00918803	0.25812	0.0108974	0.00982906	0.00961538	0.282051	0.425705	0.272203	0.302092		State 1	-0.0104976	-0.0270879	-0.0133591	0.021581
100307	0.403846	0.0117521	0.00747863	0.0104701	0.213248	0.0102564	0.00876068	0.00918803	0.325	0.433604	0.22737	0.339026		State 2	-0.0349132	0.020784	-0.00207802	0.00913969
100408	0.485043	0.0102564	0.0106838	0.0108974	0.234615	0.00641026	0.0100427	0.00662393	0.225427	0.488044	0.267933	0.244022		State 3	0.0178791	0.0181085	-0.00800602	-0.0101242
100610	0.275214	0.00940171	0.00982906	0.0106838	0.252991	0.00897436	0.00811966	0.0106838	0.414103	0.291845	0.273271	0.434885
101006	0.437607	0.0126068	0.00833333	0.0128205	0.237393	0.00726496	0.00833333	0.00705128	0.26859	0.473313	0.24936	0.277327
101107	0.388889	0.0126068	0.00854701	0.0130342	0.366026	0.00833333	0.00811966	0.00854701	0.185897	0.423143	0.378736	0.198121
101309	0.346368	0.00811966	0.0106838	0.00747863	0.21047	0.00940171	0.0111111	0.00854701	0.387821	0.372758	0.214987	0.412254
101915	0.298932	0.0106838	0.00705128	0.00897436	0.303632	0.0138889	0.00854701	0.0128205	0.33547	0.381939	0.250213	0.367848
102008	0.28953	0.00854701	0.00726496	0.00790598	0.346154	0.0104701	0.00726496	0.00982906	0.313034	0.291845	0.401366	0.306789
102109	0.272863	0.00982906	0.00641026	0.00918803	0.31453	0.0119658	0.00705128	0.0111111	0.357051	0.302733	0.346712	0.350555
102311	0.266453	0.0108974	0.00854701	0.0128205	0.381624	0.00876068	0.00641026	0.0111111	0.293376	0.284586	0.402861	0.312553
102513	0.475641	0.0128205	0.0042735	0.0123932	0.325	0.00854701	0.00491453	0.00769231	0.148718	0.518147	0.324722	0.157131
102614	0.392735	0.00918803	0.0106838	0.0100427	0.189744	0.00662393	0.0100427	0.00726496	0.363675	0.416311	0.199616	0.384073
102715	0.297863	0.0102564	0.00897436	0.00940171	0.255128	0.0111111	0.00961538	0.0106838	0.386966	0.332408	0.250427	0.417165
102816	0.332265	0.0106838	0.00876068	0.0104701	0.345299	0.0126068	0.00940171	0.0117521	0.258761	0.358241	0.372972	0.268787
103010	0.465171	0.00918803	0.0102564	0.0117521	0.235897	0.00705128	0.00747863	0.00982906	0.243376	0.472886	0.271776	0.255337
103111	0.36453	0.0111111	0.0119658	0.0130342	0.270726	0.00641026	0.0108974	0.00790598	0.303419	0.395816	0.259607	0.344577
103212	0.357479	0.00811966	0.00769231	0.00769231	0.22735	0.0100427	0.00833333	0.00940171	0.363889	0.384927	0.222886	0.392186
103414	0.375427	0.0108974	0.00769231	0.0111111	0.28953	0.00876068	0.00790598	0.00854701	0.280128	0.410974	0.30316	0.285867
103515	0.339103	0.015812	0.00470085	0.0138889	0.444658	0.00833333	0.00641026	0.00683761	0.160256	0.384714	0.439795	0.175491
103818	0.415812	0.0117521	0.00897436	0.0113248	0.307479	0.00769231	0.00918803	0.00747863	0.220299	0.404996	0.385781	0.209223
104012	0.303205	0.00940171	0.00918803	0.0104701	0.232051	0.00940171	0.00811966	0.0108974	0.407265	0.338173	0.242314	0.419513
104416	0.335897	0.0130342	0.00662393	0.0136752	0.434615	0.00811966	0.00576923	0.00918803	0.173077	0.357814	0.458796	0.18339
104820	0.395085	0.0108974	0.0115385	0.0123932	0.269444	0.00811966	0.0104701	0.00940171	0.27265	0.412681	0.28971	0.297609
105014	0.297222	0.00961538	0.00918803	0.0106838	0.319658	0.0115385	0.00811966	0.0128205	0.321154	0.330273	0.315542	0.354184
105115	0.390171	0.00662393	0.00961538	0.00683761	0.201068	0.00918803	0.00918803	0.00918803	0.35812	0.435312	0.194278	0.37041
105216	0.57094	0.0121795	0.00683761	0.0117521	0.222009	0.00555556	0.00747863	0.00512821	0.15812	0.567464	0.252135	0.180401
105620	0.483761	0.0102564	0.00769231	0.0111111	0.207265	0.00726496	0.00705128	0.00769231	0.257906	0.553373	0.16567	0.280956
105923	0.234615	0.00961538	0.00790598	0.00961538	0.42094	0.0121795	0.00790598	0.0119658	0.285256	0.251067	0.483988	0.264944
106016	0.46859	0.0100427	0.00961538	0.00918803	0.203205	0.00811966	0.0100427	0.00726496	0.273932	0.50427	0.215414	0.280316
106319	0.321368	0.0100427	0.00982906	0.0115385	0.332692	0.00982906	0.00876068	0.0113248	0.284615	0.329846	0.380017	0.290137
106521	0.328419	0.0106838	0.00769231	0.0111111	0.29188	0.00918803	0.00705128	0.00961538	0.324359	0.343937	0.314048	0.342015
106824	0.451709	0.0102564	0.0102564	0.00876068	0.238675	0.00790598	0.0119658	0.00641026	0.25406	0.483348	0.230572	0.28608
107018	0.401923	0.0102564	0.0102564	0.00940171	0.220085	0.00811966	0.0108974	0.00769231	0.321368	0.42357	0.222673	0.353757
107321	0.393162	0.0108974	0.00876068	0.0128205	0.299359	0.00940171	0.00662393	0.0115385	0.247436	0.400512	0.350128	0.24936
107422	0.323291	0.0119658	0.00811966	0.0119658	0.378846	0.0106838	0.00811966	0.0108974	0.236111	0.36187	0.376388	0.261742
107725	0.14359	0.00641026	0.00726496	0.00726496	0.38312	0.0134615	0.00619658	0.0147436	0.417949	0.209863	0.337532	0.452605
108020	0.439744	0.0117521	0.00769231	0.0117521	0.290812	0.00876068	0.00769231	0.00854701	0.213248	0.445773	0.310205	0.244022
108121	0.37735	0.0132479	0.00790598	0.0126068	0.294444	0.00982906	0.00833333	0.00876068	0.267521	0.398591	0.316823	0.284586
108222	0.366239	0.0134615	0.00940171	0.0130342	0.314744	0.00833333	0.00940171	0.00833333	0.257051	0.438941	0.271776	0.289283
108323	0.376709	0.0138889	0.00683761	0.0132479	0.287821	0.00918803	0.00747863	0.00876068	0.276068	0.438514	0.270709	0.290777
108525	0.334402	0.00918803	0.00961538	0.0121795	0.35406	0.00982906	0.00705128	0.0126068	0.251068	0.346499	0.381512	0.27199
108828	0.431624	0.0160256	0.00619658	0.0147436	0.367308	0.00747863	0.00726496	0.00641026	0.142949	0.513237	0.346926	0.139838
109123	0.342949	0.0117521	0.00961538	0.0113248	0.319872	0.00790598	0.0104701	0.00769231	0.278419	0.355679	0.35333	0.290991
109325	0.505128	0.0102564	0.0100427	0.00961538	0.207906	0.00576923	0.0108974	0.00512821	0.235256	0.538429	0.206447	0.255124
109830	0.428846	0.00854701	0.00940171	0.00811966	0.152137	0.00747863	0.0102564	0.00683761	0.368376	0.456874	0.164176	0.37895
110007	0.34188	0.0141026	0.00705128	0.0132479	0.371154	0.00918803	0.00769231	0.00854701	0.227137	0.404782	0.336251	0.258967
110411	0.426496	0.00897436	0.0119658	0.0106838	0.224786	0.00662393	0.0102564	0.00876068	0.291453	0.423783	0.255764	0.320453
110613	0.261111	0.00790598	0.00940171	0.00833333	0.292949	0.0113248	0.00854701	0.0119658	0.388462	0.282878	0.303373	0.413749
111009	0.452137	0.00534188	0.0143162	0.00555556	0.107051	0.00683761	0.0138889	0.00705128	0.387821	0.451537	0.119983	0.42848
111211	0.453205	0.00833333	0.00961538	0.00961538	0.198504	0.00982906	0.00811966	0.0108974	0.29188	0.465414	0.235482	0.299103
111312	0.514744	0.0145299	0.00811966	0.0151709	0.228419	0.00619658	0.00811966	0.00662393	0.198077	0.540137	0.246798	0.213066
111413	0.296581	0.00769231	0.0111111	0.00598291	0.183761	0.00940171	0.0123932	0.00790598	0.465171	0.307643	0.195773	0.496584
111514	0.506197	0.0141026	0.00598291	0.0141026	0.330128	0.00534188	0.00576923	0.00576923	0.112607	0.565329	0.300171	0.1345
111716	0.244017	0.00811966	0.00876068	0.00726496	0.275	0.0126068	0.00982906	0.0111111	0.423291	0.282451	0.244876	0.472673
112112	0.312179	0.0106838	0.00811966	0.00940171	0.352137	0.0113248	0.00940171	0.0100427	0.276709	0.32643	0.37895	0.29462
112314	0.423291	0.0121795	0.00769231	0.0106838	0.211538	0.00790598	0.00876068	0.00683761	0.311111	0.436806	0.229078	0.334116
112516	0.418376	0.00854701	0.00940171	0.00790598	0.158761	0.00876068	0.0104701	0.00833333	0.369444	0.42357	0.18275	0.393681
112920	0.325641	0.00982906	0.0108974	0.00918803	0.218803	0.0111111	0.0117521	0.0104701	0.392308	0.334543	0.282451	0.383006
113215	0.316667	0.0111111	0.00790598	0.0121795	0.420085	0.00790598	0.00705128	0.00918803	0.207906	0.332408	0.448548	0.219044
113316	0.416026	0.0136752	0.00790598	0.0111111	0.315385	0.00769231	0.0100427	0.00576923	0.212393	0.492314	0.261102	0.246584
113619	0.454915	0.0128205	0.0100427	0.0111111	0.242521	0.00854701	0.0117521	0.00705128	0.241239	0.473954	0.266866	0.25918
113922	0.50235	0.0121795	0.00876068	0.0123932	0.262393	0.00662393	0.00811966	0.00705128	0.180128	0.536934	0.259607	0.203459
114217	0.410043	0.0113248	0.00555556	0.0106838	0.274145	0.00982906	0.00576923	0.00940171	0.263248	0.457088	0.271563	0.271349
114318	0.291239	0.00833333	0.00876068	0.00897436	0.275427	0.00961538	0.00833333	0.0102564	0.37906	0.322588	0.280316	0.397096
114419	0.428632	0.0117521	0.00811966	0.0121795	0.299145	0.00897436	0.00811966	0.00961538	0.213462	0.466695	0.293339	0.239966
114621	0.340598	0.0111111	0.00534188	0.0100427	0.364744	0.00961538	0.00641026	0.00854701	0.24359	0.351623	0.396883	0.251494
114823	0.345726	0.0130342	0.00705128	0.0128205	0.334615	0.0102564	0.00726496	0.00982906	0.259402	0.38386	0.349274	0.266866
114924	0.299573	0.0100427	0.00811966	0.0100427	0.319231	0.0100427	0.00811966	0.00982906	0.325	0.345218	0.300384	0.354398
115017	0.401709	0.0123932	0.0104701	0.0100427	0.228419	0.0123932	0.0128205	0.0100427	0.301709	0.409052	0.274338	0.31661
115219	0.288248	0.0136752	0.00555556	0.0126068	0.405769	0.0108974	0.00641026	0.00961538	0.247222	0.361443	0.373185	0.265371
115320	0.348077	0.0102564	0.00811966	0.0104701	0.277564	0.00769231	0.00769231	0.00854701	0.321581	0.396029	0.279035	0.324936
115724	0.412821	0.0121795	0.00747863	0.0117521	0.261966	0.00790598	0.00747863	0.00747863	0.27094	0.48164	0.216482	0.301879
115825	0.418162	0.0136752	0.00961538	0.0143162	0.314744	0.00769231	0.00961538	0.00790598	0.204274	0.482494	0.283305	0.234202
116524	0.382906	0.0113248	0.0100427	0.0108974	0.268162	0.0104701	0.0104701	0.0100427	0.285684	0.397096	0.309137	0.293766
116726	0.47906	0.00918803	0.00961538	0.00982906	0.167949	0.00769231	0.00918803	0.00811966	0.299359	0.498292	0.180401	0.321307
117021	0.385897	0.0117521	0.0102564	0.0102564	0.227564	0.00940171	0.0119658	0.00769231	0.325214	0.389197	0.263664	0.347139
117122	0.489103	0.0115385	0.0100427	0.0141026	0.298932	0.00534188	0.00726496	0.00811966	0.155556	0.516866	0.304014	0.17912
117324	0.462179	0.00833333	0.0108974	0.00897436	0.167094	0.00747863	0.0100427	0.00790598	0.317094	0.500427	0.161401	0.338173
117930	0.470726	0.0100427	0.0106838	0.0100427	0.15406	0.00747863	0.0102564	0.00747863	0.319231	0.489325	0.157771	0.352904
118023	0.373718	0.00641026	0.0117521	0.00705128	0.157906	0.00918803	0.0108974	0.00982906	0.413248	0.364646	0.236336	0.399018
118124	0.230769	0.00683761	0.0119658	0.00705128	0.202564	0.00790598	0.0119658	0.00790598	0.513034	0.252135	0.217549	0.530316
118225	0.385684	0.00876068	0.0145299	0.0102564	0.196581	0.00683761	0.0126068	0.00833333	0.35641	0.438941	0.186593	0.374466
118528	0.423291	0.0151709	0.00576923	0.0143162	0.298291	0.00811966	0.00683761	0.00726496	0.22094	0.454313	0.320453	0.225235
118730	0.413034	0.00897436	0.0126068	0.0102564	0.147863	0.00619658	0.0108974	0.00769231	0.382479	0.42421	0.143681	0.432109
118831	0.345513	0.00854701	0.0117521	0.0106838	0.236325	0.00641026	0.00961538	0.00811966	0.363034	0.359949	0.238685	0.401366
118932	0.396154	0.0106838	0.00918803	0.0100427	0.245513	0.00854701	0.00982906	0.00790598	0.302137	0.429974	0.250213	0.319812
119025	0.496368	0.0108974	0.0106838	0.00982906	0.172863	0.00769231	0.0119658	0.00662393	0.273077	0.526046	0.172289	0.301665
119126	0.577137	0.00982906	0.0119658	0.00854701	0.12265	0.00662393	0.0132479	0.00534188	0.244658	0.593083	0.132365	0.274552
120111	0.28312	0.00876068	0.0104701	0.0104701	0.190598	0.0106838	0.00876068	0.0123932	0.464744	0.290564	0.216055	0.493382
120212	0.428846	0.0136752	0.00833333	0.0141026	0.318162	0.00876068	0.00747863	0.00940171	0.191239	0.463706	0.322801	0.213493
120414	0.339103	0.0115385	0.00769231	0.0121795	0.327991	0.00876068	0.00726496	0.00961538	0.275855	0.430401	0.272417	0.297182
120515	0.568162	0.0100427	0.00940171	0.0117521	0.196154	0.00512821	0.00833333	0.00662393	0.184402	0.613365	0.177839	0.208796
120717	0.321581	0.0102564	0.00833333	0.00961538	0.279915	0.0115385	0.00833333	0.0111111	0.339316	0.345858	0.322801	0.331341
121416	0.28547	0.00918803	0.00876068	0.00940171	0.357479	0.0102564	0.00811966	0.0106838	0.300641	0.296114	0.403928	0.299957
121618	0.370513	0.00961538	0.00918803	0.00769231	0.187393	0.00961538	0.0108974	0.00726496	0.387821	0.406063	0.180188	0.413749
121921	0.31859	0.00876068	0.00918803	0.00897436	0.317308	0.0100427	0.00918803	0.0102564	0.307692	0.349061	0.318958	0.331981
122317	0.452564	0.0115385	0.00705128	0.00961538	0.209829	0.00833333	0.00897436	0.00619658	0.285897	0.486977	0.21456	0.298463
122620	0.371368	0.0108974	0.00940171	0.0121795	0.311325	0.00747863	0.00833333	0.00854701	0.26047	0.391973	0.311913	0.296114
122822	0.494658	0.0104701	0.0106838	0.00876068	0.163034	0.00769231	0.0119658	0.00662393	0.286111	0.53117	0.149658	0.319172
123117	0.504701	0.0117521	0.0108974	0.0136752	0.221795	0.00555556	0.00918803	0.00747863	0.214957	0.51772	0.239752	0.242528
123420	0.319017	0.00876068	0.0113248	0.00833333	0.286538	0.00811966	0.0115385	0.00747863	0.338889	0.309991	0.360589	0.329419
123521	0.383547	0.0143162	0.00897436	0.0130342	0.336111	0.00811966	0.00961538	0.00747863	0.218803	0.469471	0.284799	0.24573
123723	0.334615	0.0104701	0.00918803	0.0121795	0.244658	0.00833333	0.00747863	0.00961538	0.363462	0.361443	0.248292	0.390265
123824	0.419872	0.0126068	0.00726496	0.0115385	0.326068	0.00854701	0.00854701	0.00769231	0.197863	0.461998	0.318745	0.219257
123925	0.40641	0.0108974	0.0104701	0.0102564	0.24594	0.00854701	0.0108974	0.00833333	0.288248	0.416738	0.283732	0.29953
124422	0.25812	0.0104701	0.00876068	0.00940171	0.341026	0.0100427	0.00961538	0.00897436	0.34359	0.318958	0.320453	0.360589
124624	0.323077	0.00897436	0.00961538	0.00747863	0.264103	0.00982906	0.0113248	0.00833333	0.357265	0.37959	0.254697	0.365713
124826	0.3	0.0106838	0.00705128	0.0102564	0.280769	0.0104701	0.00726496	0.0104701	0.363034	0.301879	0.296541	0.40158
125222	0.346368	0.00833333	0.0100427	0.00811966	0.242308	0.00961538	0.00940171	0.00961538	0.356197	0.356106	0.248933	0.394962
125424	0.431197	0.0136752	0.00598291	0.0126068	0.256624	0.0104701	0.00726496	0.00897436	0.253205	0.497438	0.247225	0.255337
125525	0.297222	0.0111111	0.00726496	0.0108974	0.377991	0.0113248	0.00705128	0.0108974	0.266239	0.342869	0.369556	0.287575
126325	0.280342	0.0111111	0.0106838	0.0100427	0.246368	0.00982906	0.0113248	0.00897436	0.411325	0.301452	0.261956	0.436593
126426	0.460684	0.0102564	0.0102564	0.0111111	0.198291	0.00769231	0.00940171	0.00811966	0.284188	0.479505	0.212639	0.307857
126628	0.319872	0.0113248	0.00619658	0.0108974	0.387179	0.0106838	0.00683761	0.0102564	0.236752	0.330914	0.417165	0.251921
127226	0.444872	0.00918803	0.0117521	0.0102564	0.232479	0.00641026	0.0111111	0.00769231	0.266239	0.443211	0.278181	0.278608
127327	0.376282	0.00982906	0.0126068	0.00876068	0.176282	0.00876068	0.0134615	0.00769231	0.386325	0.373612	0.207515	0.418873
127630	0.31047	0.0111111	0.0102564	0.0119658	0.32094	0.00876068	0.00854701	0.0102564	0.307692	0.348634	0.336465	0.314902
127731	0.370726	0.00961538	0.0108974	0.0119658	0.250427	0.00833333	0.00854701	0.0106838	0.318803	0.407771	0.243168	0.349061
127832	0.412393	0.0136752	0.00897436	0.0121795	0.274786	0.00811966	0.0102564	0.00662393	0.252991	0.412468	0.305081	0.282451
127933	0.295085	0.00982906	0.0111111	0.00790598	0.19765	0.00982906	0.0128205	0.00790598	0.447863	0.319599	0.215201	0.465201
128026	0.278419	0.00769231	0.00876068	0.00790598	0.311538	0.0145299	0.00897436	0.0149573	0.347222	0.339453	0.2769	0.383646
128127	0.293162	0.0111111	0.00876068	0.0115385	0.289103	0.00982906	0.00811966	0.0106838	0.357692	0.337746	0.272844	0.389411
128632	0.462179	0.0126068	0.00769231	0.0130342	0.278632	0.00619658	0.00790598	0.00641026	0.205342	0.466482	0.319385	0.214133
128935	0.418376	0.00940171	0.0130342	0.0100427	0.149786	0.00555556	0.0123932	0.00619658	0.375214	0.447694	0.155636	0.39667
129028	0.281624	0.0100427	0.00790598	0.00897436	0.300641	0.0128205	0.00897436	0.0113248	0.357692	0.31234	0.301665	0.385995
129129	0.337179	0.0121795	0.00555556	0.0106838	0.356197	0.0100427	0.00705128	0.00854701	0.252564	0.39795	0.324295	0.277754
129331	0.413462	0.0119658	0.0117521	0.0123932	0.217735	0.00769231	0.0115385	0.00790598	0.305556	0.43275	0.233134	0.334116
129634	0.355342	0.0149573	0.00705128	0.0143162	0.43547	0.00790598	0.00790598	0.00726496	0.149786	0.396029	0.447694	0.156277
130013	0.339957	0.00982906	0.00811966	0.00918803	0.25406	0.00982906	0.00897436	0.00876068	0.351282	0.348207	0.269001	0.382792
130114	0.357692	0.00576923	0.0132479	0.00619658	0.222222	0.00876068	0.0128205	0.00897436	0.364316	0.349274	0.256618	0.394108
130316	0.329274	0.00940171	0.0119658	0.00897436	0.230556	0.0115385	0.0123932	0.0113248	0.374573	0.339667	0.292058	0.368275
130417	0.257479	0.00833333	0.00897436	0.00833333	0.288889	0.0113248	0.00940171	0.0111111	0.396154	0.301025	0.271349	0.427626
130518	0.405556	0.00940171	0.0102564	0.0102564	0.207692	0.00747863	0.00940171	0.00811966	0.331838	0.435098	0.207942	0.35696
130619	0.459615	0.00982906	0.0115385	0.0100427	0.254487	0.00876068	0.0108974	0.00897436	0.225855	0.465628	0.285653	0.248719
130720	0.38953	0.00811966	0.0108974	0.00961538	0.190598	0.00918803	0.00918803	0.0106838	0.362179	0.378523	0.266439	0.355038
130821	0.290598	0.0126068	0.00747863	0.0108974	0.291453	0.0113248	0.00940171	0.00918803	0.357051	0.283091	0.352263	0.364646
130922	0.423291	0.0111111	0.00961538	0.0106838	0.227778	0.00811966	0.0100427	0.00769231	0.291667	0.435952	0.272844	0.291204
131217	0.408547	0.0132479	0.00769231	0.0113248	0.265812	0.0104701	0.0100427	0.00811966	0.264744	0.450683	0.245944	0.303373
131419	0.440812	0.0121795	0.00790598	0.0126068	0.266026	0.00876068	0.00705128	0.00940171	0.235256	0.434885	0.321734	0.243382
131722	0.459402	0.00982906	0.0106838	0.00982906	0.180983	0.00705128	0.0108974	0.00683761	0.304487	0.471819	0.202818	0.325363
131823	0.374786	0.00918803	0.0132479	0.0106838	0.273077	0.00726496	0.0117521	0.00876068	0.291239	0.392827	0.288856	0.318318
131924	0.31453	0.0100427	0.00982906	0.0100427	0.214744	0.0111111	0.00961538	0.0108974	0.409188	0.345858	0.226943	0.427199
[truncated: 850 more rows]

## Sheet: figure4-C
subID	Fraction			Dwelling Time (seconds)			Transform Frequence (per 1200 TRs)
[truncated: 992 more rows]

[truncated: 6 more sheets: figure6-A, figure6-B, figure7-A, figure7-B, figure7-C, figure7-D]
