# Supplementary material for: Dynamic changes in brain lateralization correlate with human cognitive performance
Source: PLoS Biol. 2022 Mar 17;20(3):e3001560. doi: 10.1371/journal.pbio.3001560 (PMC8929635; doi:10.1371/journal.pbio.3001560)
Supplement: S5 Data — (XLSX) [file pbio.3001560.s023.xlsx]

## Sheet: figureS1-A
subID	correlation of MLI among 4 different runs									mean MLI of 4 different runs
	REST1_RL-REST1_LR	REST2_LR-REST1_LR	REST2_RL-REST1_LR	REST2_LR-REST1_RL	REST2_RL-REST1_RL	REST2_RL-REST2_LR				REST1_LR	REST1_RL	REST2_LR	REST2_RL
100206	0.331024	0.553653	0.591873	0.493441	0.565183	0.498428			R_V1	-0.0469634	-0.0803776	-0.0508539	-0.066689
100307	0.476107	0.742757	0.611662	0.72227	0.814873	0.785292			R_MST	-0.0247762	-0.0392645	-0.0235249	-0.0271781
100408	0.817266	0.832828	0.768085	0.829043	0.790351	0.759724			R_V6	-0.104366	-0.133035	-0.117111	-0.119114
100610	0.814204	0.832296	0.793244	0.830637	0.766292	0.802583			R_V2	-0.0578264	-0.10291	-0.0602639	-0.0884092
101006	0.761791	0.789075	0.673534	0.826584	0.708523	0.772386			R_V3	-0.0631672	-0.113171	-0.067461	-0.0907499
101107	0.23963	-0.227776	0.223974	0.329686	0.373336	0.399744			R_V4	-0.0447429	-0.0832867	-0.0433561	-0.0591913
101309	0.576509	0.359023	0.70803	0.256113	0.574429	0.282409			R_V8	-0.036502	-0.0709084	-0.0311137	-0.0452484
101915	0.535995	0.699409	0.68956	0.733832	0.400081	0.375058			R_4	0.0189616	0.0257794	0.0304726	0.0159297
102008	0.102675	0.239266	0.40091	0.561309	0.690744	0.443684			R_3b	0.0210744	0.0314277	0.0382233	0.0168199
102109	0.820017	0.727734	0.538795	0.735697	0.579269	0.721778			R_FEF	-0.140424	-0.161161	-0.158792	-0.130389
102311	0.627906	0.556346	0.732405	0.182314	0.743761	0.492378			R_PEF	-0.108389	-0.118718	-0.123705	-0.0857303
102513	0.764349	0.799175	0.775757	0.792293	0.804078	0.858685			R_55b	-0.151664	-0.167742	-0.168838	-0.1228
102614	0.782142	0.661912	0.69705	0.797385	0.840759	0.877552			R_V3A	-0.0552943	-0.0945054	-0.0647226	-0.0769796
102715	0.836288	0.864523	0.785139	0.820406	0.812839	0.833215			R_RSC	-0.0372168	-0.085631	-0.0576749	-0.100346
102816	0.376206	0.647305	0.257295	0.677221	0.807553	0.648231			R_POS2	-0.117361	-0.154868	-0.13784	-0.160227
103010	0.365999	0.481713	0.362655	0.659083	0.671237	0.719868			R_V7	-0.065866	-0.10005	-0.0747788	-0.0789316
103111	0.840266	0.879281	0.779244	0.830886	0.79156	0.761585			R_IPS1	-0.0621456	-0.0990898	-0.076235	-0.0760942
103212	0.534183	0.611099	0.542644	0.633587	0.759513	0.782155			R_FFC	-0.0484427	-0.0918319	-0.0473059	-0.0692353
103414	0.75165	0.853264	0.249677	0.77762	0.468557	0.387773			R_V3B	-0.0511089	-0.0749621	-0.0569304	-0.0534217
103515	0.733709	0.817043	0.588443	0.677872	0.712385	0.591825			R_LO1	-0.0430445	-0.0703487	-0.0454344	-0.0517303
103818	0.737885	0.785342	0.62906	0.766174	0.781771	0.75151			R_LO2	-0.039019	-0.0583179	-0.0348623	-0.0452342
104012	0.727769	0.65999	0.687578	0.757322	0.8303	0.736854			R_PIT	-0.0439209	-0.0782854	-0.0417674	-0.0674849
104416	0.781102	0.809637	0.774168	0.818645	0.729394	0.805703			R_MT	-0.0248957	-0.0396783	-0.0206917	-0.0315126
104820	0.654437	0.64415	0.562844	0.757522	0.454586	0.468077			R_A1	-0.0188039	-0.0285399	-0.0142701	-0.0130296
105014	0.281934	0.757508	0.640446	0.275842	0.588111	0.68952			R_PSL	-0.15399	-0.151133	-0.164656	-0.124315
105115	0.723306	0.852442	0.803005	0.808546	0.880553	0.878055			R_SFL	-0.0711465	-0.07453	-0.0748077	-0.0529058
105216	0.885756	0.784487	0.832683	0.716413	0.798436	0.902376			R_PCV	-0.111788	-0.159232	-0.127732	-0.158932
105620	0.906133	0.840437	0.717912	0.787799	0.673583	0.649661			R_STV	-0.134452	-0.124469	-0.134539	-0.0935993
105923	0.618015	0.712211	0.611268	0.645326	0.595054	0.570434			R_7Pm	-0.0634529	-0.10845	-0.0794886	-0.105907
106016	0.429202	0.658188	0.107323	0.763624	0.623792	0.510872			R_7m	0.00813582	-0.0123652	0.00633509	-0.0292374
106319	0.514288	0.631977	0.668402	0.661836	0.716024	0.756587			R_POS1	-0.0135283	-0.0466971	-0.0291827	-0.056801
106521	0.774142	0.762784	0.789017	0.754693	0.783886	0.736297			R_23d	-0.0825985	-0.110686	-0.10994	-0.109882
106824	0.855507	0.899022	0.78312	0.836609	0.829957	0.790837			R_v23ab	0.0312628	0.0109638	0.0254192	-0.00530579
107018	0.787239	0.729728	0.758161	0.705617	0.702048	0.743879			R_d23ab	0.00164466	-0.022664	-0.0121918	-0.032014
107321	0.688687	0.773245	0.538435	0.616776	0.520644	0.541165			R_31pv	-0.0282996	-0.0696857	-0.0410663	-0.0791094
107422	0.461147	0.700491	0.485391	0.462186	0.469077	0.661824			R_5m	-0.0613763	-0.0844227	-0.0711382	-0.0818196
107725	0.562058	0.691225	0.683152	0.584367	0.397363	0.720338			R_5mv	-0.0973136	-0.113977	-0.110305	-0.10352
108020	0.636406	0.569915	0.669948	0.694251	0.586085	0.672721			R_23c	-0.137039	-0.179363	-0.160979	-0.158912
108121	0.62985	0.696339	0.636595	0.697343	0.763266	0.818042			R_5L	-0.0102311	-0.0346072	-0.00771514	-0.042423
108222	0.497128	0.405498	0.637087	0.613527	0.639486	0.333694			R_24dd	-0.0495298	-0.0461287	-0.0523057	-0.0487337
108323	0.744045	0.701359	0.78429	0.604125	0.811814	0.650293			R_24dv	-0.00168669	0.00240625	-0.00012854	-0.000857005
108525	0.690495	0.569362	0.521556	0.56704	0.651216	0.737813			R_7AL	-0.0404986	-0.0768291	-0.0482672	-0.0647285
108828	0.494243	0.588546	0.490161	0.721181	0.549732	0.529395			R_SCEF	-0.0667868	-0.0679518	-0.0789764	-0.0465787
109123	0.70185	0.850722	0.643107	0.558393	0.595118	0.632873			R_6ma	-0.133525	-0.180187	-0.160987	-0.145086
109325	0.688379	0.69684	0.793946	0.49915	0.659612	0.766184			R_7Am	-0.115611	-0.172385	-0.14091	-0.156185
109830	0.421058	0.305429	0.0454295	0.438163	0.494392	0.300565			R_7PL	-0.110309	-0.169359	-0.139708	-0.145076
110007	0.516946	0.641292	0.543379	0.648826	0.512491	0.666008			R_7PC	-0.0735367	-0.110541	-0.0837654	-0.0925827
110411	0.610172	0.649963	0.640806	0.826022	0.574313	0.570705			R_LIPv	-0.0653721	-0.0892614	-0.0727825	-0.0674473
110613	0.492092	0.620069	0.834295	0.557024	0.533523	0.686065			R_VIP	-0.0568333	-0.106997	-0.0722079	-0.0835539
111009	0.831477	0.864168	0.797854	0.896586	0.900923	0.882286			R_MIP	-0.0618713	-0.104139	-0.0771889	-0.0799793
111211	0.59985	0.594696	0.255242	0.585258	0.123176	0.199254			R_1	-0.00538005	-0.011795	0.00514127	-0.0115531
111312	0.68072	0.871515	0.700144	0.723546	0.767493	0.753911			R_2	-0.0190269	-0.0305172	-0.0149431	-0.0236794
111413	0.719626	0.661583	0.654209	0.634506	0.727003	0.725752			R_3a	0.0163966	0.0210533	0.027543	0.010875
111514	0.90296	0.880955	0.807833	0.887884	0.787309	0.815049			R_6d	-0.0194214	-0.0284607	-0.0201704	-0.017245
111716	0.547255	0.540629	0.63812	0.450259	0.504062	0.664467			R_6mp	-0.00961201	-0.00160434	-0.00292081	-0.0035867
112112	0.425029	0.698785	0.632088	0.38804	0.526662	0.706984			R_6v	-0.0573966	-0.0781412	-0.0669131	-0.0473149
112314	0.711531	0.735011	0.506519	0.602035	0.443371	0.650248			R_p24pr	-0.0447574	-0.053105	-0.0572128	-0.0476417
112516	0.780434	0.733229	0.650266	0.795852	0.751414	0.777337			R_33pr	-0.0422014	-0.0433738	-0.0548348	-0.0345031
112920	0.729185	0.756852	0.636493	0.717701	0.811536	0.753665			R_a24pr	-0.0781286	-0.0813186	-0.0958973	-0.0690585
113215	0.724244	0.650274	0.625647	0.632036	0.596665	0.708317			R_p32pr	-0.0648085	-0.0672051	-0.0759456	-0.0543018
113316	0.793839	0.82825	0.621542	0.723015	0.661415	0.593605			R_a24	-0.0392709	-0.0490177	-0.0476616	-0.0545075
113619	0.860998	0.889368	0.652097	0.870422	0.70627	0.62352			R_d32	-0.122771	-0.14556	-0.135256	-0.131108
113922	0.605979	0.548795	0.53315	0.547726	0.443963	0.699085			R_8BM	-0.157814	-0.171208	-0.178346	-0.149133
114217	0.743109	0.507359	0.753099	0.558286	0.751651	0.633418			R_p32	-0.0469134	-0.0706721	-0.0650222	-0.0713886
114318	0.667423	0.832464	0.85893	0.62536	0.69217	0.840091			R_10r	0.0107941	-0.0159752	-0.00166988	-0.0301554
114419	0.502029	0.515106	0.540281	0.718561	0.783245	0.657113			R_47m	-0.00233022	-0.0018365	-0.00709278	-0.0108532
114621	0.558844	0.758398	0.609628	0.58166	0.820273	0.744831			R_8Av	-0.142222	-0.203424	-0.16686	-0.173959
114823	0.685739	0.7486	0.661246	0.80878	0.760524	0.706289			R_8Ad	-0.0624786	-0.108946	-0.0771198	-0.102109
114924	0.618454	0.510328	0.504578	0.496755	0.715058	0.50553			R_9m	-0.036382	-0.0380587	-0.0350715	-0.0451579
115017	0.735746	0.808648	0.505736	0.855382	0.57005	0.460572			R_8BL	-0.0533892	-0.0719737	-0.0588122	-0.0566962
115219	0.786601	0.599889	0.703666	0.577944	0.653666	0.637052			R_9p	-0.0767184	-0.112901	-0.0917027	-0.100154
115320	0.621842	0.786523	0.499213	0.664504	0.693449	0.540663			R_10d	-0.0386293	-0.0701917	-0.0543633	-0.0779329
115724	0.803752	0.787863	0.754917	0.7712	0.678515	0.556631			R_8C	-0.166753	-0.194158	-0.18538	-0.158448
115825	0.810181	0.807866	0.655503	0.78386	0.709865	0.715817			R_44	-0.172214	-0.164505	-0.193616	-0.138159
116524	0.68681	0.688078	0.731986	0.736107	0.687257	0.7973			R_45	-0.117827	-0.0962103	-0.126687	-0.0769355
116726	0.704434	0.825362	0.581629	0.742373	0.754695	0.579801			R_47l	-0.0604628	-0.0358151	-0.0603931	-0.0294251
117021	0.780856	0.846374	0.807006	0.786743	0.896856	0.77677			R_a47r	-0.115862	-0.159047	-0.132993	-0.136015
117122	0.657996	0.777927	0.425158	0.685085	0.613716	0.557522			R_6r	-0.143884	-0.149284	-0.163559	-0.120072
117324	0.194037	0.553795	0.36351	0.227731	0.588804	0.271649			R_IFJa	-0.0970767	-0.095649	-0.106989	-0.0722465
117930	0.790362	0.864727	0.748821	0.850956	0.830745	0.81956			R_IFJp	-0.0826796	-0.0835135	-0.0879512	-0.0580555
118023	0.804905	0.920485	0.883323	0.808297	0.889214	0.868543			R_IFSp	-0.105498	-0.10839	-0.120526	-0.0847781
118124	0.781619	0.783635	0.660969	0.776128	0.772669	0.764026			R_IFSa	-0.0867832	-0.0844097	-0.0973446	-0.0601305
118225	0.754746	0.777257	0.62019	0.751098	0.58788	0.568655			R_p9_46v	-0.16209	-0.20129	-0.186141	-0.164249
118528	0.828268	0.854893	0.815973	0.879215	0.851317	0.848445			R_46	-0.170537	-0.223738	-0.201826	-0.194635
118730	0.704493	0.681064	0.615533	0.642426	0.539643	0.428227			R_a9_46v	-0.156339	-0.196604	-0.18055	-0.165498
118831	0.641124	0.802396	0.766574	0.775239	0.756976	0.83897			R_9_46d	-0.15194	-0.184409	-0.179231	-0.163034
118932	0.846395	0.809193	0.765722	0.795331	0.789725	0.619027			R_9a	-0.118298	-0.145104	-0.134009	-0.128055
119025	0.765621	0.803979	0.851353	0.760956	0.82635	0.812584			R_10v	0.0676809	0.047161	0.0722452	0.0260029
119126	0.834403	0.808985	0.762601	0.828421	0.794421	0.827485			R_a10p	-0.136506	-0.179858	-0.158097	-0.161013
120111	0.770575	0.790741	0.693939	0.811382	0.792127	0.799829			R_10pp	-0.0664202	-0.101754	-0.0696301	-0.101543
120212	0.599096	0.770956	0.876043	0.674266	0.652874	0.83431			R_11l	-0.0964316	-0.155375	-0.119607	-0.130972
120414	0.556889	0.632284	0.36802	0.565247	0.771328	0.560119			R_13l	-0.0400295	-0.0614664	-0.0497208	-0.0556217
120515	0.594554	0.709341	0.587959	0.694582	0.648326	0.592143			R_OFC	-0.0172779	-0.0569455	-0.0223563	-0.0574986
120717	0.786907	0.742635	0.768258	0.72873	0.707166	0.778445			R_47s	-0.080718	-0.052143	-0.0771586	-0.0519339
121416	0.302472	0.393524	0.384307	0.681073	0.761952	0.775688			R_LIPd	-0.080519	-0.103081	-0.0944245	-0.081716
121618	0.637112	0.757623	0.491607	0.653255	0.760282	0.570215			R_6a	-0.0764435	-0.106704	-0.0897436	-0.0817185
121921	0.208465	0.571489	0.277098	0.582544	0.747616	0.628399			R_i6_8	-0.125363	-0.185217	-0.149458	-0.156583
122317	0.7786	0.706408	0.751269	0.749303	0.747534	0.755423			R_s6_8	-0.102295	-0.162547	-0.123169	-0.137194
122620	0.734066	0.788868	0.752275	0.847157	0.792278	0.799268			R_43	-0.0354653	-0.0386488	-0.0453822	-0.0291459
122822	0.825275	0.754121	0.753876	0.749177	0.708052	0.797427			R_OP4	-0.0331559	-0.0356434	-0.0318295	-0.0192801
123117	0.820171	0.656482	0.8388	0.75449	0.874185	0.738148			R_OP1	-0.0012753	0.00133601	0.00881196	0.00148253
123420	0.560104	0.600117	0.671399	0.410253	0.654878	0.565137			R_OP2_3	0.00110204	0.00799301	0.00672508	-0.00113184
123521	0.611959	0.81002	0.798571	0.737408	0.70917	0.828035			R_52	-0.0252903	-0.0186626	-0.0246726	-0.0134119
123723	0.689484	0.857534	0.625572	0.599027	0.388196	0.695525			R_RI	-0.0151992	-0.0229735	-0.00935376	-0.0126104
123824	0.68994	0.720155	0.775365	0.810878	0.853226	0.840538			R_PFcm	-0.0320722	-0.030683	-0.0271656	-0.0215627
123925	0.566941	0.616729	0.564418	0.773047	0.498996	0.483954			R_PoI2	-0.0563329	-0.043382	-0.0594959	-0.0367297
124422	0.848201	0.672852	0.635142	0.758989	0.749768	0.73098			R_TA2	-0.0459584	-0.0574728	-0.0470941	-0.0389137
124624	0.665605	0.506807	0.393145	0.617553	0.617725	0.661603			R_FOP4	-0.103081	-0.0903204	-0.117833	-0.07566
124826	0.528852	0.557026	0.498355	0.687611	0.749532	0.790602			R_MI	-0.115394	-0.102392	-0.130845	-0.0863416
125222	0.598549	0.727943	0.690872	0.58962	0.572946	0.803039			R_Pir	-0.0524616	-0.032303	-0.0564212	-0.0344124
125424	0.37755	0.581841	0.340042	0.50947	0.730921	0.56854			R_AVI	-0.137843	-0.121321	-0.150574	-0.100058
125525	0.330646	0.414975	0.380152	0.702368	0.581719	0.733968			R_AAIC	-0.121022	-0.10647	-0.135736	-0.0938499
126325	0.704208	0.621683	0.536551	0.707229	0.76231	0.751946			R_FOP1	-0.0639891	-0.057231	-0.0742944	-0.0436504
126426	0.540153	0.80339	0.722636	0.429073	0.530245	0.646646			R_FOP3	-0.0511962	-0.0438069	-0.0573797	-0.034411
126628	0.647412	0.558891	0.707454	0.624712	0.672752	0.666578			R_FOP2	-0.011602	-0.00307484	-0.00295233	-0.000412741
127226	0.553555	0.535847	0.528371	0.83787	0.898349	0.86624			R_PFt	-0.0346224	-0.0419457	-0.0358819	-0.0281446
127327	0.580631	0.549039	0.509188	0.77083	0.712756	0.615161			R_AIP	-0.0947971	-0.122274	-0.110778	-0.0987671
127630	0.732277	0.769746	0.791641	0.771367	0.787483	0.801759			R_EC	0.0174348	0.011475	0.0186817	-0.00103614
127731	0.871905	0.758167	0.622631	0.750271	0.631013	0.615999			R_PreS	-0.0372429	-0.058467	-0.0480715	-0.0722386
127832	0.697872	0.720118	0.83002	0.87519	0.714165	0.766517			R_H	0.0108398	0.0101407	0.00897788	-0.00439021
127933	0.499202	0.875075	0.519378	0.42401	0.575086	0.498835			R_ProS	-0.0357708	-0.0623969	-0.0395134	-0.0585064
128026	0.441581	0.602652	0.482409	0.564433	0.642944	0.464622			R_PeEc	-0.0153118	-0.0268785	-0.0198385	-0.0215119
128127	0.438482	0.515657	0.607918	0.637596	0.664007	0.752342			R_STGa	-0.010943	0.0102452	0.00524844	0.0101914
128632	0.717266	0.798633	0.697618	0.756768	0.730658	0.767944			R_PBelt	-0.0321288	-0.0461128	-0.0301701	-0.0214974
128935	0.528989	0.70442	0.737279	0.516787	0.542766	0.778454			R_A5	-0.0919128	-0.0797276	-0.0842826	-0.0639714
129028	0.704998	0.792267	0.748781	0.792557	0.770709	0.715653			R_PHA1	-0.0229171	-0.0465867	-0.0260349	-0.0393085
129129	0.766221	0.608578	0.567228	0.672492	0.662161	0.631057			R_PHA3	-0.0175516	-0.0309385	-0.0211165	-0.0190436
129331	0.627149	0.711538	0.7109	0.645189	0.654046	0.680586			R_STSda	-0.032764	-0.0191588	-0.0261641	-0.0217606
129634	0.708763	0.840136	0.631129	0.652598	0.753894	0.692139			R_STSdp	-0.0619724	-0.0328602	-0.0525388	-0.018861
130013	0.693274	0.601749	0.513445	0.676577	0.69635	0.83524			R_STSvp	-0.113418	-0.110387	-0.117125	-0.101914
130114	0.379514	0.600108	0.347307	0.101766	0.259283	0.494905			R_TGd	-0.0109671	0.00180475	-0.00101324	-0.00882446
130316	0.584788	0.737277	0.664528	0.676808	0.733995	0.733555			R_TE1a	-0.00709023	-0.0233172	-0.00799471	-0.0319491
130417	0.633353	0.762431	0.655534	0.636485	0.521141	0.750229			R_TE1p	-0.0901424	-0.133306	-0.100769	-0.112746
130518	0.593156	0.570266	0.175774	0.362372	0.248832	0.192528			R_TE2a	-0.0609496	-0.0796635	-0.0701569	-0.0741402
130619	0.709844	0.785852	0.702299	0.783575	0.852405	0.767197			R_TF	-0.0214385	-0.00749889	-0.020795	0.00115844
130720	0.585877	0.599712	0.689959	0.723642	0.670665	0.6189			R_TE2p	-0.0611165	-0.059813	-0.0690458	-0.0390362
130821	0.60059	0.783398	0.662366	0.545041	0.521469	0.714107			R_PHT	-0.123086	-0.1571	-0.142311	-0.125503
130922	0.788378	0.802907	0.818569	0.734015	0.703935	0.807499			R_PH	-0.0599296	-0.0893744	-0.0680213	-0.0711424
131217	0.521104	0.529184	0.607733	0.819947	0.689537	0.732594			R_TPOJ1	-0.0881663	-0.0678619	-0.0831578	-0.040855
131419	0.555137	0.654412	0.770102	0.801952	0.682115	0.701469			R_TPOJ2	-0.100212	-0.124946	-0.111565	-0.0939035
131722	0.827013	0.69887	0.559539	0.649439	0.637771	0.27424			R_TPOJ3	-0.0721355	-0.0922537	-0.0794243	-0.074369
131823	0.695912	0.724717	0.814085	0.789016	0.684508	0.76597			R_DVT	-0.12058	-0.148281	-0.137669	-0.139206
131924	0.66973	0.666696	0.611686	0.748422	0.732104	0.700915			R_PGp	-0.0994148	-0.141469	-0.118868	-0.120414
132017	0.721213	0.742593	0.733824	0.731279	0.786765	0.769858			R_IP2	-0.130675	-0.174684	-0.15291	-0.14713
132118	0.795686	0.813156	0.80112	0.76436	0.864153	0.775139			R_IP1	-0.11054	-0.168866	-0.135752	-0.141287
133019	0.587088	0.693926	0.359316	0.765328	0.531804	0.609578			R_IP0	-0.079694	-0.112145	-0.0960863	-0.0890457
133625	0.730737	0.73159	0.764203	0.802586	0.76485	0.834571			R_PFop	-0.0626298	-0.067185	-0.0739895	-0.0524912
133827	0.61674	0.58159	0.466471	0.516343	0.469517	0.65944			R_PF	-0.143771	-0.149787	-0.163629	-0.132469
133928	0.633516	0.589954	0.559225	0.694094	0.705007	0.723018			R_PFm	-0.168221	-0.210685	-0.19443	-0.191849
134021	0.708064	0.724402	0.679665	0.631745	0.669499	0.741842			R_PGi	-0.0561469	-0.0821828	-0.064802	-0.0799278
134223	0.795294	0.860419	0.59638	0.778491	0.672207	0.638897			R_PGs	-0.0809264	-0.13474	-0.10583	-0.131552
134324	0.872714	0.856154	0.600466	0.816721	0.679588	0.497774			R_V6A	-0.0806355	-0.122958	-0.0942682	-0.100786
134425	0.77198	0.73869	0.676843	0.711416	0.601263	0.828508			R_VMV1	-0.0415322	-0.0783287	-0.0396915	-0.0709937
134627	0.321443	0.678028	0.542357	0.612914	0.703226	0.729354			R_VMV3	-0.0413316	-0.0761889	-0.0418864	-0.0570084
134728	0.791861	0.506632	0.560257	0.413234	0.452196	0.821278			R_PHA2	-0.0192459	-0.0397775	-0.0240526	-0.0301506
134829	0.413354	0.412425	0.690358	0.471309	0.60338	0.345211			R_V4t	-0.0306848	-0.046891	-0.0280812	-0.0370934
135124	0.348458	0.571328	0.500796	0.530265	0.65744	0.847437			R_FST	-0.0285473	-0.0468184	-0.0300614	-0.0327184
135225	0.700043	0.880929	0.827815	0.823847	0.789498	0.804076			R_V3CD	-0.0489957	-0.0832271	-0.0543566	-0.058371
135528	0.646732	0.567664	0.680939	0.631102	0.695958	0.749067			R_LO3	-0.0508921	-0.0784172	-0.0554066	-0.0644825
135629	0.610156	0.806812	0.870084	0.650213	0.746697	0.811472			R_VMV2	-0.0463397	-0.0766601	-0.04955	-0.0557362
135730	0.659319	0.839087	0.618572	0.769239	0.732516	0.722357			R_31pd	-0.0437306	-0.078941	-0.0538248	-0.0857173
135932	0.41628	0.560707	0.588899	0.597319	0.640595	0.752749			R_31a	-0.081339	-0.124448	-0.101296	-0.122182
136126	0.780793	0.621815	0.512121	0.622115	0.501782	0.342325			R_VVC	-0.0357902	-0.0804994	-0.0315482	-0.0565839
136227	0.74098	0.757236	0.617137	0.639764	0.585911	0.595501			R_25	0.00972067	0.0146578	0.00753577	0.00583185
136631	0.483072	0.436272	0.439499	0.694252	0.680684	0.666769			R_s32	0.0211327	0.00775919	0.0199569	-0.00413937
136732	0.84323	0.889026	0.77173	0.85834	0.864113	0.752227			R_pOFC	-0.0324102	-0.0621651	-0.037651	-0.0650181
136833	0.556266	0.817518	0.508219	0.590372	0.599918	0.52568			R_PoI1	-0.0757356	-0.0591761	-0.0896927	-0.0563166
137027	0.676007	0.729355	0.777288	0.648702	0.67109	0.725859			R_Ig	-0.00188534	0.00930098	0.00594746	0.00128102
137128	0.383479	0.222999	0.236833	0.771682	0.547654	0.647149			R_FOP5	-0.131854	-0.118771	-0.147908	-0.0973407
137229	0.844917	0.687205	0.624492	0.742204	0.736858	0.864083			R_p10p	-0.138773	-0.184867	-0.162798	-0.16528
137431	0.857699	0.804989	0.756449	0.85358	0.827282	0.807286			R_p47r	-0.143817	-0.15692	-0.167025	-0.134584
137532	0.428939	0.642745	0.597105	0.338743	0.262642	0.528131			R_TGv	-0.0269843	-0.0191097	-0.0269248	-0.0170788
137633	0.802655	0.80942	0.625005	0.80545	0.582279	0.554017			R_MBelt	-0.0303122	-0.0214133	-0.0314552	-0.0095212
137936	0.732327	0.7435	0.757082	0.712276	0.767995	0.678461			R_LBelt	-0.0240096	-0.0306748	-0.0221712	-0.0114639
138130	0.585673	0.672571	0.670968	0.44273	0.30717	0.807138			R_A4	-0.0302721	-0.0450904	-0.0293034	-0.0213911
138231	0.499106	0.190591	0.488368	0.581158	0.759076	0.56711			R_STSva	-0.0581536	-0.0604366	-0.0607912	-0.0664391
138332	0.789998	0.80717	0.807451	0.740955	0.696958	0.733335			R_TE1m	-0.078839	-0.121659	-0.0910779	-0.113872
138534	0.75183	0.414031	0.442609	0.683127	0.546176	0.651532			R_PI	-0.0485205	-0.0640703	-0.0468597	-0.0595297
138837	0.375536	0.461262	0.599802	0.516166	0.639403	0.595917			R_a32pr	-0.0969556	-0.114258	-0.112088	-0.096392
139233	0.797583	0.666482	0.737885	0.756423	0.709633	0.706402			R_p24	-0.0797547	-0.0917199	-0.0952725	-0.0815433
139435	0.789323	0.716892	0.417149	0.747638	0.548274	0.718614			L_V1	-0.00135754	-0.0326373	-0.00266227	-0.0181839
139637	0.702406	0.855002	0.799117	0.743149	0.831098	0.893516			L_MST	-0.00858037	-0.0250841	-0.00320012	-0.0102657
139839	0.795985	0.70802	0.818384	0.738376	0.635448	0.748017			L_V6	-0.0424211	-0.059262	-0.0485217	-0.052089
140117	0.593523	0.614621	0.553452	0.580542	0.764029	0.654681			L_V2	-0.0159069	-0.0597574	-0.0178485	-0.0421711
140319	0.830386	0.807699	0.680526	0.779485	0.692424	0.735293			L_V3	-0.0305469	-0.0775675	-0.0280528	-0.0524141
140824	0.58501	0.67316	0.655619	0.629951	0.649307	0.737283			L_V4	-0.034937	-0.0771455	-0.0317229	-0.0458804
140925	0.798022	0.769045	0.733367	0.694746	0.685781	0.608331			L_V8	-0.0610341	-0.1116	-0.0663957	-0.0822523
141119	0.329843	0.460613	0.571572	0.684547	0.569959	0.619631			L_4	0.0554148	0.0613922	0.0672156	0.0550593
141422	0.649504	0.532841	0.539162	0.769785	0.773036	0.72193			L_3b	0.0506936	0.0516739	0.0626176	0.0492253
141826	0.898382	0.541899	0.72311	0.418218	0.610156	0.662442			L_FEF	0.0204385	0.0119551	0.0143642	0.0262068
142828	0.843306	0.664106	0.769948	0.637208	0.837842	0.614481			L_PEF	0.0689327	0.0796696	0.0698524	0.0868574
143224	0.543908	0.486227	0.63211	0.288211	0.508934	0.477015			L_55b	0.172559	0.199741	0.194343	0.184974
143325	0.768216	0.766304	0.612528	0.798314	0.633114	0.543769			L_V3A	-0.0438214	-0.0774147	-0.0513734	-0.0582456
143426	0.68848	0.591495	0.629799	0.573261	0.694068	0.618202			L_RSC	0.0788825	0.048517	0.072422	0.0283344
143830	0.462352	0.515218	0.555098	0.315905	0.504308	0.427549			L_POS2	0.0348428	0.0108578	0.0332899	-0.00548259
144125	0.520027	0.382488	0.458327	0.0975236	0.656115	0.0504671			L_V7	-0.0430296	-0.0741149	-0.053413	-0.0516729
144226	0.893295	0.830881	0.827945	0.781106	0.868086	0.664494			L_IPS1	0.0239937	0.00747874	0.0199276	0.0202321
144428	0.810745	0.535436	0.645018	0.64845	0.739506	0.489252			L_FFC	0.0281184	-0.0163252	0.0347253	0.00447545
144731	0.671744	0.868614	0.73456	0.565831	0.880745	0.655482			L_V3B	-0.032377	-0.0500204	-0.0339304	-0.0328647
144832	0.866138	0.842663	0.69426	0.811228	0.649685	0.688749			L_LO1	-0.044589	-0.0703196	-0.0472511	-0.0508325
144933	0.754914	0.555563	0.798637	0.687181	0.821314	0.734413			L_LO2	-0.0387459	-0.0606824	-0.038054	-0.0395395
145127	0.597319	0.548838	0.696911	0.770046	0.880673	0.787471			L_PIT	-0.0277909	-0.0604372	-0.0244894	-0.0369023
145632	0.889085	0.70076	0.78531	0.704943	0.791685	0.773974			L_MT	-0.00730827	-0.0220128	-0.00209901	-0.00971994
145834	0.575229	0.476122	0.704196	0.609559	0.724814	0.515822			L_A1	-0.00347576	-0.00379884	-0.00252598	0.0162449
146129	0.745025	0.788567	0.70369	0.603762	0.698279	0.78112			L_PSL	0.0589105	0.0877056	0.0706974	0.0905572
146331	0.455063	0.529297	0.440779	0.616921	0.599698	0.743361			L_SFL	0.164889	0.205984	0.200557	0.183986
146432	0.48199	0.768013	0.289848	0.502648	0.751812	0.393226			L_PCV	0.0619387	0.0546627	0.0752655	0.034181
146533	0.7264	0.839359	0.807915	0.827406	0.817077	0.829726			L_STV	0.0849241	0.123933	0.113737	0.123583
146735	0.659769	0.710174	0.642627	0.598269	0.74751	0.613155			L_7Pm	0.0879092	0.0562599	0.0918668	0.0400808
146836	0.8134	0.799454	0.782714	0.869632	0.888213	0.862613			L_7m	0.109777	0.100992	0.121142	0.077668
146937	0.732496	0.75197	0.518325	0.781967	0.64265	0.501608			L_POS1	0.0748221	0.0515876	0.0671762	0.0352139
147636	0.71877	0.675602	0.714665	0.604813	0.744381	0.679476			L_23d	0.0297219	0.0316247	0.0265948	0.0151109
147737	0.78056	0.754311	0.726653	0.723617	0.796091	0.715441			L_v23ab	0.113215	0.108518	0.118199	0.0859282
148032	0.843154	0.715034	0.749656	0.762492	0.814004	0.845363			L_d23ab	0.090971	0.0903221	0.0935401	0.0711281
148133	0.841514	0.832414	0.66747	0.824118	0.678185	0.626122			L_31pv	0.126768	0.12712	0.138279	0.0997705
148335	0.640475	0.704309	0.754183	0.69741	0.714934	0.76531			L_5m	0.021791	0.00918134	0.0246114	-0.000899547
148436	0.646141	0.431288	0.470254	0.606361	0.672458	0.79358			L_5mv	-0.0412072	-0.0498948	-0.0537598	-0.0441648
148840	0.687335	0.5463	0.464518	0.747807	0.603601	0.723201			L_23c	-0.0113151	-0.0195315	-0.0212563	-0.0176926
148941	0.656414	0.814622	0.520755	0.732456	0.677348	0.530033			L_5L	0.0206195	-0.00328535	0.0191376	-0.0121117
149236	0.774588	0.794614	0.705796	0.688861	0.725628	0.814199			L_24dd	0.0363957	0.041318	0.0390945	0.0335213
149337	0.821652	0.825593	0.845098	0.737357	0.848081	0.820485			L_24dv	-0.00634379	0.00409885	-0.00481609	0.000432868
149539	0.616093	0.573341	0.658184	0.604743	0.747236	0.705461			L_7AL	0.00982262	-0.014281	0.00177202	-0.0145996
149741	0.18207	0.483372	0.378999	0.539866	0.508068	0.68162			L_SCEF	0.0457187	0.0622763	0.047971	0.0685046
149842	0.638196	0.852683	0.820836	0.762046	0.778438	0.880642			L_6ma	0.0731976	0.0713273	0.0780644	0.0706849
150625	0.59946	0.746226	0.672931	0.832127	0.690205	0.76707			L_7Am	0.0299645	-0.0111101	0.0175896	-0.017861
150726	0.844634	0.80384	0.704714	0.803459	0.81819	0.859015			L_7PL	0.0121957	-0.0345913	-0.0019784	-0.0321757
150928	0.781606	0.768339	0.814763	0.716424	0.813463	0.824985			L_7PC	0.0473055	0.0169868	0.0409212	0.0253317
151223	0.728708	0.746441	0.64934	0.787106	0.800462	0.691626			L_LIPv	0.0132404	-0.00501344	0.00437188	0.00913883
151324	0.619658	0.553206	0.549002	0.572311	0.428532	0.750673			L_VIP	0.0181939	-0.0287043	0.00550332	-0.0137615
151425	0.727116	0.791098	0.728208	0.745144	0.870452	0.760036			L_MIP	0.0231229	0.0105815	0.0214726	0.0207387
151627	0.618454	0.743687	0.773562	0.668716	0.491637	0.786516			L_1	0.0516574	0.0408621	0.0632798	0.0404502
151728	0.71395	0.505097	0.640651	0.706977	0.864239	0.779234			L_2	0.0517072	0.046657	0.0567805	0.0482979
151829	0.694936	0.784559	0.680077	0.701893	0.819534	0.622708			L_3a	0.033916	0.0362736	0.0379792	0.0341474
151930	0.657887	0.69761	0.616629	0.655297	0.663689	0.552902			L_6d	0.0553196	0.050124	0.0641547	0.0494814
152225	0.728887	0.802406	0.774583	0.653451	0.729161	0.797165			L_6mp	0.0341817	0.0376716	0.042533	0.0328472
152427	0.591531	0.864907	0.878716	0.698411	0.699938	0.854026			L_6v	0.0643172	0.0664031	0.0700595	0.0762451
152831	0.688583	0.469175	0.284161	0.610282	0.686925	0.596621			L_p24pr	0.0299193	0.0397315	0.0254607	0.0322354
153025	0.795324	0.731667	0.803778	0.598998	0.700783	0.670369			L_33pr	-0.00493536	0.0078886	-0.00928482	0.0115918
153126	0.875253	0.883989	0.492267	0.838699	0.506323	0.540756			L_a24pr	-0.00642401	0.000911149	-0.0122309	0.00422263
153227	0.173181	0.286383	0.419155	0.863086	0.589532	0.682768			L_p32pr	-0.00598972	0.00768407	-0.00591165	0.0138968
153429	0.813376	0.825215	0.677162	0.85718	0.828915	0.742634			L_a24	0.0393176	0.0342168	0.0388994	0.0177561
153631	-0.0355901	0.450537	0.371814	0.559974	0.663375	0.825513			L_d32	0.119366	0.135682	0.143801	0.109844
153732	0.498845	0.715518	0.416991	0.462429	0.499621	0.555274			L_8BM	0.167714	0.208499	0.20006	0.177312
153934	0.65374	0.641267	0.754459	0.596755	0.817333	0.66264			L_p32	0.0657341	0.0550789	0.0627797	0.0334375
154229	0.80209	0.759545	0.700747	0.779096	0.836118	0.705525			L_10r	0.130564	0.121825	0.136035	0.0905379
154330	0.302904	0.217883	0.391993	0.391435	0.382541	0.507462			L_47m	0.155825	0.182399	0.167983	0.149983
154431	0.646525	0.715583	0.428759	0.814852	0.670994	0.643597			L_8Av	0.208132	0.208479	0.235116	0.174386
154532	0.745546	0.773175	0.774243	0.718621	0.755744	0.650268			L_8Ad	0.175869	0.175659	0.192726	0.141004
154734	0.82607	0.882211	0.86219	0.820126	0.876487	0.838413			L_9m	0.165057	0.192464	0.192018	0.160853
154835	0.650208	0.706397	0.558358	0.578525	0.824924	0.458828			L_8BL	0.192892	0.221085	0.225972	0.191049
154936	0.622129	0.854649	0.652091	0.69724	0.738079	0.695656			L_9p	0.197462	0.210538	0.22179	0.183368
155635	0.814422	0.806434	0.818476	0.714841	0.824977	0.782887			L_10d	0.189881	0.185569	0.211051	0.152899
155938	0.737092	0.741586	0.745469	0.671315	0.847076	0.586963			L_8C	0.171071	0.19073	0.190754	0.170895
156031	0.817217	0.835433	0.6889	0.759938	0.757366	0.828706			L_44	0.149678	0.212891	0.176216	0.19907
156233	0.399026	0.211114	0.23735	0.424925	0.173388	0.692485			L_45	0.168855	0.248879	0.199588	0.220782
156334	0.45875	0.699788	0.584655	0.667187	0.785279	0.729696			L_47l	0.177818	0.243923	0.207531	0.213712
156435	0.756327	0.812323	0.722052	0.831745	0.847591	0.85271			L_a47r	0.175011	0.19413	0.198234	0.163122
156536	0.774885	0.728504	0.716247	0.836622	0.792337	0.764018			L_6r	0.0827877	0.106379	0.0895026	0.114085
156637	0.608828	0.65804	0.672968	0.836632	0.783382	0.775648			L_IFJa	0.130112	0.164637	0.148747	0.158568
157336	0.792901	0.651802	0.668281	0.642925	0.794445	0.730518			L_IFJp	0.0803661	0.105107	0.0899481	0.102033
157437	0.646209	0.695449	0.150078	0.814443	0.468824	0.470028			L_IFSp	0.188161	0.232403	0.209083	0.205708
157942	0.540308	0.509604	0.620009	0.160279	0.387133	0.489919			L_IFSa	0.15322	0.190042	0.162548	0.170086
158035	0.824553	0.793738	0.793572	0.697197	0.748998	0.787579			L_p9_46v	0.115532	0.126805	0.121312	0.112774
158136	0.807464	0.890774	0.812034	0.78645	0.836353	0.862909			L_46	0.0331662	0.026343	0.0266782	0.0222953
158338	0.883562	0.777822	0.805657	0.735088	0.871834	0.762156			L_a9_46v	0.0819309	0.0826935	0.092599	0.0714617
158540	0.667791	0.492185	0.639685	0.559081	0.705461	0.558006			L_9_46d	0.0743026	0.0734601	0.0835251	0.0606925
158843	0.846003	0.885918	0.858359	0.841821	0.799248	0.877022			L_9a	0.179071	0.193947	0.207416	0.166677
159138	0.616829	0.49955	0.521345	0.605969	0.614787	0.660312			L_10v	0.146417	0.163058	0.160677	0.134256
159239	0.478447	0.425464	0.520057	0.600475	0.714167	0.676027			L_a10p	0.0940864	0.0908297	0.11263	0.0655072
159340	0.813548	0.783673	0.677167	0.773012	0.712736	0.774055			L_10pp	0.103355	0.117009	0.117933	0.0970844
159441	0.639235	0.635514	0.678012	0.532927	0.67332	0.531858			L_11l	0.0483232	0.0260469	0.0482476	0.0181369
159744	0.679127	0.806467	0.577006	0.714013	0.669884	0.739512			L_13l	0.0899524	0.112295	0.09564	0.0892241
160123	0.573557	0.521766	0.663984	0.627491	0.677782	0.647028			L_OFC	0.0538091	0.0649741	0.0540312	0.0527412
160729	0.687449	0.776562	0.758569	0.722133	0.880703	0.713646			L_47s	0.106999	0.1522	0.127057	0.130625
160830	0.0812463	-0.190412	0.0166605	0.579678	0.519682	0.607286			L_LIPd	0.0305416	0.0339481	0.0282574	0.0341342
161327	0.269303	0.661048	0.28047	0.263048	0.607057	0.345674			L_6a	0.0308604	0.0263317	0.0273581	0.0303302
161630	0.893994	0.822904	0.632692	0.750311	0.552488	0.537109			L_i6_8	0.120817	0.109698	0.12769	0.0983917
161731	0.844918	0.884022	0.848695	0.845323	0.816374	0.831439			L_s6_8	0.177498	0.171377	0.196969	0.142654
161832	0.506281	0.190069	0.493198	0.183948	0.152557	0.224734			L_43	-0.0110148	-0.00714705	-0.0224127	0.00443881
162026	0.664479	0.80704	0.627062	0.603604	0.787178	0.628015			L_OP4	0.0059088	0.00899427	0.00269711	0.0263251
162228	0.880153	0.83415	0.731732	0.790667	0.822861	0.697356			L_OP1	0.0201495	0.0315096	0.0247313	0.0331577
162329	0.584185	0.748066	0.314023	0.460702	0.619292	0.201164			L_OP2_3	0.0259041	0.0421187	0.0306264	0.0361727
162733	0.605566	0.580135	0.758368	0.420122	0.373351	0.52265			L_52	-0.0234743	-0.0204584	-0.0275706	-0.0119025
162935	0.816561	0.725386	0.785736	0.796931	0.738899	0.688266			L_RI	0.00152122	-0.00385744	-0.00106845	0.0150048
163129	0.649687	0.818862	0.848881	0.811224	0.770691	0.838973			L_PFcm	-0.00524094	-0.00338176	-0.01113	0.014544
163432	0.682109	0.628363	0.694755	0.649235	0.726275	0.593071			L_PoI2	0.00679098	0.0245431	-0.00328078	0.0239681
163836	0.738918	0.773729	0.654054	0.75578	0.818645	0.705794			L_TA2	-0.0246869	-0.0263964	-0.0309705	-0.0134843
164030	0.857968	0.651407	0.780078	0.654845	0.741305	0.72118			L_FOP4	-0.0235166	0.00407153	-0.0277317	0.016678
164131	0.7766	0.682178	0.62936	0.731545	0.690784	0.654985			L_MI	-0.0113036	0.0164848	-0.0157624	0.0249939
164636	0.436597	0.623789	0.496224	0.642703	0.644775	0.745622			L_Pir	0.0100601	0.0172128	0.00550152	0.0143571
164939	0.768937	0.689467	0.751255	0.577701	0.671151	0.749398			L_AVI	0.02783	0.0769523	0.0419074	0.0744413
165032	0.839891	0.829612	0.424605	0.755543	0.475029	0.464279			L_AAIC	-0.00307206	0.0302971	-0.00100178	0.0231692
165436	0.800911	0.828985	0.791005	0.784423	0.794895	0.860713			L_FOP1	-0.0184954	-0.00212136	-0.0298799	0.00971326
165638	0.537745	0.549371	0.482196	0.44837	0.672434	0.477572			L_FOP3	-0.0071385	0.000132854	-0.0127264	0.00553065
165840	0.493207	0.773445	0.771265	0.426989	0.555226	0.718312			L_FOP2	0.0210419	0.0307487	0.0176073	0.0338684
165941	0.699018	0.57424	0.236688	0.559185	0.199171	0.259447			L_PFt	0.0448122	0.0364731	0.041761	0.0428516
166438	0.834404	0.843178	0.739908	0.819859	0.722238	0.867874			L_AIP	0.0338025	0.0273641	0.0292669	0.0318917
166640	0.495634	0.784452	0.581322	0.794653	0.769432	0.735895			L_EC	0.0643603	0.0661596	0.0731135	0.0501049
167036	0.814113	0.790611	0.682774	0.812522	0.835271	0.823653			L_PreS	0.0655839	0.0476396	0.0701812	0.0313551
167238	0.64033	0.729299	0.658912	0.742407	0.811173	0.772672			L_H	0.0732563	0.0664644	0.0791298	0.0505903
167440	0.746447	0.793656	0.695789	0.77218	0.719066	0.805053			L_ProS	-0.004938	-0.0250716	-0.00639657	-0.0234655
167743	0.375135	0.713966	0.343924	0.688007	0.826274	0.640067			L_PeEc	0.0622857	0.0810692	0.0703809	0.0694879
168139	0.435563	0.79683	0.738217	0.580049	0.475547	0.775024			L_STGa	0.0661728	0.109902	0.0898031	0.0922213
168240	0.890607	0.828796	0.867604	0.736068	0.86714	0.787783			L_PBelt	0.000246098	-0.00934765	-0.00446764	0.0199049
168341	0.61345	0.766534	0.663955	0.682097	0.723003	0.668085			L_A5	0.143276	0.194431	0.183511	0.162132
168745	0.72645	0.699654	0.606922	0.604048	0.472178	0.595894			L_PHA1	0.0399329	0.0273194	0.0422968	0.0217264
168947	0.729094	0.485032	0.732096	0.604931	0.686116	0.731241			L_PHA3	0.0425681	0.0342094	0.0412538	0.0320462
169343	0.524363	0.45077	0.320954	0.614227	0.519109	0.411923			L_STSda	0.109071	0.157852	0.142832	0.132189
169444	0.714947	0.526836	0.790862	0.710327	0.762782	0.633844			L_STSdp	0.125258	0.182602	0.164457	0.158317
169545	0.779114	0.848503	0.82417	0.776015	0.785452	0.870985			L_STSvp	0.153162	0.200288	0.188351	0.172317
169949	0.71162	0.832278	0.815326	0.576572	0.68592	0.780415			L_TGd	0.117808	0.161187	0.143269	0.133231
170631	0.375244	0.716883	0.303475	0.372258	0.691388	0.328018			L_TE1a	0.153966	0.161405	0.178245	0.129492
171330	0.689453	0.781187	0.754769	0.769034	0.778842	0.874928			L_TE1p	0.190346	0.201203	0.214009	0.169542
171532	0.286172	0.293815	0.297721	0.531128	0.418043	0.298983			L_TE2a	0.083956	0.110875	0.0933567	0.0905707
171633	0.731664	0.766683	0.701864	0.771331	0.768821	0.673211			L_TF	0.0589232	0.101171	0.0731257	0.0896083
172029	0.733471	0.649778	0.71438	0.469098	0.823257	0.561454			L_TE2p	0.0663703	0.103254	0.0759938	0.0974087
172130	0.619192	0.718971	0.709213	0.719402	0.825049	0.590778			L_PHT	0.131288	0.14434	0.144661	0.130482
172332	0.745808	0.76176	0.668529	0.778199	0.751561	0.74114			L_PH	0.0804859	0.0686237	0.0859509	0.0837754
172433	0.692112	0.666613	0.441803	0.815328	0.770621	0.694324			L_TPOJ1	0.109632	0.162763	0.142165	0.148774
172534	0.74	0.681925	0.626751	0.71263	0.810736	0.602776			L_TPOJ2	0.0514768	0.0688766	0.0583068	0.0666289
172938	0.733938	0.707868	0.710991	0.59578	0.650863	0.710552			L_TPOJ3	0.0842669	0.0969759	0.0962472	0.0799793
173334	0.739698	0.704862	0.478345	0.849415	0.492696	0.47474			L_DVT	-0.0347835	-0.0548639	-0.0498919	-0.0500279
173435	0.809573	0.906756	0.874995	0.824973	0.822886	0.897645			L_PGp	0.0432876	0.0284571	0.041917	0.024454
173536	0.785318	0.537958	0.755065	0.707988	0.848743	0.695842			L_IP2	0.0505593	0.0414689	0.0471159	0.0416239
173637	0.664557	0.801092	0.255909	0.713394	0.39182	0.135828			L_IP1	0.0927251	0.0802865	0.0953623	0.0752513
173738	0.805822	0.604347	0.698274	0.625647	0.799472	0.84939			L_IP0	-0.023654	-0.0462967	-0.0353774	-0.0258197
173839	0.732206	0.674831	0.567089	0.660778	0.504484	0.525575			L_PFop	-0.000435912	0.010933	-0.00527301	0.0208333
173940	0.808028	0.874734	0.757369	0.804066	0.632285	0.816331			L_PF	0.0363841	0.0500619	0.0322548	0.057221
174437	0.300349	0.502652	0.190521	0.25145	0.664596	0.209846			L_PFm	0.164067	0.168431	0.189052	0.137535
174841	0.850749	0.814554	0.356491	0.731897	0.265932	0.570716			L_PGi	0.151339	0.18384	0.17807	0.153273
175035	0.594538	0.710461	0.666157	0.599358	0.452412	0.559862			L_PGs	0.177978	0.168995	0.195366	0.135771
175136	0.836349	0.644161	0.615451	0.734856	0.727877	0.791932			L_V6A	-0.0383532	-0.0775539	-0.0519417	-0.0590453
175237	0.554663	0.503488	0.538018	0.756969	0.711167	0.70178			L_VMV1	-0.00983666	-0.0367841	-0.0109727	-0.0298004
175338	0.49737	0.548183	0.533384	0.730158	0.738648	0.857156			L_VMV3	-0.0227775	-0.0451722	-0.0237884	-0.0270384
175439	0.541501	0.496522	0.535372	0.720674	0.752855	0.697407			L_PHA2	0.0518362	0.0429284	0.0509712	0.0362205
175540	0.712606	0.578738	0.45308	0.53812	0.518361	0.384363			L_V4t	-0.0231824	-0.0475285	-0.0214802	-0.0320436
175742	0.692385	0.570239	0.590949	0.763726	0.7895	0.803771			L_FST	0.0222088	0.0129185	0.0218526	0.0238771
176037	0.807546	0.738612	0.692567	0.722904	0.764049	0.788777			L_V3CD	-0.0388183	-0.0707333	-0.0455994	-0.0498983
176239	0.290179	0.548189	0.00587079	0.474991	0.504741	0.235809			L_LO3	-0.0290478	-0.0452776	-0.0291312	-0.0322095
176441	0.803958	0.806272	0.838364	0.799244	0.724693	0.826383			L_VMV2	-0.0188302	-0.035352	-0.023699	-0.0251915
176542	0.879903	0.824124	0.438789	0.804919	0.501028	0.378886			L_31pd	0.112796	0.117415	0.129096	0.0929946
176744	0.537329	0.675533	0.720992	0.575684	0.692773	0.753943			L_31a	0.0734531	0.0618541	0.0760378	0.0386548
176845	0.321234	0.670022	0.463346	-0.0388587	0.38444	0.408343			L_VVC	0.00135314	-0.0364941	0.00361783	-0.0168481
177140	0.671261	0.792009	0.793198	0.696654	0.708644	0.709245			L_25	0.0514345	0.0197285	0.0544374	0.0143487
177241	0.677313	0.397776	0.455059	0.35912	0.468325	0.589635			L_s32	0.0863954	0.0645747	0.0924523	0.0481011
177645	0.756165	0.681671	0.485476	0.758192	0.508953	0.602214			L_pOFC	0.0374146	0.0276328	0.038803	0.0213213
177746	0.824998	0.764085	0.700851	0.813684	0.795292	0.823129			L_PoI1	-0.0138846	-0.00343362	-0.0219469	-0.00523421
178142	0.859529	0.773499	0.645309	0.809667	0.656228	0.748705			L_Ig	0.0282878	0.0448106	0.0330158	0.0395093
178243	0.692536	0.667777	0.606321	0.880278	0.856276	0.836298			L_FOP5	0.00347652	0.0458342	0.00987431	0.0490231
178647	0.626088	0.316475	0.649034	0.386854	0.635224	0.246724			L_p10p	0.140967	0.127229	0.154343	0.0953619
178748	0.758418	0.699372	0.71847	0.711799	0.862774	0.689131			L_p47r	0.133288	0.165376	0.146399	0.147798
178849	0.754628	0.541587	0.757907	0.644303	0.690592	0.480057			L_TGv	0.0806503	0.120461	0.097352	0.102701
178950	0.726261	0.754413	0.838213	0.721359	0.75827	0.797752			L_MBelt	-0.0317404	-0.0294641	-0.0360779	-0.014871
179245	0.313987	0.468433	0.48736	0.381735	0.595763	0.325595			L_LBelt	-0.00583457	-0.0189567	-0.0113809	0.0103113
179346	0.732011	0.896021	0.737525	0.749919	0.713608	0.806302			L_A4	0.011346	-0.00315147	0.0160286	0.0177484
180129	0.827416	0.712226	0.777814	0.732006	0.761777	0.578627			L_STSva	0.117947	0.161568	0.14945	0.130705
180230	0.846633	0.772216	0.718966	0.796465	0.702954	0.894112			L_TE1m	0.138711	0.117707	0.153625	0.0892673
180432	0.686744	0.769269	0.783538	0.704293	0.71527	0.805171			L_PI	-0.032893	-0.032419	-0.0386788	-0.0277491
180533	0.85396	0.845437	0.842207	0.843997	0.818897	0.870931			L_a32pr	0.0551616	0.0684224	0.0681663	0.0576519
180735	0.577043	0.378363	0.727064	0.706395	0.775798	0.62383			L_p24	0.0211957	0.0294864	0.0262162	0.0199804
180836	0.41522	0.590139	0.039477	0.530228	0.0645839	-0.18767
180937	0.732311	0.79059	0.813904	0.810106	0.836178	0.856702
181131	0.249203	0.539378	0.290224	0.65967	0.740845	0.628874
181232	0.867796	0.834686	0.845009	0.829895	0.877084	0.843221
181636	0.228906	0.221723	0.172407	0.269095	0.446667	0.63112			R_V1
182032	0.762612	0.386316	0.84848	0.372118	0.835629	0.449184			R_MST
182436	0.512691	0.415178	0.349088	0.655615	0.613101	0.707717			R_V6
182739	0.479795	0.40932	0.359856	0.695371	0.665838	0.571656			R_V2
182840	0.803827	0.859629	0.820622	0.829694	0.819072	0.779813			R_V3
183034	0.804733	0.574126	0.757987	0.677519	0.803429	0.644023			R_V4
185038	0.804559	0.725854	0.730894	0.57528	0.739509	0.615638			R_V8
185139	0.630733	0.652122	0.687333	0.406625	0.765031	0.506306			R_4
185341	0.832772	0.773178	0.75554	0.817316	0.819784	0.730561			R_3b
185442	0.522821	0.58061	0.433842	0.578245	0.754523	0.693603			R_FEF
185846	0.658352	0.604369	0.591272	0.652514	0.703785	0.586135			R_PEF
185947	0.844957	0.704356	0.751267	0.755408	0.835372	0.732313			R_55b
186040	0.703713	0.741659	0.559359	0.588091	0.582456	0.519825			R_V3A
186141	0.60166	0.78198	0.802779	0.726453	0.618433	0.740998			R_RSC
186444	0.623637	0.595489	0.575989	0.728447	0.764158	0.689157			R_POS2
186545	0.561647	0.383029	0.485575	0.684193	0.58928	0.427518			R_V7
186848	0.638539	0.492264	0.704807	0.69735	0.798213	0.698444			R_IPS1
187143	0.778788	0.815737	0.647058	0.80119	0.705729	0.759861			R_FFC
187345	0.677092	0.780875	0.824128	0.731247	0.742024	0.791433			R_V3B
187547	0.806928	0.712066	0.788807	0.798123	0.808334	0.754548			R_LO1
187850	0.539886	0.662184	0.66775	0.631316	0.641915	0.541717			R_LO2
188145	0.367121	0.643289	0.566496	0.576546	0.691851	0.827389			R_PIT
188347	0.428708	0.513556	0.691241	0.480479	0.619655	0.689904			R_MT
188448	0.808395	0.788569	0.802798	0.734948	0.756535	0.766932			R_A1
188549	0.860042	0.848791	0.651108	0.843622	0.615937	0.551444			R_PSL
188751	0.64462	0.468477	0.341351	0.201606	0.362819	0.291775			R_SFL
189349	0.679947	0.725381	0.727308	0.604577	0.717638	0.697218			R_PCV
189450	0.540627	0.614877	0.707202	0.560232	0.574099	0.584056			R_STV
189652	0.835736	0.797122	0.850138	0.729426	0.845154	0.747567			R_7Pm
190031	0.320687	0.499862	0.322788	0.602379	0.370019	0.570184			R_7m
191033	0.769025	0.737756	0.679444	0.778667	0.833623	0.837563			R_POS1
191235	0.821111	0.759459	0.770126	0.762175	0.836931	0.614795			R_23d
191336	0.776175	0.832511	0.767353	0.828845	0.923206	0.787592			R_v23ab
191437	0.602556	0.675622	0.731292	0.650263	0.800605	0.781998			R_d23ab
191841	0.783201	0.862277	0.769206	0.804498	0.756081	0.797747			R_31pv
191942	0.589732	0.725587	0.715647	0.707195	0.771566	0.891141			R_5m
192035	0.324852	0.598035	0.474745	0.682903	0.638146	0.733282			R_5mv
192136	0.413845	0.655272	0.509442	0.493494	0.644482	0.689306			R_23c
192237	0.647762	0.782774	0.78973	0.73633	0.692417	0.806679			R_5L
192439	0.0928767	0.194718	0.52892	0.485027	0.472988	0.293607			R_24dd
192540	0.724058	0.735617	0.736282	0.736369	0.717949	0.787104			R_24dv
192641	0.734468	0.843841	0.761888	0.828927	0.84563	0.814325			R_7AL
192843	0.685116	0.531994	0.669289	0.525415	0.69183	0.513162			R_SCEF
193239	0.713985	0.595832	0.580705	0.497679	0.750571	0.535212			R_6ma
193845	0.630784	0.681178	0.655135	0.590057	0.629815	0.682534			R_7Am
194140	0.647914	0.68367	0.553215	0.699292	0.673749	0.484666			R_7PL
194443	0.679186	0.634891	0.699894	0.779631	0.734984	0.699957			R_7PC
194645	0.712338	0.751979	0.690345	0.72181	0.462684	0.677774			R_LIPv
194746	0.675048	0.701752	0.628518	0.676427	0.694047	0.621861			R_VIP
194847	0.694137	0.834411	0.557351	0.74985	0.740021	0.639215			R_MIP
195041	0.700567	0.702435	0.685757	0.729229	0.776931	0.665032			R_1
195445	0.817281	0.825427	0.900059	0.892121	0.736715	0.755759			R_2
195647	0.797239	0.778354	0.770702	0.724106	0.842168	0.685112			R_3a
195849	0.595609	0.764233	0.823216	0.642467	0.753731	0.788859			R_6d
195950	0.808983	0.764733	0.699969	0.756426	0.747041	0.675402			R_6mp
196144	0.590946	0.694587	0.852818	0.824498	0.662524	0.72923			R_6v
196346	0.630593	0.721092	0.693096	0.521467	0.56964	0.700046			R_p24pr
196750	0.734991	0.403701	0.638877	0.522814	0.699457	0.755844			R_33pr
197348	0.762618	0.785159	0.583397	0.844406	0.720517	0.698403			R_a24pr
197550	0.787843	0.80208	0.838718	0.621007	0.752325	0.790605			R_p32pr
198047	0.695632	0.812986	0.782556	0.723432	0.590511	0.721561			R_a24
198249	0.305325	0.336422	0.0927385	0.734568	0.739397	0.786871			R_d32
198350	0.46492	0.551357	0.504625	0.384278	0.494388	0.333302			R_8BM
198451	0.751927	0.670422	0.635704	0.771592	0.706106	0.674577			R_p32
198653	0.82936	0.413058	0.799714	0.416942	0.710513	0.363575			R_10r
198855	0.817778	0.729821	0.729678	0.762191	0.710358	0.683835			R_47m
199150	0.705862	0.331968	0.585437	0.379793	0.611195	0.319246			R_8Av
199251	0.667609	0.72046	0.729136	0.556843	0.797137	0.759735			R_8Ad
199352	0.779436	0.654046	0.328306	0.700744	0.459882	0.538947			R_9m
199453	0.534828	0.472332	0.561752	0.635685	0.597127	0.569564			R_8BL
199655	0.732111	0.727621	0.746277	0.547656	0.77337	0.726482			R_9p
199958	0.325439	0.581438	0.475022	0.587917	0.49136	0.644063			R_10d
200008	0.749448	0.683894	0.735733	0.763978	0.722356	0.581417			R_8C
200109	0.836047	0.715615	0.679467	0.72301	0.814456	0.688035			R_44
200311	0.673235	0.812365	0.778653	0.816199	0.798339	0.839946			R_45
200513	0.825344	0.810805	0.820801	0.837753	0.821092	0.784022			R_47l
200614	0.802637	0.793084	0.792318	0.827504	0.711607	0.696308			R_a47r
200917	0.32469	0.460768	0.35105	0.0841298	0.299798	0.857476			R_6r
201111	0.795718	0.749455	0.732701	0.676465	0.675354	0.715464			R_IFJa
201414	0.800633	0.818762	0.788564	0.856458	0.688686	0.751618			R_IFJp
201515	0.658507	0.601201	0.548915	0.620025	0.540427	0.739822			R_IFSp
201818	0.720042	0.638525	0.662472	0.717365	0.760067	0.6633			R_IFSa
202113	0.624075	0.663987	0.664527	0.681778	0.733123	0.677665			R_p9_46v
202719	0.811769	0.882118	0.760367	0.842001	0.761788	0.826179			R_46
203418	0.74976	0.795074	0.699844	0.7784	0.864503	0.757457			R_a9_46v
203923	0.736921	0.845265	0.753147	0.802787	0.763713	0.806602			R_9_46d
204016	0.838863	0.801362	0.603731	0.781227	0.681857	0.540706			R_9a
204218	0.678778	0.692192	0.380883	0.53769	0.391786	0.444094			R_10v
204319	0.553124	0.704554	0.273091	0.838258	0.818021	0.70748			R_a10p
204420	0.548628	0.625337	0.480715	0.823951	0.851249	0.768434			R_10pp
204521	0.497247	0.805683	0.789056	0.616747	0.568521	0.856649			R_11l
204622	0.648687	0.718879	0.621484	0.553538	0.581216	0.466535			R_13l
205119	0.644478	0.509163	0.686486	0.551869	0.591167	0.661492			R_OFC
205220	0.6764	0.675635	0.630272	0.724462	0.515674	0.302824			R_47s
205725	0.692544	0.591965	0.725117	0.553624	0.68132	0.671276			R_LIPd
205826	0.77987	0.835337	0.864018	0.78225	0.770324	0.826366			R_6a
206222	0.749173	0.73775	0.665691	0.781928	0.813372	0.754272			R_i6_8
206323	0.798287	0.772652	0.807786	0.804243	0.801668	0.717798			R_s6_8
206525	0.669308	0.51812	0.73927	0.417642	0.668314	0.557523			R_43
206727	0.723433	0.709379	0.765619	0.632605	0.737806	0.704186			R_OP4
206828	0.853269	0.871515	0.86241	0.691115	0.751222	0.8355			R_OP1
206929	0.786354	0.75414	0.772002	0.801335	0.708781	0.667179			R_OP2_3
207123	0.724962	0.549916	0.657631	0.565207	0.750871	0.597992			R_52
207426	0.644481	0.62912	0.697262	0.789508	0.683468	0.794909			R_RI
208024	0.7171	0.70592	0.788196	0.586029	0.671702	0.729762			R_PFcm
208125	0.604644	0.630925	0.738365	0.6242	0.600435	0.689159			R_PoI2
208226	0.835658	0.77468	0.652877	0.768787	0.765182	0.799403			R_TA2
208327	0.735048	0.785893	0.757651	0.720094	0.802141	0.791197			R_FOP4
208630	0.197179	0.394853	0.109057	0.224709	0.710874	0.387031			R_MI
209127	0.740058	0.862327	0.774749	0.796891	0.727222	0.7031			R_Pir
209228	0.854399	0.794511	0.815186	0.721184	0.752921	0.795441			R_AVI
209329	0.794983	0.835265	0.843245	0.845524	0.868949	0.861881			R_AAIC
209834	0.672883	0.737699	0.669995	0.702334	0.726348	0.772471			R_FOP1
209935	0.734248	0.66455	0.619771	0.885659	0.751469	0.762798			R_FOP3
210011	0.862272	0.843538	0.828402	0.817508	0.794964	0.819795			R_FOP2
210112	0.796571	0.535354	0.717081	0.453264	0.649566	0.603215			R_PFt
210415	0.591121	0.695763	0.655099	0.65138	0.776682	0.71442			R_AIP
210617	0.606425	0.627205	0.557977	0.595716	0.602937	0.422897			R_EC
211114	0.707212	0.732102	0.73471	0.797	0.83615	0.750003			R_PreS
211215	0.497925	0.500486	0.542498	0.65708	0.6142	0.654421			R_H
211316	0.472082	0.658171	0.487747	0.487021	0.773838	0.500578			R_ProS
211417	0.648548	0.674849	0.591466	0.578941	0.643765	0.686078			R_PeEc
211619	0.566131	0.731831	0.69973	0.806195	0.814359	0.731702			R_STGa
211720	0.251285	0.543187	0.0965049	0.312459	0.344178	0.225553			R_PBelt
211821	0.678847	0.673897	0.798833	0.490093	0.747972	0.603669			R_A5
211922	0.578486	0.709958	0.467757	0.571676	0.344508	0.531065			R_PHA1
212015	0.759928	0.632817	0.488799	0.551329	0.436338	0.525941			R_PHA3
212116	0.881607	0.844384	0.813118	0.831097	0.795791	0.828084			R_STSda
212217	0.594789	0.624538	0.703824	0.836995	0.746094	0.740706			R_STSdp
212318	0.494912	0.358408	0.692903	0.66656	0.751995	0.687412			R_STSvp
212419	0.609817	0.633735	0.675624	0.65498	0.62862	0.778107			R_TGd
212823	0.851465	0.885686	0.823851	0.769211	0.791671	0.813232			R_TE1a
213017	0.196632	0.523648	0.331302	0.744647	0.8117	0.80639			R_TE1p
213421	0.700413	0.775948	0.641502	0.795718	0.72365	0.638544			R_TE2a
213522	0.723395	0.593607	0.610092	0.663221	0.772123	0.784086			R_TF
214019	0.41361	0.594225	0.807289	0.649329	0.508514	0.596261			R_TE2p
214221	0.405637	0.470983	0.452823	0.329136	0.68711	0.44246			R_PHT
214423	0.536075	0.431593	0.438978	0.263067	0.559552	0.631414			R_PH
214524	0.801574	0.720716	0.726659	0.798843	0.796095	0.708528			R_TPOJ1
214625	0.692648	0.525787	0.796479	0.699452	0.602442	0.375287			R_TPOJ2
214726	0.837921	0.775338	0.729371	0.821059	0.836472	0.721013			R_TPOJ3
217126	0.750912	0.72838	0.814269	0.674767	0.662653	0.79828			R_DVT
217429	0.535838	0.381884	0.629061	0.391454	0.732273	0.579755			R_PGp
219231	0.791452	0.896508	0.746748	0.723164	0.863888	0.755723			R_IP2
220721	0.541167	0.68656	0.674725	0.620951	0.538243	0.641792			R_IP1
221319	0.730448	0.765295	0.631448	0.611838	0.516632	0.665376			R_IP0
223929	0.375805	0.403806	0.180902	0.438723	0.223045	0.288905			R_PFop
224022	0.559109	0.29788	0.391029	0.468972	0.567301	0.715887			R_PF
227432	0.560584	0.713666	0.573608	0.739558	0.623653	0.699327			R_PFm
227533	0.679875	0.713467	0.585834	0.818432	0.76802	0.845995			R_PGi
228434	0.713896	0.62244	0.612802	0.672803	0.825789	0.857593			R_PGs
231928	0.408241	0.77323	0.686565	0.501636	0.455526	0.830708			R_V6A
233326	0.827182	0.320621	0.112465	0.150848	-0.0597784	0.667083			R_VMV1
236130	0.816073	0.667236	0.757542	0.650653	0.885999	0.7121			R_VMV3
237334	0.828121	0.773232	0.78	0.784327	0.78778	0.730952			R_PHA2
238033	0.8649	0.888647	0.798539	0.884473	0.825135	0.864262			R_V4t
239136	0.666472	0.804091	0.729899	0.55122	0.586113	0.810344			R_FST
239944	0.77564	0.788066	0.779784	0.775148	0.829895	0.793323			R_V3CD
245333	0.743512	0.439492	0.510475	0.519778	0.485943	0.782025			R_LO3
246133	0.715548	0.802277	0.786573	0.761508	0.754079	0.904566			R_VMV2
248339	0.694935	0.606216	0.585342	0.519043	0.740572	0.622369			R_31pd
249947	0.831685	0.846225	0.902857	0.829644	0.844579	0.834518			R_31a
250427	0.716719	0.795975	0.759897	0.617343	0.663362	0.758159			R_VVC
250932	0.375332	0.67413	0.562193	0.477852	0.358383	0.536029			R_25
251833	0.795672	0.688261	0.708914	0.642049	0.802636	0.604018			R_s32
255639	0.794778	0.605937	0.646147	0.650221	0.646756	0.336423			R_pOFC
255740	0.826899	0.83004	0.875318	0.750642	0.811327	0.823378			R_PoI1
256540	0.758672	0.664864	0.669233	0.624565	0.665947	0.653553			R_Ig
257542	0.811926	0.721428	0.677004	0.890834	0.835527	0.857274			R_FOP5
257845	0.851925	0.834998	0.807244	0.811641	0.842707	0.868856			R_p10p
257946	0.806469	0.582975	0.546032	0.643755	0.550006	0.698016			R_p47r
263436	0.570421	0.619649	0.590913	0.624183	0.717529	0.363899			R_TGv
268749	0.817556	0.546215	0.730181	0.686669	0.71689	0.757488			R_MBelt
268850	0.504219	0.507238	0.674364	0.37807	0.514468	0.449474			R_LBelt
270332	0.589122	0.705026	0.661861	0.756417	0.66308	0.815702			R_A4
274542	0.756272	0.682762	0.661216	0.704967	0.754159	0.566003			R_STSva
275645	0.868394	0.878993	0.834063	0.887313	0.913846	0.880294			R_TE1m
280739	0.845908	0.688278	0.706834	0.689924	0.77273	0.756735			R_PI
280941	0.731411	0.797693	0.533423	0.838162	0.748395	0.631401			R_a32pr
281135	0.543713	0.831965	0.744928	0.520844	0.711761	0.704538			R_p24
283543	0.789435	0.864634	0.734202	0.824644	0.780204	0.662027			L_V1
285345	0.815505	0.794087	0.71125	0.771629	0.759687	0.700076			L_MST
285446	0.659502	0.892092	0.788819	0.590192	0.744415	0.78688			L_V6
286347	0.547754	0.613047	0.577082	0.643122	0.768992	0.850039			L_V2
286650	0.660997	0.769976	0.740098	0.862288	0.846971	0.868237			L_V3
287248	0.594919	0.479296	0.584593	0.45863	0.745446	0.396349			L_V4
289555	0.751946	0.546416	0.615358	0.356817	0.606029	0.660646			L_V8
290136	0.698331	0.721923	0.722515	0.666656	0.762006	0.558433			L_4
293748	0.496127	0.615749	0.636755	0.511898	0.556424	0.834134			L_3b
295146	0.718397	0.594099	0.708467	0.749489	0.701747	0.61644			L_FEF
297655	0.695388	0.295573	0.259231	0.453049	0.466203	0.778421			L_PEF
298051	0.802578	0.739262	0.696587	0.669157	0.708035	0.608186			L_55b
298455	0.730034	0.866139	0.769266	0.800395	0.52708	0.701746			L_V3A
299154	0.822495	0.682816	0.731419	0.821059	0.875876	0.879279			L_RSC
299760	0.53451	0.593482	0.504542	0.568303	0.563102	0.490945			L_POS2
300618	0.676421	0.649266	0.611124	0.752406	0.770244	0.792347			L_V7
300719	0.696503	0.754507	0.804094	0.598968	0.805254	0.771489			L_IPS1
303119	0.285106	0.588815	0.542757	-0.27578	0.55303	0.140751			L_FFC
303624	0.848313	0.811672	0.450432	0.762461	0.466235	0.568054			L_V3B
304020	0.733153	0.812764	0.767208	0.698852	0.66254	0.814852			L_LO1
304727	0.832952	0.652539	0.775784	0.676954	0.791568	0.595525			L_LO2
305830	0.502835	0.207974	0.432322	0.212153	0.32552	0.631703			L_PIT
307127	0.641127	0.517151	0.400308	0.511688	0.382331	0.193113			L_MT
308129	0.859358	0.843684	0.86901	0.736735	0.84058	0.832259			L_A1
308331	0.493574	0.749296	0.684957	0.481473	0.687323	0.386567			L_PSL
309636	0.624312	0.731504	0.788431	0.485251	0.625536	0.539812			L_SFL
310621	0.703231	0.770873	0.77009	0.737805	0.688141	0.719065			L_PCV
314225	0.239197	0.443347	0.590164	0.0509204	0.516495	0.354659			L_STV
316633	0.645882	0.368178	0.470487	0.642583	0.629128	0.804748			L_7Pm
316835	0.739457	0.891615	0.752438	0.794315	0.739508	0.783584			L_7m
318637	0.845006	0.845212	0.715563	0.877665	0.668659	0.785071			L_POS1
320826	0.0596562	0.0747832	0.330816	0.683881	0.716589	0.68397			L_23d
321323	0.800877	0.754437	0.705689	0.566721	0.679508	0.767468			L_v23ab
322224	0.574712	0.544276	0.659894	0.677623	0.627757	0.757597			L_d23ab
325129	0.440383	0.547566	0.30506	0.431616	0.558503	0.564712			L_31pv
329440	0.86038	0.814854	0.757878	0.759088	0.687325	0.649422			L_5m
329844	0.577423	0.753786	0.786306	0.657702	0.599849	0.739373			L_5mv
330324	0.721095	0.606473	0.567318	0.692681	0.61755	0.761922			L_23c
333330	0.457449	0.584993	0.48717	0.767821	0.704866	0.708535			L_5L
334635	0.199313	0.591866	0.413446	0.575405	0.591184	0.64145			L_24dd
336841	0.388208	0.344331	0.244117	0.562647	0.254935	0.693539			L_24dv
339847	0.79575	0.764983	0.775546	0.828583	0.851681	0.732235			L_7AL
341834	0.659149	0.609971	0.710636	0.664543	0.744948	0.790372			L_SCEF
342129	0.33545	0.697686	0.471674	0.402857	0.736303	0.564663			L_6ma
346137	0.464414	0.590969	0.805435	0.525207	0.603029	0.62246			L_7Am
346945	0.577935	0.764766	0.651433	0.487195	0.686928	0.664564			L_7PL
348545	0.568698	0.577203	0.766869	0.794694	0.701757	0.772717			L_7PC
349244	0.447107	0.719413	0.560844	0.515564	0.701403	0.593779			L_LIPv
350330	0.723912	0.748392	0.667508	0.700108	0.801232	0.615748			L_VIP
352132	0.523677	0.767067	0.717816	0.609111	0.710182	0.603691			L_MIP
352738	0.861524	0.907519	0.362738	0.836346	0.486778	0.369062			L_1
353740	0.820039	0.90632	0.748286	0.818459	0.850947	0.764534			L_2
356948	0.442164	0.352093	0.503902	0.742725	0.479481	0.515642			L_3a
358144	0.707589	0.528501	0.58611	0.655235	0.615522	0.569829			L_6d
360030	0.560388	0.584784	0.414616	0.699798	0.791445	0.634258			L_6mp
361234	0.78172	0.762439	0.740338	0.828684	0.889163	0.816248			L_6v
361941	0.616073	0.536133	0.619594	0.762752	0.552988	0.566307			L_p24pr
365343	0.764774	0.842383	0.715752	0.804036	0.712248	0.747434			L_33pr
366042	0.797427	0.740935	0.596212	0.787465	0.656876	0.666974			L_a24pr
366446	0.643145	0.361586	0.833121	0.59704	0.693719	0.346564			L_p32pr
368551	0.691669	0.782883	0.653215	0.675234	0.731082	0.702171			L_a24
368753	0.508613	0.492876	0.68299	0.685905	0.768986	0.662565			L_d32
371843	0.788027	0.679138	0.671165	0.686811	0.722755	0.774544			L_8BM
376247	0.789402	0.79601	0.603565	0.750828	0.761912	0.688387			L_p32
377451	0.604329	0.545144	0.145112	0.714628	0.639885	0.654485			L_10r
378756	0.724514	0.781886	0.403588	0.719256	0.364494	0.50517			L_47m
378857	0.763011	0.804977	0.624184	0.719749	0.619897	0.540993			L_8Av
379657	0.632716	0.744529	0.606366	0.683033	0.603921	0.740498			L_8Ad
380036	0.777972	0.78401	0.848099	0.770389	0.714384	0.822051			L_9m
381038	0.770721	0.610411	0.677753	0.791453	0.765911	0.726385			L_8BL
381543	0.848688	0.852204	0.765374	0.810871	0.774198	0.763263			L_9p
382242	0.82365	0.909377	0.716951	0.768185	0.715267	0.701717			L_10d
385046	0.785225	0.776092	0.709411	0.699835	0.711695	0.63165			L_8C
385450	0.907348	0.848444	0.811455	0.801577	0.833695	0.818534			L_44
386250	0.820746	0.789629	0.767406	0.783011	0.7338	0.650994			L_45
387959	0.832796	0.635706	0.80416	0.661354	0.817634	0.626844			L_47l
389357	0.847656	0.843144	0.807385	0.834188	0.803504	0.834039			L_a47r
390645	0.653117	0.778762	0.579107	0.488612	0.377129	0.413111			L_6r
391748	0.746654	0.760845	0.725658	0.677039	0.777608	0.7821			L_IFJa
392447	0.864414	0.653935	0.742552	0.52623	0.827679	0.280961			L_IFJp
392750	0.849435	0.693933	0.828249	0.672386	0.894663	0.676639			L_IFSp
393247	0.584572	0.627476	0.63506	0.597622	0.794487	0.703261			L_IFSa
393550	0.626783	0.705845	0.712403	0.631728	0.662263	0.76326			L_p9_46v
394956	0.751409	0.832621	0.800513	0.891959	0.869476	0.88393			L_46
395251	0.69148	0.724105	0.673197	0.803369	0.792119	0.719955			L_a9_46v
395756	0.763945	0.801073	0.546015	0.736771	0.60926	0.498597			L_9_46d
395958	0.774696	0.671292	0.721279	0.756663	0.771235	0.583441			L_9a
397154	0.857572	0.775878	0.65166	0.81305	0.662638	0.553957			L_10v
397760	0.779972	0.90021	0.656821	0.788837	0.734748	0.612929			L_a10p
397861	0.520559	0.751821	0.531311	0.579856	0.573073	0.656397			L_10pp
401422	0.791544	0.707831	0.609058	0.505299	0.560585	0.627893			L_11l
406432	0.237738	0.219248	0.0770744	0.405472	0.228674	0.250876			L_13l
406836	0.676114	0.783809	0.830016	0.737535	0.557281	0.698633			L_OFC
412528	0.727419	0.768808	0.448229	0.57072	0.569885	0.435975			L_47s
413934	0.698125	0.746918	0.71344	0.709105	0.742267	0.801182			L_LIPd
414229	0.655879	0.815604	0.789037	0.864945	0.682823	0.797379			L_6a
415837	0.623617	0.614852	0.536748	0.84491	0.807378	0.881304			L_i6_8
419239	0.584283	0.805569	0.60498	0.698058	0.633844	0.638119			L_s6_8
421226	0.499084	0.655093	0.50431	0.777076	0.699164	0.595421			L_43
422632	0.571617	0.647592	0.687656	0.804311	0.467803	0.526758			L_OP4
424939	0.778071	0.640982	0.731783	0.700766	0.762956	0.746309			L_OP1
429040	0.82444	0.848058	0.690928	0.784295	0.822348	0.757839			L_OP2_3
432332	0.700319	0.455743	0.791576	0.446832	0.729636	0.671539			L_52
433839	0.606501	0.798208	0.506175	0.704261	0.61325	0.595157			L_RI
436239	0.84066	0.846673	0.886783	0.844262	0.865519	0.836411			L_PFcm
436845	0.6481	0.618359	0.74121	0.738384	0.726935	0.831295			L_PoI2
441939	0.764136	0.7694	0.825011	0.682308	0.833558	0.79597			L_TA2
445543	0.686785	0.714725	0.724443	0.588156	0.613938	0.47692			L_FOP4
448347	0.561758	0.830671	0.500965	0.424878	0.57066	0.353211			L_MI
449753	0.594561	0.41016	0.50622	0.590078	0.530604	0.643552			L_Pir
453441	0.487104	0.72733	0.57486	0.644612	0.69462	0.70207			L_AVI
454140	0.585974	0.595681	0.685304	0.560399	0.561265	0.487325			L_AAIC
456346	0.572531	0.680192	0.666223	0.768333	0.722514	0.802329			L_FOP1
459453	0.904022	0.858919	0.746257	0.792223	0.840084	0.678561			L_FOP3
461743	0.782811	0.7019	0.616162	0.727185	0.676429	0.730083			L_FOP2
463040	0.521577	0.784837	0.677127	0.596026	0.666778	0.758537			L_PFt
465852	0.339902	0.299239	0.507237	0.770133	0.296248	0.411726			L_AIP
467351	0.785907	0.601801	0.605022	0.629747	0.671314	0.666902			L_EC
468050	0.606343	0.543313	0.544437	0.721546	0.700113	0.650622			L_PreS
469961	0.748806	0.774851	0.731442	0.779952	0.805439	0.83655			L_H
475855	0.856656	0.862393	0.891716	0.849305	0.859625	0.842058			L_ProS
479762	0.781116	0.719049	0.739892	0.810087	0.810101	0.818935			L_PeEc
480141	0.777902	0.676707	0.405836	0.584154	0.585234	0.3451			L_STGa
481042	0.841141	0.834928	0.855645	0.882522	0.897377	0.829454			L_PBelt
481951	0.517889	0.54513	0.398492	0.655636	0.651582	0.537183			L_A5
485757	-0.0607823	0.483381	0.540437	0.45983	0.345101	0.710745			L_PHA1
486759	0.598606	0.630619	0.67099	0.622746	0.561817	0.589393			L_PHA3
495255	0.495028	0.390222	0.541983	0.159698	0.633709	0.23874			L_STSda
497865	0.714135	0.617728	0.738312	0.460191	0.500623	0.685019			L_STSdp
499566	0.548821	0.580889	0.554622	0.718957	0.736873	0.552239			L_STSvp
500222	0.741803	0.666208	0.706983	0.663082	0.759565	0.80465			L_TGd
506234	0.838638	0.848643	0.844828	0.864136	0.783765	0.853808			L_TE1a
510225	0.822262	0.853023	0.856065	0.681697	0.877669	0.76256			L_TE1p
510326	0.581799	0.826805	0.678966	0.617803	0.505672	0.672158			L_TE2a
512835	0.66952	0.603743	0.635742	0.4802	0.636486	0.664526			L_TF
513130	0.616744	0.750561	0.717537	0.675435	0.665633	0.68888			L_TE2p
513736	0.7093	0.738718	0.732374	0.71735	0.730736	0.665102			L_PHT
516742	0.63782	0.603189	0.670513	0.711623	0.624842	0.81567			L_PH
517239	0.613044	0.473276	0.567217	0.741815	0.843082	0.766876			L_TPOJ1
518746	0.700209	0.756144	0.708777	0.783457	0.826271	0.794953			L_TPOJ2
519647	0.619807	0.720451	0.657639	0.759554	0.820788	0.773371			L_TPOJ3
519950	0.835809	0.741398	0.762976	0.790283	0.701365	0.781033			L_DVT
520228	0.690789	0.728002	0.830053	0.69468	0.684984	0.805359			L_PGp
522434	0.598454	0.77101	0.60197	0.633604	0.701236	0.675884			L_IP2
523032	0.709198	0.528215	0.355628	0.524027	0.443351	0.774789			L_IP1
524135	0.852218	0.829324	0.697718	0.809267	0.799851	0.714048			L_IP0
525541	0.807661	0.840368	0.640572	0.774371	0.612287	0.567619			L_PFop
529549	0.711583	0.685417	0.630149	0.427704	0.861129	0.398463			L_PF
529953	0.732632	0.657465	0.668204	0.733825	0.829665	0.666126			L_PFm
530635	0.724929	0.828822	0.645747	0.664872	0.666657	0.746441			L_PGi
531536	0.850721	0.891985	0.843096	0.83061	0.797556	0.840883			L_PGs
531940	0.880137	0.820003	0.719734	0.84281	0.754993	0.733255			L_V6A
536647	0.483593	0.720446	0.471451	0.596529	0.639333	0.747972			L_VMV1
540436	0.753607	0.468894	0.411658	0.58511	0.511218	0.704416			L_VMV3
541640	0.790172	0.740406	0.620069	0.677756	0.653589	0.736781			L_PHA2
541943	0.593996	0.55276	0.374451	0.752333	0.590219	0.729147			L_V4t
545345	0.824787	0.798411	0.826538	0.770743	0.844649	0.826753			L_FST
547046	0.483608	0.656697	0.614924	0.756933	0.727839	0.789838			L_V3CD
548250	0.563929	0.489317	0.61166	0.660819	0.627924	0.780095			L_LO3
552241	0.533324	0.451692	0.375839	0.726821	0.640807	0.594818			L_VMV2
552544	0.669877	0.811858	0.672142	0.727528	0.538575	0.69639			L_31pd
553344	0.648035	0.597099	0.540268	0.763611	0.866996	0.797651			L_31a
555348	0.545113	0.524027	0.569816	0.529868	0.729568	0.697288			L_VVC
555651	0.634638	0.621317	0.400815	0.611452	0.73139	0.405575			L_25
555954	0.732458	0.813696	0.849181	0.68774	0.73078	0.801409			L_s32
557857	0.841488	0.716796	0.856659	0.772498	0.7412	0.630685			L_pOFC
558657	0.786735	0.787303	0.749832	0.839422	0.839286	0.84113			L_PoI1
558960	0.758394	0.819643	0.773568	0.688716	0.740786	0.773548			L_Ig
559053	0.694554	0.526139	0.56455	0.712636	0.506594	0.695552			L_FOP5
559457	0.694232	0.615509	0.65422	0.7326	0.802149	0.584276			L_p10p
561242	0.559125	0.258832	0.683902	0.509244	0.718853	0.460846			L_p47r
561444	0.739151	0.552937	0.494064	0.58195	0.637905	0.592853			L_TGv
561949	0.742605	0.8421	0.731107	0.840655	0.68794	0.820411			L_MBelt
562446	0.712603	0.543012	0.446834	0.324889	0.438558	0.698951			L_LBelt
565452	0.819785	0.82294	0.717396	0.805567	0.73651	0.695426			L_A4
566454	0.59497	0.649647	0.399709	0.555245	0.4301	0.609126			L_STSva
567052	0.72841	0.602621	0.761732	0.780339	0.814541	0.692036			L_TE1m
567759	0.59276	0.666572	0.708966	0.773061	0.819884	0.807273			L_PI
567961	0.818971	0.772981	0.654462	0.794374	0.73062	0.727494			L_a32pr
568963	0.720018	0.757125	0.736523	0.837239	0.740875	0.760579			L_p24
570243	0.473724	0.628793	0.699337	0.726496	0.722858	0.774552
571144	0.684018	0.822648	0.727417	0.670716	0.75522	0.705459
572045	0.80263	0.72315	0.398924	0.676645	0.437036	0.609164
573249	0.864252	0.752232	0.680111	0.684567	0.75302	0.505499
573451	0.589807	0.808801	0.769098	0.49795	0.652785	0.768072
576255	0.327453	0.726132	0.524653	0.563712	0.70371	0.657888
578057	0.763447	0.799495	0.707963	0.776468	0.761757	0.67929
579665	0.350242	0.486123	0.338235	0.524591	0.632138	0.215096
579867	0.506139	0.809896	0.690308	0.568615	0.755069	0.759732
580044	0.681128	0.705738	0.680189	0.686412	0.636804	0.732638
580347	0.47237	0.602302	0.560285	0.511909	0.477001	0.565376
580650	0.810714	0.605984	0.551539	0.571997	0.584011	0.745479
580751	0.232298	0.371689	0.546723	0.485265	0.658627	0.482256
581349	0.369919	0.567332	0.591486	0.51866	0.536417	0.789518
581450	0.70348	0.567044	0.723979	0.815093	0.837923	0.769036
583858	0.431289	0.414962	0.160348	0.620552	0.669271	0.638837
585256	0.459865	0.768644	0.430371	0.524403	0.634628	0.432915
585862	0.863742	0.867868	0.870182	0.792691	0.855867	0.869129
586460	0.812497	0.756776	0.759115	0.824488	0.843415	0.904821
587664	0.676234	0.421328	0.171287	0.553763	0.32013	0.555926
588565	0.716278	0.88009	0.851249	0.750195	0.724752	0.815824
589567	0.632026	0.663704	0.869449	0.678613	0.600591	0.678082
590047	0.543453	0.718507	0.53533	0.587617	0.793684	0.773175
592455	0.728972	0.630375	0.763377	0.845162	0.811725	0.759944
594156	0.769885	0.662313	0.693905	0.672078	0.705055	0.684592
597869	0.671237	0.758191	0.796653	0.583907	0.740339	0.823312
598568	0.590856	0.631732	0.771769	0.690565	0.654461	0.764061
599065	0.843379	0.914459	0.920901	0.851412	0.81321	0.874068
599469	0.748913	0.725778	0.735329	0.705551	0.722724	0.710724
599671	0.694099	0.273049	0.744801	0.42708	0.693476	0.459809
601127	0.77178	0.700168	0.667084	0.757679	0.703993	0.74454
604537	0.754668	0.677339	0.258784	0.632861	0.378347	0.451201
611938	0.761398	0.823654	0.606297	0.828712	0.725935	0.716499
613538	0.367795	0.702052	0.489021	0.366297	0.736105	0.355242
614439	0.261929	0.643192	0.42558	0.259221	0.107145	0.417542
615441	0.333398	0.61745	0.263127	0.547829	0.194259	0.328466
615744	0.787355	0.879602	0.833685	0.791673	0.817642	0.861191
616645	0.869221	0.805797	0.840582	0.779455	0.835937	0.717946
617748	0.793604	0.880522	0.82421	0.842489	0.852849	0.848532
618952	0.782857	0.73444	0.860283	0.636344	0.856463	0.68516
620434	0.431916	0.517044	0.612736	0.28516	0.306513	0.529653
622236	0.887422	0.892852	0.89067	0.848582	0.880571	0.850331
623844	0.698146	0.763106	0.774016	0.677616	0.755624	0.87967
626648	0.688237	0.751529	0.743135	0.762441	0.806726	0.852284
627549	0.759624	0.702391	0.425995	0.706976	0.640559	0.53582
627852	0.817624	0.778977	0.701877	0.842392	0.791964	0.704298
628248	0.409964	0.529818	0.658908	0.439218	0.700316	0.666097
633847	0.633318	0.764209	0.729557	0.494957	0.688863	0.766176
634748	0.415783	0.736374	0.819559	0.679775	0.50091	0.832282
635245	0.450391	0.821158	0.536843	0.551139	0.560322	0.596015
638049	0.79914	0.59484	0.513854	0.530015	0.532345	0.220523
645450	0.590998	0.729763	0.562417	0.781715	0.737092	0.709678
645551	0.801072	0.841919	0.853688	0.746567	0.816451	0.878917
647858	0.807822	0.690864	0.812422	0.69249	0.765919	0.633522
654350	0.771237	0.856743	0.741638	0.757584	0.847151	0.745588
654552	0.584081	0.87527	0.904798	0.537043	0.495362	0.908817
654754	0.593666	0.636061	0.594272	0.665875	0.5837	0.300015
656253	0.797276	0.73778	0.831016	0.773135	0.808139	0.778821
656657	0.789799	0.545056	0.666438	0.715697	0.803983	0.610449
657659	0.71843	0.753765	0.718453	0.672056	0.711364	0.724548
660951	0.872119	0.856923	0.687614	0.831933	0.717523	0.82064
662551	0.650105	0.410902	0.446966	0.611005	0.574779	0.519759
663755	0.860837	0.857625	0.786936	0.822763	0.797223	0.723783
664757	0.689954	0.710337	0.700854	0.710464	0.705463	0.796265
665254	0.866845	0.80955	0.854558	0.782536	0.787101	0.739038
667056	0.681457	0.787396	0.660765	0.667786	0.602414	0.744435
668361	0.711624	0.697826	0.637709	0.680561	0.664919	0.747272
671855	0.740805	0.786973	0.737831	0.788724	0.772285	0.7703
672756	0.701055	0.726222	0.673599	0.747473	0.859161	0.735379
673455	0.809368	0.792866	0.615985	0.773507	0.720794	0.596115
675661	0.633846	0.637267	0.728773	0.750421	0.797623	0.851695
677766	0.91631	0.863095	0.886269	0.833223	0.855951	0.81126
677968	0.850214	0.823701	0.780655	0.86274	0.838979	0.781829
679568	0.784429	0.845077	0.705049	0.781482	0.594768	0.678598
679770	0.688063	0.55247	0.644463	0.568395	0.784199	0.52173
680250	0.795956	0.689653	0.533848	0.795097	0.701482	0.735124
680452	0.307179	0.686846	0.669704	0.49778	0.611031	0.797838
680957	0.792642	0.503586	0.814793	0.524965	0.768796	0.625091
683256	0.85646	0.792835	0.857787	0.836366	0.863472	0.824247
685058	0.552326	0.564345	0.534881	0.548317	0.687487	0.620474
686969	0.675666	0.687467	0.445552	0.738191	0.605548	0.747508
687163	0.831584	0.739013	0.81885	0.791627	0.773477	0.696183
690152	0.851629	0.596179	0.77473	0.591922	0.803166	0.781691
692964	0.83372	0.821759	0.812061	0.833606	0.871095	0.828771
693764	0.724531	0.714417	0.823538	0.734659	0.79803	0.790162
694362	0.832337	0.408187	0.459222	0.421488	0.510708	0.467598
695768	0.541181	0.582997	0.634447	0.284177	0.25454	0.527138
698168	0.677835	0.754491	0.740599	0.73832	0.756211	0.777289
700634	0.652472	0.393698	0.738922	0.461968	0.737396	0.59727
702133	0.628206	0.578752	0.663365	0.797188	0.797747	0.805432
704238	0.807556	0.695036	0.640975	0.651737	0.64106	0.812815
705341	0.812168	0.722464	0.808011	0.846122	0.793573	0.689456
707749	0.6055	0.780493	0.775743	0.663099	0.690559	0.816548
709551	0.845676	0.876288	0.788831	0.777225	0.772862	0.76699
713239	0.470468	0.243592	0.431688	0.448064	0.303709	0.483327
715041	0.401571	0.85803	0.640044	0.463041	0.37331	0.590899
715647	0.630586	0.736253	0.676549	0.689292	0.702955	0.820278
715950	0.720427	0.734165	0.721331	0.771284	0.715732	0.782906
720337	0.549321	0.81575	0.746474	0.710624	0.589713	0.791126
723141	0.756047	0.727804	0.656123	0.597819	0.54184	0.6317
724446	0.800528	0.717566	0.802433	0.474879	0.681464	0.758856
725751	0.735861	0.653696	0.663643	0.642065	0.858989	0.642437
727553	0.813141	0.850723	0.881522	0.853142	0.845074	0.85418
727654	0.843587	0.815908	0.840108	0.83129	0.874533	0.809186
728454	0.807643	0.881583	0.838769	0.829433	0.702312	0.811223
729254	0.832291	0.812795	0.768916	0.780622	0.765211	0.874303
729557	0.259324	0.513114	0.397617	0.412893	0.450053	0.732784
731140	0.372466	0.761068	0.574309	0.475219	0.772677	0.620578
732243	0.65863	0.432898	0.541827	0.590747	0.764644	0.533373
734045	0.494955	0.661071	0.61956	0.526646	0.663407	0.718874
735148	0.761626	0.746175	0.734732	0.858284	0.852546	0.836661
737960	0.813103	0.795407	0.518407	0.79386	0.600455	0.643796
742549	0.562822	0.579548	0.473781	0.51144	0.647789	0.298973
744553	0.672038	0.767474	0.329914	0.543384	0.533589	0.399656
748258	0.692776	0.675614	0.704072	0.866191	0.889585	0.844402
748662	0.497711	0.181103	0.348789	0.602032	0.716913	0.519373
749058	0.817491	0.807288	0.793527	0.870454	0.793276	0.844708
749361	0.630522	0.563481	0.780562	0.731392	0.778957	0.659151
751348	0.819455	0.865732	0.800764	0.78749	0.790617	0.801484
753150	0.842075	0.855175	0.730586	0.865956	0.705975	0.804554
753251	0.809698	0.762668	0.699069	0.760695	0.820906	0.846333
756055	0.761415	0.612164	0.593075	0.655987	0.606966	0.453155
757764	0.798057	0.814674	0.727364	0.782079	0.665016	0.733311
759869	0.600856	0.223411	0.455789	0.58332	0.793861	0.512536
760551	0.839815	0.769961	0.865911	0.8073	0.822204	0.681774
761957	0.642891	0.699976	0.582084	0.592581	0.583781	0.703729
763557	0.683745	0.674489	0.672176	0.783486	0.781716	0.809009
765056	0.803119	0.689166	0.761772	0.690475	0.810644	0.757182
765864	0.745492	0.484465	0.622113	0.712909	0.776115	0.723734
767464	0.818684	0.770673	0.84419	0.747518	0.769255	0.771406
769064	0.776884	0.629111	0.595302	0.730169	0.505994	0.350233
770352	0.755875	0.785836	0.836635	0.88786	0.703103	0.755405
771354	0.775345	0.713412	0.775367	0.875142	0.797701	0.756651
773257	0.839886	0.798358	0.683464	0.812109	0.728176	0.801915
774663	0.649374	0.876175	0.668573	0.616842	0.733258	0.720136
779370	0.321698	0.616842	0.292178	0.579796	0.738161	0.659664
782561	0.496647	0.658531	0.679343	0.534195	0.618234	0.541843
783462	0.645866	0.818229	0.769903	0.632777	0.755379	0.757617
784565	0.566877	0.774484	0.650981	0.460812	0.695199	0.631805
788674	0.604955	0.665106	0.708585	0.74088	0.787232	0.76507
788876	0.647831	0.820035	0.595047	0.591034	0.73814	0.560339
789373	0.378225	0.592449	0.408023	0.718983	0.65285	0.679046
792564	0.541803	0.673921	0.775189	0.637321	0.653492	0.699424
792766	0.475211	0.390271	0.53703	0.674153	0.598866	0.70231
792867	0.560615	0.717175	0.699577	0.847228	0.888504	0.906915
793465	0.788589	0.805021	0.642857	0.871245	0.835907	0.785102
800941	0.716699	0.805278	0.698866	0.699082	0.816896	0.707108
802844	0.278797	0.522157	0.297143	0.19412	0.530879	0.29183
803240	0.784603	0.689007	0.785775	0.805129	0.76019	0.655001
804646	0.645014	0.470189	0.372007	0.58054	0.390104	0.498325
809252	0.863875	0.8096	0.753049	0.796551	0.828906	0.758902
810843	0.576817	0.359051	0.521299	0.60027	0.692869	0.487578
812746	0.673697	0.668922	0.584246	0.681773	0.62872	0.776654
814548	0.294001	0.512252	0.423217	0.288152	0.563942	0.350211
814649	0.388857	0.365076	0.53383	0.714314	0.502132	0.528285
815247	0.468997	0.648511	0.402558	0.617433	0.287942	0.397647
816653	0.78406	0.74401	0.771462	0.785234	0.871162	0.818952
818455	0.740642	0.741363	0.68613	0.737618	0.705386	0.73626
818859	0.62444	0.623569	0.768796	0.729984	0.794694	0.771086
820745	0.717032	0.753748	0.722378	0.78334	0.768033	0.83163
825048	0.793575	0.797921	0.720926	0.756695	0.747769	0.766293
825553	0.837549	0.497786	0.797296	0.614257	0.858324	0.519663
825654	0.76488	0.814082	0.825945	0.874682	0.781638	0.78786
826353	0.777015	0.835694	0.64607	0.813623	0.699763	0.669987
826454	0.73909	0.846005	0.869271	0.746277	0.800049	0.800807
827052	0.755033	0.687451	0.687581	0.853802	0.614083	0.698346
828862	0.879646	0.410872	0.636313	0.36907	0.554083	0.733264
832651	0.761736	0.699947	0.620219	0.71551	0.76489	0.6219
833148	0.789758	0.862142	0.624969	0.840368	0.810275	0.666514
833249	0.432271	0.515432	0.574688	0.611678	0.731481	0.784026
835657	0.6694	0.620611	0.728108	0.604069	0.827995	0.671087
837560	0.680891	0.773919	0.699961	0.666702	0.721575	0.665188
837964	0.719178	0.436042	0.697226	0.551502	0.80911	0.56013
841349	0.548149	0.423686	0.389661	0.572061	0.787186	0.678067
843151	0.642602	0.687666	0.754859	0.596676	0.714226	0.665131
844961	0.579622	0.659676	0.633705	0.823348	0.853778	0.811384
845458	0.767281	0.693051	0.572557	0.635828	0.631946	0.863737
849264	0.482497	0.614012	0.598998	0.599237	0.563858	0.517398
849971	0.717078	0.730168	0.691451	0.77104	0.74586	0.886002
852455	0.842945	0.875407	0.773202	0.845523	0.841532	0.854766
856766	0.751841	0.758047	0.782157	0.77999	0.90888	0.797194
856968	0.293186	0.273106	0.235934	0.548157	0.511697	0.422451
857263	0.812191	0.864692	0.781389	0.794789	0.69923	0.756936
859671	0.480529	0.611951	0.530179	0.491975	0.496028	0.683666
861456	0.381489	0.57564	0.471664	0.716477	0.774434	0.637079
865363	0.64898	0.645136	0.589664	0.706491	0.869013	0.635233
867468	0.716018	0.711193	0.595884	0.586277	0.574522	0.695657
869472	0.391824	0.583664	0.277093	0.613847	0.719812	0.591715
870861	0.780592	0.67825	0.759034	0.787355	0.853025	0.865808
871762	0.715234	0.463285	0.791833	0.332173	0.668038	0.551608
871964	0.836887	0.819219	0.840269	0.750595	0.787679	0.84925
872158	0.864953	0.820113	0.846008	0.752405	0.8108	0.690623
872562	0.814972	0.796848	0.777003	0.777057	0.785118	0.763945
872764	0.75387	0.771443	0.712559	0.745762	0.803294	0.694251
873968	0.746374	0.78605	0.739927	0.760719	0.801038	0.703437
877168	0.581163	0.305136	0.703641	0.107028	0.618041	0.364104
877269	0.714515	0.6127	0.490308	0.481069	0.417218	0.754942
878776	0.688642	0.662679	0.289844	0.566453	0.411327	0.298065
878877	0.84015	0.797031	0.793066	0.730503	0.754449	0.749036
880157	0.521287	0.66811	0.42748	0.46955	0.485266	0.620928
882161	0.549052	0.686142	0.629743	0.766453	0.738789	0.793167
884064	0.832582	0.89999	0.887634	0.818483	0.715331	0.896081
885975	0.62451	0.773807	0.529711	0.728599	0.785746	0.732051
886674	0.765077	0.83145	0.745345	0.776269	0.867766	0.843252
887373	0.563228	0.777792	0.773689	0.479095	0.75352	0.696691
888678	0.476251	0.739148	-0.0159837	0.339542	0.235636	-0.06618
889579	0.694161	0.609806	0.68143	0.812062	0.768506	0.669352
891667	0.815661	0.898044	0.731847	0.79008	0.591621	0.615468
894067	0.629225	0.71779	0.568285	0.748738	0.644992	0.712465
894673	0.44197	0.611636	0.665657	0.65745	0.706451	0.691541
894774	0.775123	0.77255	0.750895	0.831303	0.697275	0.669882
896778	0.645685	0.33983	0.628576	0.65728	0.683585	0.645629
896879	0.837348	0.901601	0.864724	0.831262	0.903638	0.889504
898176	0.633822	0.714025	0.344534	0.822059	0.722812	0.662311
899885	0.832801	0.860584	0.860564	0.797004	0.871212	0.841742
901038	0.551235	0.545458	0.245771	0.733471	0.66544	0.579757
901139	0.51729	0.683419	0.4771	0.788773	0.765387	0.651561
901442	0.739189	0.748116	0.672866	0.666377	0.514604	0.7135
902242	0.81589	0.756945	0.657485	0.712629	0.687358	0.634393
904044	0.792621	0.897426	0.817009	0.764286	0.634518	0.777806
905147	0.798127	0.588163	0.618569	0.649769	0.745663	0.694125
907656	0.485396	0.641877	0.834856	0.812902	0.496624	0.71706
908860	0.780308	0.798848	0.766304	0.816556	0.825232	0.727023
910241	0.758262	0.824369	0.779731	0.737086	0.547147	0.790207
910443	0.86499	0.661476	0.7485	0.73818	0.81923	0.715282
911849	0.551735	0.790338	0.727588	0.472027	0.749762	0.681562
912447	0.82763	0.882897	0.79841	0.820171	0.829816	0.764069
917255	0.819127	0.800011	0.823323	0.752701	0.827273	0.766548
917558	0.770237	0.813367	0.853805	0.657607	0.759951	0.838501
919966	0.858111	0.842371	0.853601	0.855685	0.818871	0.839199
922854	0.626915	0.756574	0.703251	0.5839	0.790196	0.674043
923755	0.826216	0.877564	0.802002	0.861609	0.837865	0.847724
926862	0.518209	0.677772	0.455262	0.486168	0.709466	0.666709
927359	0.816471	0.69307	0.614944	0.757449	0.750758	0.575867
930449	0.713604	0.679735	0.581968	0.648847	0.605184	0.811731
932554	0.883782	0.802924	0.740993	0.792637	0.769529	0.802276
933253	0.544694	0.659038	0.508874	0.753548	0.1937	0.0698112
937160	0.20365	0.238307	0.39004	0.286333	0.373655	0.766203
942658	0.573067	0.686699	0.599896	0.772894	0.839256	0.74714
943862	0.543858	0.622349	0.46951	0.672385	0.75119	0.757262
951457	0.733812	0.818926	0.747399	0.688221	0.643707	0.724216
952863	0.539542	0.567405	0.397513	0.667542	0.544207	0.564684
955465	0.747809	0.74452	0.738428	0.82614	0.812362	0.808204
957974	0.864809	0.700854	0.621616	0.665384	0.700678	0.777841
958976	0.815497	0.709661	0.772981	0.760916	0.700745	0.721217
959574	0.584298	0.748293	0.82602	0.688226	0.763275	0.799648
962058	0.563776	0.598507	0.561108	0.567237	0.493422	0.518643
965367	0.452804	0.58637	0.183462	0.647615	0.590138	0.408585
965771	0.760229	0.839862	0.633992	0.636552	0.465562	0.571396
966975	0.49578	0.847695	0.21078	0.616967	0.618166	0.282265
969476	0.730923	0.760854	0.583657	0.67821	0.49151	0.772469
970764	0.807663	0.8354	0.83752	0.762799	0.798722	0.763656
971160	0.619086	0.729947	0.697523	0.72934	0.74292	0.783696
978578	0.816141	0.83314	0.784513	0.664928	0.585077	0.732637
979984	0.792904	0.590289	0.751985	0.590706	0.783647	0.593486
983773	0.839484	0.871472	0.716082	0.83382	0.75995	0.705717
984472	0.626731	0.653466	0.681618	0.438976	0.730801	0.521479
987074	0.835126	0.686953	0.831519	0.690658	0.802904	0.689568
987983	0.793153	0.876478	0.677402	0.831567	0.609227	0.722087
989987	0.369186	0.504004	0.553207	0.537861	0.636135	0.623107
990366	0.716876	0.839339	0.722145	0.677059	0.557671	0.767682
991267	0.790223	0.826608	0.684072	0.810882	0.666515	0.626422
992673	0.871548	0.752828	0.82519	0.695924	0.855671	0.697391
992774	0.863158	0.816717	0.757377	0.86243	0.663397	0.626146
993675	0.793371	0.796363	0.689308	0.800442	0.72078	0.638771
994273	0.827118	0.630882	0.56584	0.734217	0.702931	0.781701
996782	0.637051	0.546263	0.546486	0.523964	0.752727	0.592124
Mean	0.668241	0.683549	0.643099	0.670448	0.686018	0.6741
SD	0.160657	0.152967	0.163981	0.151049	0.142376	0.153729

## Sheet: figureS1-B
subID	correlation of AI among 4 different runs									mean MLI of 4 different runs
	REST1_RL-REST1_LR	REST2_LR-REST1_LR	REST2_RL-REST1_LR	REST2_LR-REST1_RL	REST2_RL-REST1_RL	REST2_RL-REST2_LR				REST1_LR	REST1_RL	REST2_LR	REST2_RL
100206	0.331024	0.553653	0.591873	0.493441	0.565183	0.498428			R_V1	0.00783388	-0.0305386	0.00422561	-0.0278912
100307	0.476107	0.742757	0.611662	0.72227	0.814873	0.785292			R_MST	-0.00492845	-0.0311989	-0.00699443	-0.0272417
100408	0.817266	0.832828	0.768085	0.829043	0.790351	0.759724			R_V6	-0.0101079	-0.0435436	-0.0165209	-0.040864
100610	0.814204	0.832296	0.793244	0.830637	0.766292	0.802583			R_V2	0.00719836	-0.0346333	0.00348945	-0.0309976
101006	0.761791	0.789075	0.673534	0.826584	0.708523	0.772386			R_V3	0.00386295	-0.0400749	-0.000144768	-0.0344874
101107	0.23963	-0.227776	0.223974	0.329686	0.373336	0.399744			R_V4	-0.000259534	-0.041852	-0.00271762	-0.0346989
101309	0.576509	0.359023	0.70803	0.256113	0.574429	0.282409			R_V8	0.00413764	-0.0351541	0.00287826	-0.0286973
101915	0.535995	0.699409	0.68956	0.733832	0.400081	0.375058			R_4	0.0144897	-0.0112077	0.013817	-0.0148544
102008	0.102675	0.239266	0.40091	0.561309	0.690744	0.443684			R_3b	0.0142517	-0.0103544	0.014567	-0.0151991
102109	0.820017	0.727734	0.538795	0.735697	0.579269	0.721778			R_FEF	-0.0258566	-0.0580012	-0.0322077	-0.0512491
102311	0.627906	0.556346	0.732405	0.182314	0.743761	0.492378			R_PEF	-0.0302974	-0.0538802	-0.0338804	-0.0457867
102513	0.764349	0.799175	0.775757	0.792293	0.804078	0.858685			R_55b	-0.0276379	-0.0621711	-0.0327189	-0.05291
102614	0.782142	0.661912	0.69705	0.797385	0.840759	0.877552			R_V3A	-0.00306513	-0.0386807	-0.00805242	-0.0338072
102715	0.836288	0.864523	0.785139	0.820406	0.812839	0.833215			R_RSC	0.00397383	-0.034795	-0.0029798	-0.0388583
102816	0.376206	0.647305	0.257295	0.677221	0.807553	0.648231			R_POS2	-0.0185571	-0.0521008	-0.0248616	-0.0556492
103010	0.365999	0.481713	0.362655	0.659083	0.671237	0.719868			R_V7	-0.00980482	-0.0451686	-0.0150397	-0.0387006
103111	0.840266	0.879281	0.779244	0.830886	0.79156	0.761585			R_IPS1	-0.0129954	-0.0461849	-0.0193102	-0.0398075
103212	0.534183	0.611099	0.542644	0.633587	0.759513	0.782155			R_FFC	0.00287482	-0.0410555	-0.000282137	-0.035546
103414	0.75165	0.853264	0.249677	0.77762	0.468557	0.387773			R_V3B	-0.0113783	-0.0400767	-0.0144594	-0.033341
103515	0.733709	0.817043	0.588443	0.677872	0.712385	0.591825			R_LO1	-0.00797554	-0.0412252	-0.0110752	-0.0348147
103818	0.737885	0.785342	0.62906	0.766174	0.781771	0.75151			R_LO2	-0.00770024	-0.038624	-0.00863921	-0.0340973
104012	0.727769	0.65999	0.687578	0.757322	0.8303	0.736854			R_PIT	-0.000434011	-0.0404963	-0.00229594	-0.0369062
104416	0.781102	0.809637	0.774168	0.818645	0.729394	0.805703			R_MT	-0.00371125	-0.0311075	-0.00502686	-0.02869
104820	0.654437	0.64415	0.562844	0.757522	0.454586	0.468077			R_A1	0.00633393	-0.0285128	0.00308317	-0.0250368
105014	0.281934	0.757508	0.640446	0.275842	0.588111	0.68952			R_PSL	-0.0274743	-0.057737	-0.0335391	-0.0524341
105115	0.723306	0.852442	0.803005	0.808546	0.880553	0.878055			R_SFL	-0.0152502	-0.0402485	-0.0166984	-0.0341136
105216	0.885756	0.784487	0.832683	0.716413	0.798436	0.902376			R_PCV	-0.0204845	-0.0557402	-0.0243805	-0.0576606
105620	0.906133	0.840437	0.717912	0.787799	0.673583	0.649661			R_STV	-0.0189543	-0.0510736	-0.0221685	-0.0438287
105923	0.618015	0.712211	0.611268	0.645326	0.595054	0.570434			R_7Pm	-0.00691699	-0.042034	-0.0127687	-0.0441851
106016	0.429202	0.658188	0.107323	0.763624	0.623792	0.510872			R_7m	0.00872591	-0.0170088	0.00719965	-0.0237708
106319	0.514288	0.631977	0.668402	0.661836	0.716024	0.756587			R_POS1	0.0100933	-0.0226008	0.00354649	-0.0258989
106521	0.774142	0.762784	0.789017	0.754693	0.783886	0.736297			R_23d	-0.0160751	-0.0478833	-0.0244667	-0.0490902
106824	0.855507	0.899022	0.78312	0.836609	0.829957	0.790837			R_v23ab	0.0161848	-0.00856616	0.0124867	-0.0140481
107018	0.787239	0.729728	0.758161	0.705617	0.702048	0.743879			R_d23ab	0.00539686	-0.0217899	0.000181902	-0.025982
107321	0.688687	0.773245	0.538435	0.616776	0.520644	0.541165			R_31pv	-0.00519019	-0.0373011	-0.0091847	-0.0425726
107422	0.461147	0.700491	0.485391	0.462186	0.469077	0.661824			R_5m	-0.00397589	-0.0359094	-0.00931326	-0.0361445
107725	0.562058	0.691225	0.683152	0.584367	0.397363	0.720338			R_5mv	-0.0148798	-0.0420979	-0.0204641	-0.0405763
108020	0.636406	0.569915	0.669948	0.694251	0.586085	0.672721			R_23c	-0.024312	-0.0583866	-0.0311682	-0.0554953
108121	0.62985	0.696339	0.636595	0.697343	0.763266	0.818042			R_5L	0.00674726	-0.0226213	0.00423993	-0.0254952
108222	0.497128	0.405498	0.637087	0.613527	0.639486	0.333694			R_24dd	2.10931e-05	-0.0280243	-0.00447055	-0.0295709
108323	0.744045	0.701359	0.78429	0.604125	0.811814	0.650293			R_24dv	0.00756086	-0.0123458	0.00475663	-0.0144626
108525	0.690495	0.569362	0.521556	0.56704	0.651216	0.737813			R_7AL	-0.00490355	-0.0363283	-0.0100994	-0.0337308
108828	0.494243	0.588546	0.490161	0.721181	0.549732	0.529395			R_SCEF	-0.00912783	-0.0329363	-0.0148991	-0.0282429
109123	0.70185	0.850722	0.643107	0.558393	0.595118	0.632873			R_6ma	-0.0306282	-0.0625453	-0.0379776	-0.0560143
109325	0.688379	0.69684	0.793946	0.49915	0.659612	0.766184			R_7Am	-0.0156784	-0.0525388	-0.0242168	-0.050633
109830	0.421058	0.305429	0.0454295	0.438163	0.494392	0.300565			R_7PL	-0.019698	-0.0573882	-0.0290891	-0.0539969
110007	0.516946	0.641292	0.543379	0.648826	0.512491	0.666008			R_7PC	-0.0100187	-0.0454903	-0.0160886	-0.0419588
110411	0.610172	0.649963	0.640806	0.826022	0.574313	0.570705			R_LIPv	-0.0177034	-0.0449218	-0.0210538	-0.0386559
110613	0.492092	0.620069	0.834295	0.557024	0.533523	0.686065			R_VIP	-0.00781592	-0.0434224	-0.0146713	-0.0381338
111009	0.831477	0.864168	0.797854	0.896586	0.900923	0.882286			R_MIP	-0.0129523	-0.0454453	-0.0195012	-0.0397369
111211	0.59985	0.594696	0.255242	0.585258	0.123176	0.199254			R_1	0.00714461	-0.0208318	0.00551813	-0.0217387
111312	0.68072	0.871515	0.700144	0.723546	0.767493	0.753911			R_2	0.00229442	-0.0250043	5.32203e-05	-0.0238886
111413	0.719626	0.661583	0.654209	0.634506	0.727003	0.725752			R_3a	0.011924	-0.0113058	0.0117814	-0.0153037
111514	0.90296	0.880955	0.807833	0.887884	0.787309	0.815049			R_6d	0.00305049	-0.0232824	0.000532471	-0.020793
111716	0.547255	0.540629	0.63812	0.450259	0.504062	0.664467			R_6mp	0.00354199	-0.0138233	0.00353323	-0.0154251
112112	0.425029	0.698785	0.632088	0.38804	0.526662	0.706984			R_6v	-0.00874838	-0.0392435	-0.0134418	-0.0312669
112314	0.711531	0.735011	0.506519	0.602035	0.443371	0.650248			R_p24pr	0.00204821	-0.0279979	-0.00424432	-0.0275683
112516	0.780434	0.733229	0.650266	0.795852	0.751414	0.777337			R_33pr	-0.00275139	-0.0239197	-0.00787403	-0.0219073
112920	0.729185	0.756852	0.636493	0.717701	0.811536	0.753665			R_a24pr	-0.0110082	-0.035686	-0.0177649	-0.0336365
113215	0.724244	0.650274	0.625647	0.632036	0.596665	0.708317			R_p32pr	-0.00947266	-0.0322605	-0.0148243	-0.0302505
113316	0.793839	0.82825	0.621542	0.723015	0.661415	0.593605			R_a24	-0.00914593	-0.0293153	-0.0130516	-0.0314016
113619	0.860998	0.889368	0.652097	0.870422	0.70627	0.62352			R_d32	-0.029975	-0.0607143	-0.0338988	-0.0583191
113922	0.605979	0.548795	0.53315	0.547726	0.443963	0.699085			R_8BM	-0.0323397	-0.0637963	-0.0368495	-0.0608901
114217	0.743109	0.507359	0.753099	0.558286	0.751651	0.633418			R_p32	-0.0139185	-0.0364715	-0.0198521	-0.0378267
114318	0.667423	0.832464	0.85893	0.62536	0.69217	0.840091			R_10r	0.00873799	-0.0164478	0.00232539	-0.0222694
114419	0.502029	0.515106	0.540281	0.718561	0.783245	0.657113			R_47m	0.00508737	-0.0193658	0.00233958	-0.0224096
114621	0.558844	0.758398	0.609628	0.58166	0.820273	0.744831			R_8Av	-0.0365053	-0.0781224	-0.0413585	-0.0730087
114823	0.685739	0.7486	0.661246	0.80878	0.760524	0.706289			R_8Ad	-0.0166926	-0.0494384	-0.0205316	-0.0496901
114924	0.618454	0.510328	0.504578	0.496755	0.715058	0.50553			R_9m	-0.00288799	-0.0306075	-0.0032599	-0.0326664
115017	0.735746	0.808648	0.505736	0.855382	0.57005	0.460572			R_8BL	-0.0116471	-0.0422059	-0.0121696	-0.0379772
115219	0.786601	0.599889	0.703666	0.577944	0.653666	0.637052			R_9p	-0.0210105	-0.0532282	-0.0240834	-0.0505313
115320	0.621842	0.786523	0.499213	0.664504	0.693449	0.540663			R_10d	-0.0078954	-0.0387508	-0.0133682	-0.0427164
115724	0.803752	0.787863	0.754917	0.7712	0.678515	0.556631			R_8C	-0.0394435	-0.0726702	-0.0438054	-0.0667306
115825	0.810181	0.807866	0.655503	0.78386	0.709865	0.715817			R_44	-0.0451327	-0.0683169	-0.0498932	-0.0634455
116524	0.68681	0.688078	0.731986	0.736107	0.687257	0.7973			R_45	-0.029893	-0.0498072	-0.032199	-0.0460956
116726	0.704434	0.825362	0.581629	0.742373	0.754695	0.579801			R_47l	-0.0114033	-0.0328784	-0.0110571	-0.0306902
117021	0.780856	0.846374	0.807006	0.786743	0.896856	0.77677			R_a47r	-0.034371	-0.0724126	-0.0374211	-0.0679982
117122	0.657996	0.777927	0.425158	0.685085	0.613716	0.557522			R_6r	-0.0331977	-0.0598915	-0.0401682	-0.0538217
117324	0.194037	0.553795	0.36351	0.227731	0.588804	0.271649			R_IFJa	-0.0251038	-0.0485998	-0.0274334	-0.0430676
117930	0.790362	0.864727	0.748821	0.850956	0.830745	0.81956			R_IFJp	-0.0243686	-0.0435522	-0.0260986	-0.037107
118023	0.804905	0.920485	0.883323	0.808297	0.889214	0.868543			R_IFSp	-0.023704	-0.051966	-0.0279309	-0.0471185
118124	0.781619	0.783635	0.660969	0.776128	0.772669	0.764026			R_IFSa	-0.0211105	-0.0451288	-0.0249937	-0.0381343
118225	0.754746	0.777257	0.62019	0.751098	0.58788	0.568655			R_p9_46v	-0.0377826	-0.0745705	-0.043915	-0.0685302
118528	0.828268	0.854893	0.815973	0.879215	0.851317	0.848445			R_46	-0.0445287	-0.0796801	-0.0522042	-0.0754289
118730	0.704493	0.681064	0.615533	0.642426	0.539643	0.428227			R_a9_46v	-0.0462151	-0.0785634	-0.0507811	-0.0731445
118831	0.641124	0.802396	0.766574	0.775239	0.756976	0.83897			R_9_46d	-0.0424021	-0.0714829	-0.0493708	-0.0678927
118932	0.846395	0.809193	0.765722	0.795331	0.789725	0.619027			R_9a	-0.0317987	-0.0647026	-0.0338918	-0.0607532
119025	0.765621	0.803979	0.851353	0.760956	0.82635	0.812584			R_10v	0.030624	0.00626566	0.029565	-0.00110025
119126	0.834403	0.808985	0.762601	0.828421	0.794421	0.827485			R_a10p	-0.045779	-0.0764246	-0.048308	-0.074815
120111	0.770575	0.790741	0.693939	0.811382	0.792127	0.799829			R_10pp	-0.0199738	-0.0486464	-0.0188558	-0.0508132
120212	0.599096	0.770956	0.876043	0.674266	0.652874	0.83431			R_11l	-0.029633	-0.0672835	-0.0357358	-0.0621069
120414	0.556889	0.632284	0.36802	0.565247	0.771328	0.560119			R_13l	-0.0147551	-0.0348483	-0.0165773	-0.0347624
120515	0.594554	0.709341	0.587959	0.694582	0.648326	0.592143			R_OFC	-0.00902172	-0.0299233	-0.00911801	-0.0327318
120717	0.786907	0.742635	0.768258	0.72873	0.707166	0.778445			R_47s	-0.0153794	-0.0357393	-0.0146976	-0.0372213
121416	0.302472	0.393524	0.384307	0.681073	0.761952	0.775688			R_LIPd	-0.0250059	-0.0486627	-0.0282356	-0.0431136
121618	0.637112	0.757623	0.491607	0.653255	0.760282	0.570215			R_6a	-0.0148733	-0.0423381	-0.0196055	-0.0371491
121921	0.208465	0.571489	0.277098	0.582544	0.747616	0.628399			R_i6_8	-0.0311316	-0.0699783	-0.0362481	-0.0655775
122317	0.7786	0.706408	0.751269	0.749303	0.747534	0.755423			R_s6_8	-0.0291926	-0.0656335	-0.033904	-0.0616407
122620	0.734066	0.788868	0.752275	0.847157	0.792278	0.799268			R_43	0.00212083	-0.0277569	-0.00470667	-0.026768
122822	0.825275	0.754121	0.753876	0.749177	0.708052	0.797427			R_OP4	0.00537146	-0.0280365	0.00055807	-0.0248738
123117	0.820171	0.656482	0.8388	0.75449	0.874185	0.738148			R_OP1	0.00901456	-0.0202324	0.00694038	-0.0206162
123420	0.560104	0.600117	0.671399	0.410253	0.654878	0.565137			R_OP2_3	0.00994672	-0.0177566	0.00703921	-0.0209108
123521	0.611959	0.81002	0.798571	0.737408	0.70917	0.828035			R_52	-0.00103227	-0.0243363	-0.00429254	-0.0234164
123723	0.689484	0.857534	0.625572	0.599027	0.388196	0.695525			R_RI	0.00602636	-0.0269625	0.00287365	-0.0245261
123824	0.68994	0.720155	0.775365	0.810878	0.853226	0.840538			R_PFcm	0.00246097	-0.0274779	-0.000939	-0.0256553
123925	0.566941	0.616729	0.564418	0.773047	0.498996	0.483954			R_PoI2	-0.00577286	-0.0284956	-0.0106862	-0.0277419
124422	0.848201	0.672852	0.635142	0.758989	0.749768	0.73098			R_TA2	-0.00364184	-0.0342238	-0.0079015	-0.0295373
124624	0.665605	0.506807	0.393145	0.617553	0.617725	0.661603			R_FOP4	-0.0279131	-0.0415875	-0.03358	-0.0397883
124826	0.528852	0.557026	0.498355	0.687611	0.749532	0.790602			R_MI	-0.029038	-0.0461931	-0.0349732	-0.043596
125222	0.598549	0.727943	0.690872	0.58962	0.572946	0.803039			R_Pir	-0.00180473	-0.0250418	-0.00695379	-0.025673
125424	0.37755	0.581841	0.340042	0.50947	0.730921	0.56854			R_AVI	-0.0337463	-0.0533127	-0.0373337	-0.0494776
125525	0.330646	0.414975	0.380152	0.702368	0.581719	0.733968			R_AAIC	-0.0328308	-0.0506795	-0.0382988	-0.0487261
126325	0.704208	0.621683	0.536551	0.707229	0.76231	0.751946			R_FOP1	-0.0112212	-0.0322132	-0.0177254	-0.0303485
126426	0.540153	0.80339	0.722636	0.429073	0.530245	0.646646			R_FOP3	-0.0135374	-0.0274839	-0.0173694	-0.0260424
126628	0.647412	0.558891	0.707454	0.624712	0.672752	0.666578			R_FOP2	0.000527933	-0.0166168	0.000608493	-0.0157727
127226	0.553555	0.535847	0.528371	0.83787	0.898349	0.86624			R_PFt	-0.0050921	-0.027408	-0.00753445	-0.024243
127327	0.580631	0.549039	0.509188	0.77083	0.712756	0.615161			R_AIP	-0.023977	-0.0523296	-0.0290815	-0.0475483
127630	0.732277	0.769746	0.791641	0.771367	0.787483	0.801759			R_EC	0.0102991	-0.00582043	0.00912989	-0.011299
127731	0.871905	0.758167	0.622631	0.750271	0.631013	0.615999			R_PreS	-0.00249481	-0.0304059	-0.00815569	-0.0343501
127832	0.697872	0.720118	0.83002	0.87519	0.714165	0.766517			R_H	0.00831337	-0.0111704	0.00640347	-0.0170603
127933	0.499202	0.875075	0.519378	0.42401	0.575086	0.498835			R_ProS	0.00639436	-0.0284281	0.00164969	-0.0271388
128026	0.441581	0.602652	0.482409	0.564433	0.642944	0.464622			R_PeEc	-0.00172937	-0.0197162	-0.00354107	-0.0197125
128127	0.438482	0.515657	0.607918	0.637596	0.664007	0.752342			R_STGa	0.0046147	-0.0135757	0.00700581	-0.0122835
128632	0.717266	0.798633	0.697618	0.756768	0.730658	0.767944			R_PBelt	0.00457683	-0.0320377	0.00064481	-0.026169
128935	0.528989	0.70442	0.737279	0.516787	0.542766	0.778454			R_A5	-0.00897809	-0.041922	-0.00975948	-0.0374978
129028	0.704998	0.792267	0.748781	0.792557	0.770709	0.715653			R_PHA1	-1.22551e-05	-0.0265186	-0.00290786	-0.0250325
129129	0.766221	0.608578	0.567228	0.672492	0.662161	0.631057			R_PHA3	-0.00506623	-0.0238546	-0.00775665	-0.020507
129331	0.627149	0.711538	0.7109	0.645189	0.654046	0.680586			R_STSda	-0.000705877	-0.024384	-0.000902334	-0.024908
129634	0.708763	0.840136	0.631129	0.652598	0.753894	0.692139			R_STSdp	-0.00734988	-0.0287261	-0.0069288	-0.0235647
130013	0.693274	0.601749	0.513445	0.676577	0.69635	0.83524			R_STSvp	-0.0268871	-0.0546292	-0.0265229	-0.0539791
130114	0.379514	0.600108	0.347307	0.101766	0.259283	0.494905			R_TGd	0.00583995	-0.0158521	0.00707596	-0.0198097
130316	0.584788	0.737277	0.664528	0.676808	0.733995	0.733555			R_TE1a	0.000637189	-0.0252976	0.000208756	-0.0287855
130417	0.633353	0.762431	0.655534	0.636485	0.521141	0.750229			R_TE1p	-0.0182818	-0.0567857	-0.0210098	-0.0529596
130518	0.593156	0.570266	0.175774	0.362372	0.248832	0.192528			R_TE2a	-0.0162737	-0.0438825	-0.018252	-0.0436967
130619	0.709844	0.785852	0.702299	0.783575	0.852405	0.767197			R_TF	-0.000106542	-0.0135135	-0.00160395	-0.0105221
130720	0.585877	0.599712	0.689959	0.723642	0.670665	0.6189			R_TE2p	-0.00897089	-0.0322202	-0.0133339	-0.0259935
130821	0.60059	0.783398	0.662366	0.545041	0.521469	0.714107			R_PHT	-0.023459	-0.0597497	-0.0289996	-0.0536189
130922	0.788378	0.802907	0.818569	0.734015	0.703935	0.807499			R_PH	-0.006429	-0.0436236	-0.0112717	-0.0375374
131217	0.521104	0.529184	0.607733	0.819947	0.689537	0.732594			R_TPOJ1	-0.00894592	-0.0392465	-0.0105557	-0.0314065
131419	0.555137	0.654412	0.770102	0.801952	0.682115	0.701469			R_TPOJ2	-0.0152885	-0.0506132	-0.0205344	-0.04354
131722	0.827013	0.69887	0.559539	0.649439	0.637771	0.27424			R_TPOJ3	-0.0136185	-0.0426699	-0.0173331	-0.0387952
131823	0.695912	0.724717	0.814085	0.789016	0.684508	0.76597			R_DVT	-0.0127177	-0.0450845	-0.0202569	-0.0439613
131924	0.66973	0.666696	0.611686	0.748422	0.732104	0.700915			R_PGp	-0.0158253	-0.0524061	-0.0230081	-0.0475912
132017	0.721213	0.742593	0.733824	0.731279	0.786765	0.769858			R_IP2	-0.0373722	-0.0687517	-0.0418884	-0.0645686
132118	0.795686	0.813156	0.80112	0.76436	0.864153	0.775139			R_IP1	-0.0224549	-0.0626238	-0.0293017	-0.0575987
133019	0.587088	0.693926	0.359316	0.765328	0.531804	0.609578			R_IP0	-0.0145262	-0.0485163	-0.0207354	-0.0422662
133625	0.730737	0.73159	0.764203	0.802586	0.76485	0.834571			R_PFop	-0.00858068	-0.0339659	-0.0153858	-0.0317512
133827	0.61674	0.58159	0.466471	0.516343	0.469517	0.65944			R_PF	-0.0317014	-0.0578731	-0.0380927	-0.0554466
133928	0.633516	0.589954	0.559225	0.694094	0.705007	0.723018			R_PFm	-0.0421696	-0.0805331	-0.0465343	-0.0792963
134021	0.708064	0.724402	0.679665	0.631745	0.669499	0.741842			R_PGi	-0.00718129	-0.040501	-0.00994682	-0.0416834
134223	0.795294	0.860419	0.59638	0.778491	0.672207	0.638897			R_PGs	-0.0180627	-0.0567981	-0.0242778	-0.0590707
134324	0.872714	0.856154	0.600466	0.816721	0.679588	0.497774			R_V6A	-0.011141	-0.0477631	-0.0173006	-0.0421286
134425	0.77198	0.73869	0.676843	0.711416	0.601263	0.828508			R_VMV1	0.00215782	-0.033031	-0.00091701	-0.0309488
134627	0.321443	0.678028	0.542357	0.612914	0.703226	0.729354			R_VMV3	-0.00264794	-0.0374389	-0.00579666	-0.0322902
134728	0.791861	0.506632	0.560257	0.413234	0.452196	0.821278			R_PHA2	-0.00202103	-0.0249633	-0.00452289	-0.0231646
134829	0.413354	0.412425	0.690358	0.471309	0.60338	0.345211			R_V4t	-0.00713407	-0.0353076	-0.0087817	-0.0314798
135124	0.348458	0.571328	0.500796	0.530265	0.65744	0.847437			R_FST	-0.00560828	-0.0347433	-0.00880428	-0.0297747
135225	0.700043	0.880929	0.827815	0.823847	0.789498	0.804076			R_V3CD	-0.00907331	-0.0437917	-0.0126367	-0.0355111
135528	0.646732	0.567664	0.680939	0.631102	0.695958	0.749067			R_LO3	-0.00916047	-0.0409426	-0.01315	-0.0368448
135629	0.610156	0.806812	0.870084	0.650213	0.746697	0.811472			R_VMV2	-0.00504889	-0.0371674	-0.00920536	-0.0317276
135730	0.659319	0.839087	0.618572	0.769239	0.732516	0.722357			R_31pd	-0.0116206	-0.0408214	-0.0144771	-0.0455834
135932	0.41628	0.560707	0.588899	0.597319	0.640595	0.752749			R_31a	-0.0192598	-0.0515006	-0.0244153	-0.0535607
136126	0.780793	0.621815	0.512121	0.622115	0.501782	0.342325			R_VVC	0.00277453	-0.0374249	0.000539458	-0.0314699
136227	0.74098	0.757236	0.617137	0.639764	0.585911	0.595501			R_25	0.00239075	-0.00151897	-0.000181428	-0.00488728
136631	0.483072	0.436272	0.439499	0.694252	0.680684	0.666769			R_s32	0.00866445	-0.00642758	0.00778443	-0.0110973
136732	0.84323	0.889026	0.77173	0.85834	0.864113	0.752227			R_pOFC	-0.0127386	-0.0347999	-0.0131773	-0.0376029
136833	0.556266	0.817518	0.508219	0.590372	0.599918	0.52568			R_PoI1	-0.00979281	-0.0341776	-0.0177326	-0.0340655
137027	0.676007	0.729355	0.777288	0.648702	0.67109	0.725859			R_Ig	0.00720487	-0.0170507	0.0053753	-0.0196599
137128	0.383479	0.222999	0.236833	0.771682	0.547654	0.647149			R_FOP5	-0.0365425	-0.0519261	-0.0418461	-0.0485301
137229	0.844917	0.687205	0.624492	0.742204	0.736858	0.864083			R_p10p	-0.0392164	-0.0750829	-0.0431752	-0.0723387
137431	0.857699	0.804989	0.756449	0.85358	0.827282	0.807286			R_p47r	-0.0427241	-0.0697932	-0.046649	-0.0655912
137532	0.428939	0.642745	0.597105	0.338743	0.262642	0.528131			R_TGv	-0.00567567	-0.0181862	-0.00623478	-0.0184463
137633	0.802655	0.80942	0.625005	0.80545	0.582279	0.554017			R_MBelt	-0.000417134	-0.0247582	-0.00493149	-0.0221133
137936	0.732327	0.7435	0.757082	0.712276	0.767995	0.678461			R_LBelt	0.00400482	-0.0289536	0.000572933	-0.0244053
138130	0.585673	0.672571	0.670968	0.44273	0.30717	0.807138			R_A4	0.00196224	-0.0314846	-0.00121048	-0.0251235
138231	0.499106	0.190591	0.488368	0.581158	0.759076	0.56711			R_STSva	-0.0126803	-0.0370078	-0.0137467	-0.0405459
138332	0.789998	0.80717	0.807451	0.740955	0.696958	0.733335			R_TE1m	-0.0274401	-0.0592868	-0.0291869	-0.0595887
138534	0.75183	0.414031	0.442609	0.683127	0.546176	0.651532			R_PI	-0.00923923	-0.0368694	-0.0122215	-0.0357887
138837	0.375536	0.461262	0.599802	0.516166	0.639403	0.595917			R_a32pr	-0.0217859	-0.0485152	-0.0270846	-0.0453143
139233	0.797583	0.666482	0.737885	0.756423	0.709633	0.706402			R_p24	-0.0171181	-0.041702	-0.0228836	-0.0404867
139435	0.789323	0.716892	0.417149	0.747638	0.548274	0.718614			L_V1	0.015838	-0.0225806	0.0135304	-0.0206035
139637	0.702406	0.855002	0.799117	0.743149	0.831098	0.893516			L_MST	0.0114512	-0.0166451	0.0111303	-0.012632
139839	0.795985	0.70802	0.818384	0.738376	0.635448	0.748017			L_V6	0.00628364	-0.0249162	0.00180711	-0.0246032
140117	0.593523	0.614621	0.553452	0.580542	0.764029	0.654681			L_V2	0.0129012	-0.0280201	0.0100225	-0.0253284
140319	0.830386	0.807699	0.680526	0.779485	0.692424	0.735293			L_V3	0.00957385	-0.0328196	0.00751109	-0.0279287
140824	0.58501	0.67316	0.655619	0.629951	0.649307	0.737283			L_V4	0.00549567	-0.0374957	0.0040907	-0.0300018
140925	0.798022	0.769045	0.733367	0.694746	0.685781	0.608331			L_V8	0.000866253	-0.0428489	-0.00221236	-0.035973
141119	0.329843	0.460613	0.571572	0.684547	0.569959	0.619631			L_4	0.0259917	0.0026227	0.0260557	-0.000717188
141422	0.649504	0.532841	0.539162	0.769785	0.773036	0.72193			L_3b	0.0247719	-0.000228483	0.0249439	-0.00268452
141826	0.898382	0.541899	0.72311	0.418218	0.610156	0.662442			L_FEF	0.022116	-0.00473184	0.0178473	-0.00114642
142828	0.843306	0.664106	0.769948	0.637208	0.837842	0.614481			L_PEF	0.0398253	0.0189044	0.0375369	0.0225803
143224	0.543908	0.486227	0.63211	0.288211	0.508934	0.477015			L_55b	0.0627286	0.0366634	0.0650351	0.0359588
143325	0.768216	0.766304	0.612528	0.798314	0.633114	0.543769			L_V3A	0.000540196	-0.032723	-0.00372873	-0.0283347
143426	0.68848	0.591495	0.629799	0.573261	0.694068	0.618202			L_RSC	0.0357109	-0.000259321	0.0317873	-0.00701181
143830	0.462352	0.515218	0.555098	0.315905	0.504308	0.427549			L_POS2	0.0250259	-0.00640341	0.0214017	-0.0130905
144125	0.520027	0.382488	0.458327	0.0975236	0.656115	0.0504671			L_V7	0.00082557	-0.0337526	-0.00412057	-0.0276556
144226	0.893295	0.830881	0.827945	0.781106	0.868086	0.664494			L_IPS1	0.0222355	-0.00553216	0.0189316	-0.00119122
144428	0.810745	0.535436	0.645018	0.64845	0.739506	0.489252			L_FFC	0.0226336	-0.0202832	0.0218198	-0.0160712
144731	0.671744	0.868614	0.73456	0.565831	0.880745	0.655482			L_V3B	-1.55196e-05	-0.0244821	-0.00169809	-0.0193862
144832	0.866138	0.842663	0.69426	0.811228	0.649685	0.688749			L_LO1	-0.00214825	-0.0343321	-0.00494971	-0.0285187
144933	0.754914	0.555563	0.798637	0.687181	0.821314	0.734413			L_LO2	-0.000527148	-0.0335548	-0.0017437	-0.0273131
145127	0.597319	0.548838	0.696911	0.770046	0.880673	0.787471			L_PIT	0.0050105	-0.0337061	0.00389705	-0.0273702
145632	0.889085	0.70076	0.78531	0.704943	0.791685	0.773974			L_MT	0.0122609	-0.0171391	0.0118826	-0.0145928
145834	0.575229	0.476122	0.704196	0.609559	0.724814	0.515822			L_A1	0.017339	-0.0131238	0.0145338	-0.00975212
146129	0.745025	0.788567	0.70369	0.603762	0.698279	0.78112			L_PSL	0.0342572	0.00895739	0.0351482	0.0100314
146331	0.455063	0.529297	0.440779	0.616921	0.599698	0.743361			L_SFL	0.0719749	0.0565205	0.0775031	0.0542843
146432	0.48199	0.768013	0.289848	0.502648	0.751812	0.393226			L_PCV	0.0341998	0.00282427	0.0348246	-0.00392374
146533	0.7264	0.839359	0.807915	0.827406	0.817077	0.829726			L_STV	0.0413522	0.0183955	0.0467875	0.0184359
146735	0.659769	0.710174	0.642627	0.598269	0.74751	0.613155			L_7Pm	0.0406699	0.00774169	0.0394278	0.00163593
146836	0.8134	0.799454	0.782714	0.869632	0.888213	0.862613			L_7m	0.046895	0.0202633	0.0475089	0.0131583
146937	0.732496	0.75197	0.518325	0.781967	0.64265	0.501608			L_POS1	0.0327428	0.00293044	0.0287655	-0.00317357
147636	0.71877	0.675602	0.714665	0.604813	0.744381	0.679476			L_23d	0.023403	-0.00311355	0.0192859	-0.00768314
147737	0.78056	0.754311	0.726653	0.723617	0.796091	0.715441			L_v23ab	0.0495013	0.0276473	0.0472768	0.0213128
148032	0.843154	0.715034	0.749656	0.762492	0.814004	0.845363			L_d23ab	0.0425863	0.0173615	0.0396635	0.0112196
148133	0.841514	0.832414	0.66747	0.824118	0.678185	0.626122			L_31pv	0.0551293	0.0276509	0.0544905	0.019834
148335	0.640475	0.704309	0.754183	0.69741	0.714934	0.76531			L_5m	0.0199535	-0.00853603	0.0182646	-0.0127919
148436	0.646141	0.431288	0.470254	0.606361	0.672458	0.79358			L_5mv	0.00744435	-0.0204977	0.00130757	-0.0205595
148840	0.687335	0.5463	0.464518	0.747807	0.603601	0.723201			L_23c	0.0169104	-0.0145011	0.0119662	-0.0160758
148941	0.656414	0.814622	0.520755	0.732456	0.677348	0.530033			L_5L	0.0209224	-0.00752048	0.0176216	-0.012364
149236	0.774588	0.794614	0.705796	0.688861	0.725628	0.814199			L_24dd	0.0231534	-0.00464185	0.0212817	-0.00743672
149337	0.821652	0.825593	0.845098	0.737357	0.848081	0.820485			L_24dv	0.0114449	-0.00708293	0.00866765	-0.00914476
149539	0.616093	0.573341	0.658184	0.604743	0.747236	0.705461			L_7AL	0.0177587	-0.0057725	0.0130404	-0.00906694
149741	0.18207	0.483372	0.378999	0.539866	0.508068	0.68162			L_SCEF	0.028487	0.00731186	0.0258823	0.00969457
149842	0.638196	0.852683	0.820836	0.762046	0.778438	0.880642			L_6ma	0.0405561	0.0200499	0.0394435	0.0199883
150625	0.59946	0.746226	0.672931	0.832127	0.690205	0.76707			L_7Am	0.0267632	-0.00749544	0.0215996	-0.0115679
150726	0.844634	0.80384	0.704714	0.803459	0.81819	0.859015			L_7PL	0.0223932	-0.0134263	0.0165099	-0.0151987
150928	0.781606	0.768339	0.814763	0.716424	0.813463	0.824985			L_7PC	0.0315782	-0.00206401	0.0281919	-0.000881226
151223	0.728708	0.746441	0.64934	0.787106	0.800462	0.691626			L_LIPv	0.0224259	-0.0064185	0.0178959	-0.0032777
151324	0.619658	0.553206	0.549002	0.572311	0.428532	0.750673			L_VIP	0.0213543	-0.0130236	0.0154513	-0.0104377
151425	0.727116	0.791098	0.728208	0.745144	0.870452	0.760036			L_MIP	0.02369	-0.000274649	0.020661	0.00251001
151627	0.618454	0.743687	0.773562	0.668716	0.491637	0.786516			L_1	0.0257149	-0.000102213	0.0265983	-0.00275533
151728	0.71395	0.505097	0.640651	0.706977	0.864239	0.779234			L_2	0.029219	0.0061404	0.0286544	0.00521854
151829	0.694936	0.784559	0.680077	0.701893	0.819534	0.622708			L_3a	0.0221829	-0.00115176	0.0208263	-0.00331426
151930	0.657887	0.69761	0.616629	0.655297	0.663689	0.552902			L_6d	0.0289795	0.00728905	0.0293995	0.00617818
152225	0.728887	0.802406	0.774583	0.653451	0.729161	0.797165			L_6mp	0.0223101	0.0034505	0.0223193	0.00189539
152427	0.591531	0.864907	0.878716	0.698411	0.699938	0.854026			L_6v	0.0363509	0.0153387	0.0361543	0.018944
152831	0.688583	0.469175	0.284161	0.610282	0.686925	0.596621			L_p24pr	0.0252922	-0.00067278	0.0207415	-0.00266385
153025	0.795324	0.731667	0.803778	0.598998	0.700783	0.670369			L_33pr	0.0144282	-0.00401895	0.0112707	-0.00327565
153126	0.875253	0.883989	0.492267	0.838699	0.506323	0.540756			L_a24pr	0.0150455	-0.0083012	0.00991944	-0.00837802
153227	0.173181	0.286383	0.419155	0.863086	0.589532	0.682768			L_p32pr	0.0139511	-0.004663	0.0107255	-0.00371211
153429	0.813376	0.825215	0.677162	0.85718	0.828915	0.742634			L_a24	0.0234294	0.00491758	0.0203117	-0.000441375
153631	-0.0355901	0.450537	0.371814	0.559974	0.663375	0.825513			L_d32	0.0550937	0.0282314	0.057877	0.0231965
153732	0.498845	0.715518	0.416991	0.462429	0.499621	0.555274			L_8BM	0.0694594	0.044935	0.0737996	0.0405614
153934	0.65374	0.641267	0.754459	0.596755	0.817333	0.66264			L_p32	0.0341118	0.0159484	0.0292675	0.00926644
154229	0.80209	0.759545	0.700747	0.779096	0.836118	0.705525			L_10r	0.0564717	0.0360407	0.0542858	0.0259064
154330	0.302904	0.217883	0.391993	0.391435	0.382541	0.507462			L_47m	0.0730296	0.0596449	0.0714738	0.0511855
154431	0.646525	0.715583	0.428759	0.814852	0.670994	0.643597			L_8Av	0.0834557	0.0506849	0.086662	0.0438962
154532	0.745546	0.773175	0.774243	0.718621	0.755744	0.650268			L_8Ad	0.0742035	0.0506008	0.0749812	0.0414618
154734	0.82607	0.882211	0.86219	0.820126	0.876487	0.838413			L_9m	0.0706118	0.0494271	0.0739609	0.042057
154835	0.650208	0.706397	0.558358	0.578525	0.824924	0.458828			L_8BL	0.0853158	0.0642537	0.08984	0.0607328
154936	0.622129	0.854649	0.652091	0.69724	0.738079	0.695656			L_9p	0.0848048	0.0629074	0.086811	0.0575221
155635	0.814422	0.806434	0.818476	0.714841	0.824977	0.782887			L_10d	0.0781003	0.0520285	0.0794382	0.042264
155938	0.737092	0.741586	0.745469	0.671315	0.847076	0.586963			L_8C	0.0706056	0.0438491	0.0726125	0.0402019
156031	0.817217	0.835433	0.6889	0.759938	0.757366	0.828706			L_44	0.0694871	0.0563797	0.0738852	0.0564771
156233	0.399026	0.211114	0.23735	0.424925	0.173388	0.692485			L_45	0.0757089	0.0666983	0.0810756	0.0633447
156334	0.45875	0.699788	0.584655	0.667187	0.785279	0.729696			L_47l	0.0794895	0.0668139	0.0844167	0.0624487
156435	0.756327	0.812323	0.722052	0.831745	0.847591	0.85271			L_a47r	0.0803959	0.0521325	0.0826196	0.0456014
156536	0.774885	0.728504	0.716247	0.836622	0.792337	0.764018			L_6r	0.0475522	0.0295949	0.0467613	0.0330702
156637	0.608828	0.65804	0.672968	0.836632	0.783382	0.775648			L_IFJa	0.0608847	0.0440791	0.064022	0.0437672
157336	0.792901	0.651802	0.668281	0.642925	0.794445	0.730518			L_IFJp	0.0458077	0.0325214	0.0459829	0.0328753
157437	0.646209	0.695449	0.150078	0.814443	0.468824	0.470028			L_IFSp	0.0781706	0.0600645	0.0817797	0.0555798
157942	0.540308	0.509604	0.620009	0.160279	0.387133	0.489919			L_IFSa	0.0730079	0.0567189	0.0721733	0.0530402
158035	0.824553	0.793738	0.793572	0.697197	0.748998	0.787579			L_p9_46v	0.0586224	0.0349399	0.0574825	0.0316345
158136	0.807464	0.890774	0.812034	0.78645	0.836353	0.862909			L_46	0.0305721	0.00520975	0.0256339	0.0026834
158338	0.883562	0.777822	0.805657	0.735088	0.871834	0.762156			L_a9_46v	0.0491893	0.0208967	0.0487888	0.0179651
158540	0.667791	0.492185	0.639685	0.559081	0.705461	0.558006			L_9_46d	0.0415905	0.0155836	0.0403822	0.0110738
158843	0.846003	0.885918	0.858359	0.841821	0.799248	0.877022			L_9a	0.0742821	0.0490995	0.077854	0.0425894
159138	0.616829	0.49955	0.521345	0.605969	0.614787	0.660312			L_10v	0.0626126	0.0498421	0.063192	0.0413175
159239	0.478447	0.425464	0.520057	0.600475	0.714167	0.676027			L_a10p	0.0501588	0.0231444	0.053278	0.0144611
159340	0.813548	0.783673	0.677167	0.773012	0.712736	0.774055			L_10pp	0.0517715	0.0362934	0.0536674	0.0312023
159441	0.639235	0.635514	0.678012	0.532927	0.67332	0.531858			L_11l	0.0350202	0.00898897	0.032094	0.00582819
159744	0.679127	0.806467	0.577006	0.714013	0.669884	0.739512			L_13l	0.0500777	0.0388237	0.0490149	0.0318978
160123	0.573557	0.521766	0.663984	0.627491	0.677782	0.647028			L_OFC	0.0310314	0.0256785	0.0294353	0.0230033
160729	0.687449	0.776562	0.758569	0.722133	0.880703	0.713646			L_47s	0.0536032	0.036736	0.0562783	0.0324974
160830	0.0812463	-0.190412	0.0166605	0.579678	0.519682	0.607286			L_LIPd	0.0296835	0.0111951	0.0271178	0.0105995
161327	0.269303	0.661048	0.28047	0.263048	0.607057	0.345674			L_6a	0.0259248	0.00741143	0.0225018	0.00854031
161630	0.893994	0.822904	0.632692	0.750311	0.552488	0.537109			L_i6_8	0.0566824	0.0313455	0.0558926	0.0278832
161731	0.844918	0.884022	0.848695	0.845323	0.816374	0.831439			L_s6_8	0.0768542	0.0488315	0.078653	0.0423474
161832	0.506281	0.190069	0.493198	0.183948	0.152557	0.224734			L_43	0.0141494	-0.0111658	0.00762177	-0.0101145
162026	0.664479	0.80704	0.627062	0.603604	0.787178	0.628015			L_OP4	0.0193218	-0.0104642	0.0151673	-0.00824061
162228	0.880153	0.83415	0.731732	0.790667	0.822861	0.697356			L_OP1	0.0212061	-0.0038456	0.0196092	-0.00585275
162329	0.584185	0.748066	0.314023	0.460702	0.619292	0.201164			L_OP2_3	0.0228059	0.000766131	0.0212872	-0.00361042
162733	0.605566	0.580135	0.758368	0.420122	0.373351	0.52265			L_52	0.0122308	-0.0127706	0.00847693	-0.0125435
162935	0.816561	0.725386	0.785736	0.796931	0.738899	0.688266			L_RI	0.0160279	-0.0146685	0.0123364	-0.0117336
163129	0.649687	0.818862	0.848881	0.811224	0.770691	0.838973			L_PFcm	0.0157645	-0.0140128	0.011301	-0.0110763
163432	0.682109	0.628363	0.694755	0.649235	0.726275	0.593071			L_PoI2	0.0216036	0.00172432	0.0162169	-0.0003728
163836	0.738918	0.773729	0.654054	0.75578	0.818645	0.705794			L_TA2	0.0120342	-0.0144136	0.00709111	-0.0119254
164030	0.857968	0.651407	0.780078	0.654845	0.741305	0.72118			L_FOP4	0.0103436	-0.00347111	0.00586828	-0.000711228
164131	0.7766	0.682178	0.62936	0.731545	0.690784	0.654985			L_MI	0.01641	0.000454063	0.0124011	0.00232058
164636	0.436597	0.623789	0.496224	0.642703	0.644775	0.745622			L_Pir	0.0206356	-0.00154094	0.0163054	-0.00366951
164939	0.768937	0.689467	0.751255	0.577701	0.671151	0.749398			L_AVI	0.0283622	0.0169585	0.0311318	0.0165818
165032	0.839891	0.829612	0.424605	0.755543	0.475029	0.464279			L_AAIC	0.0167612	0.00276617	0.0151855	0.000618681
165436	0.800911	0.828985	0.791005	0.784423	0.794895	0.860713			L_FOP1	0.0124395	-0.00730909	0.00599078	-0.00549498
165638	0.537745	0.549371	0.482196	0.44837	0.672434	0.477572			L_FOP3	0.0126018	-0.000246755	0.0079497	-0.000200985
165840	0.493207	0.773445	0.771265	0.426989	0.555226	0.718312			L_FOP2	0.0226916	0.0094786	0.0192381	0.00875867
165941	0.699018	0.57424	0.236688	0.559185	0.199171	0.259447			L_PFt	0.0299039	0.00752936	0.0274453	0.00875553
166438	0.834404	0.843178	0.739908	0.819859	0.722238	0.867874			L_AIP	0.0306806	0.00749808	0.0277694	0.00838781
166640	0.495634	0.784452	0.581322	0.794653	0.769432	0.735895			L_EC	0.033189	0.0193296	0.034107	0.0142091
167036	0.814113	0.790611	0.682774	0.812522	0.835271	0.823653			L_PreS	0.0326374	0.00732193	0.0321629	0.000260134
167238	0.64033	0.729299	0.658912	0.742407	0.811173	0.772672			L_H	0.0374503	0.0172336	0.0367317	0.0110165
167440	0.746447	0.793656	0.695789	0.77218	0.719066	0.805053			L_ProS	0.0146746	-0.0173514	0.0117531	-0.0183836
167743	0.375135	0.713966	0.343924	0.688007	0.826274	0.640067			L_PeEc	0.0349009	0.0260849	0.0357002	0.0236007
168139	0.435563	0.79683	0.738217	0.580049	0.475547	0.775024			L_STGa	0.0386867	0.0271509	0.0425555	0.023956
168240	0.890607	0.828796	0.867604	0.736068	0.86714	0.787783			L_PBelt	0.0185771	-0.0154507	0.0144554	-0.00892361
168341	0.61345	0.766534	0.663955	0.682097	0.723003	0.668085			L_A5	0.0578281	0.0366897	0.0657274	0.0302631
168745	0.72645	0.699654	0.606922	0.604048	0.472178	0.595894			L_PHA1	0.0246358	0.000403106	0.0234301	-0.00232716
168947	0.729094	0.485032	0.732096	0.604931	0.686116	0.731241			L_PHA3	0.0280418	0.00709659	0.0259704	0.00568945
169343	0.524363	0.45077	0.320954	0.614227	0.519109	0.411923			L_STSda	0.0504697	0.0378773	0.0572621	0.0325276
169444	0.714947	0.526836	0.790862	0.710327	0.762782	0.633844			L_STSdp	0.0589363	0.0429866	0.0675967	0.0391616
169545	0.779114	0.848503	0.82417	0.776015	0.785452	0.870985			L_STSvp	0.0684162	0.0469878	0.0749961	0.0420966
169949	0.71162	0.832278	0.815326	0.576572	0.68592	0.780415			L_TGd	0.0534145	0.0410564	0.057784	0.0347004
170631	0.375244	0.716883	0.303475	0.372258	0.691388	0.328018			L_TE1a	0.0680159	0.0460136	0.0713684	0.0378403
171330	0.689453	0.781187	0.754769	0.769034	0.778842	0.874928			L_TE1p	0.0775113	0.049595	0.0805818	0.0433352
171532	0.286172	0.293815	0.297721	0.531128	0.418043	0.298983			L_TE2a	0.0462144	0.0343281	0.0458882	0.0300509
171633	0.731664	0.766683	0.701864	0.771331	0.768821	0.673211			L_TF	0.0316396	0.0274268	0.0340576	0.0253293
172029	0.733471	0.649778	0.71438	0.469098	0.823257	0.561454			L_TE2p	0.0359281	0.0227064	0.0370139	0.0217074
172130	0.619192	0.718971	0.709213	0.719402	0.825049	0.590778			L_PHT	0.059526	0.0349665	0.0606585	0.0313221
172332	0.745808	0.76176	0.668529	0.778199	0.751561	0.74114			L_PH	0.0394395	0.00995672	0.0390238	0.0142887
172433	0.692112	0.666613	0.441803	0.815328	0.770621	0.694324			L_TPOJ1	0.0522319	0.0336808	0.0593561	0.0328608
172534	0.74	0.681925	0.626751	0.71263	0.810736	0.602776			L_TPOJ2	0.0336269	0.0107392	0.0334215	0.00902419
172938	0.733938	0.707868	0.710991	0.59578	0.650863	0.710552			L_TPOJ3	0.0420175	0.020622	0.0437048	0.0150594
173334	0.739698	0.704862	0.478345	0.849415	0.492696	0.47474			L_DVT	0.00937465	-0.0218918	0.00330035	-0.0225408
173435	0.809573	0.906756	0.874995	0.824973	0.822886	0.897645			L_PGp	0.028225	-0.000999101	0.0256719	-0.00284755
173536	0.785318	0.537958	0.755065	0.707988	0.848743	0.695842			L_IP2	0.0372557	0.0116627	0.0346025	0.0116622
173637	0.664557	0.801092	0.255909	0.713394	0.39182	0.135828			L_IP1	0.0462141	0.0173784	0.0446156	0.0159229
173738	0.805822	0.604347	0.698274	0.625647	0.799472	0.84939			L_IP0	0.00693595	-0.0238357	0.00235827	-0.0180823
173839	0.732206	0.674831	0.567089	0.660778	0.504484	0.525575			L_PFop	0.0181306	-0.00241439	0.0141587	-0.00187971
173940	0.808028	0.874734	0.757369	0.804066	0.632285	0.816331			L_PF	0.0321096	0.00637068	0.0285419	0.00629819
174437	0.300349	0.502652	0.190521	0.25145	0.664596	0.209846			L_PFm	0.0701272	0.0371329	0.0731046	0.0303524
174841	0.850749	0.814554	0.356491	0.731897	0.265932	0.570716			L_PGi	0.0628073	0.0389851	0.067635	0.0320193
175035	0.594538	0.710461	0.666157	0.599358	0.452412	0.559862			L_PGs	0.0705769	0.0414479	0.0720692	0.0319353
175136	0.836349	0.644161	0.615451	0.734856	0.727877	0.791932			L_V6A	0.00378407	-0.0323034	-0.00202831	-0.0278879
175237	0.554663	0.503488	0.538018	0.756969	0.711167	0.70178			L_VMV1	0.0127491	-0.0193563	0.00990839	-0.0193659
175338	0.49737	0.548183	0.533384	0.730158	0.738648	0.857156			L_VMV3	0.00781398	-0.0212327	0.00570264	-0.0174769
175439	0.541501	0.496522	0.535372	0.720674	0.752855	0.697407			L_PHA2	0.0306363	0.0120407	0.0288694	0.00944433
175540	0.712606	0.578738	0.45308	0.53812	0.518361	0.384363			L_V4t	0.00514988	-0.0262687	0.00400396	-0.0215351
175742	0.692385	0.570239	0.590949	0.763726	0.7895	0.803771			L_FST	0.0224737	-0.00166496	0.0205557	0.00152705
176037	0.807546	0.738612	0.692567	0.722904	0.764049	0.788777			L_V3CD	3.79497e-05	-0.0347072	-0.00428983	-0.0282742
176239	0.290179	0.548189	0.00587079	0.474991	0.504741	0.235809			L_LO3	0.0060204	-0.0224767	0.00371441	-0.0202452
176441	0.803958	0.806272	0.838364	0.799244	0.724693	0.826383			L_VMV2	0.008862	-0.0167057	0.0058574	-0.0155298
176542	0.879903	0.824124	0.438789	0.804919	0.501028	0.378886			L_31pd	0.0503921	0.0247793	0.051641	0.0179715
176744	0.537329	0.675533	0.720992	0.575684	0.692773	0.753943			L_31a	0.0389499	0.00834612	0.0369016	0.00102064
176845	0.321234	0.670022	0.463346	-0.0388587	0.38444	0.408343			L_VVC	0.01573	-0.0232855	0.013801	-0.018991
177140	0.671261	0.792009	0.793198	0.696654	0.708644	0.709245			L_25	0.0274107	0.00890966	0.026143	0.00724347
177241	0.677313	0.397776	0.455059	0.35912	0.468325	0.589635			L_s32	0.0424496	0.0231378	0.0415135	0.0175077
177645	0.756165	0.681671	0.485476	0.758192	0.508953	0.602214			L_pOFC	0.0277914	0.0100993	0.0260344	0.00834455
177746	0.824998	0.764085	0.700851	0.813684	0.795292	0.823129			L_PoI1	0.0163348	-0.00585853	0.0108402	-0.00947281
178142	0.859529	0.773499	0.645309	0.809667	0.656228	0.748705			L_Ig	0.0244182	0.00504592	0.0230768	0.000994634
178243	0.692536	0.667777	0.606321	0.880278	0.856276	0.836298			L_FOP5	0.0189578	0.00945315	0.0189554	0.010201
178647	0.626088	0.316475	0.649034	0.386854	0.635224	0.246724			L_p10p	0.0647664	0.0352051	0.0644163	0.0260031
178748	0.758418	0.699372	0.71847	0.711799	0.862774	0.689131			L_p47r	0.0692286	0.0499782	0.069165	0.0474979
178849	0.754628	0.541587	0.757907	0.644303	0.690592	0.480057			L_TGv	0.0433945	0.0377824	0.0457793	0.0344252
178950	0.726261	0.754413	0.838213	0.721359	0.75827	0.797752			L_MBelt	0.0102776	-0.0163037	0.00544343	-0.014948
179245	0.313987	0.468433	0.48736	0.381735	0.595763	0.325595			L_LBelt	0.0168784	-0.0175322	0.0122373	-0.0117533
179346	0.732011	0.896021	0.737525	0.749919	0.713608	0.806302			L_A4	0.020511	-0.0124732	0.0188724	-0.0067765
180129	0.827416	0.712226	0.777814	0.732006	0.761777	0.578627			L_STSva	0.0554145	0.0423843	0.0620152	0.034812
180230	0.846633	0.772216	0.718966	0.796465	0.702954	0.894112			L_TE1m	0.0642479	0.0335483	0.0655767	0.0273568
180432	0.686744	0.769269	0.783538	0.704293	0.71527	0.805171			L_PI	0.0098373	-0.0131608	0.00510813	-0.0127281
180533	0.85396	0.845437	0.842207	0.843997	0.818897	0.870931			L_a32pr	0.0343354	0.0128575	0.0340875	0.0106772
180735	0.577043	0.378363	0.727064	0.706395	0.775798	0.62383			L_p24	0.020968	-0.00182	0.0187432	-0.00446955
180836	0.41522	0.590139	0.039477	0.530228	0.0645839	-0.18767
180937	0.732311	0.79059	0.813904	0.810106	0.836178	0.856702
181131	0.249203	0.539378	0.290224	0.65967	0.740845	0.628874
181232	0.867796	0.834686	0.845009	0.829895	0.877084	0.843221
181636	0.228906	0.221723	0.172407	0.269095	0.446667	0.63112			R_V1
182032	0.762612	0.386316	0.84848	0.372118	0.835629	0.449184			R_MST
182436	0.512691	0.415178	0.349088	0.655615	0.613101	0.707717			R_V6
182739	0.479795	0.40932	0.359856	0.695371	0.665838	0.571656			R_V2
182840	0.803827	0.859629	0.820622	0.829694	0.819072	0.779813			R_V3
183034	0.804733	0.574126	0.757987	0.677519	0.803429	0.644023			R_V4
185038	0.804559	0.725854	0.730894	0.57528	0.739509	0.615638			R_V8
185139	0.630733	0.652122	0.687333	0.406625	0.765031	0.506306			R_4
185341	0.832772	0.773178	0.75554	0.817316	0.819784	0.730561			R_3b
185442	0.522821	0.58061	0.433842	0.578245	0.754523	0.693603			R_FEF
185846	0.658352	0.604369	0.591272	0.652514	0.703785	0.586135			R_PEF
185947	0.844957	0.704356	0.751267	0.755408	0.835372	0.732313			R_55b
186040	0.703713	0.741659	0.559359	0.588091	0.582456	0.519825			R_V3A
186141	0.60166	0.78198	0.802779	0.726453	0.618433	0.740998			R_RSC
186444	0.623637	0.595489	0.575989	0.728447	0.764158	0.689157			R_POS2
186545	0.561647	0.383029	0.485575	0.684193	0.58928	0.427518			R_V7
186848	0.638539	0.492264	0.704807	0.69735	0.798213	0.698444			R_IPS1
187143	0.778788	0.815737	0.647058	0.80119	0.705729	0.759861			R_FFC
187345	0.677092	0.780875	0.824128	0.731247	0.742024	0.791433			R_V3B
187547	0.806928	0.712066	0.788807	0.798123	0.808334	0.754548			R_LO1
187850	0.539886	0.662184	0.66775	0.631316	0.641915	0.541717			R_LO2
188145	0.367121	0.643289	0.566496	0.576546	0.691851	0.827389			R_PIT
188347	0.428708	0.513556	0.691241	0.480479	0.619655	0.689904			R_MT
188448	0.808395	0.788569	0.802798	0.734948	0.756535	0.766932			R_A1
188549	0.860042	0.848791	0.651108	0.843622	0.615937	0.551444			R_PSL
188751	0.64462	0.468477	0.341351	0.201606	0.362819	0.291775			R_SFL
189349	0.679947	0.725381	0.727308	0.604577	0.717638	0.697218			R_PCV
189450	0.540627	0.614877	0.707202	0.560232	0.574099	0.584056			R_STV
189652	0.835736	0.797122	0.850138	0.729426	0.845154	0.747567			R_7Pm
190031	0.320687	0.499862	0.322788	0.602379	0.370019	0.570184			R_7m
191033	0.769025	0.737756	0.679444	0.778667	0.833623	0.837563			R_POS1
191235	0.821111	0.759459	0.770126	0.762175	0.836931	0.614795			R_23d
191336	0.776175	0.832511	0.767353	0.828845	0.923206	0.787592			R_v23ab
191437	0.602556	0.675622	0.731292	0.650263	0.800605	0.781998			R_d23ab
191841	0.783201	0.862277	0.769206	0.804498	0.756081	0.797747			R_31pv
191942	0.589732	0.725587	0.715647	0.707195	0.771566	0.891141			R_5m
192035	0.324852	0.598035	0.474745	0.682903	0.638146	0.733282			R_5mv
192136	0.413845	0.655272	0.509442	0.493494	0.644482	0.689306			R_23c
192237	0.647762	0.782774	0.78973	0.73633	0.692417	0.806679			R_5L
192439	0.0928767	0.194718	0.52892	0.485027	0.472988	0.293607			R_24dd
192540	0.724058	0.735617	0.736282	0.736369	0.717949	0.787104			R_24dv
192641	0.734468	0.843841	0.761888	0.828927	0.84563	0.814325			R_7AL
192843	0.685116	0.531994	0.669289	0.525415	0.69183	0.513162			R_SCEF
193239	0.713985	0.595832	0.580705	0.497679	0.750571	0.535212			R_6ma
193845	0.630784	0.681178	0.655135	0.590057	0.629815	0.682534			R_7Am
194140	0.647914	0.68367	0.553215	0.699292	0.673749	0.484666			R_7PL
194443	0.679186	0.634891	0.699894	0.779631	0.734984	0.699957			R_7PC
194645	0.712338	0.751979	0.690345	0.72181	0.462684	0.677774			R_LIPv
194746	0.675048	0.701752	0.628518	0.676427	0.694047	0.621861			R_VIP
194847	0.694137	0.834411	0.557351	0.74985	0.740021	0.639215			R_MIP
195041	0.700567	0.702435	0.685757	0.729229	0.776931	0.665032			R_1
195445	0.817281	0.825427	0.900059	0.892121	0.736715	0.755759			R_2
195647	0.797239	0.778354	0.770702	0.724106	0.842168	0.685112			R_3a
195849	0.595609	0.764233	0.823216	0.642467	0.753731	0.788859			R_6d
195950	0.808983	0.764733	0.699969	0.756426	0.747041	0.675402			R_6mp
196144	0.590946	0.694587	0.852818	0.824498	0.662524	0.72923			R_6v
196346	0.630593	0.721092	0.693096	0.521467	0.56964	0.700046			R_p24pr
196750	0.734991	0.403701	0.638877	0.522814	0.699457	0.755844			R_33pr
197348	0.762618	0.785159	0.583397	0.844406	0.720517	0.698403			R_a24pr
197550	0.787843	0.80208	0.838718	0.621007	0.752325	0.790605			R_p32pr
198047	0.695632	0.812986	0.782556	0.723432	0.590511	0.721561			R_a24
198249	0.305325	0.336422	0.0927385	0.734568	0.739397	0.786871			R_d32
198350	0.46492	0.551357	0.504625	0.384278	0.494388	0.333302			R_8BM
198451	0.751927	0.670422	0.635704	0.771592	0.706106	0.674577			R_p32
198653	0.82936	0.413058	0.799714	0.416942	0.710513	0.363575			R_10r
198855	0.817778	0.729821	0.729678	0.762191	0.710358	0.683835			R_47m
199150	0.705862	0.331968	0.585437	0.379793	0.611195	0.319246			R_8Av
199251	0.667609	0.72046	0.729136	0.556843	0.797137	0.759735			R_8Ad
199352	0.779436	0.654046	0.328306	0.700744	0.459882	0.538947			R_9m
199453	0.534828	0.472332	0.561752	0.635685	0.597127	0.569564			R_8BL
199655	0.732111	0.727621	0.746277	0.547656	0.77337	0.726482			R_9p
199958	0.325439	0.581438	0.475022	0.587917	0.49136	0.644063			R_10d
200008	0.749448	0.683894	0.735733	0.763978	0.722356	0.581417			R_8C
200109	0.836047	0.715615	0.679467	0.72301	0.814456	0.688035			R_44
200311	0.673235	0.812365	0.778653	0.816199	0.798339	0.839946			R_45
200513	0.825344	0.810805	0.820801	0.837753	0.821092	0.784022			R_47l
200614	0.802637	0.793084	0.792318	0.827504	0.711607	0.696308			R_a47r
200917	0.32469	0.460768	0.35105	0.0841298	0.299798	0.857476			R_6r
201111	0.795718	0.749455	0.732701	0.676465	0.675354	0.715464			R_IFJa
201414	0.800633	0.818762	0.788564	0.856458	0.688686	0.751618			R_IFJp
201515	0.658507	0.601201	0.548915	0.620025	0.540427	0.739822			R_IFSp
201818	0.720042	0.638525	0.662472	0.717365	0.760067	0.6633			R_IFSa
202113	0.624075	0.663987	0.664527	0.681778	0.733123	0.677665			R_p9_46v
202719	0.811769	0.882118	0.760367	0.842001	0.761788	0.826179			R_46
203418	0.74976	0.795074	0.699844	0.7784	0.864503	0.757457			R_a9_46v
203923	0.736921	0.845265	0.753147	0.802787	0.763713	0.806602			R_9_46d
204016	0.838863	0.801362	0.603731	0.781227	0.681857	0.540706			R_9a
204218	0.678778	0.692192	0.380883	0.53769	0.391786	0.444094			R_10v
204319	0.553124	0.704554	0.273091	0.838258	0.818021	0.70748			R_a10p
204420	0.548628	0.625337	0.480715	0.823951	0.851249	0.768434			R_10pp
204521	0.497247	0.805683	0.789056	0.616747	0.568521	0.856649			R_11l
204622	0.648687	0.718879	0.621484	0.553538	0.581216	0.466535			R_13l
205119	0.644478	0.509163	0.686486	0.551869	0.591167	0.661492			R_OFC
205220	0.6764	0.675635	0.630272	0.724462	0.515674	0.302824			R_47s
205725	0.692544	0.591965	0.725117	0.553624	0.68132	0.671276			R_LIPd
205826	0.77987	0.835337	0.864018	0.78225	0.770324	0.826366			R_6a
206222	0.749173	0.73775	0.665691	0.781928	0.813372	0.754272			R_i6_8
206323	0.798287	0.772652	0.807786	0.804243	0.801668	0.717798			R_s6_8
206525	0.669308	0.51812	0.73927	0.417642	0.668314	0.557523			R_43
206727	0.723433	0.709379	0.765619	0.632605	0.737806	0.704186			R_OP4
206828	0.853269	0.871515	0.86241	0.691115	0.751222	0.8355			R_OP1
206929	0.786354	0.75414	0.772002	0.801335	0.708781	0.667179			R_OP2_3
207123	0.724962	0.549916	0.657631	0.565207	0.750871	0.597992			R_52
207426	0.644481	0.62912	0.697262	0.789508	0.683468	0.794909			R_RI
208024	0.7171	0.70592	0.788196	0.586029	0.671702	0.729762			R_PFcm
208125	0.604644	0.630925	0.738365	0.6242	0.600435	0.689159			R_PoI2
208226	0.835658	0.77468	0.652877	0.768787	0.765182	0.799403			R_TA2
208327	0.735048	0.785893	0.757651	0.720094	0.802141	0.791197			R_FOP4
208630	0.197179	0.394853	0.109057	0.224709	0.710874	0.387031			R_MI
209127	0.740058	0.862327	0.774749	0.796891	0.727222	0.7031			R_Pir
209228	0.854399	0.794511	0.815186	0.721184	0.752921	0.795441			R_AVI
209329	0.794983	0.835265	0.843245	0.845524	0.868949	0.861881			R_AAIC
209834	0.672883	0.737699	0.669995	0.702334	0.726348	0.772471			R_FOP1
209935	0.734248	0.66455	0.619771	0.885659	0.751469	0.762798			R_FOP3
210011	0.862272	0.843538	0.828402	0.817508	0.794964	0.819795			R_FOP2
210112	0.796571	0.535354	0.717081	0.453264	0.649566	0.603215			R_PFt
210415	0.591121	0.695763	0.655099	0.65138	0.776682	0.71442			R_AIP
210617	0.606425	0.627205	0.557977	0.595716	0.602937	0.422897			R_EC
211114	0.707212	0.732102	0.73471	0.797	0.83615	0.750003			R_PreS
211215	0.497925	0.500486	0.542498	0.65708	0.6142	0.654421			R_H
211316	0.472082	0.658171	0.487747	0.487021	0.773838	0.500578			R_ProS
211417	0.648548	0.674849	0.591466	0.578941	0.643765	0.686078			R_PeEc
211619	0.566131	0.731831	0.69973	0.806195	0.814359	0.731702			R_STGa
211720	0.251285	0.543187	0.0965049	0.312459	0.344178	0.225553			R_PBelt
211821	0.678847	0.673897	0.798833	0.490093	0.747972	0.603669			R_A5
211922	0.578486	0.709958	0.467757	0.571676	0.344508	0.531065			R_PHA1
212015	0.759928	0.632817	0.488799	0.551329	0.436338	0.525941			R_PHA3
212116	0.881607	0.844384	0.813118	0.831097	0.795791	0.828084			R_STSda
212217	0.594789	0.624538	0.703824	0.836995	0.746094	0.740706			R_STSdp
212318	0.494912	0.358408	0.692903	0.66656	0.751995	0.687412			R_STSvp
212419	0.609817	0.633735	0.675624	0.65498	0.62862	0.778107			R_TGd
212823	0.851465	0.885686	0.823851	0.769211	0.791671	0.813232			R_TE1a
213017	0.196632	0.523648	0.331302	0.744647	0.8117	0.80639			R_TE1p
213421	0.700413	0.775948	0.641502	0.795718	0.72365	0.638544			R_TE2a
213522	0.723395	0.593607	0.610092	0.663221	0.772123	0.784086			R_TF
214019	0.41361	0.594225	0.807289	0.649329	0.508514	0.596261			R_TE2p
214221	0.405637	0.470983	0.452823	0.329136	0.68711	0.44246			R_PHT
214423	0.536075	0.431593	0.438978	0.263067	0.559552	0.631414			R_PH
214524	0.801574	0.720716	0.726659	0.798843	0.796095	0.708528			R_TPOJ1
214625	0.692648	0.525787	0.796479	0.699452	0.602442	0.375287			R_TPOJ2
214726	0.837921	0.775338	0.729371	0.821059	0.836472	0.721013			R_TPOJ3
217126	0.750912	0.72838	0.814269	0.674767	0.662653	0.79828			R_DVT
217429	0.535838	0.381884	0.629061	0.391454	0.732273	0.579755			R_PGp
219231	0.791452	0.896508	0.746748	0.723164	0.863888	0.755723			R_IP2
220721	0.541167	0.68656	0.674725	0.620951	0.538243	0.641792			R_IP1
221319	0.730448	0.765295	0.631448	0.611838	0.516632	0.665376			R_IP0
223929	0.375805	0.403806	0.180902	0.438723	0.223045	0.288905			R_PFop
224022	0.559109	0.29788	0.391029	0.468972	0.567301	0.715887			R_PF
227432	0.560584	0.713666	0.573608	0.739558	0.623653	0.699327			R_PFm
227533	0.679875	0.713467	0.585834	0.818432	0.76802	0.845995			R_PGi
228434	0.713896	0.62244	0.612802	0.672803	0.825789	0.857593			R_PGs
231928	0.408241	0.77323	0.686565	0.501636	0.455526	0.830708			R_V6A
233326	0.827182	0.320621	0.112465	0.150848	-0.0597784	0.667083			R_VMV1
236130	0.816073	0.667236	0.757542	0.650653	0.885999	0.7121			R_VMV3
237334	0.828121	0.773232	0.78	0.784327	0.78778	0.730952			R_PHA2
238033	0.8649	0.888647	0.798539	0.884473	0.825135	0.864262			R_V4t
239136	0.666472	0.804091	0.729899	0.55122	0.586113	0.810344			R_FST
239944	0.77564	0.788066	0.779784	0.775148	0.829895	0.793323			R_V3CD
245333	0.743512	0.439492	0.510475	0.519778	0.485943	0.782025			R_LO3
246133	0.715548	0.802277	0.786573	0.761508	0.754079	0.904566			R_VMV2
248339	0.694935	0.606216	0.585342	0.519043	0.740572	0.622369			R_31pd
249947	0.831685	0.846225	0.902857	0.829644	0.844579	0.834518			R_31a
250427	0.716719	0.795975	0.759897	0.617343	0.663362	0.758159			R_VVC
250932	0.375332	0.67413	0.562193	0.477852	0.358383	0.536029			R_25
251833	0.795672	0.688261	0.708914	0.642049	0.802636	0.604018			R_s32
255639	0.794778	0.605937	0.646147	0.650221	0.646756	0.336423			R_pOFC
255740	0.826899	0.83004	0.875318	0.750642	0.811327	0.823378			R_PoI1
256540	0.758672	0.664864	0.669233	0.624565	0.665947	0.653553			R_Ig
257542	0.811926	0.721428	0.677004	0.890834	0.835527	0.857274			R_FOP5
257845	0.851925	0.834998	0.807244	0.811641	0.842707	0.868856			R_p10p
257946	0.806469	0.582975	0.546032	0.643755	0.550006	0.698016			R_p47r
263436	0.570421	0.619649	0.590913	0.624183	0.717529	0.363899			R_TGv
268749	0.817556	0.546215	0.730181	0.686669	0.71689	0.757488			R_MBelt
268850	0.504219	0.507238	0.674364	0.37807	0.514468	0.449474			R_LBelt
270332	0.589122	0.705026	0.661861	0.756417	0.66308	0.815702			R_A4
274542	0.756272	0.682762	0.661216	0.704967	0.754159	0.566003			R_STSva
275645	0.868394	0.878993	0.834063	0.887313	0.913846	0.880294			R_TE1m
280739	0.845908	0.688278	0.706834	0.689924	0.77273	0.756735			R_PI
280941	0.731411	0.797693	0.533423	0.838162	0.748395	0.631401			R_a32pr
281135	0.543713	0.831965	0.744928	0.520844	0.711761	0.704538			R_p24
283543	0.789435	0.864634	0.734202	0.824644	0.780204	0.662027			L_V1
285345	0.815505	0.794087	0.71125	0.771629	0.759687	0.700076			L_MST
285446	0.659502	0.892092	0.788819	0.590192	0.744415	0.78688			L_V6
286347	0.547754	0.613047	0.577082	0.643122	0.768992	0.850039			L_V2
286650	0.660997	0.769976	0.740098	0.862288	0.846971	0.868237			L_V3
287248	0.594919	0.479296	0.584593	0.45863	0.745446	0.396349			L_V4
289555	0.751946	0.546416	0.615358	0.356817	0.606029	0.660646			L_V8
290136	0.698331	0.721923	0.722515	0.666656	0.762006	0.558433			L_4
293748	0.496127	0.615749	0.636755	0.511898	0.556424	0.834134			L_3b
295146	0.718397	0.594099	0.708467	0.749489	0.701747	0.61644			L_FEF
297655	0.695388	0.295573	0.259231	0.453049	0.466203	0.778421			L_PEF
298051	0.802578	0.739262	0.696587	0.669157	0.708035	0.608186			L_55b
298455	0.730034	0.866139	0.769266	0.800395	0.52708	0.701746			L_V3A
299154	0.822495	0.682816	0.731419	0.821059	0.875876	0.879279			L_RSC
299760	0.53451	0.593482	0.504542	0.568303	0.563102	0.490945			L_POS2
300618	0.676421	0.649266	0.611124	0.752406	0.770244	0.792347			L_V7
300719	0.696503	0.754507	0.804094	0.598968	0.805254	0.771489			L_IPS1
303119	0.285106	0.588815	0.542757	-0.27578	0.55303	0.140751			L_FFC
303624	0.848313	0.811672	0.450432	0.762461	0.466235	0.568054			L_V3B
304020	0.733153	0.812764	0.767208	0.698852	0.66254	0.814852			L_LO1
304727	0.832952	0.652539	0.775784	0.676954	0.791568	0.595525			L_LO2
305830	0.502835	0.207974	0.432322	0.212153	0.32552	0.631703			L_PIT
307127	0.641127	0.517151	0.400308	0.511688	0.382331	0.193113			L_MT
308129	0.859358	0.843684	0.86901	0.736735	0.84058	0.832259			L_A1
308331	0.493574	0.749296	0.684957	0.481473	0.687323	0.386567			L_PSL
309636	0.624312	0.731504	0.788431	0.485251	0.625536	0.539812			L_SFL
310621	0.703231	0.770873	0.77009	0.737805	0.688141	0.719065			L_PCV
314225	0.239197	0.443347	0.590164	0.0509204	0.516495	0.354659			L_STV
316633	0.645882	0.368178	0.470487	0.642583	0.629128	0.804748			L_7Pm
316835	0.739457	0.891615	0.752438	0.794315	0.739508	0.783584			L_7m
318637	0.845006	0.845212	0.715563	0.877665	0.668659	0.785071			L_POS1
320826	0.0596562	0.0747832	0.330816	0.683881	0.716589	0.68397			L_23d
321323	0.800877	0.754437	0.705689	0.566721	0.679508	0.767468			L_v23ab
322224	0.574712	0.544276	0.659894	0.677623	0.627757	0.757597			L_d23ab
325129	0.440383	0.547566	0.30506	0.431616	0.558503	0.564712			L_31pv
329440	0.86038	0.814854	0.757878	0.759088	0.687325	0.649422			L_5m
329844	0.577423	0.753786	0.786306	0.657702	0.599849	0.739373			L_5mv
330324	0.721095	0.606473	0.567318	0.692681	0.61755	0.761922			L_23c
333330	0.457449	0.584993	0.48717	0.767821	0.704866	0.708535			L_5L
334635	0.199313	0.591866	0.413446	0.575405	0.591184	0.64145			L_24dd
336841	0.388208	0.344331	0.244117	0.562647	0.254935	0.693539			L_24dv
339847	0.79575	0.764983	0.775546	0.828583	0.851681	0.732235			L_7AL
341834	0.659149	0.609971	0.710636	0.664543	0.744948	0.790372			L_SCEF
342129	0.33545	0.697686	0.471674	0.402857	0.736303	0.564663			L_6ma
346137	0.464414	0.590969	0.805435	0.525207	0.603029	0.62246			L_7Am
346945	0.577935	0.764766	0.651433	0.487195	0.686928	0.664564			L_7PL
348545	0.568698	0.577203	0.766869	0.794694	0.701757	0.772717			L_7PC
349244	0.447107	0.719413	0.560844	0.515564	0.701403	0.593779			L_LIPv
350330	0.723912	0.748392	0.667508	0.700108	0.801232	0.615748			L_VIP
352132	0.523677	0.767067	0.717816	0.609111	0.710182	0.603691			L_MIP
352738	0.861524	0.907519	0.362738	0.836346	0.486778	0.369062			L_1
353740	0.820039	0.90632	0.748286	0.818459	0.850947	0.764534			L_2
356948	0.442164	0.352093	0.503902	0.742725	0.479481	0.515642			L_3a
358144	0.707589	0.528501	0.58611	0.655235	0.615522	0.569829			L_6d
360030	0.560388	0.584784	0.414616	0.699798	0.791445	0.634258			L_6mp
361234	0.78172	0.762439	0.740338	0.828684	0.889163	0.816248			L_6v
361941	0.616073	0.536133	0.619594	0.762752	0.552988	0.566307			L_p24pr
365343	0.764774	0.842383	0.715752	0.804036	0.712248	0.747434			L_33pr
366042	0.797427	0.740935	0.596212	0.787465	0.656876	0.666974			L_a24pr
366446	0.643145	0.361586	0.833121	0.59704	0.693719	0.346564			L_p32pr
368551	0.691669	0.782883	0.653215	0.675234	0.731082	0.702171			L_a24
368753	0.508613	0.492876	0.68299	0.685905	0.768986	0.662565			L_d32
371843	0.788027	0.679138	0.671165	0.686811	0.722755	0.774544			L_8BM
376247	0.789402	0.79601	0.603565	0.750828	0.761912	0.688387			L_p32
377451	0.604329	0.545144	0.145112	0.714628	0.639885	0.654485			L_10r
378756	0.724514	0.781886	0.403588	0.719256	0.364494	0.50517			L_47m
378857	0.763011	0.804977	0.624184	0.719749	0.619897	0.540993			L_8Av
379657	0.632716	0.744529	0.606366	0.683033	0.603921	0.740498			L_8Ad
380036	0.777972	0.78401	0.848099	0.770389	0.714384	0.822051			L_9m
381038	0.770721	0.610411	0.677753	0.791453	0.765911	0.726385			L_8BL
381543	0.848688	0.852204	0.765374	0.810871	0.774198	0.763263			L_9p
382242	0.82365	0.909377	0.716951	0.768185	0.715267	0.701717			L_10d
385046	0.785225	0.776092	0.709411	0.699835	0.711695	0.63165			L_8C
385450	0.907348	0.848444	0.811455	0.801577	0.833695	0.818534			L_44
386250	0.820746	0.789629	0.767406	0.783011	0.7338	0.650994			L_45
387959	0.832796	0.635706	0.80416	0.661354	0.817634	0.626844			L_47l
389357	0.847656	0.843144	0.807385	0.834188	0.803504	0.834039			L_a47r
390645	0.653117	0.778762	0.579107	0.488612	0.377129	0.413111			L_6r
391748	0.746654	0.760845	0.725658	0.677039	0.777608	0.7821			L_IFJa
392447	0.864414	0.653935	0.742552	0.52623	0.827679	0.280961			L_IFJp
392750	0.849435	0.693933	0.828249	0.672386	0.894663	0.676639			L_IFSp
393247	0.584572	0.627476	0.63506	0.597622	0.794487	0.703261			L_IFSa
393550	0.626783	0.705845	0.712403	0.631728	0.662263	0.76326			L_p9_46v
394956	0.751409	0.832621	0.800513	0.891959	0.869476	0.88393			L_46
395251	0.69148	0.724105	0.673197	0.803369	0.792119	0.719955			L_a9_46v
395756	0.763945	0.801073	0.546015	0.736771	0.60926	0.498597			L_9_46d
395958	0.774696	0.671292	0.721279	0.756663	0.771235	0.583441			L_9a
397154	0.857572	0.775878	0.65166	0.81305	0.662638	0.553957			L_10v
397760	0.779972	0.90021	0.656821	0.788837	0.734748	0.612929			L_a10p
397861	0.520559	0.751821	0.531311	0.579856	0.573073	0.656397			L_10pp
401422	0.791544	0.707831	0.609058	0.505299	0.560585	0.627893			L_11l
406432	0.237738	0.219248	0.0770744	0.405472	0.228674	0.250876			L_13l
406836	0.676114	0.783809	0.830016	0.737535	0.557281	0.698633			L_OFC
412528	0.727419	0.768808	0.448229	0.57072	0.569885	0.435975			L_47s
413934	0.698125	0.746918	0.71344	0.709105	0.742267	0.801182			L_LIPd
414229	0.655879	0.815604	0.789037	0.864945	0.682823	0.797379			L_6a
415837	0.623617	0.614852	0.536748	0.84491	0.807378	0.881304			L_i6_8
419239	0.584283	0.805569	0.60498	0.698058	0.633844	0.638119			L_s6_8
421226	0.499084	0.655093	0.50431	0.777076	0.699164	0.595421			L_43
422632	0.571617	0.647592	0.687656	0.804311	0.467803	0.526758			L_OP4
424939	0.778071	0.640982	0.731783	0.700766	0.762956	0.746309			L_OP1
429040	0.82444	0.848058	0.690928	0.784295	0.822348	0.757839			L_OP2_3
432332	0.700319	0.455743	0.791576	0.446832	0.729636	0.671539			L_52
433839	0.606501	0.798208	0.506175	0.704261	0.61325	0.595157			L_RI
436239	0.84066	0.846673	0.886783	0.844262	0.865519	0.836411			L_PFcm
436845	0.6481	0.618359	0.74121	0.738384	0.726935	0.831295			L_PoI2
441939	0.764136	0.7694	0.825011	0.682308	0.833558	0.79597			L_TA2
445543	0.686785	0.714725	0.724443	0.588156	0.613938	0.47692			L_FOP4
448347	0.561758	0.830671	0.500965	0.424878	0.57066	0.353211			L_MI
449753	0.594561	0.41016	0.50622	0.590078	0.530604	0.643552			L_Pir
453441	0.487104	0.72733	0.57486	0.644612	0.69462	0.70207			L_AVI
454140	0.585974	0.595681	0.685304	0.560399	0.561265	0.487325			L_AAIC
456346	0.572531	0.680192	0.666223	0.768333	0.722514	0.802329			L_FOP1
459453	0.904022	0.858919	0.746257	0.792223	0.840084	0.678561			L_FOP3
461743	0.782811	0.7019	0.616162	0.727185	0.676429	0.730083			L_FOP2
463040	0.521577	0.784837	0.677127	0.596026	0.666778	0.758537			L_PFt
465852	0.339902	0.299239	0.507237	0.770133	0.296248	0.411726			L_AIP
467351	0.785907	0.601801	0.605022	0.629747	0.671314	0.666902			L_EC
468050	0.606343	0.543313	0.544437	0.721546	0.700113	0.650622			L_PreS
469961	0.748806	0.774851	0.731442	0.779952	0.805439	0.83655			L_H
475855	0.856656	0.862393	0.891716	0.849305	0.859625	0.842058			L_ProS
479762	0.781116	0.719049	0.739892	0.810087	0.810101	0.818935			L_PeEc
480141	0.777902	0.676707	0.405836	0.584154	0.585234	0.3451			L_STGa
481042	0.841141	0.834928	0.855645	0.882522	0.897377	0.829454			L_PBelt
481951	0.517889	0.54513	0.398492	0.655636	0.651582	0.537183			L_A5
485757	-0.0607823	0.483381	0.540437	0.45983	0.345101	0.710745			L_PHA1
486759	0.598606	0.630619	0.67099	0.622746	0.561817	0.589393			L_PHA3
495255	0.495028	0.390222	0.541983	0.159698	0.633709	0.23874			L_STSda
497865	0.714135	0.617728	0.738312	0.460191	0.500623	0.685019			L_STSdp
499566	0.548821	0.580889	0.554622	0.718957	0.736873	0.552239			L_STSvp
500222	0.741803	0.666208	0.706983	0.663082	0.759565	0.80465			L_TGd
506234	0.838638	0.848643	0.844828	0.864136	0.783765	0.853808			L_TE1a
510225	0.822262	0.853023	0.856065	0.681697	0.877669	0.76256			L_TE1p
510326	0.581799	0.826805	0.678966	0.617803	0.505672	0.672158			L_TE2a
512835	0.66952	0.603743	0.635742	0.4802	0.636486	0.664526			L_TF
513130	0.616744	0.750561	0.717537	0.675435	0.665633	0.68888			L_TE2p
513736	0.7093	0.738718	0.732374	0.71735	0.730736	0.665102			L_PHT
516742	0.63782	0.603189	0.670513	0.711623	0.624842	0.81567			L_PH
517239	0.613044	0.473276	0.567217	0.741815	0.843082	0.766876			L_TPOJ1
518746	0.700209	0.756144	0.708777	0.783457	0.826271	0.794953			L_TPOJ2
519647	0.619807	0.720451	0.657639	0.759554	0.820788	0.773371			L_TPOJ3
519950	0.835809	0.741398	0.762976	0.790283	0.701365	0.781033			L_DVT
520228	0.690789	0.728002	0.830053	0.69468	0.684984	0.805359			L_PGp
522434	0.598454	0.77101	0.60197	0.633604	0.701236	0.675884			L_IP2
523032	0.709198	0.528215	0.355628	0.524027	0.443351	0.774789			L_IP1
524135	0.852218	0.829324	0.697718	0.809267	0.799851	0.714048			L_IP0
525541	0.807661	0.840368	0.640572	0.774371	0.612287	0.567619			L_PFop
529549	0.711583	0.685417	0.630149	0.427704	0.861129	0.398463			L_PF
529953	0.732632	0.657465	0.668204	0.733825	0.829665	0.666126			L_PFm
530635	0.724929	0.828822	0.645747	0.664872	0.666657	0.746441			L_PGi
531536	0.850721	0.891985	0.843096	0.83061	0.797556	0.840883			L_PGs
531940	0.880137	0.820003	0.719734	0.84281	0.754993	0.733255			L_V6A
536647	0.483593	0.720446	0.471451	0.596529	0.639333	0.747972			L_VMV1
540436	0.753607	0.468894	0.411658	0.58511	0.511218	0.704416			L_VMV3
541640	0.790172	0.740406	0.620069	0.677756	0.653589	0.736781			L_PHA2
541943	0.593996	0.55276	0.374451	0.752333	0.590219	0.729147			L_V4t
545345	0.824787	0.798411	0.826538	0.770743	0.844649	0.826753			L_FST
547046	0.483608	0.656697	0.614924	0.756933	0.727839	0.789838			L_V3CD
548250	0.563929	0.489317	0.61166	0.660819	0.627924	0.780095			L_LO3
552241	0.533324	0.451692	0.375839	0.726821	0.640807	0.594818			L_VMV2
552544	0.669877	0.811858	0.672142	0.727528	0.538575	0.69639			L_31pd
553344	0.648035	0.597099	0.540268	0.763611	0.866996	0.797651			L_31a
555348	0.545113	0.524027	0.569816	0.529868	0.729568	0.697288			L_VVC
555651	0.634638	0.621317	0.400815	0.611452	0.73139	0.405575			L_25
555954	0.732458	0.813696	0.849181	0.68774	0.73078	0.801409			L_s32
557857	0.841488	0.716796	0.856659	0.772498	0.7412	0.630685			L_pOFC
558657	0.786735	0.787303	0.749832	0.839422	0.839286	0.84113			L_PoI1
558960	0.758394	0.819643	0.773568	0.688716	0.740786	0.773548			L_Ig
559053	0.694554	0.526139	0.56455	0.712636	0.506594	0.695552			L_FOP5
559457	0.694232	0.615509	0.65422	0.7326	0.802149	0.584276			L_p10p
561242	0.559125	0.258832	0.683902	0.509244	0.718853	0.460846			L_p47r
561444	0.739151	0.552937	0.494064	0.58195	0.637905	0.592853			L_TGv
561949	0.742605	0.8421	0.731107	0.840655	0.68794	0.820411			L_MBelt
562446	0.712603	0.543012	0.446834	0.324889	0.438558	0.698951			L_LBelt
565452	0.819785	0.82294	0.717396	0.805567	0.73651	0.695426			L_A4
566454	0.59497	0.649647	0.399709	0.555245	0.4301	0.609126			L_STSva
567052	0.72841	0.602621	0.761732	0.780339	0.814541	0.692036			L_TE1m
567759	0.59276	0.666572	0.708966	0.773061	0.819884	0.807273			L_PI
567961	0.818971	0.772981	0.654462	0.794374	0.73062	0.727494			L_a32pr
568963	0.720018	0.757125	0.736523	0.837239	0.740875	0.760579			L_p24
570243	0.473724	0.628793	0.699337	0.726496	0.722858	0.774552
571144	0.684018	0.822648	0.727417	0.670716	0.75522	0.705459
572045	0.80263	0.72315	0.398924	0.676645	0.437036	0.609164
573249	0.864252	0.752232	0.680111	0.684567	0.75302	0.505499
573451	0.589807	0.808801	0.769098	0.49795	0.652785	0.768072
576255	0.327453	0.726132	0.524653	0.563712	0.70371	0.657888
578057	0.763447	0.799495	0.707963	0.776468	0.761757	0.67929
579665	0.350242	0.486123	0.338235	0.524591	0.632138	0.215096
579867	0.506139	0.809896	0.690308	0.568615	0.755069	0.759732
580044	0.681128	0.705738	0.680189	0.686412	0.636804	0.732638
580347	0.47237	0.602302	0.560285	0.511909	0.477001	0.565376
580650	0.810714	0.605984	0.551539	0.571997	0.584011	0.745479
580751	0.232298	0.371689	0.546723	0.485265	0.658627	0.482256
581349	0.369919	0.567332	0.591486	0.51866	0.536417	0.789518
581450	0.70348	0.567044	0.723979	0.815093	0.837923	0.769036
583858	0.431289	0.414962	0.160348	0.620552	0.669271	0.638837
585256	0.459865	0.768644	0.430371	0.524403	0.634628	0.432915
585862	0.863742	0.867868	0.870182	0.792691	0.855867	0.869129
586460	0.812497	0.756776	0.759115	0.824488	0.843415	0.904821
587664	0.676234	0.421328	0.171287	0.553763	0.32013	0.555926
588565	0.716278	0.88009	0.851249	0.750195	0.724752	0.815824
589567	0.632026	0.663704	0.869449	0.678613	0.600591	0.678082
590047	0.543453	0.718507	0.53533	0.587617	0.793684	0.773175
592455	0.728972	0.630375	0.763377	0.845162	0.811725	0.759944
594156	0.769885	0.662313	0.693905	0.672078	0.705055	0.684592
597869	0.671237	0.758191	0.796653	0.583907	0.740339	0.823312
598568	0.590856	0.631732	0.771769	0.690565	0.654461	0.764061
599065	0.843379	0.914459	0.920901	0.851412	0.81321	0.874068
599469	0.748913	0.725778	0.735329	0.705551	0.722724	0.710724
599671	0.694099	0.273049	0.744801	0.42708	0.693476	0.459809
601127	0.77178	0.700168	0.667084	0.757679	0.703993	0.74454
604537	0.754668	0.677339	0.258784	0.632861	0.378347	0.451201
611938	0.761398	0.823654	0.606297	0.828712	0.725935	0.716499
613538	0.367795	0.702052	0.489021	0.366297	0.736105	0.355242
614439	0.261929	0.643192	0.42558	0.259221	0.107145	0.417542
615441	0.333398	0.61745	0.263127	0.547829	0.194259	0.328466
615744	0.787355	0.879602	0.833685	0.791673	0.817642	0.861191
616645	0.869221	0.805797	0.840582	0.779455	0.835937	0.717946
617748	0.793604	0.880522	0.82421	0.842489	0.852849	0.848532
618952	0.782857	0.73444	0.860283	0.636344	0.856463	0.68516
620434	0.431916	0.517044	0.612736	0.28516	0.306513	0.529653
622236	0.887422	0.892852	0.89067	0.848582	0.880571	0.850331
623844	0.698146	0.763106	0.774016	0.677616	0.755624	0.87967
626648	0.688237	0.751529	0.743135	0.762441	0.806726	0.852284
627549	0.759624	0.702391	0.425995	0.706976	0.640559	0.53582
627852	0.817624	0.778977	0.701877	0.842392	0.791964	0.704298
628248	0.409964	0.529818	0.658908	0.439218	0.700316	0.666097
633847	0.633318	0.764209	0.729557	0.494957	0.688863	0.766176
634748	0.415783	0.736374	0.819559	0.679775	0.50091	0.832282
635245	0.450391	0.821158	0.536843	0.551139	0.560322	0.596015
638049	0.79914	0.59484	0.513854	0.530015	0.532345	0.220523
645450	0.590998	0.729763	0.562417	0.781715	0.737092	0.709678
645551	0.801072	0.841919	0.853688	0.746567	0.816451	0.878917
647858	0.807822	0.690864	0.812422	0.69249	0.765919	0.633522
654350	0.771237	0.856743	0.741638	0.757584	0.847151	0.745588
654552	0.584081	0.87527	0.904798	0.537043	0.495362	0.908817
654754	0.593666	0.636061	0.594272	0.665875	0.5837	0.300015
656253	0.797276	0.73778	0.831016	0.773135	0.808139	0.778821
656657	0.789799	0.545056	0.666438	0.715697	0.803983	0.610449
657659	0.71843	0.753765	0.718453	0.672056	0.711364	0.724548
660951	0.872119	0.856923	0.687614	0.831933	0.717523	0.82064
662551	0.650105	0.410902	0.446966	0.611005	0.574779	0.519759
663755	0.860837	0.857625	0.786936	0.822763	0.797223	0.723783
664757	0.689954	0.710337	0.700854	0.710464	0.705463	0.796265
665254	0.866845	0.80955	0.854558	0.782536	0.787101	0.739038
667056	0.681457	0.787396	0.660765	0.667786	0.602414	0.744435
668361	0.711624	0.697826	0.637709	0.680561	0.664919	0.747272
671855	0.740805	0.786973	0.737831	0.788724	0.772285	0.7703
672756	0.701055	0.726222	0.673599	0.747473	0.859161	0.735379
673455	0.809368	0.792866	0.615985	0.773507	0.720794	0.596115
675661	0.633846	0.637267	0.728773	0.750421	0.797623	0.851695
677766	0.91631	0.863095	0.886269	0.833223	0.855951	0.81126
677968	0.850214	0.823701	0.780655	0.86274	0.838979	0.781829
679568	0.784429	0.845077	0.705049	0.781482	0.594768	0.678598
679770	0.688063	0.55247	0.644463	0.568395	0.784199	0.52173
680250	0.795956	0.689653	0.533848	0.795097	0.701482	0.735124
680452	0.307179	0.686846	0.669704	0.49778	0.611031	0.797838
680957	0.792642	0.503586	0.814793	0.524965	0.768796	0.625091
683256	0.85646	0.792835	0.857787	0.836366	0.863472	0.824247
685058	0.552326	0.564345	0.534881	0.548317	0.687487	0.620474
686969	0.675666	0.687467	0.445552	0.738191	0.605548	0.747508
687163	0.831584	0.739013	0.81885	0.791627	0.773477	0.696183
690152	0.851629	0.596179	0.77473	0.591922	0.803166	0.781691
692964	0.83372	0.821759	0.812061	0.833606	0.871095	0.828771
693764	0.724531	0.714417	0.823538	0.734659	0.79803	0.790162
694362	0.832337	0.408187	0.459222	0.421488	0.510708	0.467598
695768	0.541181	0.582997	0.634447	0.284177	0.25454	0.527138
698168	0.677835	0.754491	0.740599	0.73832	0.756211	0.777289
700634	0.652472	0.393698	0.738922	0.461968	0.737396	0.59727
702133	0.628206	0.578752	0.663365	0.797188	0.797747	0.805432
704238	0.807556	0.695036	0.640975	0.651737	0.64106	0.812815
705341	0.812168	0.722464	0.808011	0.846122	0.793573	0.689456
707749	0.6055	0.780493	0.775743	0.663099	0.690559	0.816548
709551	0.845676	0.876288	0.788831	0.777225	0.772862	0.76699
713239	0.470468	0.243592	0.431688	0.448064	0.303709	0.483327
715041	0.401571	0.85803	0.640044	0.463041	0.37331	0.590899
715647	0.630586	0.736253	0.676549	0.689292	0.702955	0.820278
715950	0.720427	0.734165	0.721331	0.771284	0.715732	0.782906
720337	0.549321	0.81575	0.746474	0.710624	0.589713	0.791126
723141	0.756047	0.727804	0.656123	0.597819	0.54184	0.6317
724446	0.800528	0.717566	0.802433	0.474879	0.681464	0.758856
725751	0.735861	0.653696	0.663643	0.642065	0.858989	0.642437
727553	0.813141	0.850723	0.881522	0.853142	0.845074	0.85418
727654	0.843587	0.815908	0.840108	0.83129	0.874533	0.809186
728454	0.807643	0.881583	0.838769	0.829433	0.702312	0.811223
729254	0.832291	0.812795	0.768916	0.780622	0.765211	0.874303
729557	0.259324	0.513114	0.397617	0.412893	0.450053	0.732784
731140	0.372466	0.761068	0.574309	0.475219	0.772677	0.620578
732243	0.65863	0.432898	0.541827	0.590747	0.764644	0.533373
734045	0.494955	0.661071	0.61956	0.526646	0.663407	0.718874
735148	0.761626	0.746175	0.734732	0.858284	0.852546	0.836661
737960	0.813103	0.795407	0.518407	0.79386	0.600455	0.643796
742549	0.562822	0.579548	0.473781	0.51144	0.647789	0.298973
744553	0.672038	0.767474	0.329914	0.543384	0.533589	0.399656
748258	0.692776	0.675614	0.704072	0.866191	0.889585	0.844402
748662	0.497711	0.181103	0.348789	0.602032	0.716913	0.519373
749058	0.817491	0.807288	0.793527	0.870454	0.793276	0.844708
749361	0.630522	0.563481	0.780562	0.731392	0.778957	0.659151
751348	0.819455	0.865732	0.800764	0.78749	0.790617	0.801484
753150	0.842075	0.855175	0.730586	0.865956	0.705975	0.804554
753251	0.809698	0.762668	0.699069	0.760695	0.820906	0.846333
756055	0.761415	0.612164	0.593075	0.655987	0.606966	0.453155
757764	0.798057	0.814674	0.727364	0.782079	0.665016	0.733311
759869	0.600856	0.223411	0.455789	0.58332	0.793861	0.512536
760551	0.839815	0.769961	0.865911	0.8073	0.822204	0.681774
761957	0.642891	0.699976	0.582084	0.592581	0.583781	0.703729
763557	0.683745	0.674489	0.672176	0.783486	0.781716	0.809009
765056	0.803119	0.689166	0.761772	0.690475	0.810644	0.757182
765864	0.745492	0.484465	0.622113	0.712909	0.776115	0.723734
767464	0.818684	0.770673	0.84419	0.747518	0.769255	0.771406
769064	0.776884	0.629111	0.595302	0.730169	0.505994	0.350233
770352	0.755875	0.785836	0.836635	0.88786	0.703103	0.755405
771354	0.775345	0.713412	0.775367	0.875142	0.797701	0.756651
773257	0.839886	0.798358	0.683464	0.812109	0.728176	0.801915
774663	0.649374	0.876175	0.668573	0.616842	0.733258	0.720136
779370	0.321698	0.616842	0.292178	0.579796	0.738161	0.659664
782561	0.496647	0.658531	0.679343	0.534195	0.618234	0.541843
783462	0.645866	0.818229	0.769903	0.632777	0.755379	0.757617
784565	0.566877	0.774484	0.650981	0.460812	0.695199	0.631805
788674	0.604955	0.665106	0.708585	0.74088	0.787232	0.76507
788876	0.647831	0.820035	0.595047	0.591034	0.73814	0.560339
789373	0.378225	0.592449	0.408023	0.718983	0.65285	0.679046
792564	0.541803	0.673921	0.775189	0.637321	0.653492	0.699424
792766	0.475211	0.390271	0.53703	0.674153	0.598866	0.70231
792867	0.560615	0.717175	0.699577	0.847228	0.888504	0.906915
793465	0.788589	0.805021	0.642857	0.871245	0.835907	0.785102
800941	0.716699	0.805278	0.698866	0.699082	0.816896	0.707108
802844	0.278797	0.522157	0.297143	0.19412	0.530879	0.29183
803240	0.784603	0.689007	0.785775	0.805129	0.76019	0.655001
804646	0.645014	0.470189	0.372007	0.58054	0.390104	0.498325
809252	0.863875	0.8096	0.753049	0.796551	0.828906	0.758902
810843	0.576817	0.359051	0.521299	0.60027	0.692869	0.487578
812746	0.673697	0.668922	0.584246	0.681773	0.62872	0.776654
814548	0.294001	0.512252	0.423217	0.288152	0.563942	0.350211
814649	0.388857	0.365076	0.53383	0.714314	0.502132	0.528285
815247	0.468997	0.648511	0.402558	0.617433	0.287942	0.397647
816653	0.78406	0.74401	0.771462	0.785234	0.871162	0.818952
818455	0.740642	0.741363	0.68613	0.737618	0.705386	0.73626
818859	0.62444	0.623569	0.768796	0.729984	0.794694	0.771086
820745	0.717032	0.753748	0.722378	0.78334	0.768033	0.83163
825048	0.793575	0.797921	0.720926	0.756695	0.747769	0.766293
825553	0.837549	0.497786	0.797296	0.614257	0.858324	0.519663
825654	0.76488	0.814082	0.825945	0.874682	0.781638	0.78786
826353	0.777015	0.835694	0.64607	0.813623	0.699763	0.669987
826454	0.73909	0.846005	0.869271	0.746277	0.800049	0.800807
827052	0.755033	0.687451	0.687581	0.853802	0.614083	0.698346
828862	0.879646	0.410872	0.636313	0.36907	0.554083	0.733264
832651	0.761736	0.699947	0.620219	0.71551	0.76489	0.6219
833148	0.789758	0.862142	0.624969	0.840368	0.810275	0.666514
833249	0.432271	0.515432	0.574688	0.611678	0.731481	0.784026
835657	0.6694	0.620611	0.728108	0.604069	0.827995	0.671087
837560	0.680891	0.773919	0.699961	0.666702	0.721575	0.665188
837964	0.719178	0.436042	0.697226	0.551502	0.80911	0.56013
841349	0.548149	0.423686	0.389661	0.572061	0.787186	0.678067
843151	0.642602	0.687666	0.754859	0.596676	0.714226	0.665131
844961	0.579622	0.659676	0.633705	0.823348	0.853778	0.811384
845458	0.767281	0.693051	0.572557	0.635828	0.631946	0.863737
849264	0.482497	0.614012	0.598998	0.599237	0.563858	0.517398
849971	0.717078	0.730168	0.691451	0.77104	0.74586	0.886002
852455	0.842945	0.875407	0.773202	0.845523	0.841532	0.854766
856766	0.751841	0.758047	0.782157	0.77999	0.90888	0.797194
856968	0.293186	0.273106	0.235934	0.548157	0.511697	0.422451
857263	0.812191	0.864692	0.781389	0.794789	0.69923	0.756936
859671	0.480529	0.611951	0.530179	0.491975	0.496028	0.683666
861456	0.381489	0.57564	0.471664	0.716477	0.774434	0.637079
865363	0.64898	0.645136	0.589664	0.706491	0.869013	0.635233
867468	0.716018	0.711193	0.595884	0.586277	0.574522	0.695657
869472	0.391824	0.583664	0.277093	0.613847	0.719812	0.591715
870861	0.780592	0.67825	0.759034	0.787355	0.853025	0.865808
871762	0.715234	0.463285	0.791833	0.332173	0.668038	0.551608
871964	0.836887	0.819219	0.840269	0.750595	0.787679	0.84925
872158	0.864953	0.820113	0.846008	0.752405	0.8108	0.690623
872562	0.814972	0.796848	0.777003	0.777057	0.785118	0.763945
872764	0.75387	0.771443	0.712559	0.745762	0.803294	0.694251
873968	0.746374	0.78605	0.739927	0.760719	0.801038	0.703437
877168	0.581163	0.305136	0.703641	0.107028	0.618041	0.364104
877269	0.714515	0.6127	0.490308	0.481069	0.417218	0.754942
878776	0.688642	0.662679	0.289844	0.566453	0.411327	0.298065
878877	0.84015	0.797031	0.793066	0.730503	0.754449	0.749036
880157	0.521287	0.66811	0.42748	0.46955	0.485266	0.620928
882161	0.549052	0.686142	0.629743	0.766453	0.738789	0.793167
884064	0.832582	0.89999	0.887634	0.818483	0.715331	0.896081
885975	0.62451	0.773807	0.529711	0.728599	0.785746	0.732051
886674	0.765077	0.83145	0.745345	0.776269	0.867766	0.843252
887373	0.563228	0.777792	0.773689	0.479095	0.75352	0.696691
888678	0.476251	0.739148	-0.0159837	0.339542	0.235636	-0.06618
889579	0.694161	0.609806	0.68143	0.812062	0.768506	0.669352
891667	0.815661	0.898044	0.731847	0.79008	0.591621	0.615468
894067	0.629225	0.71779	0.568285	0.748738	0.644992	0.712465
894673	0.44197	0.611636	0.665657	0.65745	0.706451	0.691541
894774	0.775123	0.77255	0.750895	0.831303	0.697275	0.669882
896778	0.645685	0.33983	0.628576	0.65728	0.683585	0.645629
896879	0.837348	0.901601	0.864724	0.831262	0.903638	0.889504
898176	0.633822	0.714025	0.344534	0.822059	0.722812	0.662311
899885	0.832801	0.860584	0.860564	0.797004	0.871212	0.841742
901038	0.551235	0.545458	0.245771	0.733471	0.66544	0.579757
901139	0.51729	0.683419	0.4771	0.788773	0.765387	0.651561
901442	0.739189	0.748116	0.672866	0.666377	0.514604	0.7135
902242	0.81589	0.756945	0.657485	0.712629	0.687358	0.634393
904044	0.792621	0.897426	0.817009	0.764286	0.634518	0.777806
905147	0.798127	0.588163	0.618569	0.649769	0.745663	0.694125
907656	0.485396	0.641877	0.834856	0.812902	0.496624	0.71706
908860	0.780308	0.798848	0.766304	0.816556	0.825232	0.727023
910241	0.758262	0.824369	0.779731	0.737086	0.547147	0.790207
910443	0.86499	0.661476	0.7485	0.73818	0.81923	0.715282
911849	0.551735	0.790338	0.727588	0.472027	0.749762	0.681562
912447	0.82763	0.882897	0.79841	0.820171	0.829816	0.764069
917255	0.819127	0.800011	0.823323	0.752701	0.827273	0.766548
917558	0.770237	0.813367	0.853805	0.657607	0.759951	0.838501
919966	0.858111	0.842371	0.853601	0.855685	0.818871	0.839199
922854	0.626915	0.756574	0.703251	0.5839	0.790196	0.674043
923755	0.826216	0.877564	0.802002	0.861609	0.837865	0.847724
926862	0.518209	0.677772	0.455262	0.486168	0.709466	0.666709
927359	0.816471	0.69307	0.614944	0.757449	0.750758	0.575867
930449	0.713604	0.679735	0.581968	0.648847	0.605184	0.811731
932554	0.883782	0.802924	0.740993	0.792637	0.769529	0.802276
933253	0.544694	0.659038	0.508874	0.753548	0.1937	0.0698112
937160	0.20365	0.238307	0.39004	0.286333	0.373655	0.766203
942658	0.573067	0.686699	0.599896	0.772894	0.839256	0.74714
943862	0.543858	0.622349	0.46951	0.672385	0.75119	0.757262
951457	0.733812	0.818926	0.747399	0.688221	0.643707	0.724216
952863	0.539542	0.567405	0.397513	0.667542	0.544207	0.564684
955465	0.747809	0.74452	0.738428	0.82614	0.812362	0.808204
957974	0.864809	0.700854	0.621616	0.665384	0.700678	0.777841
958976	0.815497	0.709661	0.772981	0.760916	0.700745	0.721217
959574	0.584298	0.748293	0.82602	0.688226	0.763275	0.799648
962058	0.563776	0.598507	0.561108	0.567237	0.493422	0.518643
965367	0.452804	0.58637	0.183462	0.647615	0.590138	0.408585
965771	0.760229	0.839862	0.633992	0.636552	0.465562	0.571396
966975	0.49578	0.847695	0.21078	0.616967	0.618166	0.282265
969476	0.730923	0.760854	0.583657	0.67821	0.49151	0.772469
970764	0.807663	0.8354	0.83752	0.762799	0.798722	0.763656
971160	0.619086	0.729947	0.697523	0.72934	0.74292	0.783696
978578	0.816141	0.83314	0.784513	0.664928	0.585077	0.732637
979984	0.792904	0.590289	0.751985	0.590706	0.783647	0.593486
983773	0.839484	0.871472	0.716082	0.83382	0.75995	0.705717
984472	0.626731	0.653466	0.681618	0.438976	0.730801	0.521479
987074	0.835126	0.686953	0.831519	0.690658	0.802904	0.689568
987983	0.793153	0.876478	0.677402	0.831567	0.609227	0.722087
989987	0.369186	0.504004	0.553207	0.537861	0.636135	0.623107
990366	0.716876	0.839339	0.722145	0.677059	0.557671	0.767682
991267	0.790223	0.826608	0.684072	0.810882	0.666515	0.626422
992673	0.871548	0.752828	0.82519	0.695924	0.855671	0.697391
992774	0.863158	0.816717	0.757377	0.86243	0.663397	0.626146
993675	0.793371	0.796363	0.689308	0.800442	0.72078	0.638771
994273	0.827118	0.630882	0.56584	0.734217	0.702931	0.781701
996782	0.637051	0.546263	0.546486	0.523964	0.752727	0.592124
Mean	0.668241	0.683549	0.643099	0.670448	0.686018	0.6741
SD	0.160657	0.152967	0.163981	0.151049	0.142376	0.153729

## Sheet: figureS3-A
ANOVA results (done by GraphPadPrism 9.3.1)
MLI	one-way ANOVA						Multiple Comparison
	ANOVA table	SS	DF	MS	F (DFn, DFd)	P value	Tukey's multiple comparisons test	Mean Diff.	95.00% CI of diff.	Summary	Adjusted P Value
	Treatment (between columns)	120.1	3	40.04	F (3, 3960) = 1434	P<0.0001	Cluster 1 vs. Cluster 2	-0.1384	-0.1577 to -0.1191	****	<0.0001
	Residual (within columns)	110.6	3960	0.02792			Cluster 1 vs. Cluster 3	0.04194	0.02265 to 0.06124	****	<0.0001
	Total	230.7	3963				Cluster 1 vs. Cluster 4	-0.4034	-0.4227 to -0.3842	****	<0.0001
							Cluster 2 vs. Cluster 3	0.1804	0.1611 to 0.1997	****	<0.0001
	Model comparison	SS	DF	Probability it is correct			Cluster 2 vs. Cluster 4	-0.265	-0.2843 to -0.2457	****	<0.0001
	Null H. All population means identical	230.7	3963	0%			Cluster 3 vs. Cluster 4	-0.4454	-0.4647 to -0.4261	****	<0.0001
	Alternative H: Distinct population means	110.6	3960	100%			Test details	Mean 1	Mean 2	Mean Diff.	SE of diff.	n1	n2	q
	Ratio of probabilities			0			Cluster 1 vs. Cluster 2	-0.1889	-0.05045	-0.1384	0.007507	991	991	26.08
	Difference in AICc			2909			Cluster 1 vs. Cluster 3	-0.1889	-0.2308	0.04194	0.007507	991	991	7.902
							Cluster 1 vs. Cluster 4	-0.1889	0.2146	-0.4034	0.007507	991	991	76.01
	Data summary						Cluster 2 vs. Cluster 3	-0.05045	-0.2308	0.1804	0.007507	991	991	33.98
	Number of treatments (columns)	4					Cluster 2 vs. Cluster 4	-0.05045	0.2146	-0.265	0.007507	991	991	49.93
	Number of values (total)	3964					Cluster 3 vs. Cluster 4	-0.2308	0.2146	-0.4454	0.007507	991	991	83.91
LR	one-way ANOVA						Multiple Comparison
	ANOVA table	SS	DF	MS	F (DFn, DFd)	P value	Tukey's multiple comparisons test	Mean Diff.	95.00% CI of diff.	Summary	Adjusted P Value
	Treatment (between columns)	40.94	3	13.65	F (3, 3960) = 378.9	P<0.0001	Cluster 1 vs. Cluster 2	0.01739	-0.004524 to 0.03930	ns	0.1737
	Residual (within columns)	142.6	3960	0.03601			Cluster 1 vs. Cluster 3	0.1845	0.1626 to 0.2064	****	<0.0001
	Total	183.5	3963				Cluster 1 vs. Cluster 4	0.2328	0.2109 to 0.2548	****	<0.0001
							Cluster 2 vs. Cluster 3	0.1671	0.1452 to 0.1890	****	<0.0001
	Model comparison	SS	DF	Probability it is correct			Cluster 2 vs. Cluster 4	0.2155	0.1935 to 0.2374	****	<0.0001
	Null H. All population means identical	183.5	3963	0%			Cluster 3 vs. Cluster 4	0.04834	0.02643 to 0.07025	****	<0.0001
	Alternative H: Distinct population means	142.6	3960	100%			Test details	Mean 1	Mean 2	Mean Diff.	SE of diff.	n1	n2	q
	Ratio of probabilities			0			Cluster 1 vs. Cluster 2	0.8196	0.8022	0.01739	0.008525	991	991	2.884
	Difference in AICc			994.4			Cluster 1 vs. Cluster 3	0.8196	0.6351	0.1845	0.008525	991	991	30.61
							Cluster 1 vs. Cluster 4	0.8196	0.5867	0.2328	0.008525	991	991	38.63
	Data summary						Cluster 2 vs. Cluster 3	0.8022	0.6351	0.1671	0.008525	991	991	27.72
	Number of treatments (columns)	4					Cluster 2 vs. Cluster 4	0.8022	0.5867	0.2155	0.008525	991	991	35.74
	Number of values (total)	3964					Cluster 3 vs. Cluster 4	0.6351	0.5867	0.04834	0.008525	991	991	8.019
LF	one-way ANOVA						Multiple Comparison
	ANOVA table	SS	DF	MS	F (DFn, DFd)	P value	Tukey's multiple comparisons test	Mean Diff.	95.00% CI of diff.	Summary	Adjusted P Value
	Treatment (between columns)	6168	3	2056	F (3, 3960) = 765.3	P<0.0001	Cluster1 vs. Cluster2	-0.3584	-0.5477 to -0.1692	****	<0.0001
	Residual (within columns)	10638	3960	2.686			Cluster1 vs. Cluster3	2.45	2.261 to 2.640	****	<0.0001
	Total	16806	3963				Cluster1 vs. Cluster4	2.135	1.946 to 2.324	****	<0.0001
							Cluster2 vs. Cluster3	2.809	2.620 to 2.998	****	<0.0001
	Model comparison	SS	DF	Probability it is correct			Cluster2 vs. Cluster4	2.493	2.304 to 2.682	****	<0.0001
	Null H. All population means identical	16806	3963	0%			Cluster3 vs. Cluster4	-0.3157	-0.5049 to -0.1264	***	0.0001
	Alternative H: Distinct population means	10638	3960	100%			Test details	Mean 1	Mean 2	Mean Diff.	SE of diff.	n1	n2	q
	Ratio of probabilities			0			Cluster1 vs. Cluster2	46.5	46.86	-0.3584	0.07363	991	991	6.884
	Difference in AICc			1807			Cluster1 vs. Cluster3	46.5	44.05	2.45	0.07363	991	991	47.06
							Cluster1 vs. Cluster4	46.5	44.37	2.135	0.07363	991	991	41
	Data summary						Cluster2 vs. Cluster3	46.86	44.05	2.809	0.07363	991	991	53.95
	Number of treatments (columns)	4					Cluster2 vs. Cluster4	46.86	44.37	2.493	0.07363	991	991	47.89
	Number of values (total)	3964					Cluster3 vs. Cluster4	44.05	44.37	-0.3157	0.07363	991	991	6.063

## Sheet: figureS5
	Participant Coefficent		ALFF		Degree		Q		MHC
	t	p	t	p	t	p	t	p	t	p
R_V1	13.869	4.22921e-40	-4.39664	1.21825e-05	9.81287	9.36699e-22	-15.2122	4.03746e-47	3.59286	0.000343164
R_MST	9.93186	3.18046e-22	1.83786	0.0663832	9.88876	4.70885e-22	-12.2865	2.14347e-32	1.75862	0.0789507
R_V6	17.9611	1.17767e-62	4.73451	2.51575e-06	24.2786	1.57236e-102	-26.3126	4.04097e-116	21.6455	2.24557e-85
R_V2	13.0955	2.97448e-36	-1.44762	0.148041	11.1072	4.278e-27	-15.3973	4.0482e-48	4.46757	8.82317e-06
R_V3	14.2242	6.46651e-42	-1.39291	0.163959	11.8377	2.48259e-30	-16.0526	1.02778e-51	5.51077	4.55604e-08
R_V4	11.7548	5.88788e-30	-0.00834161	0.993346	10.8476	5.53734e-26	-14.247	4.92984e-42	4.10093	4.45265e-05
R_V8	13.6774	3.91864e-39	-1.11275	0.266084	9.21978	1.74348e-19	-13.4995	3.03781e-38	-0.261895	0.793457
R_4	-2.44106	0.0148185	2.90174	0.00379323	-3.60079	0.000332996	5.07573	4.60947e-07	-8.72433	1.11765e-17
R_3b	-2.77901	0.00555561	2.03731	0.0418841	-4.37799	1.32508e-05	5.58602	3.00158e-08	-11.5791	3.61734e-29
R_FEF	21.7361	5.90844e-86	14.4917	2.65192e-43	33.1327	1.3779e-162	-33.5116	3.5666e-165	34.8586	2.36275e-174
R_PEF	22.7126	2.96017e-92	18.312	9.77806e-65	32.5264	1.91293e-158	-32.7791	3.58822e-160	35.0196	1.89747e-175
R_55b	19.4476	1.33744e-71	21.5898	5.09664e-85	33.4915	4.89309e-165	-31.5436	1.00448e-151	40.6146	4.88017e-213
R_V3A	15.7046	8.55168e-50	0.16311	0.870465	15.3892	4.47673e-48	-18.9099	2.51289e-68	7.67006	4.10117e-14
R_RSC	-6.13597	1.22242e-09	7.53074	1.13423e-13	13.1518	1.57896e-36	-5.66758	1.89879e-08	24.7887	6.47019e-106
R_POS2	7.45719	1.92812e-13	18.5003	7.33613e-66	34.2268	4.72765e-170	-26.6998	9.90101e-119	44.2306	1.08836e-236
R_V7	16.2191	1.21522e-52	4.78145	2.00431e-06	18.9742	1.02521e-68	-20.66	3.98164e-79	12.4465	3.81919e-33
R_IPS1	16.5613	1.45152e-54	13.4518	5.24495e-38	23.5662	7.83904e-98	-23.2714	6.71819e-96	22.9932	4.41456e-94
R_FFC	11.1108	4.12615e-27	4.87454	1.26969e-06	12.6988	2.43585e-34	-15.0126	4.73221e-46	8.9584	1.60296e-18
R_V3B	15.7799	3.3046e-50	3.66715	0.00025832	16.7071	2.16493e-55	-19.4332	1.63871e-71	9.40289	3.57193e-20
R_LO1	12.1431	9.92991e-32	3.46381	0.000555396	13.7121	2.62162e-39	-15.7494	4.85797e-50	7.24479	8.70128e-13
R_LO2	9.73018	1.97197e-21	1.78851	0.0740002	11.7923	3.98623e-30	-14.0072	8.38207e-41	5.75353	1.16449e-08
R_PIT	10.4338	2.98054e-24	0.792125	0.428478	10.8267	6.79268e-26	-13.6935	3.25476e-39	5.71662	1.43769e-08
R_MT	8.29566	3.50226e-16	1.85173	0.0643629	8.92161	2.1812e-18	-10.7807	1.06397e-25	0.253442	0.799979
R_A1	1.68583	0.0921435	2.82297	0.00485345	3.56232	0.000385102	-1.98102	0.0478658	3.98466	7.25322e-05
R_PSL	19.621	1.1513e-72	18.1581	8.04073e-64	34.3133	1.21733e-170	-32.002	7.36066e-155	40.3162	4.63163e-211
R_SFL	8.6236	2.54392e-17	14.6631	3.35858e-44	20.1477	6.35351e-76	-17.1064	1.12874e-57	25.6348	1.4457e-111
R_PCV	6.65054	4.82145e-11	22.4173	2.43365e-90	37.1049	1.4231e-189	-26.7571	4.06692e-119	47.9922	1.24993e-260
R_STV	12.2898	2.0703e-32	18.143	9.88193e-64	27.8368	1.9793e-126	-24.7615	9.80682e-106	35.417	3.78429e-178
R_7Pm	-0.942073	0.346385	21.1033	6.34313e-82	24.9968	2.65821e-107	-14.5966	7.49545e-44	37.1379	8.51679e-190
R_7m	-16.13	3.81812e-52	12.7587	1.26072e-34	3.57907	0.000361545	6.98108	5.36207e-12	15.7784	3.36723e-50
R_POS1	-2.78928	0.00538388	6.04043	2.1725e-09	9.39921	3.68838e-20	-4.20636	2.83051e-05	13.1115	2.48457e-36
R_23d	-0.413539	0.679302	19.8015	8.88568e-74	29.3844	5.73792e-137	-19.0797	2.34744e-69	40.8249	1.98339e-214
R_v23ab	-18.0312	4.53835e-63	7.4905	1.51702e-13	-3.66124	0.000264277	12.1876	6.17892e-32	4.55861	5.79276e-06
R_d23ab	-16.5939	9.49416e-55	9.9898	1.87238e-22	3.78473	0.000163118	6.29751	4.54065e-10	15.8169	2.06673e-50
R_31pv	-13.6786	3.86657e-39	20.4216	1.24322e-77	16.5107	2.80345e-54	-2.72917	0.00646192	31.9349	2.11802e-154
R_5m	12.3443	1.15273e-32	6.37358	2.82613e-10	17.4214	1.70527e-59	-17.8957	2.86303e-62	19.1112	1.51144e-69
R_5mv	20.5617	1.64803e-78	3.46897	0.000544952	23.5615	8.41663e-98	-26.2354	1.3369e-115	22.7989	8.13932e-93
R_23c	23.7337	6.21392e-99	10.2363	1.91404e-23	37.2191	2.41645e-190	-36.9491	1.60042e-188	40.6918	1.50513e-213
R_5L	8.00359	3.36698e-15	1.62997	0.103426	4.23212	2.53011e-05	-6.30038	4.4608e-10	1.66424	0.0963809
R_24dd	10.0735	8.67649e-23	7.94455	5.27578e-15	15.6569	1.56157e-49	-14.6528	3.80469e-44	14.6026	6.97455e-44
R_24dv	8.15547	1.0468e-15	-0.85274	0.39401	1.87751	0.060742	-4.73914	2.46018e-06	-4.70337	2.92191e-06
R_7AL	15.9159	5.88205e-51	4.57166	5.4504e-06	14.3173	2.13616e-42	-17.5674	2.40754e-60	9.48447	1.74815e-20
R_SCEF	19.539	3.67854e-72	5.25239	1.83792e-07	17.9043	2.54795e-62	-21.3909	9.4588e-84	14.6424	4.31168e-44
R_6ma	26.0358	2.94339e-114	22.6083	1.40889e-91	43.8971	1.55873e-234	-42.5769	6.02976e-226	49.4319	1.33756e-269
R_7Am	23.5303	1.34927e-97	12.4051	5.97921e-33	32.6377	3.31741e-159	-33.6477	4.20118e-166	37.4233	1.01609e-191
R_7PL	20.8656	2.01873e-80	17.9707	1.03384e-62	34.4813	8.72824e-172	-33.5284	2.74053e-165	38.0553	5.71139e-196
R_7PC	15.997	2.09165e-51	16.1307	3.78273e-52	23.9581	2.06362e-100	-23.4326	5.90117e-97	24.9591	4.74697e-107
R_LIPv	18.7007	4.59904e-67	10.9893	1.37633e-26	22.1874	7.43743e-89	-23.4207	7.07131e-97	19.7265	2.57995e-73
R_VIP	17.4858	7.19644e-60	8.96414	1.52755e-18	20.8326	3.26227e-80	-22.732	2.2164e-92	18.9625	1.2065e-68
R_MIP	17.466	9.37996e-60	12.0003	4.50755e-31	23.4905	2.46191e-97	-23.9749	1.59829e-100	23.0286	2.59443e-94
R_1	3.83756	0.000132137	9.02351	9.26948e-19	6.03366	2.26217e-09	-4.63767	3.99566e-06	1.27235	0.203549
R_2	9.2364	1.51132e-19	10.4252	3.23457e-24	10.1646	3.73252e-23	-10.2248	2.13088e-23	6.71673	3.12902e-11
R_3a	-3.7728	0.000171004	2.77907	0.00555468	-3.64057	0.000286113	5.20046	2.41524e-07	-6.91151	8.57886e-12
R_6d	9.40867	3.39601e-20	7.94389	5.30236e-15	8.27232	4.20722e-16	-9.0798	5.75744e-19	3.39052	0.00072516
R_6mp	7.84268	1.13746e-14	3.77208	0.000171493	3.64025	0.000286469	-5.37417	9.59471e-08	-0.9891	0.322856
R_6v	16.4403	6.99169e-54	15.5713	4.58295e-49	20.2375	1.75294e-76	-20.0638	2.11046e-75	20.782	6.79296e-80
R_p24pr	13.9265	2.16151e-40	-0.577221	0.563922	11.4967	8.41118e-29	-14.8628	2.9637e-45	11.6805	1.27192e-29
R_33pr	13.8922	3.22772e-40	-1.48554	0.13772	11.8271	2.77388e-30	-14.6371	4.59712e-44	12.6086	6.54852e-34
R_a24pr	19.9085	1.93741e-74	-0.0526616	0.958012	20.8033	4.99341e-80	-23.9863	1.34335e-100	19.1619	7.43142e-70
R_p32pr	20.0775	1.73639e-75	-0.154175	0.877503	17.0643	1.97321e-57	-21.4994	1.92395e-84	12.9786	1.10069e-35
R_a24	-6.81642	1.61999e-11	15.9878	2.35138e-51	17.944	1.48608e-62	-7.48218	1.61082e-13	28.3738	4.4274e-130
R_d32	9.0877	5.38424e-19	30.5214	9.82328e-145	43.9507	7.01586e-235	-33.2912	1.13944e-163	53.7787	5.20799e-296
R_8BM	19.1576	7.88884e-70	30.2825	4.21971e-143	47.2158	9.52973e-256	-41.0215	9.96316e-216	58.6379	0
R_p32	-1.50087	0.133709	16.3563	2.0731e-53	20.2523	1.41841e-76	-12.4164	5.2942e-33	29.434	2.6327e-137
R_10r	-10.6991	2.34811e-25	10.9556	1.91852e-26	4.92523	9.86948e-07	2.73026	0.00644088	12.7219	1.8906e-34
R_47m	-10.2187	2.25433e-23	10.3713	5.38605e-24	2.74318	0.00619467	4.49038	7.94591e-06	12.0794	1.95136e-31
R_8Av	2.5594	0.0106331	47.5	1.54196e-257	51.5315	1.74699e-282	-33.5455	2.09221e-165	71.3272	0
R_8Ad	-6.59564	6.88168e-11	34.1209	2.49039e-169	32.357	2.75301e-157	-15.4618	1.80903e-48	47.3722	9.83241e-257
R_9m	-15.2006	4.66154e-47	24.8479	2.61086e-106	14.8108	5.58501e-45	-0.742306	0.458078	31.0973	1.13159e-148
R_8BL	-12.0156	3.83268e-31	31.6151	3.25479e-152	21.4299	5.33861e-84	-6.25134	6.04048e-10	38.892	1.41285e-201
R_9p	-1.66464	0.0963019	27.4591	7.23027e-124	26.7863	2.58176e-119	-15.517	9.05905e-49	39.2165	9.59239e-204
R_10d	-13.6115	8.38976e-39	28.7288	1.69589e-132	21.3522	1.66694e-83	-5.78846	9.52863e-09	36.7875	1.9763e-187
R_8C	14.3633	1.23383e-42	33.2029	4.56573e-163	47.535	9.29133e-258	-38.2227	4.29341e-197	62.4468	0
R_44	24.5409	2.86772e-104	32.8931	5.96578e-161	48.3277	9.91738e-263	-42.1925	1.97617e-223	59.5626	0
R_45	14.1712	1.21205e-41	23.6148	3.76116e-98	31.6509	1.85267e-152	-27.2573	1.683e-122	40.1138	1.01931e-209
R_47l	-3.0314	0.00249753	21.1871	1.8684e-82	16.0272	1.42226e-51	-7.54055	1.05642e-13	28.5524	2.69585e-131
R_a47r	8.25243	4.91701e-16	40.4979	2.88977e-212	42.1643	3.02101e-223	-30.8464	5.88422e-147	57.0174	5.06878908300000e-315
R_6r	22.1932	6.82588e-89	23.5362	1.23399e-97	38.3855	3.47296e-198	-34.2	7.20683e-170	46.957	4.10578e-254
R_IFJa	12.9741	1.15741e-35	19.6611	6.52532e-73	28.9345	6.72216e-134	-25.1579	2.23955e-108	37.0087	6.34565e-189
R_IFJp	18.995	7.66845e-69	16.2548	7.6742e-53	27.3615	3.31615e-123	-27.0279	6.01212e-121	30.4465	3.19389e-144
R_IFSp	11.0243	9.73986e-27	25.8471	5.45425e-113	31.5368	1.11774e-151	-24.9505	5.414e-107	42.6052	3.94093e-226
R_IFSa	16.0072	1.8368e-51	12.7385	1.5744e-34	22.7966	8.42206e-93	-21.5176	1.47368e-84	28.7684	9.11845e-133
R_p9_46v	16.5427	1.84845e-54	35.9498	9.19532e-182	47.0347	1.32519e-254	-38.4471	1.34356e-198	61.2888	0
R_46	24.0588	4.46382e-101	32.9546	2.26752e-161	55.8781	0	-48.4067	3.18262e-263	64.8928	0
R_a9_46v	23.0067	3.6046e-94	35.7671	1.59366e-180	52.6345	3.70868e-289	-45.1713	9.62127e-243	60.9928	0
R_9_46d	24.1934	5.75691e-102	26.2554	9.80702e-116	50.0537	1.93349e-273	-44.974	1.77589e-241	55.1331	4.97501e-304
R_9a	3.86893	0.000116465	33.7728	5.88853e-167	38.9781	3.74948e-202	-26.5706	7.3795e-118	52.5629	1.00045e-288
R_10v	-20.1445	6.64981e-76	2.12504	0.0338302	-14.1437	1.67785e-41	19.9633	8.87287e-75	-8.81565	5.26581e-18
R_a10p	15.8409	1.52454e-50	39.9559	1.1409e-208	52.7578	6.72227e-290	-41.7459	1.68395e-220	62.0783	0
R_10pp	2.47724	0.0134064	30.7101	5.03638e-146	32.4053	1.28617e-157	-21.7116	8.4806e-86	41.5145	5.60193e-219
R_11l	18.2885	1.34945e-64	27.5319	2.31961e-124	40.9267	4.21244e-215	-35.9539	8.63257e-182	47.801	1.97752e-259
R_13l	10.4099	3.73978e-24	12.6558	3.90767e-34	20.8959	1.30115e-80	-18.6353	1.13729e-66	24.5329	3.23832e-104
R_OFC	4.31702	1.74048e-05	15.2526	2.44848e-47	20.3566	3.1682e-77	-14.9815	6.93863e-46	23.605	4.35673e-98
R_47s	-0.666465	0.505269	20.9899	3.31327e-81	23.1134	7.24765e-95	-14.3658	1.19814e-42	33.6425	4.56068e-166
R_LIPd	20.1702	4.60602e-76	14.8828	2.32225e-45	28.4298	1.84301e-130	-28.0517	6.86421e-128	30.0801	1.01972e-141
R_6a	21.3996	8.32533e-84	16.8038	6.10558e-56	31.1022	1.0483e-148	-30.7604	2.27984e-146	31.3681	1.59207e-150
R_i6_8	8.23957	5.43774e-16	37.4603	5.72172e-192	47.3273	1.88853e-256	-33.5598	1.67162e-165	61.6869	0
R_s6_8	5.05401	5.15119e-07	38.1798	8.33405e-197	44.3393	2.16205e-237	-29.3076	1.92063e-136	58.4059	4.90000000000000e-323
R_43	12.6969	2.48936e-34	3.42202	0.000647008	8.84783	4.0331e-18	-11.2237	1.33437e-27	5.78214	9.8812e-09
R_OP4	9.28045	1.03392e-19	5.09425	4.19143e-07	6.78157	2.04124e-11	-7.96155	4.63708e-15	5.3182	1.29564e-07
R_OP1	0.744121	0.45698	3.40246	0.000694544	0.310721	0.756078	1.4087	0.159237	-2.84056	0.00459572
R_OP2_3	-0.521542	0.602106	0.252669	0.800577	-1.98501	0.0474192	2.5325	0.0114789	-5.7047	1.53852e-08
R_52	4.40649	1.16516e-05	1.03823	0.299417	5.14007	3.30842e-07	-5.22657	2.10586e-07	5.72055	1.40585e-08
R_RI	4.43132	1.04105e-05	1.08003	0.28039	3.48586	0.00051207	-3.87697	0.000112738	0.48641	0.626784
R_PFcm	8.22182	6.24675e-16	4.29081	1.95485e-05	8.19013	7.9971e-16	-8.74619	9.33927e-18	5.00717	6.53667e-07
R_PoI2	15.8179	2.04202e-50	1.78157	0.0751253	11.5044	7.77493e-29	-14.9636	8.63307e-46	10.0809	8.10273e-23
R_TA2	10.794	9.34901e-26	5.09218	4.23614e-07	12.3309	1.33079e-32	-13.8032	9.10623e-40	10.7128	2.05558e-25
R_FOP4	23.0108	3.39155e-94	9.22968	1.60123e-19	28.1001	3.2207e-128	-28.8623	2.08921e-133	27.5208	2.75919e-124
R_MI	23.6634	1.80188e-98	11.7501	6.1798e-30	31.0313	3.20045e-148	-30.8081	1.07527e-146	33.0545	4.71232e-162
R_Pir	10.6569	3.53022e-25	-0.543668	0.586793	9.07778	5.85727e-19	-11.6959	1.08413e-29	8.90039	2.60406e-18
R_AVI	24.1123	1.97853e-101	21.292	4.02895e-83	41.0008	1.3634e-215	-38.2824	1.70586e-197	45.0115	1.01996e-241
R_AAIC	17.5901	1.77333e-60	20.2181	2.31615e-76	38.3793	3.82555e-198	-34.0268	1.09165e-168	43.2198	3.87752e-230
R_FOP1	19.3129	8.92065e-71	5.96562	3.38937e-09	17.646	8.36766e-61	-19.9925	5.84587e-75	15.3686	5.78505e-48
R_FOP3	17.2639	1.39413e-58	1.37658	0.168952	15.0064	5.11007e-46	-18.2349	2.81303e-64	10.8383	6.06915e-26
R_FOP2	6.88074	1.05472e-11	5.94916	3.73517e-09	4.23587	2.48895e-05	-5.41751	7.58906e-08	0.793863	0.427466
R_PFt	12.2169	4.51905e-32	11.7426	6.682e-30	13.1052	2.66739e-36	-13.8059	8.82691e-40	11.6433	1.86642e-29
R_AIP	20.4731	5.91865e-78	19.9703	8.02301e-75	31.7558	3.55214e-153	-30.1728	2.36901e-142	35.9622	7.58184e-182
R_EC	-9.43649	2.66288e-20	10.3954	4.28845e-24	0.897222	0.369819	5.73963	1.26081e-08	4.49555	7.7591e-06
R_PreS	3.88648	0.000108477	8.02924	2.76762e-15	18.5864	2.23724e-66	-15.2937	1.46967e-47	22.9332	1.08625e-93
R_H	-8.86168	3.5946e-18	11.5391	5.45003e-29	2.33979	0.0194924	4.67841	3.29228e-06	6.05799	1.95574e-09
R_ProS	12.9638	1.29746e-35	1.22126	0.222278	12.6493	4.19265e-34	-14.9637	8.62822e-46	5.46575	5.83423e-08
R_PeEc	0.61782	0.536836	11.5351	5.68006e-29	11.0956	4.80283e-27	-6.97976	5.41026e-12	13.1113	2.48895e-36
R_STGa	-6.66453	4.4017e-11	8.11292	1.45484e-15	1.16591	0.243931	4.03052	5.99227e-05	2.45157	0.0143954
R_PBelt	3.73941	0.000195031	5.24265	1.93489e-07	7.44886	2.04692e-13	-6.06295	1.89845e-09	8.19451	7.72895e-16
R_A5	-7.8191	1.35719e-14	30.7319	3.57135e-146	23.1231	6.26722e-95	-9.82695	8.24734e-22	38.4895	6.98025e-199
R_PHA1	6.6926	3.66481e-11	7.76854	1.97904e-14	14.7724	8.91705e-45	-13.0872	3.26461e-36	13.212	8.01187e-37
R_PHA3	9.06218	6.68508e-19	4.81387	1.71118e-06	9.95017	2.69078e-22	-10.6456	3.93563e-25	6.65509	4.68076e-11
R_STSda	-11.7357	7.1756e-30	18.3989	2.96276e-65	10.1215	5.56611e-23	1.03578	0.300559	19.4012	2.57071e-71
R_STSdp	1.61934	0.105693	14.935	1.22605e-45	14.5022	2.33614e-43	-9.39954	3.67792e-20	20.5654	1.56196e-78
R_STSvp	-7.37663	3.42978e-13	36.1256	5.92411e-183	33.486	5.33647e-165	-16.2729	6.08473e-53	53.8636	1.62422e-296
R_TGd	-15.287	1.59684e-47	18.6688	7.14715e-67	5.13872	3.33165e-07	5.96329	3.43634e-09	14.2578	4.33694e-42
R_TE1a	-18.8782	3.90734e-68	25.1652	2.00199e-108	9.9061	4.02175e-22	4.69198	3.08571e-06	23.915	3.96713e-100
R_TE1p	0.429896	0.667365	29.1451	2.46577e-135	29.4135	3.63452e-137	-19.1485	8.96505e-70	43.2284	3.40802e-230
R_TE2a	-7.06935	2.93638e-12	25.6211	1.78672e-111	23.9136	4.05563e-100	-10.7561	1.35172e-25	37.3508	3.12833e-191
R_TF	3.22734	0.0012905	5.77897	1.00633e-08	5.51038	4.56591e-08	-4.61806	4.38341e-06	5.6706	1.86666e-08
R_TE2p	14.7144	1.80304e-44	9.05364	7.18572e-19	18.4904	8.41356e-66	-19.4615	1.09807e-71	18.4431	1.61371e-65
R_PHT	14.4855	2.85706e-43	22.4897	8.26753e-91	31.3171	3.55467e-150	-27.104	1.8375e-121	41.8119	6.20417e-221
R_PH	14.1257	2.07542e-41	8.86207	3.58291e-18	15.8339	1.66607e-50	-17.7903	1.19341e-61	15.9079	6.51155e-51
R_TPOJ1	3.37693	0.000761517	17.882	3.44436e-62	18.09	2.03744e-63	-12.4699	2.96544e-33	25.5941	2.70944e-111
R_TPOJ2	17.1127	1.03934e-57	12.1603	8.26188e-32	23.2754	6.32593e-96	-24.1041	2.24163e-101	24.4851	6.724e-104
R_TPOJ3	15.2276	3.33532e-47	6.42789	2.00845e-10	20.0043	4.9433e-75	-21.2794	4.84282e-83	18.2364	2.75699e-64
R_DVT	18.8789	3.87004e-68	5.15896	2.99934e-07	27.5458	1.86646e-124	-29.3301	1.34759e-136	28.2766	2.03084e-129
R_PGp	19.1642	7.18854e-70	12.9923	9.43833e-36	28.5393	3.30948e-131	-28.9461	5.60523e-134	32.2713	1.0607e-156
R_IP2	19.471	9.60621e-72	30.5924	3.2078e-145	44.8085	2.05365e-240	-38.9855	3.35005e-202	54.5453	1.4618e-300
R_IP1	10.5332	1.15657e-24	30.6412	1.48873e-145	37.9519	2.82678e-195	-29.9296	1.08682e-140	50.2309	1.5702e-274
R_IP0	18.0017	6.78398e-63	11.787	4.21397e-30	23.7383	5.79317e-99	-24.1698	8.24463e-102	23.965	1.8576e-100
R_PFop	18.2546	2.1476e-64	5.77244	1.0448e-08	16.3194	3.3382e-53	-19.2528	2.07375e-70	15.3558	6.78526e-48
R_PF	22.138	1.54792e-88	19.409	2.3029e-71	35.3973	5.154e-178	-32.8561	1.06804e-160	41.7647	1.26617e-220
R_PFm	1.66457	0.0963155	49.2726	1.29882e-268	53.4998	2.39912e-294	-32.9069	4.79986e-161	75.7922	0
R_PGi	-9.68125	3.05624e-21	24.4858	6.65209e-104	19.35	5.28571e-71	-5.60992	2.62619e-08	34.1603	1.34173e-169
R_PGs	-9.77223	1.35138e-21	38.7116	2.27425e-200	34.6687	4.63059e-173	-16.173	2.19809e-52	53.9719	3.68386e-297
R_V6A	17.3447	4.74986e-59	6.5552	8.92855e-11	22.1521	1.25617e-88	-23.8814	6.61498e-100	18.0573	3.18057e-63
R_VMV1	14.6971	2.22324e-44	3.83505	0.000133475	15.9051	6.74439e-51	-18.3602	5.04714e-65	7.96452	4.53353e-15
R_VMV3	15.4974	1.15761e-48	5.91216	4.6432e-09	17.4252	1.62047e-59	-19.959	9.42931e-75	9.39249	3.91118e-20
R_PHA2	6.87132	1.12339e-11	7.44148	2.15814e-13	12.3887	7.13791e-33	-10.8088	8.08779e-26	12.013	3.93885e-31
R_V4t	9.80333	1.0209e-21	3.31024	0.000965805	11.8513	2.15353e-30	-13.2712	4.10031e-37	3.21256	0.00135801
R_FST	12.0736	2.07515e-31	4.38383	1.29067e-05	11.4401	1.49882e-28	-13.8953	3.11256e-40	3.81817	0.0001428
R_V3CD	14.8362	4.09759e-45	5.24725	1.88849e-07	15.6281	2.24401e-49	-17.9375	1.6227e-62	9.23085	1.5853e-19
R_LO3	14.252	4.65036e-42	3.49557	0.000494017	14.814	5.37622e-45	-17.3941	2.45398e-59	8.12728	1.30208e-15
R_VMV2	16.0169	1.62259e-51	6.76887	2.21995e-11	19.0421	3.97464e-69	-20.8166	4.11258e-80	11.3079	5.71848e-28
R_31pd	-9.63201	4.74131e-21	21.564	7.45373e-85	20.765	8.7015e-80	-7.42941	2.35307e-13	36.0332	2.50365e-182
R_31a	-3.00882	0.00268904	23.4993	2.15754e-97	29.6701	6.43571e-139	-17.0507	2.35975e-57	43.9765	4.77653e-235
R_VVC	11.8693	1.78481e-30	2.89231	0.00390794	12.1367	1.06287e-31	-15.5022	1.09e-48	6.97405	5.62366e-12
R_25	-7.94227	5.36764e-15	5.55933	3.48238e-08	-1.14771	0.251367	5.27973	1.59021e-07	1.09591	0.273387
R_s32	-11.0331	8.93126e-27	6.06498	1.87552e-09	-1.6509	0.099076	7.43511	2.25898e-13	4.05503	5.40654e-05
R_pOFC	10.3528	6.41033e-24	11.7723	4.90931e-30	22.5988	1.62393e-91	-20.2883	8.45172e-77	23.429	6.23655e-97
R_PoI1	15.0578	2.7149e-46	-0.179015	0.857962	14.3136	2.23389e-42	-16.5802	1.13459e-54	15.1487	8.8522e-47
R_Ig	-0.324883	0.745338	1.84114	0.0658996	-1.23688	0.216427	2.01481	0.044194	-3.57114	0.000372522
R_FOP5	25.9675	8.46576e-114	18.7172	3.65797e-67	39.7217	4.11914e-207	-37.9057	5.77304e-195	42.603	4.07083e-226
R_p10p	8.30228	3.32454e-16	41.7555	1.4561e-220	51.8203	3.08154e-284	-37.9179	4.78191e-195	64.8231	0
R_p47r	19.6803	4.97253e-73	34.5343	3.80232e-172	46.1606	4.61807e-249	-38.8842	1.59137e-201	57.9279	2.90100000000000e-320
R_TGv	2.79708	0.00525655	9.46039	2.15974e-20	9.55684	9.23636e-21	-6.6143	6.09948e-11	11.7723	4.90673e-30
R_MBelt	2.88474	0.00400238	1.03013	0.303201	3.80744	0.000149044	-3.5134	0.000462414	4.62022	4.33906e-06
R_LBelt	2.20804	0.02747	3.62116	0.000308154	4.66718	3.47341e-06	-3.3848	0.000740269	5.3884	8.88528e-08
R_A4	6.26066	5.70293e-10	8.30882	3.1578e-16	9.59691	6.47654e-21	-8.46259	9.31742e-17	9.01032	1.03597e-18
R_STSva	-12.867	3.80778e-35	27.1158	1.52889e-121	18.6038	1.75838e-66	-4.13692	3.8189e-05	33.2402	2.5419e-163
R_TE1m	-3.82702	0.000137838	33.3476	4.69813e-164	33.0199	8.12225e-162	-19.7489	1.87851e-73	47.1077	4.58505e-255
R_PI	10.0741	8.62933e-23	3.18639	0.0014857	14.5412	1.46121e-43	-14.9752	7.49596e-46	15.9606	3.32698e-51
R_a32pr	19.1577	7.88146e-70	13.8411	5.85792e-40	31.9871	9.30019e-155	-31.1187	8.08562e-149	33.5526	1.87349e-165
R_p24	9.90515	4.05652e-22	12.9705	1.20455e-35	28.8924	1.30192e-133	-24.5327	3.25189e-104	34.2327	4.31121e-170
L_V1	8.4146	1.36647e-16	-12.4269	4.72399e-33	-2.02049	0.0436012	-5.43343	6.95977e-08	-8.29908	3.40932e-16
L_MST	9.27293	1.10334e-19	0.707947	0.479145	5.62695	2.38702e-08	-8.60837	2.87889e-17	0.565497	0.571864
L_V6	12.7173	1.98827e-34	-4.17704	3.21381e-05	10.2051	2.55916e-23	-14.3031	2.53098e-42	3.87117	0.000115413
L_V2	12.1139	1.35434e-31	-8.15823	1.02461e-15	5.45325	6.24668e-08	-12.3645	9.27084e-33	-2.18216	0.0293325
L_V3	12.962	1.32324e-35	-8.48433	7.82864e-17	5.99031	2.9282e-09	-12.6344	4.93786e-34	-0.604743	0.545489
L_V4	11.183	2.00741e-27	-2.73045	0.00643707	10.0347	1.23938e-22	-13.8906	3.28603e-40	8.27916	3.98745e-16
L_V8	18.1028	1.71036e-63	0.245437	0.806169	18.9423	1.59946e-68	-22.6038	1.50556e-91	16.7267	1.67536e-55
L_4	-5.46502	5.85741e-08	-3.22191	0.00131495	-14.1718	1.2039e-41	13.0755	3.72056e-36	-20.695	2.39929e-79
L_3b	-5.61849	2.50305e-08	-0.993959	0.320486	-11.0029	1.20302e-26	10.8881	3.72471e-26	-16.2444	8.78431e-53
L_FEF	10.8387	6.04453e-26	-3.76141	0.000178869	-2.1015	0.0358494	-4.30104	1.86838e-05	-12.5612	1.09876e-33
L_PEF	3.54462	0.000411566	-15.61	2.81995e-49	-19.1018	1.72338e-69	11.4007	2.23673e-28	-28.2477	3.19585e-129
L_55b	-14.7241	1.60205e-44	-24.7423	1.31556e-105	-39.6696	9.15643e-207	35.5874	2.64003e-179	-51.2455	9.63186e-281
L_V3A	14.5453	1.39146e-43	-0.222576	0.823911	14.8274	4.56655e-45	-18.5533	3.53305e-66	7.78485	1.7528e-14
L_RSC	-14.4856	2.85403e-43	-13.3432	1.81085e-37	-19.9947	5.66645e-75	20.9011	1.20668e-80	-19.4733	9.30041e-72
L_POS2	-8.49893	6.96353e-17	-13.5194	2.41882e-38	-11.0463	7.83311e-27	11.0747	5.9065e-27	-9.52535	1.21977e-20
L_V7	14.0037	8.73589e-41	0.655975	0.511992	13.3072	2.72386e-37	-16.5032	3.09105e-54	7.33348	4.65891e-13
L_IPS1	7.72802	2.67358e-14	-6.35096	3.25593e-10	-5.25206	1.84107e-07	0.181142	0.856293	-13.7344	2.02637e-39
L_FFC	7.51944	1.23088e-13	-8.48054	8.06999e-17	-3.94632	8.49669e-05	-2.03484	0.0421333	-8.83403	4.52227e-18
L_V3B	12.1163	1.32028e-31	1.54349	0.12303	13.7997	9.48354e-40	-15.9752	2.76414e-51	8.97902	1.34816e-18
L_LO1	12.7241	1.84456e-34	6.37536	2.79481e-10	17.8862	3.25383e-62	-18.4428	1.62073e-65	15.9644	3.16871e-51
L_LO2	12.32	1.49658e-32	5.5754	3.18457e-08	15.3822	4.88313e-48	-16.5757	1.20408e-54	13.694	3.23605e-39
L_PIT	9.75237	1.61563e-21	2.04233	0.041383	11.375	2.90191e-28	-13.5461	1.77966e-38	10.7596	1.30653e-25
L_MT	9.65349	3.91548e-21	1.17512	0.240228	6.00419	2.69641e-09	-8.7498	9.06621e-18	0.307154	0.758791
L_A1	0.932107	0.351509	3.1451	0.00170983	2.19518	0.0283824	-0.763163	0.445548	4.40542	1.17085e-05
L_PSL	-4.74575	2.38291e-06	-8.56533	4.07896e-17	-14.7372	1.36808e-44	14.1535	1.49452e-41	-19.092	1.97797e-69
L_SFL	-32.3782	1.97089e-157	-37.6886	1.66397e-193	-66.1264	0	61.1737	0	-68.2938	0
L_PCV	-10.2366	1.90769e-23	-16.8957	1.82357e-56	-18.8918	3.23479e-68	17.5522	2.95159e-60	-19.0009	7.05965e-69
L_STV	-8.49629	7.1124e-17	-14.0644	4.2765e-41	-22.6836	4.57039e-92	21.321	2.63523e-83	-29.4747	1.39015e-137
L_7Pm	-13.1701	1.285e-36	-14.4155	6.6126e-43	-20.4279	1.13578e-77	20.2754	1.01726e-76	-21.7195	7.55023e-86
L_7m	-20.163	5.10192e-76	-18.0784	2.38619e-63	-31.4254	6.45437e-151	30.364	1.16859e-143	-33.4528	8.9932e-165
L_POS1	-11.6409	1.91312e-29	-7.73963	2.45319e-14	-13.9027	2.85424e-40	15.2678	2.02656e-47	-15.5055	1.04574e-48
L_23d	-13.8404	5.90899e-40	-12.0937	1.67816e-31	-14.4116	6.93082e-43	16.0455	1.12673e-51	-9.81471	9.21222e-22
L_v23ab	-22.9968	4.18316e-94	-17.5327	3.83741e-60	-33.9276	5.17834e-168	33.1984	4.90603e-163	-34.48	8.91459e-172
L_d23ab	-21.7804	3.07495e-86	-17.2864	1.03362e-58	-30.617	2.17779e-145	30.788	1.4761e-146	-29.8956	1.8571e-140
L_31pv	-22.3244	9.69956e-90	-24.5688	1.87305e-104	-40.4971	2.9259e-212	37.3329	4.12782e-191	-43.7929	7.38057e-234
L_5m	3.25228	0.00118351	-2.79852	0.00523345	-3.49787	0.000489836	1.87406	0.0612172	-7.2058	1.14274e-12
L_5mv	16.0306	1.36154e-51	-7.50999	1.31798e-13	8.20009	7.40059e-16	-13.8695	4.20452e-40	5.76988	1.06025e-08
L_23c	11.5216	6.52258e-29	-13.1115	2.4847e-36	-1.96566	0.0496174	-4.40268	1.18544e-05	-4.60837	4.58817e-06
L_5L	6.48864	1.36647e-10	-4.6125	4.49982e-06	-2.69183	0.00722596	-1.09028	0.275856	-6.30261	4.39928e-10
L_24dd	3.03893	0.00243657	-4.53536	6.45447e-06	-7.95967	4.70382e-15	4.90814	1.07472e-06	-14.0348	6.06061e-41
L_24dv	8.60889	2.86661e-17	-1.35038	0.177204	0.986566	0.324096	-3.99771	6.8708e-05	-1.80824	0.0708729
L_7AL	10.6648	3.27094e-25	-5.58105	3.0859e-08	0.00193753	0.998454	-5.41287	7.78266e-08	-4.53218	6.55055e-06
L_SCEF	8.56392	4.12571e-17	-12.5909	7.94292e-34	-13.9115	2.57347e-40	5.33226	1.20181e-07	-25.3176	1.92124e-109
L_6ma	4.84695	1.45482e-06	-18.5286	4.9697e-66	-19.8335	5.63747e-74	11.2715	8.2548e-28	-29.3022	2.08933e-136
L_7Am	7.65148	4.70149e-14	-12.6863	2.79574e-34	-4.74356	2.40833e-06	-0.387325	0.698599	-8.17615	8.91549e-16
L_7PL	10.684	2.71599e-25	-9.17269	2.6102e-19	0.536007	0.592074	-5.35201	1.081e-07	-3.46052	0.00056213
L_7PC	9.43797	2.62858e-20	-8.45895	9.59224e-17	-8.07106	2.00842e-15	1.15476	0.248469	-17.3464	4.64545e-59
L_LIPv	12.1743	7.12276e-32	-6.83697	1.41296e-11	-2.08065	0.0377231	-4.20901	2.79815e-05	-10.1504	4.25784e-23
L_VIP	13.1277	2.0702e-36	-4.86064	1.35992e-06	1.01182	0.311872	-7.36057	3.84468e-13	-5.73291	1.31019e-08
L_MIP	7.84945	1.08117e-14	-8.83546	4.46896e-18	-5.61436	2.56176e-08	0.0706691	0.943675	-12.8277	5.88308e-35
L_1	0.0592147	0.952793	-0.353995	0.723418	-7.48826	1.54172e-13	6.1739	9.70785e-10	-14.3585	1.30738e-42
L_2	6.24502	6.27997e-10	-3.82325	0.000139934	-8.8916	2.8022e-18	4.04168	5.71845e-05	-16.9568	8.15624e-57
L_3a	-2.47109	0.0136376	1.03872	0.29919	-7.27675	6.9526e-13	7.15857	1.58704e-12	-11.2323	1.2248e-27
L_6d	1.67905	0.0934588	-3.1196	0.00186337	-12.0587	2.43029e-31	8.73241	1.04593e-17	-18.3618	4.93578e-65
L_6mp	-0.119227	0.90512	-1.48671	0.137409	-9.02147	9.43037e-19	7.21913	1.04122e-12	-13.7689	1.35661e-39
L_6v	3.851	0.000125194	-12.586	8.37865e-34	-19.8848	2.71692e-74	12.2918	2.02607e-32	-27.8467	1.69495e-126
L_p24pr	2.78246	0.00549751	-15.5622	5.13606e-49	-14.861	3.03048e-45	8.52682	5.5647e-17	-17.8383	6.23453e-62
L_33pr	7.75545	2.18128e-14	-11.5099	7.352e-29	-4.56572	5.60385e-06	-0.579508	0.562379	-7.07231	2.87733e-12
L_a24pr	12.7131	2.0815e-34	-18.2753	1.61768e-64	-6.32618	3.7999e-10	-3.26837	0.0011189	-12.3782	7.99574e-33
L_p32pr	13.8462	5.51691e-40	-12.0513	2.62829e-31	-3.75216	0.000185503	-4.62584	4.22541e-06	-11.1694	2.30013e-27
L_a24	-15.0693	2.35786e-46	-6.98868	5.09251e-12	-12.9384	1.72241e-35	15.8473	1.40543e-50	-9.37928	4.38816e-20
L_d32	-21.9951	1.28745e-87	-27.0515	4.16253e-121	-41.3338	8.6742e-218	38.642	6.64898e-200	-44.1204	5.60485e-236
L_8BM	-21.2283	1.02232e-82	-37.4436	7.41335e-192	-57.8792	5.52370000000000e-320	50.9444	6.63028e-279	-65.8647	0
L_p32	-19.7602	1.60029e-73	-12.4847	2.52637e-33	-21.3221	2.59259e-83	23.0199	2.95587e-94	-18.7855	1.41723e-67
L_10r	-24.2018	5.06774e-102	-22.2465	3.09041e-89	-38.5679	2.08409e-199	36.2557	7.78884e-184	-38.4922	6.69263e-199
L_47m	-27.6643	2.93298e-125	-32.6136	4.85203e-159	-57.4438	1.75496860000000e-317	53.6547	2.85407e-295	-60.0813	0
L_8Av	-25.098	5.62421e-108	-38.115	2.26801e-196	-60.5071	0	53.5067	2.18329e-294	-66.5964	0
L_8Ad	-24.0216	7.86185e-101	-35.3292	1.494e-177	-52.6976	1.54669e-289	46.7415	9.47886e-253	-56.0224	0
L_9m	-27.0621	3.52596e-121	-34.6822	3.74753e-173	-56.8988	2.46288872100000e-314	50.9187	9.51962e-279	-60.5469	0
L_8BL	-33.1783	6.72591e-163	-44.0343	2.02052e-235	-70.5594	0	63.1833	0	-74.8544	0
L_9p	-29.8188	6.21294e-140	-43.9537	6.712e-235	-68.598	0	60.3395	0	-72.0744	0
L_10d	-25.2194	8.70554e-109	-38.2202	4.46153e-197	-56.9203	1.84942946100000e-314	49.6107	1.04727e-270	-62.4082	0
L_8C	-16.7409	1.39249e-55	-32.384	1.79845e-157	-47.0423	1.18675e-254	40.9845	1.7467e-215	-56.2169	2.24542942088590e-310
L_44	-17.7525	1.98917e-61	-41.3301	9.16806e-218	-57.7097	5.18690000000000e-319	46.8878	1.12458e-253	-67.8147	0
L_45	-31.5986	4.22395e-152	-44.2186	1.30029e-236	-69.9756	0	63.8156	0	-77.0305	0
L_47l	-34.2436	3.63469e-170	-43.5951	1.41341e-232	-72.7768	0	66.9432	0	-77.6419	0
L_a47r	-29.3288	1.37526e-136	-36.5493	8.04522e-186	-58.0657	4.70400000000000e-321	54.9038	1.11478e-302	-63.1185	0
L_6r	8.30401	3.27975e-16	-26.337	2.77031e-116	-27.7106	1.42355e-125	14.342	1.59124e-42	-39.878	3.75887e-208
L_IFJa	-11.4629	1.18724e-28	-26.2014	2.26446e-115	-40.1012	1.23553e-209	34.4092	2.70674e-171	-48.819	8.54355e-266
L_IFJp	-4.01625	6.36029e-05	-20.3751	2.42891e-77	-27.9979	1.59262e-127	21.2807	4.75268e-83	-35.0764	7.8029e-176
L_IFSp	-24.3661	4.13864e-103	-36.6186	2.7365e-186	-56.8741	3.42175481000000e-314	52.2776	5.26833e-287	-64.8104	0
L_IFSa	-12.5095	1.92874e-33	-39.5386	6.8257e-206	-51.1073	6.70765e-280	41.4937	7.66926e-219	-61.5262	0
L_p9_46v	-4.80435	1.79268e-06	-27.5658	1.36789e-124	-33.2867	1.22284e-163	24.8019	5.28017e-106	-43.3832	3.36003e-231
L_46	10.797	9.07229e-26	-20.1661	4.88502e-76	-11.6593	1.58272e-29	1.99683	0.0461174	-18.4872	8.79498e-66
L_a9_46v	-3.54679	0.00040823	-24.5054	4.93437e-104	-26.1036	1.03028e-114	19.1234	1.27377e-69	-32.27	1.08228e-156
L_9_46d	-2.37284	0.0178421	-25.0423	1.32312e-107	-24.1458	1.18833e-101	16.3014	4.21375e-53	-31.5878	5.00061e-152
L_9a	-24.6741	3.73753e-105	-38.8057	5.33013e-201	-55.4015	1.31596e-305	49.3163	6.95939e-269	-60.4932	0
L_10v	-28.0281	9.9347e-128	-29.0115	2.00767e-134	-50.8756	1.74526e-278	46.5017	3.14298e-251	-52.5353	1.46887e-288
L_a10p	-16.6306	5.88282e-55	-21.3063	3.26928e-83	-30.264	5.63923e-143	28.4716	9.56478e-131	-32.6231	4.17743e-159
L_10pp	-25.6247	1.68958e-111	-24.6915	2.86331e-105	-44.8382	1.32425e-240	42.5259	1.29969e-225	-45.7122	3.32774e-246
L_11l	1.74365	0.081531	-16.3129	3.63011e-53	-14.8996	1.89033e-45	9.34574	5.87433e-20	-19.0201	5.40512e-69
L_13l	-18.2784	1.5499e-64	-23.674	1.53413e-98	-39.3459	1.31335e-204	36.9792	1.00315e-188	-40.2045	2.55049e-210
L_OFC	-17.3488	4.49404e-59	-16.6018	8.56597e-55	-30.3968	6.98085e-144	29.542	4.82555e-138	-27.9301	4.60224e-127
L_47s	-26.8104	1.77296e-119	-22.1134	2.22919e-88	-43.3936	2.87276e-231	42.7588	3.91392e-227	-43.0163	8.18433e-229
L_LIPd	4.01373	6.42761e-05	-11.1728	2.22236e-27	-11.8138	3.18626e-30	6.46818	1.55623e-10	-17.3837	2.82031e-59
L_6a	11.2034	1.63671e-27	-6.04621	2.09877e-09	-6.65632	4.64335e-11	-0.302308	0.76248	-14.5138	2.03211e-43
L_i6_8	-6.72465	2.97042e-11	-20.7758	7.4322e-80	-28.8476	2.63121e-133	23.4352	5.67987e-97	-35.8685	3.27046e-181
L_s6_8	-24.4973	5.58026e-104	-35.0833	6.99964e-176	-53.0873	7.06125e-292	47.4296	4.27968e-257	-57.3718	4.56170200000000e-317
L_43	13.2497	5.22873e-37	2.30662	0.021282	7.12501	2.00194e-12	-10.4148	3.56716e-24	3.31916	0.000935817
L_OP4	7.87259	9.08598e-15	3.62184	0.000307357	3.0427	0.00240652	-4.74011	2.44868e-06	0.395718	0.692398
L_OP1	2.04917	0.0407085	2.18074	0.0294376	-1.23864	0.215774	1.21638	0.224131	-3.84405	0.000128739
L_OP2_3	-1.20344	0.229092	-1.28217	0.200083	-6.46737	1.56434e-10	6.03695	2.21823e-09	-10.1392	4.7218e-23
L_52	8.46009	9.50542e-17	-3.02609	0.00254141	5.16342	2.93045e-07	-7.49817	1.43541e-13	5.65935	1.98905e-08
L_RI	1.61053	0.1076	3.79151	0.000158795	2.31563	0.0207823	-1.43847	0.150617	2.77489	0.00562608
L_PFcm	8.2662	4.41409e-16	3.4117	0.000671704	5.68685	1.70254e-08	-7.11435	2.15466e-12	4.39665	1.21818e-05
L_PoI2	12.575	9.45006e-34	-8.77122	7.60057e-18	-4.06361	5.21446e-05	-3.03685	0.00245328	-8.59875	3.11234e-17
L_TA2	12.6725	3.25261e-34	4.78419	1.97782e-06	10.9121	2.94513e-26	-13.2239	7.0008e-37	10.5864	6.94967e-25
L_FOP4	19.2467	2.25974e-70	-11.7519	6.06694e-30	0.155283	0.87663	-9.3448	5.92271e-20	-8.27645	4.07301e-16
L_MI	16.406	1.08929e-53	-14.9488	1.03584e-45	-3.57784	0.000363222	-5.76159	1.1119e-08	-11.8069	3.42211e-30
L_Pir	2.04321	0.0412956	-4.23633	2.48391e-05	-3.56823	0.000376624	1.75063	0.0803201	-2.54448	0.0110949
L_AVI	-1.13071	0.258453	-15.2944	1.45624e-47	-18.8917	3.23766e-68	14.0202	7.19485e-41	-25.0733	8.22282e-108
L_AAIC	-2.82467	0.00482793	-5.71551	1.44682e-08	-3.83545	0.00013326	4.59228	4.94863e-06	-2.54936	0.010942
L_FOP1	16.3165	3.46548e-53	-3.07737	0.0021458	3.34586	0.000851103	-9.64282	4.30629e-21	-1.39933	0.162026
L_FOP3	12.4603	3.29157e-33	-5.56885	3.30286e-08	-0.632704	0.527073	-5.54121	3.85061e-08	-4.75352	2.29512e-06
L_FOP2	6.69411	3.62878e-11	-3.0906	0.00205332	-6.73054	2.85776e-11	2.17789	0.0296499	-9.9738	2.16785e-22
L_PFt	7.73472	2.54401e-14	-5.27509	1.62977e-07	-9.98916	1.88349e-22	3.79297	0.000157872	-16.2992	4.33005e-53
L_AIP	9.27954	1.04209e-19	-9.96265	2.40084e-22	-9.53381	1.13211e-20	2.62472	0.0088056	-16.7752	8.8797e-56
L_EC	-16.5688	1.31708e-54	-6.21404	7.5962e-10	-23.5783	6.53179e-98	24.8435	2.79109e-106	-21.5829	5.64204e-85
L_PreS	-14.395	8.4473e-43	-5.44969	6.36949e-08	-16.5282	2.23173e-54	19.0249	5.0503e-69	-15.4207	3.02022e-48
L_H	-17.7732	1.50401e-61	-4.35245	1.48601e-05	-21.7194	7.55487e-86	24.2168	4.03107e-102	-20.1213	9.27469e-76
L_ProS	7.08189	2.6942e-12	-2.46958	0.0136948	4.30872	1.80581e-05	-6.65023	4.83099e-11	-0.943327	0.345744
L_PeEc	-12.1493	9.29602e-32	-12.9689	1.22535e-35	-28.3525	6.18198e-130	27.3511	3.90266e-123	-28.06	6.03166e-128
L_STGa	-16.9979	4.7423e-57	-11.6875	1.18312e-29	-27.7498	7.71738e-126	27.6839	2.16144e-125	-30.9724	8.0877e-148
L_PBelt	3.07845	0.00213814	8.03824	2.58345e-15	6.64959	4.85134e-11	-4.34817	1.51475e-05	8.26807	4.34977e-16
L_A5	-23.1113	7.48382e-95	-21.2989	3.63925e-83	-41.7665	1.23213e-220	40.2469	1.33437e-210	-48.9137	2.20188e-266
L_PHA1	-6.35452	3.18428e-10	-5.18743	2.58554e-07	-8.90617	2.4815e-18	9.76883	1.39338e-21	-9.63228	4.73006e-21
L_PHA3	-0.929133	0.353047	-9.11782	4.16831e-19	-12.0673	2.21877e-31	8.68353	1.561e-17	-15.5543	5.67111e-49
L_STSda	-21.6712	1.53728e-85	-19.2755	1.50857e-70	-38.7758	8.4467e-201	36.9843	9.26705e-189	-43.347	5.77001e-231
L_STSdp	-24.8933	1.30095e-106	-24.148	1.14865e-101	-45.2188	4.77569e-243	42.9425	2.47684e-228	-50.1735	3.53707e-274
L_STSvp	-27.3786	2.54079e-123	-28.4604	1.14089e-130	-51.8709	1.52177e-284	48.4645	1.38599e-263	-57.8422	9.00100000000000e-320
L_TGd	-25.2053	1.08007e-108	-21.7187	7.64035e-86	-44.7262	6.94798e-240	42.1372	4.55193e-223	-47.7155	6.80683e-259
L_TE1a	-26.0104	4.36353e-114	-27.5873	9.77154e-125	-47.8448	1.04923e-259	44.0783	1.04898e-235	-51.4791	3.63891e-282
L_TE1p	-25.3776	7.61884e-110	-36.4407	4.36501e-185	-55.1627	3.33118e-304	50.3084	5.23642e-275	-60.2029	0
L_TE2a	-22.5459	3.57754e-91	-16.7563	1.13736e-55	-37.2998	6.90154e-191	37.6225	4.63438e-193	-34.4885	7.80391e-172
L_TF	-12.5684	1.01544e-33	-14.0334	6.15875e-41	-27.2416	2.15082e-122	25.5621	4.43685e-111	-28.3011	1.38343e-129
L_TE2p	-3.66736	0.000258112	-15.7109	7.90569e-50	-25.7503	2.43158e-112	20.8315	3.31352e-80	-30.6978	6.11089e-146
L_PHT	-7.7112	3.02787e-14	-29.2005	1.03177e-135	-34.2975	1.5597e-170	26.9391	2.39615e-120	-41.283	1.87357e-217
L_PH	2.2374	0.0254819	-15.5231	8.3906e-49	-20.0976	1.30155e-75	13.0774	3.64501e-36	-29.516	7.26226e-138
L_TPOJ1	-18.627	1.27517e-66	-19.2253	3.05319e-70	-33.7445	9.18312e-167	33.1623	8.65451e-163	-38.9066	1.12755e-201
L_TPOJ2	1.50119	0.133625	-10.4723	2.06764e-24	-12.2059	5.08148e-32	8.23968	5.43323e-16	-17.3154	7.02031e-59
L_TPOJ3	-8.74415	9.4974e-18	-14.8024	6.19224e-45	-20.3282	4.76427e-77	18.4657	1.18208e-65	-23.9822	1.43004e-100
L_DVT	12.07	2.15648e-31	-6.07506	1.76535e-09	9.22312	1.69417e-19	-12.0899	1.74721e-31	5.74827	1.20002e-08
L_PGp	2.64972	0.00818421	-12.0731	2.0865e-31	-8.3842	1.7399e-16	4.80205	1.81292e-06	-13.2285	6.64721e-37
L_IP2	2.90544	0.00374906	-14.5599	1.16697e-43	-14.9658	8.40383e-46	9.30686	8.22883e-20	-21.0361	1.69122e-81
L_IP1	-2.83213	0.00471761	-19.8257	6.30513e-74	-23.4598	3.91627e-97	17.2018	3.1871e-58	-32.3374	3.74781e-157
L_IP0	12.6134	6.21392e-34	-1.70033	0.0893838	7.51029	1.31516e-13	-11.1786	2.09814e-27	1.47123	0.141546
L_PFop	14.7635	9.93287e-45	-4.88457	1.20817e-06	-0.928509	0.35337	-6.47863	1.45632e-10	-6.44091	1.84979e-10
L_PF	13.5751	1.2751e-38	-22.1183	2.07474e-88	-14.2364	5.59084e-42	2.86728	0.00422795	-22.9742	5.87642e-94
L_PFm	-22.3155	1.10749e-89	-34.2748	2.22805e-170	-51.8167	3.24337e-284	45.3853	4.09759e-244	-58.0724	4.31000000000000e-321
L_PGi	-23.1459	4.44942e-95	-27.2402	2.19778e-122	-44.1241	5.30164e-236	41.7055	3.10311e-220	-48.5892	2.30963e-264
L_PGs	-19.8763	3.06701e-74	-31.3404	2.46278e-150	-45.8898	2.45191e-247	40.3526	2.65372e-211	-51.3783	1.49459e-281
L_V6A	14.9247	1.39102e-45	-0.666338	0.50535	12.5458	1.30006e-33	-16.2515	8.007e-53	5.73153	1.32049e-08
L_VMV1	12.0987	1.59031e-31	-2.5618	0.0105602	6.93786	7.18364e-12	-11.2502	1.02271e-27	1.05885	0.289927
L_VMV3	14.6725	2.99643e-44	0.486693	0.626583	10.8235	7.01102e-26	-15.0429	3.26318e-46	4.42992	1.0477e-05
L_PHA2	-7.92987	5.89661e-15	-8.60181	3.03621e-17	-15.1342	1.05914e-46	14.4078	7.24682e-43	-15.614	2.68075e-49
L_V4t	11.4205	1.82899e-28	5.0125	6.36279e-07	13.3233	2.26954e-37	-15.1239	1.20354e-46	8.8261	4.82931e-18
L_FST	10.4451	2.6769e-24	-6.06248	1.90381e-09	-4.29882	1.88682e-05	-2.27387	0.0231874	-10.9294	2.48463e-26
L_V3CD	12.6621	3.64686e-34	4.34789	1.51668e-05	15.7598	4.25804e-50	-17.0443	2.568e-57	12.7441	1.48086e-34
L_LO3	11.4935	8.69247e-29	2.78302	0.0054881	11.6034	2.81728e-29	-13.8699	4.18636e-40	6.82222	1.55875e-11
L_VMV2	13.0467	5.1394e-36	0.0105668	0.991571	10.5036	1.53511e-24	-13.8963	3.07372e-40	4.52374	6.81187e-06
L_31pd	-21.0501	1.37802e-81	-21.0621	1.15748e-81	-35.9668	7.0594e-182	34.0744	5.17116e-169	-37.6297	4.14223e-193
L_31a	-15.4208	3.01645e-48	-16.5969	9.13475e-55	-23.6145	3.77637e-98	23.6595	1.90997e-98	-20.9251	8.50277e-81
L_VVC	11.9831	5.39973e-31	-8.4496	1.03365e-16	1.50101	0.133671	-7.76894	1.97315e-14	-4.36662	1.39454e-05
L_25	-14.9695	8.03369e-46	-7.11196	2.1905e-12	-17.9238	1.95437e-62	19.6152	1.25131e-72	-14.2005	8.56603e-42
L_s32	-20.4953	4.29508e-78	-13.7134	2.584e-39	-30.6147	2.25902e-145	30.4417	3.43958e-144	-28.3244	9.59968e-130
L_pOFC	-7.53968	1.06309e-13	-9.3086	8.10644e-20	-16.8956	1.82758e-56	15.7822	3.21039e-50	-14.7712	9.04434e-45
L_PoI1	12.4713	2.92182e-33	-7.84104	1.15152e-14	0.411597	0.680724	-5.90048	4.97242e-09	-0.901581	0.367499
L_Ig	-2.49232	0.0128538	-2.41892	0.0157461	-8.97477	1.39712e-18	8.7653	7.98026e-18	-11.8858	1.50164e-30
L_FOP5	11.6472	1.79429e-29	-16.4403	6.98662e-54	-9.54462	1.02904e-20	0.928771	0.353234	-18.95	1.43658e-68
L_p10p	-21.2943	3.89263e-83	-28.4274	1.91186e-130	-39.6715	8.89974e-207	36.9881	8.7347e-189	-44.9769	1.70142e-241
L_p47r	-14.1107	2.47695e-41	-37.1575	6.28878e-190	-48.8751	3.82569e-266	39.4801	1.67531e-205	-57.7669	2.43634000000000e-319
L_TGv	-20.7064	2.03366e-79	-18.5758	2.58851e-66	-38.3799	3.7858e-198	37.2114	2.7233e-190	-39.4791	1.69998e-205
L_MBelt	8.15484	1.05189e-15	4.47682	8.45683e-06	10.3815	4.89078e-24	-10.0144	1.49396e-22	13.6561	5.0141e-39
L_LBelt	2.43105	0.015232	5.40058	8.31869e-08	5.64362	2.17352e-08	-3.7471	0.000189231	8.06994	2.02568e-15
L_A4	5.01672	6.22789e-07	7.93611	5.62447e-15	6.19611	8.47713e-10	-5.0856	4.3819e-07	4.6971	3.01105e-06
L_STSva	-24.6073	1.03897e-104	-20.9897	3.32286e-81	-43.1871	6.32585e-230	40.857	1.21527e-214	-46.5973	7.7771e-252
L_TE1m	-24.5478	2.58207e-104	-21.9903	1.38113e-87	-40.6604	2.42826e-213	39.179	1.70815e-203	-40.5191	2.09383e-212
L_PI	13.7214	2.35485e-39	-0.743854	0.457141	10.0782	8.30381e-23	-13.1625	1.39918e-36	10.1435	4.53769e-23
L_a32pr	-5.14483	3.22762e-07	-22.0311	7.54856e-88	-23.1436	4.60659e-95	17.3501	4.42125e-59	-28.0307	9.53781e-128
L_p24	-6.89329	9.69567e-12	-15.2157	3.86503e-47	-12.0275	3.38017e-31	10.6416	4.09128e-25	-12.1159	1.32598e-31
R_V1
R_MST
R_V6
R_V2
R_V3
R_V4
R_V8
R_4
R_3b
R_FEF
R_PEF
R_55b
R_V3A
R_RSC
R_POS2
R_V7
R_IPS1
R_FFC
R_V3B
R_LO1
R_LO2
R_PIT
R_MT
R_A1
R_PSL
R_SFL
R_PCV
R_STV
R_7Pm
R_7m
R_POS1
R_23d
R_v23ab
R_d23ab
R_31pv
R_5m
R_5mv
R_23c
R_5L
R_24dd
R_24dv
R_7AL
R_SCEF
R_6ma
R_7Am
R_7PL
R_7PC
R_LIPv
R_VIP
R_MIP
R_1
R_2
R_3a
R_6d
R_6mp
R_6v
R_p24pr
R_33pr
R_a24pr
R_p32pr
R_a24
R_d32
R_8BM
R_p32
R_10r
R_47m
R_8Av
R_8Ad
R_9m
R_8BL
R_9p
R_10d
R_8C
R_44
R_45
R_47l
R_a47r
R_6r
R_IFJa
R_IFJp
R_IFSp
R_IFSa
R_p9_46v
R_46
R_a9_46v
R_9_46d
R_9a
R_10v
R_a10p
R_10pp
R_11l
R_13l
R_OFC
R_47s
R_LIPd
R_6a
R_i6_8
R_s6_8
R_43
R_OP4
R_OP1
R_OP2_3
R_52
R_RI
R_PFcm
R_PoI2
R_TA2
R_FOP4
R_MI
R_Pir
R_AVI
R_AAIC
R_FOP1
R_FOP3
R_FOP2
R_PFt
R_AIP
R_EC
R_PreS
R_H
R_ProS
R_PeEc
R_STGa
R_PBelt
R_A5
R_PHA1
R_PHA3
R_STSda
R_STSdp
R_STSvp
R_TGd
R_TE1a
R_TE1p
R_TE2a
R_TF
R_TE2p
R_PHT
R_PH
R_TPOJ1
R_TPOJ2
R_TPOJ3
R_DVT
R_PGp
R_IP2
R_IP1
R_IP0
R_PFop
R_PF
R_PFm
R_PGi
R_PGs
R_V6A
R_VMV1
R_VMV3
R_PHA2
R_V4t
R_FST
R_V3CD
R_LO3
R_VMV2
R_31pd
R_31a
R_VVC
R_25
R_s32
R_pOFC
R_PoI1
R_Ig
R_FOP5
R_p10p
R_p47r
R_TGv
R_MBelt
R_LBelt
R_A4
R_STSva
R_TE1m
R_PI
R_a32pr
R_p24
L_V1
L_MST
L_V6
L_V2
L_V3
L_V4
L_V8
L_4
L_3b
L_FEF
L_PEF
L_55b
L_V3A
L_RSC
L_POS2
L_V7
L_IPS1
L_FFC
L_V3B
L_LO1
L_LO2
L_PIT
L_MT
L_A1
L_PSL
L_SFL
L_PCV
L_STV
L_7Pm
L_7m
L_POS1
L_23d
L_v23ab
L_d23ab
L_31pv
L_5m
L_5mv
L_23c
L_5L
L_24dd
L_24dv
L_7AL
L_SCEF
L_6ma
L_7Am
L_7PL
L_7PC
L_LIPv
L_VIP
L_MIP
L_1
L_2
L_3a
L_6d
L_6mp
L_6v
L_p24pr
L_33pr
L_a24pr
L_p32pr
L_a24
L_d32
L_8BM
L_p32
L_10r
L_47m
L_8Av
L_8Ad
L_9m
L_8BL
L_9p
L_10d
L_8C
L_44
L_45
L_47l
L_a47r
L_6r
L_IFJa
L_IFJp
L_IFSp
L_IFSa
L_p9_46v
L_46
L_a9_46v
L_9_46d
L_9a
L_10v
L_a10p
L_10pp
L_11l
L_13l
L_OFC
L_47s
L_LIPd
L_6a
L_i6_8
L_s6_8
L_43
L_OP4
L_OP1
L_OP2_3
L_52
L_RI
L_PFcm
L_PoI2
L_TA2
L_FOP4
L_MI
L_Pir
L_AVI
L_AAIC
L_FOP1
L_FOP3
L_FOP2
L_PFt
L_AIP
L_EC
L_PreS
L_H
L_ProS
L_PeEc
L_STGa
L_PBelt
L_A5
L_PHA1
L_PHA3
L_STSda
L_STSdp
L_STSvp
L_TGd
L_TE1a
L_TE1p
L_TE2a
L_TF
L_TE2p
L_PHT
L_PH
L_TPOJ1
L_TPOJ2
L_TPOJ3
L_DVT
L_PGp
L_IP2
L_IP1
L_IP0
L_PFop
L_PF
L_PFm
L_PGi
L_PGs
L_V6A
L_VMV1
L_VMV3
L_PHA2
L_V4t
L_FST
L_V3CD
L_LO3
L_VMV2
L_31pd
L_31a
L_VVC
L_25
L_s32
L_pOFC
L_PoI1
L_Ig
L_FOP5
L_p10p
L_p47r
L_TGv
L_MBelt
L_LBelt
L_A4
L_STSva
L_TE1m
L_PI
L_a32pr
L_p24

## Sheet: figureS6
	T value (repeated-measure t test)						T value (repeated-measure t test)						T value (repeated-measure t test)									T value (repeated-measure t test)
	ALFF						Participant Coefficent						Degree									MHC
	State 1 - State 2		State 1 - State 3		State 2 - State 3		State 1 - State 2		State 1 - State 3		State 2 - State 3		State 1 - State 2		State 1 - State 3		State 2 - State 3					State 1 - State 2		State 1 - State 3		State 2 - State 3
	t	p	t	p	t	p	t	p	t	p	t	p	t	p	t	p	t	p				t	p	t	p	t	p
R_V1	-19.6319	9.87021e-73	-0.569676	0.569026	18.931	1.87301e-68	-7.23463	9.3426e-13	-4.58358	5.15479e-06	2.77555	0.00561477	-12.3296	1.35008e-32	-1.66929	0.0953751	10.1697	3.55808e-23			V1	-9.73643	1.86441e-21	-1.99759	0.0460343	7.55815	9.29673e-14
R_MST	-13.2231	7.06234e-37	-0.0698284	0.944344	12.0128	3.95078e-31	-11.1407	3.06322e-27	-0.391589	0.695446	10.0854	7.76913e-23	-11.4191	1.85506e-28	-2.42288	0.0155764	8.78695	6.67539e-18			MST	-9.7167	2.22536e-21	-2.60133	0.00942476	6.50949	1.19645e-10
R_V6	-17.8354	6.48079e-62	4.90745	1.07841e-06	21.922	3.79451e-87	-11.2876	7.01979e-28	-10.8266	6.79766e-26	0.901641	0.367467	-8.7817	6.97095e-18	-1.52975	0.126399	7.20412	1.15617e-12			V6	-12.7912	8.81102e-35	3.13923	0.00174409	14.6981	2.19755e-44
R_V2	-23.0747	1.29766e-94	0.193028	0.846977	22.3828	4.06612e-90	-4.52151	6.88236e-06	-5.38454	9.07264e-08	-0.558104	0.576899	-10.7991	8.89339e-26	-3.00626	0.00271152	7.37645	3.43428e-13			V2	-15.0204	4.30281e-46	-0.310637	0.756142	14.105	2.65094e-41
R_V3	-24.9386	6.49627e-107	0.0634464	0.949424	24.4538	1.08565e-103	-0.479983	0.631345	-5.82509	7.7121e-09	-4.7776	2.04215e-06	-8.23649	5.5705e-16	-3.42449	0.000641223	4.43041	1.04537e-05			V3	-17.4392	1.34292e-59	0.58155	0.561002	17.7855	1.27281e-61
R_V4	-25.2888	2.99167e-109	1.91448	0.0558472	26.0725	1.66839e-114	1.40368	0.160729	-4.33924	1.57641e-05	-5.00476	6.61703e-07	-11.0757	5.8515e-27	-4.82778	1.59847e-06	5.8516	6.6129e-09			V4	-24.9679	4.1448e-107	2.93745	0.00338593	24.1567	1.0069e-101
R_V8	-19.9196	1.65514e-74	1.74219	0.0817857	20.6748	3.21218e-79	-5.60594	2.68536e-08	-2.80306	0.00516093	2.8179	0.00493012	-12.895	2.79022e-35	-3.56185	0.000385781	8.86158	3.59773e-18			V8	-20.4819	5.21673e-78	3.6397	0.000287073	20.5901	1.09263e-78
R_4	-6.77654	2.11025e-11	2.39995	0.0165811	9.46251	2.12005e-20	-16.3698	1.7405e-53	3.81552	0.00014432	18.6699	7.04419e-67	-10.7037	2.24622e-25	-2.11721	0.0344912	8.17379	9.08012e-16			4	-1.3914	0.164415	-0.39151	0.695504	0.88771	0.374912
R_3b	-7.15763	1.59739e-12	1.31063	0.190286	8.43889	1.12594e-16	-16.2368	9.67829e-53	4.34062	1.56677e-05	18.8531	5.54289e-68	-11.9748	5.89729e-31	-2.80823	0.00507934	8.83571	4.45958e-18			3b	-1.61716	0.106162	-2.64464	0.00830716	-1.0204	0.307787
R_FEF	0.85155	0.39467	18.8818	3.71532e-68	16.7529	1.19025e-55	-29.5234	6.4638e-138	-19.6719	5.59907e-73	9.05756	6.9517e-19	-9.60895	5.82024e-21	2.55227	0.0108515	11.7564	5.79313e-30			FEF	4.74184	2.42841e-06	13.2328	6.32882e-37	8.16965	9.3769e-16
R_PEF	4.25906	2.24846e-05	10.0044	1.63847e-22	5.40281	8.21865e-08	-20.1612	5.23852e-76	-8.59993	3.08271e-17	11.0052	1.17708e-26	-5.84755	6.77065e-09	7.8422	1.14162e-14	12.6867	2.78372e-34			PEF	1.15118	0.249938	10.4983	1.61348e-24	9.56029	8.9591e-21
R_55b	2.40514	0.016349	7.36628	3.69163e-13	4.57045	5.48146e-06	-23.2099	1.69666e-95	-7.14697	1.71983e-12	15.4173	3.15166e-48	-9.89031	4.64276e-22	8.51847	5.95138e-17	17.105	1.15046e-57			55b	-15.0033	5.30543e-46	-0.742168	0.458162	13.1952	9.67894e-37
R_V3A	-23.2286	1.2797e-95	1.78402	0.0747267	22.9139	1.45135e-93	-3.38304	0.000744957	-4.40507	1.1727e-05	-0.7366	0.46154	-7.59278	7.22513e-14	-3.46739	0.000548144	3.82669	0.000138019			V3A	-17.6887	4.70701e-61	1.73383	0.0832604	17.6303	1.03359e-60
R_RSC	-8.82985	4.68166e-18	-7.67668	3.90632e-14	1.06492	0.287174	-17.1165	9.87479e-58	8.16374	9.81736e-16	23.0519	1.82734e-94	-14.6639	3.32487e-44	2.1518	0.0316542	15.6967	9.45535e-50			RSC	0.429945	0.667329	-4.59931	4.78797e-06	-5.03909	5.55846e-07
R_POS2	-10.0706	8.91032e-23	-12.1945	5.73708e-32	-2.96939	0.00305585	-8.61066	2.82591e-17	15.4482	2.14402e-48	21.7726	3.44867e-86	-8.4753	8.4163e-17	9.98938	1.87972e-22	17.4721	8.64716e-60			POS2	-8.54925	4.64467e-17	-15.3536	6.97461e-48	-9.3404	6.15323e-20
R_V7	-27.4888	4.54605e-124	3.75474	0.000183634	29.2647	3.76795e-136	4.24611	2.37983e-05	-4.41662	1.11294e-05	-7.68179	3.76201e-14	-6.06322	1.89542e-09	-3.61971	0.000309868	2.07563	0.0381858			V7	-26.6379	2.59181e-118	2.8258	0.0048111	26.2014	2.26673e-115
R_IPS1	-17.2573	1.52179e-58	4.35646	1.45956e-05	19.3087	9.46241e-71	-5.00472	6.61854e-07	-4.11417	4.20865e-05	1.04919	0.294348	-8.30436	3.27066e-16	2.08527	0.0373008	9.59274	6.72053e-21			IPS1	-10.0171	1.45748e-22	2.42425	0.0155181	10.2323	1.98539e-23
R_FFC	-18.4776	1.00272e-65	1.76221	0.0783424	19.1743	6.24224e-70	-6.71147	3.23876e-11	-2.3412	0.0194196	4.10378	4.39898e-05	-12.4583	3.36134e-33	-1.57309	0.116017	10.1821	3.17219e-23			FFC	-12.6997	2.41328e-34	-1.10312	0.270245	10.7067	2.18069e-25
R_V3B	-24.5543	2.3365e-104	2.70825	0.00688053	24.1704	8.16625e-102	2.33819	0.0195757	-3.23385	0.00126175	-4.95449	8.52529e-07	-11.2713	8.27139e-28	-3.5978	0.000336792	7.04639	3.4364e-12			V3B	-25.2595	4.69613e-109	0.598966	0.549333	23.8012	2.23175e-99
R_LO1	-25.6058	2.26109e-111	1.93974	0.0526945	25.8697	3.84346e-113	3.70249	0.000225277	-3.29061	0.001035	-5.90745	4.77328e-09	-11.4912	8.90141e-29	-4.67689	3.31636e-06	6.10305	1.49167e-09			LO1	-28.3811	3.95345e-130	1.36232	0.173406	26.6939	1.08601e-118
R_LO2	-19.928	1.46709e-74	1.81649	0.069598	21.2395	8.68359e-83	-1.56156	0.118712	-2.27452	0.023148	-0.558076	0.576919	-12.4701	2.95927e-33	-4.55807	5.80755e-06	7.4937	1.48244e-13			LO2	-22.1272	1.81715e-88	1.58247	0.113861	22.0472	5.94945e-88
R_PIT	-19.9201	1.6425e-74	1.57884	0.114692	22.0351	7.12043e-88	-2.4063	0.0162975	-3.92031	9.45219e-05	-1.14098	0.254153	-12.8584	4.18548e-35	-3.96837	7.75891e-05	8.37626	1.85307e-16			PIT	-21.7272	6.73877e-86	-0.252975	0.80034	19.8812	2.86071e-74
R_MT	-15.8727	1.01876e-50	-1.68769	0.0917857	13.7397	1.90471e-39	-10.358	6.1056e-24	0.392043	0.695111	9.71823	2.19506e-21	-11.5789	3.62325e-29	-4.29155	1.94849e-05	7.50884	1.32897e-13			MT	-8.77777	7.20084e-18	-4.37323	1.35378e-05	3.94666	8.48482e-05
R_A1	-4.62684	4.20563e-06	4.64352	3.88641e-06	9.69067	2.80944e-21	-19.4842	7.9683e-72	-6.42433	2.05406e-10	12.6991	2.43008e-34	-10.7906	9.6636e-26	-0.025709	0.979495	10.2494	1.69222e-23			A1	-2.41849	0.0157645	4.80608	1.77759e-06	7.11148	2.19775e-12
R_PSL	8.87555	3.20288e-18	15.3291	9.46327e-48	6.4004	2.38826e-10	-32.5182	2.17681e-158	-18.2614	1.95777e-64	14.078	3.64565e-41	-10.2168	2.29624e-23	5.06257	4.93072e-07	14.5082	2.17354e-43			PSL	-7.36255	3.791e-13	-4.41391	1.12667e-05	2.84406	0.00454594
R_SFL	3.11868	0.00186915	0.478339	0.632515	-2.36315	0.0183128	-16.0276	1.41586e-51	1.53424	0.12529	16.4534	5.89575e-54	-6.19866	8.34615e-10	7.29891	5.94808e-13	12.6092	6.50939e-34			SFL	-13.8718	4.0958e-40	-7.95066	5.03687e-15	5.33832	1.16337e-07
R_PCV	-7.75663	2.16228e-14	-14.7538	1.11788e-44	-7.07009	2.92149e-12	-11.5752	3.76345e-29	17.8969	2.81462e-62	26.7048	9.15837e-119	-9.16763	2.72554e-19	11.5732	3.8414e-29	19.3055	9.88991e-71			PCV	-5.89816	5.04024e-09	-8.45777	9.68347e-17	-3.56231	0.000385125
R_STV	-3.83423	0.000133914	1.3355	0.182019	5.10595	3.94644e-07	-19.3511	5.20551e-71	-1.178	0.239081	16.7954	6.81467e-56	-11.0111	1.10947e-26	5.48463	5.26076e-08	15.8153	2.11062e-50			STV	-5.36357	1.01586e-07	0.060104	0.952085	5.47123	5.66177e-08
R_7Pm	-2.43917	0.0148959	-17.1781	4.3628e-58	-13.8201	7.48196e-40	-14.3702	1.13636e-42	15.3157	1.11748e-47	27.8475	1.67387e-126	-9.58387	7.27077e-21	7.46174	1.86605e-13	16.1835	1.9221e-52			7Pm	-3.19489	0.00144304	-9.72535	2.05934e-21	-7.6002	6.84417e-14
R_7m	9.73146	1.94951e-21	-8.2821	3.89631e-16	-17.849	5.38875e-62	-32.7632	4.60302e-160	-2.04112	0.0415041	29.6701	6.44275e-139	-14.0584	4.59033e-41	-0.195772	0.844829	12.86	4.11595e-35			7m	16.0402	1.20567e-51	13.8403	5.91303e-40	-1.44001	0.150182
R_POS1	-10.5123	1.41216e-24	-5.54012	3.8739e-08	5.23432	2.02169e-07	-16.6028	8.4554e-55	2.22064	0.0266012	17.8225	7.71544e-62	-16.5238	2.36424e-54	-1.24841	0.212177	14.8203	4.97741e-45			POS1	-3.98952	7.10847e-05	-8.43338	1.17655e-16	-4.41894	1.10128e-05
R_23d	-1.39818	0.162371	-12.3588	9.85082e-33	-11.2304	1.24781e-27	-11.2569	9.56673e-28	17.6386	9.24296e-61	26.9088	3.83792e-120	-5.99195	2.89985e-09	9.58367	7.28375e-21	14.8325	4.28807e-45			23d	-3.31033	0.000965516	-6.58237	7.49645e-11	-3.59448	0.000341061
R_v23ab	11.2548	9.76743e-28	1.14012	0.254513	-9.57885	7.60178e-21	-33.0799	3.15994e-162	-7.79971	1.56888e-14	24.9792	3.48527e-107	-14.4947	2.55748e-43	-4.32548	1.67619e-05	9.7732	1.33956e-21			v23ab	20.7227	1.60444e-79	15.6761	1.22648e-49	-4.29812	1.89266e-05
R_d23ab	6.07849	1.72942e-09	-8.94464	1.79888e-18	-14.3698	1.14192e-42	-26.1345	6.39151e-115	4.98646	7.25821e-07	30.4184	4.96517e-144	-10.3201	8.72443e-24	1.36715	0.171889	10.775	1.1247e-25			d23ab	10.0721	8.78353e-23	2.6818	0.00744463	-7.14659	1.72441e-12
R_31pv	3.79503	0.000156589	-19.8408	5.08505e-74	-22.7746	1.1703e-92	-24.7992	5.5027e-106	14.1313	1.94275e-41	37.0415	3.81243e-189	-9.7073	2.42097e-21	6.70162	3.45475e-11	15.2297	3.24938e-47			31pv	7.99154	3.69108e-15	4.15708	3.5025e-05	-3.72681	0.000204896
R_5m	-2.30729	0.0212445	6.99105	5.01098e-12	9.35802	5.28015e-20	-28.4204	2.13603e-130	-10.3333	7.70558e-24	18.0007	6.87919e-63	-10.814	7.68968e-26	0.449377	0.653258	10.8821	3.95165e-26			5m	-2.39302	0.016896	-0.908077	0.364058	1.40037	0.161715
R_5mv	7.42581	2.41462e-13	15.0051	5.19075e-46	7.87371	9.00919e-15	-35.6811	6.10218e-180	-21.2763	5.06747e-83	14.1075	2.57235e-41	-6.84174	1.36882e-11	2.78278	0.00549212	9.41158	3.31093e-20			5mv	11.8427	2.35739e-30	12.7173	1.98851e-34	1.60019	0.109876
R_23c	8.48096	8.04271e-17	13.6052	9.02185e-39	5.36606	1.00231e-07	-32.7758	3.77981e-160	-20.4218	1.2398e-77	12.0233	3.53295e-31	-7.14214	1.77836e-12	7.02823	3.89028e-12	13.712	2.62574e-39			23c	7.96369	4.56248e-15	15.2563	2.33903e-47	8.44755	1.05071e-16
R_5L	-4.3002	1.8753e-05	3.91178	9.78728e-05	8.28541	3.79641e-16	-24.1114	2.00477e-101	-4.70566	2.8901e-06	19.1226	1.28791e-69	-9.2449	1.40476e-19	-0.780816	0.435098	8.36574	2.01426e-16			5L	0.447326	0.654738	0.263568	0.792168	-0.173404	0.862369
R_24dd	1.02859	0.303922	9.91862	3.58837e-22	8.79484	6.25473e-18	-30.4045	6.1827e-144	-10.7357	1.64656e-25	18.9941	7.76917e-69	-10.8649	4.67514e-26	0.0830142	0.933857	10.2808	1.26147e-23			24dd	-1.47443	0.140683	2.1726	0.030047	3.58495	0.000353596
R_24dv	0.290404	0.771568	5.75666	1.14377e-08	5.46991	5.70296e-08	-22.6717	5.46293e-92	-6.59995	6.69257e-11	15.925	5.23714e-51	-6.40117	2.37673e-10	0.843879	0.398941	7.07025	2.91824e-12			24dv	1.30138	0.19343	3.71743	0.000212543	2.37004	0.0179771
R_7AL	-7.45302	1.98664e-13	5.55145	3.63825e-08	12.2557	2.98367e-32	-20.0678	1.99272e-75	-4.48521	8.13689e-06	14.8583	3.13227e-45	-8.0036	3.36662e-15	0.539671	0.589546	8.21018	6.84057e-16			7AL	10.2467	1.73537e-23	2.47263	0.0135792	-7.50319	1.38435e-13
R_SCEF	12.5359	1.44706e-33	19.7396	2.14405e-73	7.63096	5.46503e-14	-39.3792	7.8876e-205	-21.5806	5.8335e-85	18.2115	3.87401e-64	-6.39282	2.50482e-10	2.08971	0.0368986	7.79613	1.61133e-14			SCEF	4.42406	1.07597e-05	1.35561	0.175534	-3.00465	0.00272582
R_6ma	17.1175	9.74344e-58	15.6217	2.43269e-49	0.15746	0.874915	-31.2629	8.35131e-150	-15.5801	4.10277e-49	13.9017	2.88591e-40	-6.76826	2.22892e-11	10.343	7.02868e-24	16.1967	1.62154e-52			6ma	6.03014	2.31026e-09	13.9938	9.81113e-41	10.9998	1.24098e-26
R_7Am	-4.13507	3.84926e-05	7.9579	4.76765e-15	11.9767	5.78005e-31	-18.8945	3.11203e-68	-11.3611	3.34042e-28	6.94455	6.86616e-12	-6.72243	3.01413e-11	6.48188	1.42658e-10	12.5057	2.00945e-33			7Am	-9.55891	9.0691e-21	-8.90558	2.49368e-18	-0.304078	0.761132
R_7PL	-7.90969	6.86856e-15	6.39478	2.47412e-10	13.7485	1.72065e-39	-10.4738	2.03898e-24	-4.69544	3.03513e-06	5.26647	1.70601e-07	-3.76403	0.000177033	7.51686	1.25411e-13	10.6029	5.93464e-25			7PL	-4.85577	1.39295e-06	0.00980227	0.992181	4.18592	3.09277e-05
R_7PC	-2.98736	0.00288337	9.2163	1.79635e-19	12.1597	8.32081e-32	-23.4105	8.24714e-97	-9.33452	6.47512e-20	13.2782	3.78584e-37	-8.25029	5.00031e-16	3.12149	0.00185155	11.2273	1.28699e-27			7PC	-1.34815	0.177919	-1.06574	0.2868	0.213979	0.830607
R_LIPv	-9.93874	2.98685e-22	7.12364	2.02094e-12	15.0093	4.93244e-46	-12.2767	2.38318e-32	-5.48396	5.28004e-08	6.32182	3.90446e-10	-6.75389	2.45062e-11	2.47312	0.0135608	8.78316	6.88739e-18			LIPv	-0.895655	0.370655	0.993536	0.320691	1.73002	0.0839377
R_VIP	-7.7915	1.66797e-14	6.95999	6.18563e-12	13.9167	2.42372e-40	-15.3056	1.26721e-47	-5.46027	6.01184e-08	9.26734	1.15784e-19	-6.69372	3.63797e-11	3.16195	0.00161485	9.55742	9.18922e-21			VIP	-0.563863	0.572975	4.45507	9.34224e-06	4.77414	2.07681e-06
R_MIP	-10.2479	1.71594e-23	6.67695	4.05915e-11	14.3433	1.56775e-42	-9.95725	2.52236e-22	-4.69386	3.05803e-06	4.9309	9.59412e-07	-7.32828	4.83347e-13	3.40768	0.000681556	9.88434	4.90165e-22			MIP	-3.29068	0.00103473	1.80164	0.0719057	4.40683	1.16336e-05
R_1	-6.43085	1.97127e-10	1.83209	0.0672389	8.29847	3.42585e-16	-21.8487	1.12238e-86	0.894458	0.371294	20.9763	4.03915e-81	-11.0547	7.20784e-27	-1.08266	0.279223	9.94379	2.85232e-22			1	1.13548	0.256449	-0.324287	0.74579	-1.3421	0.179871
R_2	-4.53577	6.44213e-06	3.53323	0.000429469	8.20783	6.96726e-16	-25.5619	4.45287e-111	-3.2892	0.00104015	20.3388	4.09387e-77	-10.6859	2.66733e-25	0.167405	0.867085	10.6651	3.25944e-25			2	1.44205	0.149604	-1.33957	0.180693	-2.67898	0.00750703
R_3a	-6.94954	6.63869e-12	0.524622	0.599964	7.58936	7.40764e-14	-13.8352	6.27824e-40	3.70191	0.00022579	16.2524	7.92077e-53	-11.1213	3.7187e-27	-1.73226	0.0835385	8.82586	4.83888e-18			3a	-3.5773	0.000363971	-1.11359	0.265725	2.1968	0.0282657
R_6d	-4.0428	5.69156e-05	4.03354	5.91682e-05	8.12532	1.32193e-15	-23.3117	3.65949e-96	-1.78936	0.0738625	19.5351	3.88371e-72	-9.04582	7.67709e-19	-0.13468	0.892892	8.77944	7.10225e-18			6d	-0.0672937	0.946361	-3.34433	0.000855763	-3.27303	0.00110082
R_6mp	0.522679	0.601314	7.61382	6.19587e-14	7.35583	3.97623e-13	-21.2953	3.83796e-83	-5.12948	3.49487e-07	16.6099	7.70471e-55	-5.92786	4.23436e-09	0.867674	0.385783	6.13363	1.23986e-09			6mp	-0.076572	0.93898	0.924617	0.35539	0.985213	0.32476
R_6v	5.93023	4.17588e-09	16.4115	1.01476e-53	11.323	4.91437e-28	-32.5423	1.48877e-158	-15.2083	4.236e-47	16.7882	7.49316e-56	-7.01067	4.38522e-12	2.54108	0.0112028	8.97598	1.38301e-18			6v	1.42045	0.155792	-1.85872	0.0633632	-3.28916	0.00104027
R_p24pr	3.52328	0.000445718	11.4586	1.24078e-28	8.28923	3.68387e-16	-32.489	3.44381e-158	-17.39	2.5925e-59	15.8332	1.68165e-50	-7.09327	2.49145e-12	1.77299	0.0765379	8.2385	5.48334e-16			p24pr	-3.56044	0.000387834	-1.85317	0.0641556	1.81217	0.0702626
R_33pr	0.828049	0.407843	4.7841	1.97864e-06	3.57084	0.000372939	-21.0314	1.80985e-81	-11.2425	1.10525e-27	11.2566	9.59702e-28	-5.22705	2.10058e-07	4.30557	1.83125e-05	9.30703	8.2168e-20			33pr	1.35617	0.175354	3.23457	0.00125859	1.78695	0.0742512
R_a24pr	9.41555	3.19805e-20	16.0705	8.18071e-52	7.06282	3.07086e-12	-31.5407	1.05143e-151	-19.8392	5.20215e-74	12.8844	3.1382e-35	-2.59223	0.00967608	6.24146	6.41905e-10	8.7557	8.63629e-18			a24pr	6.02018	2.45165e-09	5.83318	7.35911e-09	0.0191835	0.984699
R_p32pr	10.6278	4.67006e-25	16.0134	1.69624e-51	6.00881	2.62343e-09	-33.9004	7.93486e-168	-19.8786	2.96621e-74	15.1654	7.20227e-47	-3.18713	0.00148196	5.12504	3.57603e-07	7.86754	9.43723e-15			p32pr	11.4111	2.01129e-28	12.7572	1.28119e-34	1.94745	0.0517634
R_a24	-0.346349	0.729154	-10.4589	2.34904e-24	-9.93418	3.11377e-22	-16.1371	3.48478e-52	8.16392	9.80365e-16	23.0012	3.91428e-94	-6.52539	1.08083e-10	2.8995	0.00382021	8.88197	3.03624e-18			a24	3.75812	0.000181207	-1.39976	0.161899	-4.85103	1.42589e-06
R_d32	1.7332	0.0833719	-17.1246	8.87951e-58	-18.4062	2.67986e-65	-11.6381	1.97045e-29	18.1308	1.16786e-63	28.4698	9.83925e-131	-3.27047	0.00111071	13.7806	1.18429e-39	15.9974	2.08129e-51			d32	-16.0019	1.96521e-51	-19.438	1.52967e-71	-6.51568	1.15005e-10
R_8BM	8.84889	3.99748e-18	-8.54801	4.6914e-17	-15.6081	2.88693e-49	-17.3291	5.85034e-59	9.73133	1.95171e-21	24.5984	1.19109e-104	-5.66127	1.96764e-08	16.6886	2.76005e-55	20.3498	3.49438e-77			8BM	-21.5588	8.03799e-85	-18.1776	6.15821e-64	0.373725	0.708689
R_p32	-0.279609	0.779836	-10.2633	1.48619e-23	-10.2451	1.76233e-23	-13.7522	1.64802e-39	7.92662	6.0432e-15	20.756	9.90604e-80	-4.15852	3.48086e-05	4.22263	2.63698e-05	8.04492	2.45446e-15			p32	0.561812	0.574371	-0.886382	0.375627	-1.49143	0.136168
R_10r	4.67744	3.3076e-06	-2.95274	0.00322401	-7.3237	4.99295e-13	-21.8271	1.54397e-86	-1.6705	0.0951371	20.5471	2.03367e-78	-9.1994	2.07665e-19	-0.602316	0.547102	8.29513	3.51712e-16			10r	9.33605	6.39023e-20	10.2394	1.85878e-23	1.83265	0.0671553
R_47m	4.88928	1.1803e-06	-0.512123	0.608679	-5.01288	6.35048e-07	-20.917	9.57586e-81	-2.3316	0.0199215	18.2312	2.95996e-64	-10.4873	1.79174e-24	-0.239528	0.810746	9.95457	2.58483e-22			47m	10.5666	8.40103e-25	22.9614	7.11457e-94	13.2993	2.98184e-37
R_8Av	2.50671	0.0123455	-35.394	5.42716e-178	-38.1296	1.81077e-196	-10.9875	1.40094e-26	40.9105	5.38626e-215	48.0982	2.70524e-261	-3.17528	0.00154316	24.0258	7.36881e-101	25.4439	2.74612e-110			8Av	-9.06158	6.71887e-19	-11.5589	4.44933e-29	-4.67361	3.36854e-06
R_8Ad	1.89859	0.0579095	-26.4585	4.20076e-117	-28.8858	1.4438e-133	-19.5492	3.18092e-72	21.4171	6.43858e-84	39.4485	2.7193e-205	-6.91625	8.3097e-12	10.7596	1.3059e-25	16.5364	2.00594e-54			8Ad	10.3445	6.93096e-24	7.34197	4.38708e-13	-1.60905	0.107925
R_9m	4.99748	6.86519e-07	-15.9258	5.1864e-51	-21.3867	1.0058e-83	-26.5928	5.22132e-118	6.08378	1.67526e-09	32.1932	3.62591e-156	-10.5836	7.14182e-25	6.07493	1.76675e-09	15.5178	8.97042e-49			9m	17.3574	4.00861e-59	29.4437	2.26285e-137	16.6583	4.10012e-55
R_8BL	3.53864	0.000420873	-23.7883	2.71502e-99	-27.1623	7.40678e-122	-21.1218	4.84311e-82	15.3494	7.3493e-48	36.5139	1.39659e-185	-6.37154	2.86247e-10	10.2074	2.50664e-23	15.3965	4.08593e-48			8BL	16.2296	1.06141e-52	30.1106	6.30267e-142	19.6249	1.09007e-72
R_9p	2.77961	0.00554549	-15.9214	5.48514e-51	-19.1781	5.9219e-70	-14.2281	6.17169e-42	15.4184	3.10835e-48	30.6249	1.92452e-145	-3.77687	0.000168279	11.7162	8.78484e-30	14.6578	3.57728e-44			9p	-0.445389	0.656136	4.81686	1.68635e-06	7.03585	3.69301e-12
R_10d	-0.250015	0.802628	-18.111	1.52949e-63	-20.0116	4.44915e-75	-22.8733	2.66752e-93	10.5705	8.09845e-25	34.164	1.2669e-169	-8.27073	4.2601e-16	7.53423	1.10592e-13	14.9788	7.16443e-46			10d	17.4614	9.98069e-60	21.9829	1.54257e-87	8.22149	6.26304e-16
R_8C	3.05409	0.00231783	-15.9148	5.96535e-51	-18.3322	7.41169e-65	-16.0689	8.3442e-52	18.8277	7.88374e-68	31.2929	5.20396e-150	-7.20135	1.17871e-12	18.2024	4.39182e-64	23.5147	1.70951e-97			8C	0.556518	0.577983	-1.95541	0.0508161	-2.80013	0.00520765
R_44	20.1729	4.42983e-76	10.049	1.08735e-22	-8.89249	2.78136e-18	-25.6664	8.87885e-112	-7.40836	2.7355e-13	18.0532	3.36358e-63	-5.65533	2.03471e-08	14.9827	6.83499e-46	19.0915	1.99063e-69			44	-14.1768	1.13477e-41	-5.88444	5.46115e-09	8.53178	5.34685e-17
R_45	7.15128	1.66919e-12	-4.19925	2.91925e-05	-10.5408	1.07572e-24	-17.2828	1.08471e-58	4.50444	7.44729e-06	20.4232	1.21489e-77	-7.17066	1.45931e-12	8.63803	2.26237e-17	15.4551	1.96554e-48			45	-16.7611	1.06794e-55	-3.68795	0.000238362	13.5954	1.01022e-38
R_47l	4.74249	2.42078e-06	-9.26277	1.20439e-19	-12.8201	6.39613e-35	-17.8529	5.11251e-62	5.98474	3.02648e-09	22.3136	1.14025e-89	-8.13022	1.27277e-15	5.4229	7.37019e-08	12.951	1.49642e-35			47l	2.44621	0.0146099	18.9861	8.68178e-69	18.6769	6.39292e-67
R_a47r	5.686	1.7108e-08	-22.1012	2.67406e-88	-26.8887	5.24951e-120	-7.69382	3.44261e-14	24.4339	1.47074e-103	29.2916	2.46702e-136	-0.00581466	0.995362	17.2784	1.14928e-58	15.7438	5.21473e-50			a47r	-6.63821	5.22368e-11	-4.51066	7.23653e-06	1.40207	0.161208
R_6r	26.0922	1.22937e-114	31.1428	5.52905e-149	6.79559	1.86022e-11	-40.8399	1.57664e-214	-30.6264	1.87915e-145	11.8815	1.571e-30	-7.5459	1.0162e-13	5.62089	2.46965e-08	12.4882	2.43013e-33			6r	6.72698	2.92541e-11	4.46487	8.93267e-06	-1.88144	0.0602053
R_IFJa	1.05191	0.293096	-2.09219	0.0366762	-2.98823	0.00287518	-16.356	2.08145e-53	3.5357	0.000425531	17.7986	1.06575e-61	-7.73743	2.49356e-14	7.6331	5.38004e-14	14.4912	2.66623e-43			IFJa	-0.335909	0.737011	9.02006	9.54263e-19	9.91541	3.69494e-22
R_IFJp	1.9238	0.0546661	3.72583	0.000205684	1.53743	0.124509	-17.2091	2.88989e-58	-4.21615	2.71248e-05	11.6673	1.45673e-29	-6.88847	1.00145e-11	6.59896	6.73548e-11	12.6707	3.31904e-34			IFJp	-1.38961	0.164961	3.16999	0.00157124	4.46871	8.77689e-06
R_IFSp	1.22696	0.22013	-7.4899	1.52368e-13	-8.36758	1.98513e-16	-15.3676	5.85803e-48	8.14989	1.09304e-15	20.7642	8.79791e-80	-8.10471	1.55002e-15	10.2586	1.55296e-23	17.1553	5.9076e-58			IFSp	-6.87061	1.12873e-11	3.87732	0.000112581	10.8317	6.46994e-26
R_IFSa	10.1079	6.31221e-23	8.07867	1.89424e-15	-2.42571	0.0154564	-20.3692	2.64427e-77	-4.13694	3.81868e-05	16.1813	1.977e-52	-5.05977	5.00185e-07	8.91864	2.2361e-18	13.2002	9.15157e-37			IFSa	-8.39432	1.60568e-16	-3.55475	0.000396218	4.38171	1.30308e-05
R_p9_46v	10.4809	1.90524e-24	-8.9655	1.51022e-18	-18.6023	1.79407e-66	-15.4988	1.13778e-48	13.3847	1.12843e-37	26.0068	4.61395e-114	-5.50721	4.64634e-08	19.8114	7.72302e-74	23.1181	6.75288e-95			p9_46v	6.1955	8.50906e-10	13.679	3.84638e-39	10.1871	3.02599e-23
R_46	17.0035	4.40522e-57	5.69819	1.5965e-08	-10.6499	3.77667e-25	-21.0784	9.12508e-82	0.817935	0.413591	20.855	2.35682e-80	-1.56515	0.117867	19.3421	5.9113e-71	19.2673	1.69162e-70			46	17.4222	1.6869e-59	24.5294	3.41634e-104	12.6702	3.3366e-34
R_a9_46v	18.8964	3.03076e-68	5.60304	2.72934e-08	-12.887	3.04843e-35	-18.1216	1.32303e-63	2.05374	0.0402633	19.8522	4.31956e-74	1.61731	0.106131	20.1323	7.92145e-76	17.3039	8.17998e-59			a9_46v	-5.92226	4.37594e-09	-6.45382	1.70468e-10	-1.80805	0.0709014
R_9_46d	16.342	2.49408e-53	14.8556	3.2379e-45	0.574423	0.565812	-20.1548	5.74132e-76	-6.44233	1.83325e-10	13.9255	2.18447e-40	1.51307	0.130581	16.3119	3.67761e-53	14.4381	5.04226e-43			9_46d	-7.30264	5.79373e-13	-5.74706	1.20842e-08	0.471764	0.637199
R_9a	-1.58862	0.112464	-20.0189	4.01038e-75	-18.6207	1.39079e-66	-11.9227	1.0197e-30	22.9041	1.68209e-93	33.0238	7.63303e-162	-3.70177	0.00022591	16.0217	1.52626e-51	18.8417	6.49039e-68			9a	-1.87938	0.0604868	8.19048	7.97527e-16	12.1506	9.1681e-32
R_10v	11.363	3.2768e-28	11.6969	1.07294e-29	0.579219	0.562573	-31.7306	5.28007e-153	-16.9428	9.80947e-57	15.2527	2.44513e-47	-13.9388	1.87129e-40	-6.36858	2.91611e-10	7.30833	5.56566e-13			10v	19.144	9.53968e-70	22.7313	2.24047e-92	5.59231	2.89798e-08
R_a10p	3.2849	0.00105598	-11.9769	5.76692e-31	-15.5126	9.57814e-49	-8.80641	5.68403e-18	20.0517	2.51159e-75	27.255	1.7468e-122	3.80012	0.000153453	19.1902	4.99512e-70	14.7656	9.6843e-45			a10p	-8.50687	6.5332e-17	-13.2467	5.4097e-37	-6.68516	3.84723e-11
R_10pp	-2.98715	0.00288529	-15.8726	1.02015e-50	-13.5825	1.17078e-38	-11.8018	3.60895e-30	14.7766	8.46947e-45	26.2144	1.85242e-115	-1.88317	0.0599702	8.42053	1.30347e-16	9.7519	1.62251e-21			10pp	3.63955	0.000287232	5.99	2.93351e-09	2.63601	0.00851992
R_11l	9.16425	2.80543e-19	2.68214	0.00743714	-6.35014	3.27265e-10	-14.0618	4.41161e-41	4.30945	1.79995e-05	16.9336	1.10688e-56	1.26059	0.207752	14.1278	2.02372e-41	11.7217	8.29885e-30			11l	5.86224	6.21619e-09	9.0938	5.11246e-19	3.79846	0.000154469
R_13l	2.08959	0.0369093	-0.941295	0.346783	-2.9586	0.00316393	-13.1865	1.06848e-36	0.24478	0.806678	12.5408	1.3722e-33	-0.870636	0.384164	6.42968	1.98588e-10	6.60239	6.5877e-11			13l	-3.0856	0.00208787	-2.68859	0.00729601	0.35525	0.722478
R_OFC	-1.18046	0.238101	-3.65085	0.000275047	-2.30752	0.0212313	-11.4985	8.25752e-29	3.39763	0.000706782	14.0827	3.44738e-41	-0.804743	0.421161	3.47268	0.000537568	4.28301	2.02343e-05			OFC	-0.128201	0.898016	2.32277	0.0203934	2.32068	0.0205065
R_47s	0.87679	0.380814	-10.2957	1.09706e-23	-11.2223	1.35396e-27	-15.5022	1.09084e-48	8.63027	2.4096e-17	22.2512	2.88367e-89	-9.56654	8.47702e-21	5.23578	2.00626e-07	14.2308	5.97893e-42			47s	-5.07235	4.69008e-07	-0.106553	0.915165	4.63076	4.12835e-06
R_LIPd	-2.61902	0.00895299	7.17772	1.38946e-12	8.94074	1.85872e-18	-15.3197	1.0634e-47	-7.06631	2.99818e-12	7.32267	5.02918e-13	-5.36477	1.00933e-07	5.07924	4.52732e-07	9.876	5.28777e-22			LIPd	0.0602806	0.951944	-2.54679	0.0110223	-2.60181	0.00941181
R_6a	-0.290503	0.771492	10.4902	1.74406e-24	10.389	4.55515e-24	-22.4082	2.78665e-90	-10.7717	1.1614e-25	10.5415	1.06849e-24	-6.71172	3.23345e-11	5.65163	2.07762e-08	11.4899	9.0201e-29			6a	3.84768	0.000126874	9.73231	1.93457e-21	6.29265	4.6796e-10
R_i6_8	3.92432	9.29846e-05	-21.9228	3.75142e-87	-25.6856	6.60186e-112	-13.0402	5.52547e-36	25.4599	2.1465e-110	35.679	6.30639e-180	-5.52503	4.21116e-08	19.9015	2.14146e-74	23.7156	8.17283e-99			i6_8	4.54826	6.07893e-06	17.2415	1.87806e-58	15.6707	1.31175e-49
R_s6_8	5.63247	2.31411e-08	-24.7787	7.54238e-106	-30.1998	1.55015e-142	-12.7339	1.65736e-34	27.1418	1.01899e-121	39.3894	6.74399e-205	-4.48964	7.97297e-06	15.9705	2.93219e-51	19.3747	3.7357e-71			s6_8	-4.53822	6.36944e-06	-8.67093	1.73024e-17	-5.61957	2.48804e-08
R_43	4.27669	2.08058e-05	11.4552	1.28493e-28	7.83739	1.18351e-14	-31.2623	8.42668e-150	-13.9112	2.58486e-40	19.535	3.88939e-72	-6.50166	1.2577e-10	0.650883	0.515273	6.81104	1.67899e-11			43	10.234	1.95443e-23	10.6935	2.47844e-25	0.703736	0.481763
R_OP4	-0.955064	0.339779	8.49484	7.19554e-17	9.94987	2.69811e-22	-30.229	9.78959e-143	-11.1593	2.54468e-27	20.1775	4.1473e-76	-9.41765	3.1398e-20	-1.10017	0.271526	8.18188	8.5272e-16			OP4	4.28743	1.98428e-05	5.74683	1.20998e-08	1.39872	0.162209
R_OP1	-5.23804	1.98248e-07	4.74819	2.35507e-06	10.6221	4.93387e-25	-18.1678	7.04646e-64	-4.54917	6.05315e-06	13.669	4.31872e-39	-10.6479	3.84721e-25	-1.46713	0.142658	8.50846	6.45016e-17			OP1	-4.13301	3.88346e-05	1.48617	0.137552	5.72281	1.38784e-08
R_OP2_3	-4.77191	2.09945e-06	3.91531	9.64734e-05	9.02772	8.94554e-19	-20.8399	2.93379e-80	-4.14819	3.63878e-05	16.2381	9.51623e-53	-9.81591	9.11303e-22	-1.05444	0.29194	8.61705	2.68305e-17			OP2_3	-2.48859	0.0129885	0.578084	0.563339	2.98328	0.00292167
R_52	-2.55684	0.0107111	5.22157	2.16204e-07	8.02378	2.88583e-15	-20.8042	4.92278e-80	-8.97859	1.35304e-18	11.707	9.66912e-30	-8.46834	8.89838e-17	0.624423	0.532494	8.86639	3.45673e-18			52	1.55599	0.120031	6.58561	7.34158e-11	5.00049	6.76167e-07
R_RI	-4.83082	1.57484e-06	4.07865	4.8938e-05	9.19762	2.10856e-19	-21.5931	4.85589e-85	-3.36144	0.000805024	17.7003	4.02269e-61	-10.3684	5.53488e-24	-0.349634	0.726688	9.51533	1.33239e-20			RI	-4.57116	5.46321e-06	2.56902	0.0103443	6.58053	7.58604e-11
R_PFcm	0.224646	0.822301	9.50443	1.46666e-20	9.66459	3.54636e-21	-26.4287	6.67365e-117	-9.45162	2.3324e-20	18.1788	6.06246e-64	-9.04098	7.99788e-19	-0.415442	0.677908	8.3864	1.70983e-16			PFcm	5.17967	2.69248e-07	7.35929	3.87984e-13	2.10804	0.0352783
R_PoI2	7.31526	5.29964e-13	13.3543	1.59644e-37	6.68466	3.85991e-11	-35.8361	5.424e-181	-21.1628	2.66412e-82	17.8981	2.76997e-62	-7.00527	4.5494e-12	0.400147	0.689134	7.18989	1.2767e-12			PoI2	8.4176	1.33416e-16	9.26047	1.22844e-19	0.737811	0.460804
R_TA2	1.64994	0.0992717	9.42175	3.02945e-20	7.7527	2.22631e-14	-26.0706	1.71877e-114	-11.5068	7.5831e-29	16.4751	4.45227e-54	-7.50665	1.35019e-13	3.09013	0.00205655	10.1315	5.07206e-23			TA2	6.60499	6.47813e-11	12.4823	2.59287e-33	6.01678	2.50186e-09
R_FOP4	27.2466	1.98913e-122	29.9757	5.26837e-141	4.43967	1.00221e-05	-40.2913	6.76513e-211	-28.9362	6.55025e-134	11.7385	6.97058e-30	0.417016	0.676757	6.58018	7.60325e-11	5.88009	5.60164e-09			FOP4	22.011	1.01711e-87	18.9125	2.42318e-68	-2.30286	0.0214935
R_MI	27.294	9.49891e-123	30.2584	6.16417e-143	5.63486	2.28328e-08	-43.2827	1.51156e-230	-31.842	9.14188e-154	11.6011	2.88263e-29	-2.48052	0.0132843	6.10817	1.44628e-09	8.16443	9.7647e-16			MI	17.6846	4.9702e-61	16.706	2.19617e-55	-1.41809	0.156479
R_Pir	0.22259	0.823901	6.22129	7.26569e-10	5.9239	4.33418e-09	-24.6935	2.77777e-105	-11.8155	3.12937e-30	13.4508	5.30635e-38	-8.89586	2.70433e-18	0.883049	0.377424	9.12872	3.79899e-19			Pir	-4.99144	7.07812e-07	-0.78223	0.434266	3.84563	0.000127925
R_AVI	15.3046	1.28394e-47	10.5018	1.56094e-24	-4.29306	1.93549e-05	-23.6704	1.61933e-98	-11.7713	4.96048e-30	12.4201	5.08589e-33	-2.74826	0.00610019	11.4724	1.07778e-28	13.1198	2.26284e-36			AVI	-6.62272	5.77575e-11	-4.8803	1.234e-06	1.44298	0.149343
R_AAIC	6.19713	8.42434e-10	1.11141	0.266663	-4.93746	9.28437e-07	-17.8899	3.09849e-62	-1.45702	0.145429	16.1699	2.28719e-52	-3.41932	0.000653392	9.45444	2.27542e-20	12.2315	3.8655e-32			AAIC	-4.71818	2.72155e-06	-4.20696	2.82312e-05	0.195335	0.845171
R_FOP1	14.1856	1.02154e-41	20.6162	7.49908e-79	6.30045	4.45872e-10	-39.3294	1.69221e-204	-22.7003	3.5602e-92	17.9259	1.89931e-62	-3.7425	0.00019268	2.53323	0.0114552	6.0648	1.87759e-09			FOP1	16.7297	1.61178e-55	15.657	1.5587e-49	-0.663047	0.507455
R_FOP3	11.0335	8.89579e-27	12.0626	2.33375e-31	1.33344	0.182693	-32.0399	4.05196e-155	-18.1139	1.46969e-63	14.3679	1.1687e-42	0.198794	0.842465	5.809	8.46439e-09	5.46116	5.98238e-08			FOP3	11.6701	1.41641e-29	11.2473	1.05379e-27	-0.201356	0.840462
R_FOP2	-0.947457	0.343637	5.52802	4.14228e-08	6.62913	5.54063e-11	-21.2079	1.37875e-82	-4.58121	5.21237e-06	15.7293	6.26234e-50	-5.33665	1.17385e-07	1.57917	0.114617	6.72014	3.05964e-11			FOP2	0.627518	0.530464	2.24145	0.0252181	1.70879	0.0878035
R_PFt	-1.40152	0.161373	5.30108	1.4195e-07	6.45657	1.67516e-10	-23.5148	1.70485e-97	-6.83709	1.41184e-11	16.6009	8.6707e-55	-8.57818	3.67657e-17	1.76185	0.078404	9.90465	4.07522e-22			PFt	-1.53339	0.125498	-0.444081	0.657081	1.04239	0.297486
R_AIP	4.47117	8.67856e-06	10.6065	5.73423e-25	5.93239	4.12315e-09	-20.3398	4.03165e-77	-10.8586	4.97475e-26	9.04419	7.7837e-19	-5.37559	9.52168e-08	7.47105	1.74525e-13	12.2557	2.98395e-32			AIP	1.95399	0.0509841	2.45275	0.0143483	0.700617	0.483707
R_EC	-2.78696	0.00542228	-2.70184	0.00701366	0.144323	0.885274	-18.7096	4.06633e-67	-3.14604	0.00170437	15.3247	9.99921e-48	-11.7122	9.15564e-30	-2.24793	0.0248004	9.46473	2.07914e-20			EC	1.77998	0.0753862	2.61217	0.00913313	0.826187	0.408897
R_PreS	-7.74566	2.34575e-14	-2.61844	0.0089683	5.27328	1.64557e-07	-13.3352	1.9828e-37	1.19794	0.231227	13.4859	3.55337e-38	-12.1396	1.0298e-31	0.308497	0.757769	11.9607	6.83922e-31			PreS	-5.66836	1.89041e-08	-6.22561	7.07577e-10	-0.546523	0.58483
R_H	-3.39184	0.000721722	-1.27213	0.203625	2.03261	0.0423589	-17.9298	1.80092e-62	-2.32925	0.0200461	15.3424	8.01592e-48	-11.2821	7.42487e-28	-0.784063	0.433191	9.73585	1.87415e-21			H	0.394745	0.693116	1.94325	0.0522687	1.47241	0.141229
R_ProS	-16.3904	1.33405e-53	-0.339458	0.734336	15.6718	1.29449e-49	-12.352	1.05988e-32	-4.648	3.80474e-06	7.2729	7.14325e-13	-13.6503	5.35777e-39	-2.87115	0.00417705	10.8913	3.61193e-26			ProS	-12.8352	5.41174e-35	-0.616412	0.537764	11.762	5.46296e-30
R_PeEc	-2.54494	0.0110805	-0.0821475	0.934546	2.5301	0.0115572	-13.7869	1.10031e-39	-1.64194	0.10092	11.5238	6.37308e-29	-10.4681	2.15235e-24	-0.45295	0.650684	9.45492	2.26583e-20			PeEc	-4.21271	2.75343e-05	0.00712443	0.994317	3.96238	7.95303e-05
R_STGa	-6.27173	5.32621e-10	-0.774076	0.439071	5.33085	1.2109e-07	-15.6436	1.84641e-49	-3.06612	0.00222742	11.7054	9.82678e-30	-11.614	2.52662e-29	-1.72667	0.084539	9.18219	2.40651e-19			STGa	-5.16719	2.87348e-07	1.01779	0.309028	5.94521	3.82331e-09
R_PBelt	-4.48317	8.21353e-06	5.73086	1.32556e-08	10.4162	3.52028e-24	-20.8942	1.33329e-80	-6.81667	1.6174e-11	14.1834	1.04885e-41	-9.47673	1.87128e-20	0.909362	0.363381	10.0023	1.66982e-22			PBelt	-1.34714	0.178244	4.67987	3.26949e-06	6.16939	9.97804e-10
R_A5	-7.60269	6.72099e-14	-3.91114	9.8129e-05	3.57643	0.000365159	-13.0233	6.67574e-36	7.67713	3.89329e-14	18.751	2.28951e-67	-10.9004	3.30235e-26	4.97685	7.61876e-07	15.4467	2.18253e-48			A5	-14.5772	9.47915e-44	0.0684101	0.945473	14.0408	5.65033e-41
R_PHA1	-13.029	6.26656e-36	-1.56948	0.116856	10.8402	5.9566e-26	-9.94328	2.86567e-22	-0.858295	0.390937	8.37723	1.83895e-16	-13.253	5.03519e-37	-0.893206	0.371964	11.8592	1.98392e-30			PHA1	-8.22132	6.27128e-16	-3.49169	0.000501169	4.36609	1.39787e-05
R_PHA3	-10.6831	2.74069e-25	0.250386	0.802341	10.5019	1.55939e-24	-9.97912	2.06485e-22	-3.70457	0.000223465	6.03406	2.25683e-09	-13.5538	1.62901e-38	-2.39543	0.0167856	10.8599	4.91082e-26			PHA3	-7.33508	4.60641e-13	-2.02369	0.0432699	5.02934	5.84134e-07
R_STSda	-4.95711	8.41383e-07	-5.42746	7.18966e-08	-0.29658	0.766849	-18.7694	1.77375e-67	1.21083	0.22625	19.8595	3.896e-74	-13.0485	5.0383e-36	0.571523	0.567775	12.8316	5.632e-35			STSda	0.173661	0.862167	7.61621	6.08856e-14	7.98349	3.92451e-15
R_STSdp	-4.74239	2.42188e-06	-2.65144	0.00814289	1.86414	0.062598	-15.2797	1.74895e-47	-0.339734	0.734129	13.8725	4.05902e-40	-10.1152	5.90224e-23	2.81217	0.00501812	12.4818	2.60689e-33			STSdp	-14.8615	3.01298e-45	-10.8497	5.42479e-26	3.03437	0.00247335
R_STSvp	-0.736699	0.46148	-26.9851	1.16952e-120	-26.0219	3.65299e-114	-16.4051	1.1032e-53	24.1912	5.94667e-102	37.0539	3.14109e-189	-8.17917	8.70885e-16	13.8578	4.82171e-40	20.3798	2.26888e-77			STSvp	3.5183	0.000454054	12.2665	2.6588e-32	10.552	9.66451e-25
R_TGd	-2.77278	0.00566228	-4.77081	2.11069e-06	-1.96859	0.0492791	-21.5005	1.89408e-84	-4.62393	4.26366e-06	16.9876	5.43067e-57	-12.0034	4.35941e-31	0.368481	0.712594	11.8762	1.66028e-30			TGd	6.31595	4.04952e-10	13.0184	7.05487e-36	6.81539	1.63113e-11
R_TE1a	5.5973	2.81838e-08	-10.8824	3.93968e-26	-16.4733	4.55803e-54	-30.645	1.40148e-145	-0.57033	0.568583	30.659	1.12501e-145	-9.83227	7.85984e-22	2.86725	0.00422839	11.8452	2.296e-30			TE1a	24.4565	1.04139e-103	23.5812	6.25406e-98	1.71863	0.0859941
R_TE1p	1.08761	0.277031	-17.5227	4.38581e-60	-17.5522	2.95428e-60	-14.3309	1.8172e-42	18.937	1.72346e-68	28.9209	8.32117e-134	-7.63198	5.42451e-14	14.4081	7.22554e-43	19.9643	8.75059e-75			TE1p	-6.25347	5.9616e-10	-3.03819	0.00244249	2.57975	0.0100305
R_TE2a	0.785335	0.432445	-17.4863	7.15225e-60	-19.0119	6.05535e-69	-17.3997	2.27757e-59	15.6043	3.02965e-49	31.9233	2.54248e-154	-6.8244	1.53633e-11	8.98613	1.27e-18	14.8325	4.29044e-45			TE2a	8.89912	2.63181e-18	11.6421	1.89093e-29	3.32635	0.00091226
R_TF	-6.11796	1.36321e-09	-0.983491	0.325606	4.88845	1.18512e-06	-12.5036	2.05721e-33	-1.51089	0.131137	10.6426	4.05163e-25	-8.79535	6.22827e-18	-0.713526	0.475688	7.71475	2.94949e-14			TF	-4.04282	5.69099e-05	-1.77255	0.076611	2.03386	0.0422318
R_TE2p	-6.20923	7.82335e-10	3.80884	0.000148214	9.42191	3.02513e-20	-14.6564	3.6384e-44	-2.37995	0.0175037	11.4127	1.97924e-28	-8.70629	1.29571e-17	2.65635	0.00802631	11.0385	8.4582e-27			TE2p	-3.73716	0.000196756	-4.57587	5.34413e-06	-0.790971	0.42915
R_PHT	5.12208	3.63125e-07	0.721236	0.470934	-3.84193	0.000129842	-21.1779	2.13499e-82	-0.668572	0.503924	17.9023	2.61709e-62	-7.35468	4.00896e-13	11.4746	1.05409e-28	17.2194	2.52022e-58			PHT	-3.52117	0.000449224	-2.69705	0.00711441	0.0928749	0.926022
R_PH	-13.7469	1.75195e-39	4.40253	1.18624e-05	16.4042	1.11485e-53	-10.4712	2.08907e-24	-3.82567	0.000138587	6.58401	7.41779e-11	-10.1203	5.62565e-23	1.62959	0.103507	11.2062	1.59099e-27			PH	-3.91459	9.67578e-05	-5.99624	2.82693e-09	-2.01993	0.0436593
R_TPOJ1	-4.59655	4.85042e-06	-0.323594	0.746314	4.24876	2.35235e-05	-16.4681	4.87054e-54	0.0673746	0.946297	15.1117	1.39889e-46	-10.5684	8.2593e-25	3.92913	9.11748e-05	13.8079	8.62507e-40			TPOJ1	-10.7058	2.19929e-25	-0.979756	0.327446	10.0167	1.46357e-22
R_TPOJ2	-6.35197	3.2353e-10	5.59743	2.81626e-08	11.2482	1.04391e-27	-21.5483	9.38452e-85	-7.24036	8.97519e-13	13.395	1.00397e-37	-9.76414	1.4534e-21	2.1169	0.0345175	11.3517	3.67562e-28			TPOJ2	-2.66041	0.00793087	-5.46023	6.01317e-08	-3.4776	0.000527918
R_TPOJ3	-15.9945	2.15903e-51	2.04551	0.0410681	16.3407	2.53433e-53	-10.5974	6.25538e-25	-4.89171	1.16614e-06	5.26835	1.68905e-07	-10.1399	4.69272e-23	-0.0630401	0.949747	9.44728	2.42286e-20			TPOJ3	-10.0802	8.15457e-23	-16.1159	4.5725e-52	-7.65934	4.4377e-14
R_DVT	-16.7293	1.61913e-55	2.14441	0.0322432	18.7129	3.88318e-67	-8.66247	1.85383e-17	-7.88774	8.1063e-15	0.852426	0.394184	-9.56983	8.23364e-21	1.04687	0.295416	10.3895	4.53539e-24			DVT	-13.9146	2.48387e-40	0.0865857	0.931018	13.0025	8.42802e-36
R_PGp	-20.1038	1.19114e-75	5.03752	5.60298e-07	23.113	7.29756e-95	-3.05581	0.00230467	-4.4091	1.15149e-05	-1.11762	0.264	-6.73342	2.80403e-11	1.34904	0.177634	7.50055	1.41101e-13			PGp	-13.65	5.37816e-39	-9.53838	1.08727e-20	1.73148	0.0836771
R_IP2	6.00314	2.71328e-09	-6.22055	7.2987e-10	-11.3821	2.70076e-28	-13.7654	1.41352e-39	6.87101	1.12569e-11	18.5599	3.22373e-66	-2.66887	0.00773527	16.0283	1.40327e-51	17.1384	7.38578e-58			IP2	5.28374	1.55664e-07	5.92435	4.32254e-09	1.63184	0.103031
R_IP1	-6.00003	2.76405e-09	-12.5046	2.03415e-33	-5.99549	2.83949e-09	-7.73641	2.51239e-14	14.7231	1.62183e-44	19.6298	1.01647e-72	-6.96019	6.17737e-12	13.7632	1.44989e-39	19.1471	9.14248e-70			IP1	-3.53876	0.000420685	14.8984	1.91834e-45	17.5867	1.85713e-60
R_IP0	-21.572	6.62392e-85	6.84503	1.33905e-11	25.4282	3.49739e-110	-0.795963	0.426245	-4.85598	1.39149e-06	-3.4008	0.000698746	-7.4049	2.80382e-13	-0.0550328	0.956123	6.70126	3.4627e-11			IP0	-18.3297	7.67374e-65	8.35669	2.16393e-16	20.7387	1.27337e-79
R_PFop	12.3793	7.89685e-33	19.624	1.10383e-72	7.05939	3.14374e-12	-40.2756	8.61038e-211	-20.18	4.00016e-76	19.9797	7.01918e-75	-6.48522	1.39654e-10	1.45783	0.145205	7.86617	9.53512e-15			PFop	17.1848	3.99371e-58	12.8401	5.12994e-35	-4.81285	1.71978e-06
R_PF	27.2772	1.23393e-122	30.9714	8.22599e-148	4.00339	6.71055e-05	-42.846	1.0553e-227	-30.3195	2.35405e-143	13.2304	6.50493e-37	-6.50826	1.20583e-10	5.44157	6.6578e-08	11.6586	1.59474e-29			PF	12.8035	7.69158e-35	2.67248	0.00765311	-10.9845	1.44416e-26
R_PFm	2.57457	0.0101809	-41.1281	1.96968e-216	-45.8925	2.35442e-247	-13.3318	2.06089e-37	41.1522	1.36652e-216	51.7003	1.64918e-283	-3.90487	0.000100666	26.0346	2.99806e-114	27.0759	2.84566e-121			PFm	-11.812	3.2454e-30	-23.1759	2.82917e-95	-19.2795	1.42558e-70
R_PGi	-2.87851	0.00408155	-18.3011	1.13497e-64	-14.073	3.86398e-41	-21.7385	5.70074e-86	11.0994	4.62075e-27	31.4917	2.27139e-151	-12.5488	1.25737e-33	7.15452	1.63222e-12	18.642	1.03681e-66			PGi	12.5481	1.26769e-33	10.8991	3.3453e-26	0.544623	0.586135
R_PGs	3.79298	0.000157868	-37.4571	6.01701e-192	-38.7902	6.76964e-201	-17.9989	7.04114e-63	32.8944	5.84623e-161	48.0665	4.27854e-261	-6.84856	1.30791e-11	18.9925	7.93958e-69	23.0496	1.89245e-94			PGs	-3.81083	0.000147046	-7.06062	3.11735e-12	-4.31079	1.78926e-05
R_V6A	-21.7851	2.86773e-86	4.4087	1.15359e-05	24.9949	2.73745e-107	-2.89437	0.00388265	-6.0974	1.54333e-09	-3.01512	0.00263426	-5.73223	1.31522e-08	-2.00709	0.0450115	3.44128	0.000603163			V6A	-19.5482	3.22946e-72	6.78493	1.99627e-11	22.1747	8.98108e-89
R_VMV1	-19.1468	9.17987e-70	0.609469	0.542353	18.6166	1.47196e-66	-9.80206	1.03266e-21	-4.85452	1.40158e-06	4.70525	2.89581e-06	-12.1397	1.02941e-31	-1.96606	0.0495711	10.4383	2.85493e-24			VMV1	-15.61	2.81794e-49	1.19498	0.232381	15.9125	6.14082e-51
R_VMV3	-22.5769	2.25097e-91	0.968025	0.333268	22.0369	6.92693e-88	-2.46068	0.0140371	-3.87774	0.000112388	-1.00506	0.315115	-13.533	2.0686e-38	-3.19657	0.00143476	10.6711	3.07632e-25			VMV3	-22.7793	1.09213e-92	1.98223	0.0477293	22.5656	2.66589e-91
R_PHA2	-11.3194	5.09229e-28	-3.22272	0.00131125	7.49069	1.51501e-13	-11.5489	4.93175e-29	-0.612194	0.54055	9.66628	3.49332e-21	-13.6766	3.95625e-39	-1.52269	0.128156	11.9203	1.04554e-30			PHA2	-5.85887	6.33914e-09	-5.38862	8.87469e-08	0.264489	0.791458
R_V4t	-19.1999	4.35791e-70	0.389581	0.69693	18.333	7.32807e-65	-4.15641	3.51254e-05	-0.761768	0.44638	3.02436	0.00255586	-13.6642	4.56423e-39	-5.0376	5.60095e-07	8.31134	3.09557e-16			V4t	-19.8465	4.68494e-74	-1.98674	0.0472268	15.6478	1.75242e-49
R_FST	-14.56	1.16544e-43	0.841618	0.400205	13.9104	2.60905e-40	-11.2004	1.68609e-27	0.261123	0.794052	9.95791	2.50709e-22	-11.8979	1.32259e-30	-2.29311	0.0220506	9.51086	1.38591e-20			FST	-0.721385	0.470843	-7.77914	1.82898e-14	-6.57117	8.05742e-11
R_V3CD	-27.8948	8.00038e-127	2.61403	0.00908392	27.7531	7.32266e-126	6.17857	9.43546e-10	-2.96526	0.0030968	-7.88357	8.36467e-15	-9.80665	9.90769e-22	-3.94144	8.66874e-05	5.28574	1.54026e-07			V3CD	-29.1624	1.87745e-135	2.6091	0.00921506	28.6867	3.2799e-132
R_LO3	-22.2985	1.42632e-89	2.56595	0.0104355	22.5877	1.91447e-91	-1.93739	0.0529824	-2.17034	0.0302182	-0.158873	0.873801	-10.0467	1.11018e-22	-3.38685	0.000734812	6.27936	5.08099e-10			LO3	-19.3829	3.32607e-71	-2.45125	0.0144082	15.2884	1.56994e-47
R_VMV2	-22.6419	8.52715e-92	0.998822	0.318125	21.7814	3.02814e-86	-3.01362	0.0026472	-4.61702	4.405e-06	-1.12093	0.26259	-13.8805	3.69721e-40	-3.21362	0.00135308	10.8396	5.98938e-26			VMV2	-21.0349	1.72101e-81	1.30972	0.190596	20.8505	2.51686e-80
R_31pd	1.32495	0.185495	-20.3371	4.19374e-77	-21.3519	1.6754e-83	-19.3887	3.06737e-71	16.8745	2.41008e-56	35.2215	8.05193e-177	-7.52917	1.1472e-13	7.10736	2.26113e-12	13.7495	1.69911e-39			31pd	6.37726	2.76176e-10	-1.40479	0.160398	-7.9549	4.8772e-15
R_31a	-0.219594	0.826232	-23.7729	3.43091e-99	-23.8377	1.28392e-99	-15.7218	6.88919e-50	25.2965	2.65645e-109	38.0244	9.20858e-196	-7.26675	7.45878e-13	12.7768	1.03284e-34	18.4105	2.52826e-65			31a	7.98727	3.81306e-15	-3.15059	0.00167831	-10.7367	1.63054e-25
R_VVC	-19.8436	4.88427e-74	1.28895	0.197716	19.8604	3.84319e-74	-6.76544	2.27079e-11	-2.84361	0.00455238	3.86669	0.000117522	-12.5624	1.08413e-33	-1.68958	0.0914227	10.6402	4.14589e-25			VVC	-14.2589	4.28078e-42	-0.0316502	0.974757	13.1933	9.89574e-37
R_25	0.790308	0.429537	0.431758	0.666012	-0.38329	0.701587	-15.4584	1.88741e-48	-6.86187	1.19668e-11	7.81845	1.36382e-14	-5.06385	4.89856e-07	-3.5544	0.000396741	1.40038	0.161714			25	2.31504	0.0208146	2.44055	0.0148393	-0.0030323	0.997581
R_s32	1.96386	0.0498256	-1.36159	0.173638	-3.20432	0.00139711	-18.7287	3.11931e-67	-5.64435	2.16454e-08	13.0264	6.45116e-36	-5.87712	5.6997e-09	-1.43561	0.15143	4.08645	4.73475e-05			s32	6.53595	1.01018e-10	6.80577	1.73877e-11	0.717346	0.47333
R_pOFC	0.0436696	0.965177	-0.190094	0.849275	-0.217951	0.827512	-13.7386	1.92999e-39	0.653201	0.513779	13.7821	1.16415e-39	-2.87419	0.00413736	4.24928	2.347e-05	6.89943	9.30441e-12			pOFC	-1.51452	0.130213	0.603833	0.546093	2.04404	0.0412142
R_PoI1	7.46144	1.87004e-13	15.1434	9.45888e-47	7.64396	4.96821e-14	-35.3879	5.97299e-178	-22.7033	3.40224e-92	14.6359	4.66741e-44	-5.94872	3.74504e-09	2.64473	0.00830503	8.3339	2.5911e-16			PoI1	10.0749	8.56084e-23	13.3602	1.49208e-37	3.67613	0.000249516
R_Ig	-4.93445	9.42538e-07	3.9249	9.27666e-05	9.33494	6.45197e-20	-20.343	3.85072e-77	-4.5396	6.3288e-06	14.5389	1.50252e-43	-9.10984	4.46125e-19	-0.691474	0.48943	7.97572	4.16358e-15			Ig	-4.22777	2.57852e-05	1.62461	0.104564	5.50602	4.67679e-08
R_FOP5	21.8081	2.04182e-86	19.4975	6.61097e-72	-0.60894	0.542704	-32.2946	7.34401e-157	-22.7191	2.68535e-92	10.4815	1.89426e-24	-0.465154	0.641923	9.76446	1.44917e-21	9.89063	4.6295e-22			FOP5	9.13892	3.48253e-19	12.4413	4.04063e-33	4.13415	3.86448e-05
R_p10p	-0.271904	0.785752	-23.6028	4.50822e-98	-24.3007	1.12248e-102	-6.77076	2.19232e-11	29.8752	2.56005e-140	36.2661	6.62701e-184	-0.220068	0.825863	19.6571	6.90359e-73	18.6412	1.04746e-66			p10p	-4.00109	6.77507e-05	-6.05976	1.9351e-09	-2.73161	0.00641457
R_p47r	15.5779	4.21976e-49	-1.4458	0.148551	-16.2819	5.41808e-53	-17.6857	4.89697e-61	4.5978	4.822e-06	21.0201	2.13441e-81	0.682622	0.495005	17.4424	1.28748e-59	15.2331	3.11858e-47			p47r	-6.06341	1.89322e-09	-0.747777	0.454772	5.17973	2.69172e-07
R_TGv	-3.57091	0.000372848	-0.773377	0.439484	2.73546	0.00634077	-14.172	1.20039e-41	-1.21032	0.226445	12.3259	1.40479e-32	-6.38113	2.69559e-10	1.61919	0.105725	7.92856	5.95523e-15			TGv	-5.74962	1.19085e-08	-1.44905	0.14764	4.35428	1.47391e-05
R_MBelt	-1.90214	0.057443	6.38085	2.70025e-10	7.98982	3.73965e-15	-18.0753	2.49093e-63	-7.81852	1.36313e-14	10.2722	1.36738e-23	-7.09157	2.52078e-12	2.12761	0.0336156	9.03767	8.22471e-19			MBelt	0.974838	0.329879	8.09707	1.64401e-15	6.87949	1.06356e-11
R_LBelt	-4.15281	3.56732e-05	4.72876	2.5864e-06	9.06371	6.59904e-19	-18.7638	1.91575e-67	-6.15833	1.06728e-09	12.7868	9.24203e-35	-10.5044	1.52302e-24	0.602866	0.546736	10.5242	1.26089e-24			LBelt	-2.73957	0.00626262	4.77438	2.07442e-06	7.30244	5.80163e-13
R_A4	-4.14858	3.63268e-05	5.51634	4.41822e-08	9.80676	9.89807e-22	-21.3355	2.12955e-83	-4.98006	7.49664e-07	15.8829	8.94918e-51	-8.72717	1.09184e-17	1.2365	0.216566	9.528	1.19165e-20			A4	-1.47827	0.139653	3.54301	0.000414054	4.98546	7.29491e-07
R_STSva	-0.423602	0.671948	-18.0266	4.8359e-63	-17.8096	9.18916e-62	-21.3403	1.98494e-83	10.1892	2.96907e-23	31.5147	1.582e-151	-10.4477	2.61091e-24	7.05719	3.19149e-12	16.2614	7.05532e-53			STSva	12.702	2.35335e-34	19.9529	1.02867e-74	9.05701	6.98368e-19
R_TE1m	0.538557	0.590314	-26.9224	3.10766e-120	-26.3619	1.88154e-116	-12.6093	6.50009e-34	25.8272	7.41289e-113	37.0682	2.51788e-189	-2.77217	0.00567288	12.2802	2.29543e-32	13.6085	8.68309e-39			TE1m	-0.366115	0.714357	-8.76492	8.00497e-18	-8.96896	1.46698e-18
R_PI	1.04945	0.294229	7.33997	4.44951e-13	5.8839	5.47871e-09	-22.0743	3.98391e-88	-9.60043	6.27736e-21	13.1537	1.54527e-36	-5.36551	1.00529e-07	4.9478	8.81628e-07	9.79261	1.12458e-21			PI	7.51424	1.27808e-13	11.3414	4.07699e-28	4.19072	3.02924e-05
R_a32pr	5.9147	4.57462e-09	3.77666	0.000168416	-1.92566	0.0544327	-19.1296	1.16794e-69	-5.07872	4.53943e-07	13.8158	7.86292e-40	-2.75387	0.0059974	9.527	1.20221e-20	11.7036	1.00146e-29			a32pr	-7.80819	1.47252e-14	-3.28751	0.00104633	3.98719	7.17758e-05
R_p24	-0.426886	0.669555	-1.22615	0.220434	-0.821156	0.411755	-11.9907	4.9843e-31	2.95862	0.0031637	14.6604	3.46765e-44	-3.03076	0.0025028	7.99868	3.49551e-15	10.7034	2.25129e-25			p24	-5.38368	9.1147e-08	-7.89832	7.48422e-15	-2.88594	0.00398716
L_V1	-16.6512	4.49584e-55	-2.50862	0.0122793	13.781	1.17956e-39	-10.8808	4.00257e-26	-2.1767	0.0297387	8.21177	6.75657e-16	-16.8461	3.5004e-56	-3.73337	0.000199708	12.7832	9.61827e-35
L_MST	-12.988	9.90697e-36	-2.44429	0.0146873	9.78082	1.25071e-21	-13.5911	1.06109e-38	-0.858009	0.391095	11.4733	1.06808e-28	-14.4203	6.24244e-43	-3.72166	0.000209061	10.3718	5.35691e-24
L_V6	-14.7396	1.32768e-44	-0.577356	0.56383	13.6862	3.54146e-39	-12.508	1.96099e-33	-4.30702	1.81951e-05	7.9897	3.7433e-15	-13.1155	2.37468e-36	-2.82369	0.00484264	10.4996	1.59401e-24
L_V2	-19.7175	2.93111e-73	-2.84479	0.00453561	16.3173	3.42935e-53	-8.22361	6.16012e-16	-2.38238	0.0173889	5.3758	9.51049e-08	-15.1171	1.30871e-46	-3.60301	0.000330201	11.1662	2.37409e-27
L_V3	-21.1244	4.66619e-82	-2.88846	0.00395563	17.7073	3.65932e-61	-6.34765	3.32374e-10	-2.46223	0.0139772	3.51196	0.000464885	-13.1715	1.2648e-36	-3.94739	8.45927e-05	8.66388	1.83272e-17
L_V4	-23.1497	4.19742e-95	-0.13963	0.888981	22.4522	1.44767e-90	-1.53061	0.126185	-4.64178	3.91853e-06	-2.68524	0.00736888	-13.4559	5.00898e-38	-4.13786	3.80367e-05	8.9516	1.69703e-18
L_V8	-19.3591	4.65474e-71	3.18413	0.00149722	20.8838	1.54947e-80	-6.10111	1.50922e-09	-7.59793	6.95843e-14	-1.06039	0.289226	-11.1236	3.63347e-27	-0.890238	0.373554	9.60551	6.00069e-21
L_4	-9.99779	1.74023e-22	-1.95622	0.0507202	8.16364	9.82514e-16	-14.1873	1.00144e-41	7.75869	2.12943e-14	20.5715	1.43112e-78	-10.3725	5.32252e-24	-1.67933	0.093403	8.08376	1.82149e-15
L_3b	-10.5996	6.12583e-25	-2.4126	0.0160199	8.03872	2.57398e-15	-15.2309	3.20151e-47	5.89491	5.13711e-09	19.421	1.94442e-71	-10.5476	1.00782e-24	-1.61545	0.106532	8.53099	5.38095e-17
L_FEF	-7.20192	1.17406e-12	-1.42716	0.153849	5.34364	1.13066e-07	-24.8419	2.86123e-106	1.80418	0.0715073	25.5732	3.73954e-111	-10.0894	7.48978e-23	-0.152955	0.878465	9.28269	1.01418e-19
L_PEF	-10.307	9.86262e-24	-3.67647	0.000249194	6.17284	9.77089e-10	-13.1509	1.59569e-36	2.52372	0.0117676	14.8496	3.48098e-45	-7.71308	2.98615e-14	-2.7963	0.00526914	4.76537	2.16705e-06
L_55b	-11.4525	1.32105e-28	-1.48604	0.137586	10.3518	6.4708e-24	-14.0091	8.20106e-41	0.38211	0.702462	13.3135	2.53688e-37	-14.6559	3.66375e-44	-10.1377	4.79125e-23	4.37418	1.34801e-05
L_V3A	-22.9832	5.13173e-94	-1.55101	0.121219	20.159	5.4047e-76	-6.35844	3.10722e-10	-4.53557	6.44813e-06	1.84468	0.0653833	-10.9461	2.10755e-26	-4.11201	4.24771e-05	6.62384	5.73391e-11
L_RSC	4.08036	4.85834e-05	6.9412	7.02353e-12	2.97521	0.00299901	-31.2213	1.60745e-149	-12.2079	4.97713e-32	19.7384	2.17983e-73	-22.6342	9.55863e-92	-9.32291	7.16134e-20	12.1765	6.95293e-32
L_POS2	6.03302	2.27087e-09	4.95823	8.36682e-07	-0.553485	0.580056	-23.3754	1.39982e-96	-6.78578	1.98511e-11	16.3838	1.45273e-53	-16.6262	6.23319e-55	-6.62692	5.62051e-11	9.47082	1.97094e-20
L_V7	-28.541	3.22502e-131	0.0333884	0.973372	26.6768	1.4164e-118	-0.151666	0.879482	-3.08815	0.00207018	-2.46429	0.0138976	-11.9734	5.98058e-31	-4.98309	7.38295e-07	6.55136	9.15156e-11
L_IPS1	-14.4457	4.60204e-43	-1.90461	0.0571204	11.9474	7.86922e-31	-11.3752	2.89516e-28	-0.0572952	0.954322	10.3875	4.61887e-24	-16.0021	1.9615e-51	-5.61906	2.49513e-08	9.95178	2.65146e-22
L_FFC	-15.8718	1.03016e-50	-2.33885	0.0195412	13.5682	1.38078e-38	-13.0972	2.91856e-36	-1.11219	0.266326	10.5902	6.70372e-25	-17.0551	2.22651e-57	-5.68685	1.70253e-08	10.4066	3.85506e-24
L_V3B	-18.3689	4.4759e-65	1.09288	0.274711	18.6891	5.4005e-67	-3.03049	0.00250499	-3.49299	0.000498768	-0.312607	0.754645	-14.9467	1.06222e-45	-4.61537	4.43955e-06	9.99952	1.71277e-22
L_LO1	-23.9443	2.54436e-100	0.495761	0.620173	23.2327	1.20336e-95	-0.215926	0.82909	-5.16124	2.96386e-07	-4.24048	2.43931e-05	-12.8271	5.92485e-35	-4.72871	2.5871e-06	7.32834	4.83149e-13
L_LO2	-23.2114	1.65885e-95	0.880708	0.378689	22.2047	5.74963e-89	-1.88501	0.0597208	-3.42204	0.000646957	-1.23883	0.215701	-13.9484	1.67143e-40	-3.84958	0.000125911	9.24776	1.37062e-19
L_PIT	-19.7894	1.05591e-73	-0.348825	0.727295	18.3019	1.12389e-64	-4.24165	2.42675e-05	-3.50821	0.000471404	0.767843	0.442764	-15.1506	8.64865e-47	-4.29871	1.88775e-05	10.0953	7.09049e-23
L_MT	-13.5834	1.15869e-38	-3.07574	0.00215743	9.64031	4.4036e-21	-16.5622	1.43555e-54	0.748773	0.454172	15.9178	5.73628e-51	-13.906	2.74688e-40	-3.36631	0.000791092	10.7787	1.08457e-25
L_A1	-7.82266	1.32153e-14	1.71211	0.0871904	9.59932	6.3395e-21	-17.5601	2.65522e-60	-6.45819	1.65812e-10	11.3982	2.29272e-28	-9.51327	1.35681e-20	0.340145	0.733819	9.42605	2.91766e-20
L_PSL	-11.0188	1.02875e-26	0.355169	0.722538	11.4034	2.17526e-28	-16.1534	2.8279e-52	-3.78362	0.000163838	12.6359	4.85782e-34	-11.2062	1.59066e-27	-4.85439	1.40249e-06	6.19174	8.70648e-10
L_SFL	6.69026	3.72111e-11	15.075	2.19887e-46	7.65152	4.70007e-14	-21.181	2.04225e-82	-19.0296	4.73213e-69	2.3995	0.0166012	-15.2637	2.13219e-47	-13.2378	5.98172e-37	1.89078	0.0589454
L_PCV	2.55277	0.0108361	6.96164	6.11701e-12	4.78548	1.96544e-06	-27.9621	2.78969e-127	-13.3822	1.16191e-37	15.4572	1.91527e-48	-20.9264	8.34218e-81	-9.40974	3.36442e-20	10.8486	5.48712e-26
L_STV	-10.5668	8.38996e-25	-0.201757	0.840148	10.5066	1.4908e-24	-18.5792	2.4706e-66	-4.52104	6.89746e-06	12.7783	1.01517e-34	-14.3017	2.57313e-42	-7.58875	7.4404e-14	6.60637	6.42061e-11
L_7Pm	9.23643	1.51103e-19	9.99879	1.72433e-22	1.19382	0.232833	-31.6099	3.53157e-152	-14.6329	4.83448e-44	16.0356	1.27772e-51	-20.9077	1.09569e-80	-12.1666	7.73126e-32	8.31923	2.90892e-16
L_7m	27.3302	5.40055e-123	25.0655	9.25969e-108	-1.06142	0.288756	-47.1551	2.30243e-255	-28.7346	1.54867e-132	16.5485	1.71372e-54	-23.349	2.08437e-96	-16.445	6.57229e-54	6.99128	5.00339e-12
L_POS1	-0.279131	0.780203	3.24221	0.00122568	3.54553	0.000410151	-27.4468	8.75417e-124	-9.31469	7.68993e-20	18.4955	7.8438e-66	-21.9926	1.33515e-87	-9.26275	1.20454e-19	12.0116	3.99976e-31
L_23d	3.06082	0.00226685	4.26717	2.16974e-05	1.49111	0.136251	-16.9371	1.05805e-56	-3.77864	0.000167101	11.8888	1.45515e-30	-9.11419	4.29915e-19	-2.05195	0.0404372	6.92968	7.59094e-12
L_v23ab	25.9231	1.68275e-113	26.5985	4.77778e-118	2.25616	0.0242782	-43.6432	6.88694e-233	-26.7994	2.10628e-119	14.522	1.84269e-43	-18.8549	5.4001e-68	-12.9773	1.11623e-35	5.39605	8.52535e-08
L_d23ab	22.1602	1.11334e-88	21.9757	1.7163e-87	1.3004	0.193765	-40.9981	1.42112e-215	-22.9716	6.10926e-94	16.7075	2.15445e-55	-18.28	1.5157e-64	-12.434	4.37393e-33	5.52858	4.12933e-08
L_31pv	31.4979	2.06143e-151	32.9555	2.23455e-161	3.24165	0.00122804	-50.3917	1.61348e-275	-33.3099	8.50066e-164	13.6094	8.5907e-39	-22.9271	1.19084e-93	-17.4499	1.16396e-59	5.4104	7.88751e-08
L_5m	-7.10436	2.30837e-12	-0.358946	0.719712	6.74155	2.65804e-11	-21.2991	3.629e-83	-0.954587	0.34002	19.6963	3.96362e-73	-12.321	1.48047e-32	-2.15284	0.0315725	9.67409	3.25816e-21
L_5mv	-1.03843	0.299323	4.27933	2.05656e-05	5.37034	9.79494e-08	-31.9005	3.63578e-154	-12.7889	9.03645e-35	18.9735	1.03524e-68	-8.02536	2.85104e-15	1.57797	0.114891	9.59269	6.72351e-21
L_23c	-5.06857	4.7817e-07	1.18989	0.234377	6.21298	7.64557e-10	-26.5823	6.14924e-118	-8.86753	3.42387e-18	17.1731	4.66075e-58	-9.12897	3.79086e-19	1.33275	0.182919	10.259	1.54757e-23
L_5L	-7.2047	1.15155e-12	-0.288896	0.772721	7.12092	2.05916e-12	-23.947	2.44309e-100	-4.1687	3.33164e-05	19.1783	5.89822e-70	-10.1323	5.03703e-23	-1.61121	0.107453	8.02775	2.79953e-15
L_24dd	-8.41929	1.31642e-16	-0.358948	0.719711	7.88724	8.13685e-15	-20.1495	6.19722e-76	-0.363878	0.716027	19.1554	8.13862e-70	-9.13813	3.50626e-19	-0.731901	0.464402	7.80916	1.46191e-14
L_24dv	-2.25307	0.0244732	4.30776	1.81351e-05	6.58569	7.33762e-11	-24.2555	2.23492e-102	-8.8254	4.85724e-18	15.9161	5.86497e-51	-4.84071	1.50016e-06	0.523341	0.600854	5.04862	5.29494e-07
L_7AL	-5.0237	6.01122e-07	1.40561	0.160154	6.34233	3.43608e-10	-22.6291	1.03275e-91	-5.1036	3.99439e-07	17.1286	8.41042e-58	-6.49013	1.35362e-10	0.0745752	0.940568	6.44135	1.84467e-10
L_SCEF	-6.69714	3.55752e-11	-1.45234	0.146725	5.32861	1.22547e-07	-20.0027	5.05324e-75	1.90108	0.0575818	21.5707	6.75329e-85	-2.73354	0.00637752	1.80669	0.0711142	4.18781	3.06767e-05
L_6ma	-9.09093	5.23884e-19	-3.64311	0.000283342	5.25201	1.84164e-07	-11.5239	6.36922e-29	-0.116098	0.907598	11.4367	1.55082e-28	-3.92428	9.30018e-05	-1.16861	0.242844	2.52248	0.0118089
L_7Am	-9.84202	7.19547e-22	-1.34052	0.180382	8.8435	4.18068e-18	-15.4416	2.32651e-48	-5.8224	7.83317e-09	9.49934	1.53394e-20	-13.0921	3.08863e-36	-3.09289	0.00203771	9.53597	1.11068e-20
L_7PL	-8.93294	1.98414e-18	1.40309	0.160903	9.90785	3.95813e-22	-11.5109	7.27092e-29	-4.77159	2.10264e-06	6.4317	1.96072e-10	-10.4879	1.7816e-24	-0.79553	0.426496	9.49627	1.5759e-20
L_7PC	-11.6484	1.77108e-29	-2.66707	0.00777636	8.66552	1.80833e-17	-16.1788	2.04187e-52	0.604515	0.54564	15.9923	2.22271e-51	-10.9893	1.37615e-26	-1.07327	0.283413	9.96063	2.44557e-22
L_LIPv	-11.3933	2.41196e-28	0.181058	0.856359	10.3809	4.91708e-24	-13.0212	6.83314e-36	-0.752992	0.451634	11.3844	2.63811e-28	-10.6621	3.35733e-25	-2.25072	0.0246221	8.25892	4.67339e-16
L_VIP	-10.3881	4.59257e-24	-0.883837	0.376999	9.13294	3.66485e-19	-17.7946	1.12521e-61	-3.02641	0.00253877	13.7012	2.97625e-39	-11.0412	8.24007e-27	-1.01613	0.309817	9.54959	9.84755e-21
L_MIP	-11.6605	1.56386e-29	0.0572272	0.954376	10.4567	2.39902e-24	-9.99141	1.84503e-22	-0.0951095	0.924247	9.44052	2.57071e-20	-12.7228	1.87233e-34	-3.35049	0.000837158	8.80964	5.53415e-18
L_1	-11.7836	4.36197e-30	-5.15281	3.09672e-07	5.81073	8.37998e-09	-18.6245	1.32035e-66	6.75473	2.43709e-11	23.8171	1.75501e-99	-10.5616	8.8131e-25	-0.764953	0.444482	9.89379	4.49853e-22
L_2	-12.3561	1.01474e-32	-6.5941	6.95006e-11	4.98534	7.29958e-07	-19.4689	9.89186e-72	4.51743	7.01349e-06	22.2685	2.22956e-89	-8.18011	8.6452e-16	0.266148	0.79018	8.36101	2.09111e-16
L_3a	-7.70139	3.2556e-14	-0.615446	0.538402	7.18591	1.3125e-12	-16.9384	1.04018e-56	3.20604	0.00138883	18.5722	2.71935e-66	-9.64112	4.3719e-21	-1.08039	0.280233	7.9592	4.72058e-15
L_6d	-12.5255	1.62162e-33	-5.97084	3.28617e-09	5.57674	3.16103e-08	-16.1487	3.00361e-52	7.16472	1.5207e-12	21.6134	3.60212e-85	-8.90915	2.42061e-18	-0.666718	0.505108	7.81089	1.44317e-14
L_6mp	-6.7132	3.20214e-11	0.776251	0.437786	7.13754	1.83584e-12	-15.8078	2.32038e-50	2.69584	0.00714027	18.4752	1.03678e-65	-5.79923	8.95541e-09	0.553607	0.579973	5.98926	2.94654e-09
L_6v	-14.3103	2.3239e-42	-5.88391	5.47835e-09	8.81398	5.33912e-18	-11.5278	6.11933e-29	8.14263	1.1563e-15	18.035	4.30979e-63	-1.60765	0.10823	1.74394	0.0814796	3.14484	0.00171131
L_p24pr	-5.0542	5.14625e-07	1.3142	0.189082	6.7201	3.06057e-11	-17.6227	1.14364e-60	-4.55845	5.79706e-06	13.602	9.36e-39	-6.24877	6.13684e-10	-0.212139	0.832042	5.95453	3.61873e-09
L_33pr	-4.34346	1.54703e-05	-0.451771	0.651533	4.00892	6.55771e-05	-17.3999	2.27323e-59	-6.56384	8.44654e-11	10.7806	1.06441e-25	-5.48213	5.33334e-08	1.55638	0.119937	6.92078	8.06008e-12
L_a24pr	-2.43789	0.0149482	2.61887	0.00895704	5.28761	1.52501e-07	-21.9779	1.66116e-87	-8.66599	1.80138e-17	14.3755	1.06625e-42	-2.90467	0.00375818	3.62246	0.000306634	6.40757	2.28293e-10
L_p32pr	0.340077	0.733871	4.55441	5.90738e-06	4.3552	1.46786e-05	-25.965	8.81041e-114	-9.4646	2.08157e-20	17.5213	4.47219e-60	-1.22066	0.222506	3.0771	0.0021477	4.0754	4.9614e-05
L_a24	6.32699	3.78089e-10	6.5566	8.84892e-11	0.66928	0.503473	-23.1708	3.05872e-95	-10.5274	1.22341e-24	12.1365	1.06422e-31	-10.385	4.73123e-24	-5.05231	5.19619e-07	5.07699	4.57969e-07
L_d32	8.62508	2.5136e-17	17.2871	1.02437e-58	9.76932	1.38722e-21	-23.9936	1.20309e-100	-22.0878	3.26066e-88	0.790458	0.429449	-13.1501	1.61029e-36	-11.9562	7.16818e-31	0.774528	0.438804
L_8BM	-6.18784	8.91667e-10	14.2696	3.7706e-42	19.4319	1.66819e-71	-8.6358	2.30372e-17	-16.4113	1.01793e-53	-8.48373	7.86626e-17	-9.78056	1.2536e-21	-12.8761	3.44224e-35	-3.04251	0.00240804
L_p32	8.2314	5.79651e-16	9.27529	1.08104e-19	1.65901	0.0974302	-24.8775	1.65806e-106	-15.6345	2.07037e-49	8.95457	1.65522e-18	-9.20603	1.96181e-19	-6.5269	1.07043e-10	2.7268	0.00650815
L_10r	20.8631	2.0934e-80	24.6885	2.99984e-105	4.39098	1.24973e-05	-38.7733	8.77864e-201	-27.3326	5.20391e-123	8.62227	2.57167e-17	-18.0277	4.76261e-63	-13.4317	6.60433e-38	4.24634	2.3775e-05
L_47m	7.82909	1.25944e-14	13.9876	1.05542e-40	6.82989	1.48122e-11	-22.0156	9.5011e-88	-19.8722	3.25139e-74	0.532637	0.594404	-12.4179	5.20689e-33	-11.4714	1.0885e-28	0.762564	0.445905
L_8Av	22.0014	1.17176e-87	38.2252	4.13249e-197	23.0009	3.93279e-94	-42.2362	1.02249e-223	-40.3047	5.51504e-211	-2.57689	0.0101132	-23.9058	4.56608e-100	-24.1075	2.12798e-101	-0.753847	0.451121
L_8Ad	25.1387	3.01042e-108	35.1046	5.02188e-176	15.2707	1.95513e-47	-45.1561	1.20519e-242	-38.5607	2.32873e-199	1.31914	0.187427	-20.9409	6.75882e-81	-20.8618	2.13441e-80	0.309773	0.756799
L_9m	29.5565	3.83928e-138	39.82	9.13905e-208	15.3257	9.87368e-48	-45.563	2.98942e-245	-41.8427	3.89404e-221	0.00175002	0.998604	-20.4453	8.83294e-78	-19.0094	6.26835e-69	1.4185	0.15636
L_8BL	30.7441	2.94761e-146	45.8917	2.38277e-247	21.8908	6.02537e-87	-44.5369	1.15059e-238	-47.4965	1.6225e-257	-5.65214	2.07164e-08	-17.7715	1.53819e-61	-18.9407	1.63562e-68	-1.18052	0.238076
L_9p	31.1598	4.22993e-149	40.8211	2.10098e-214	14.8917	2.08248e-45	-47.7119	7.17001e-259	-45.3904	3.79735e-244	-2.82545	0.00481627	-20.5767	1.3274e-78	-21.12	4.97141e-82	-0.296931	0.766582
L_10d	33.9131	6.50016e-168	40.7475	6.44318e-214	12.4153	5.35573e-33	-53.7845	4.80908e-296	-44.6116	3.80243e-239	3.13991	0.00174008	-24.6942	2.7491e-105	-23.5856	5.85076e-98	1.92624	0.0543605
L_8C	-3.72273	0.000208188	15.9586	3.41239e-51	21.1692	2.425e-82	-16.923	1.27393e-56	-18.4708	1.10244e-65	-2.55374	0.0108061	-14.788	7.37894e-45	-14.4759	3.20654e-43	0.00213549	0.998297
L_44	-16.4347	7.51909e-54	2.85947	0.00433265	19.8852	2.70154e-74	-2.26315	0.0238425	-4.37022	1.37222e-05	-2.28669	0.0224245	-6.39661	2.44587e-10	-10.4366	2.90147e-24	-4.29968	1.87968e-05
L_45	1.27226	0.203581	17.8585	4.74133e-62	16.7826	8.05903e-56	-17.0996	1.23665e-57	-19.5186	4.90654e-72	-3.18079	0.00151439	-13.295	3.129e-37	-15.5744	4.40699e-49	-2.80633	0.00510918
L_47l	12.0874	1.79267e-31	28.5726	1.96436e-131	16.7032	2.27972e-55	-27.3925	2.04379e-123	-30.4003	6.60618e-144	-4.44081	9.97047e-06	-16.077	7.53091e-52	-16.9445	9.59082e-57	-1.55572	0.120094
L_a47r	7.69989	3.29171e-14	28.3309	8.67402e-130	21.7091	8.80392e-86	-25.256	4.95391e-109	-27.8956	7.89529e-127	-4.76055	2.21827e-06	-17.0399	2.7247e-57	-16.8573	3.02493e-56	0.0164963	0.986842
L_6r	-24.002	1.05897e-100	-12.0982	1.59859e-31	12.7218	1.8934e-34	-5.58257	3.05994e-08	6.09499	1.56593e-09	11.6605	1.56374e-29	4.38848	1.26392e-05	2.07358	0.0383761	-2.23674	0.0255255
L_IFJa	-15.6209	2.45645e-49	0.363617	0.716222	15.0753	2.19006e-46	-8.95505	1.6486e-18	-3.83598	0.00013298	4.79265	1.89795e-06	-12.4062	5.90986e-33	-8.81093	5.47552e-18	2.96045	0.00314511
L_IFJp	-11.6349	2.0361e-29	-2.45373	0.0143095	8.8546	3.81252e-18	-6.13511	1.22881e-09	-0.176791	0.859709	5.58675	2.98938e-08	-7.8697	9.28541e-15	-3.79415	0.000157136	3.9991	6.83131e-05
L_IFSp	-4.47323	8.59717e-06	14.3859	9.42541e-43	19.0177	5.588e-69	-18.122	1.31699e-63	-19.3428	5.84961e-71	-2.07294	0.0384362	-16.3515	2.20622e-53	-15.85	1.35771e-50	0.369472	0.711855
L_IFSa	-15.7044	8.58339e-50	2.09101	0.0367818	17.4255	1.61433e-59	-4.59279	4.93676e-06	-4.5553	5.88302e-06	-0.125416	0.90022	-8.80324	5.83487e-18	-10.4313	3.05175e-24	-1.77703	0.0758699
L_p9_46v	-12.5365	1.43838e-33	3.27169	0.00110601	15.3285	9.53763e-48	-7.23605	9.2506e-13	-6.89668	9.47788e-12	0.461784	0.644337	-8.21198	6.74525e-16	-7.11046	2.21325e-12	0.936029	0.349487
L_46	-7.21102	1.10183e-12	1.58317	0.113703	8.69804	1.3863e-17	-13.5174	2.47456e-38	-6.96405	6.01813e-12	7.68583	3.65144e-14	-2.94663	0.00328782	1.32257	0.186283	4.20105	2.89659e-05
L_a9_46v	-9.62996	4.82873e-21	3.5734	0.000369365	12.2765	2.38772e-32	-8.24811	5.08645e-16	-4.61468	4.45387e-06	3.54407	0.000412412	-7.85541	1.03384e-14	-4.50893	7.29473e-06	3.36308	0.000800318
L_9_46d	-5.58647	2.99401e-08	1.38651	0.165903	6.65088	4.81063e-11	-16.0777	7.45917e-52	-8.00566	3.31415e-15	8.17689	8.86418e-16	-10.7862	1.00838e-25	-4.89376	1.15435e-06	5.49066	5.08929e-08
L_9a	14.6541	3.74435e-44	22.2015	6.03034e-89	10.3113	9.4764e-24	-32.3694	2.26215e-157	-29.8315	5.08629e-140	0.761562	0.446503	-22.2751	2.02031e-89	-20.2903	8.21217e-77	1.91384	0.0559282
L_10v	23.8457	1.13652e-99	29.2035	9.84142e-136	7.75119	2.25145e-14	-42.3497	1.84491e-224	-33.1407	1.21567e-162	6.20534	8.01207e-10	-18.1126	1.49641e-63	-15.28	1.74118e-47	3.25356	0.00117824
L_a10p	4.70787	2.85961e-06	11.6092	2.65254e-29	7.48027	1.63312e-13	-22.1872	7.46114e-89	-15.7409	5.41181e-50	5.57483	3.19473e-08	-13.5568	1.57387e-38	-9.46715	2.03541e-20	4.19144	3.01984e-05
L_10pp	7.27819	6.88248e-13	14.6207	5.6052e-44	7.61453	6.16358e-14	-27.8572	1.43909e-126	-21.2329	9.56729e-83	5.38111	9.24215e-08	-11.0075	1.15019e-26	-9.0137	1.00688e-18	2.43013	0.0152703
L_11l	-4.61466	4.45439e-06	-1.46954	0.142004	3.03626	0.002458	-10.2613	1.51488e-23	-3.16132	0.00161827	7.10852	2.24306e-12	-3.20193	0.00140861	-1.04167	0.297819	2.03548	0.0420683
L_13l	-0.22419	0.822656	6.43801	1.88399e-10	6.53177	1.03761e-10	-14.0557	4.7405e-41	-11.7115	9.22143e-30	2.05877	0.0397777	-7.94456	5.27551e-15	-7.7505	2.263e-14	0.328437	0.742651
L_OFC	-0.839751	0.401251	4.08611	4.74163e-05	4.75071	2.32647e-06	-15.0334	3.66691e-46	-8.99593	1.16943e-18	6.04798	2.07662e-09	-6.24213	6.39252e-10	-3.94786	8.44309e-05	2.00426	0.0453139
L_47s	7.90573	7.07717e-15	18.3655	4.68952e-65	10.7925	9.48332e-26	-28.2423	3.47619e-129	-24.8428	2.82178e-106	2.99918	0.00277475	-13.6686	4.33725e-39	-10.8388	6.03552e-26	2.6046	0.00933592
L_LIPd	-5.3936	8.63898e-08	0.937925	0.348512	5.99715	2.8116e-09	-8.78314	6.88876e-18	-3.01089	0.00267094	5.62328	2.43672e-08	-6.96536	5.96476e-12	-3.28563	0.00105327	3.69615	0.000230902
L_6a	-7.97437	4.20645e-15	-2.46063	0.0140391	5.17482	2.76146e-07	-15.6638	1.43181e-49	0.435357	0.663398	15.0148	4.60566e-46	-6.8126	1.66167e-11	0.227933	0.819746	6.64524	4.9904e-11
L_i6_8	-4.69375	3.05966e-06	7.6836	3.71218e-14	12.9993	8.73549e-36	-14.1801	1.09101e-41	-11.5313	5.90228e-29	2.66629	0.0077944	-13.3185	2.39795e-37	-10.4467	2.63773e-24	2.80019	0.00520657
L_s6_8	17.0785	1.63338e-57	30.9269	1.65666e-147	19.0001	7.13819e-69	-32.7834	3.35047e-160	-31.5233	1.38142e-151	-1.37029	0.170908	-17.9606	1.18521e-62	-19.1119	1.4964e-69	-1.18829	0.235005
L_43	-1.8428	0.0656578	5.78457	9.74399e-09	8.00892	3.23283e-15	-29.5951	2.09439e-138	-11.3119	5.49238e-28	19.5367	3.80025e-72	-2.7741	0.00563954	2.23949	0.0253456	4.85576	1.39301e-06
L_OP4	-8.10915	1.49784e-15	1.76123	0.0785084	10.3903	4.50102e-24	-24.6961	2.66885e-105	-5.62424	2.42366e-08	19.3893	3.03972e-71	-5.27727	1.61111e-07	1.12308	0.261677	6.19761	8.3997e-10
L_OP1	-10.445	2.68056e-24	-0.0718274	0.942754	10.4293	3.109e-24	-17.9516	1.34101e-62	-1.75505	0.0795595	15.8185	2.02476e-50	-7.6579	4.48488e-14	-0.405866	0.684928	7.03439	3.73025e-12
L_OP2_3	-9.43443	2.71126e-20	-0.819572	0.412658	8.57442	3.79002e-17	-18.5861	2.24502e-66	-0.0411668	0.967171	17.9309	1.77489e-62	-8.22494	6.09669e-16	-0.85169	0.394592	6.94462	6.86298e-12
L_52	-2.87618	0.0041116	3.66656	0.00025891	6.43999	1.86062e-10	-23.8956	5.33277e-100	-11.492	8.8239e-29	12.6867	2.7844e-34	-5.45631	6.14339e-08	2.24584	0.0249344	7.42273	2.46843e-13
L_RI	-7.43685	2.23104e-13	1.23194	0.218264	9.08083	5.70765e-19	-19.3063	9.77828e-71	-1.81259	0.0701985	16.6009	8.66989e-55	-9.82615	8.30744e-22	0.330198	0.74132	9.68091	3.06549e-21
L_PFcm	-6.92478	7.84561e-12	3.41543	0.000662682	10.5204	1.308e-24	-26.0557	2.16424e-114	-7.64193	5.04276e-14	18.2846	1.42379e-64	-6.71476	3.16961e-11	0.871958	0.383443	7.26957	7.31245e-13
L_PoI2	-6.40581	2.30836e-10	0.213148	0.831255	6.58229	7.50061e-11	-26.0343	3.01529e-114	-8.17566	8.94916e-16	18.4915	8.28154e-66	-2.82497	0.00482345	2.21197	0.0271963	4.91268	1.05067e-06
L_TA2	-3.16927	0.00157508	3.76524	0.000176189	6.96795	5.86135e-12	-27.907	6.60489e-127	-11.9566	7.13741e-31	15.5657	4.91783e-49	-5.93195	4.1337e-09	2.5478	0.0109907	8.06287	2.13875e-15
L_FOP4	1.63848	0.10164	5.70495	1.53634e-08	4.12266	4.05906e-05	-26.6556	1.96794e-118	-13.9089	2.65289e-40	13.7645	1.42747e-39	1.95721	0.0506038	4.2344	2.50499e-05	2.25027	0.0246508
L_MI	-3.76012	0.000179782	2.87149	0.00417254	6.46175	1.62105e-10	-20.5999	9.49494e-79	-10.0462	1.11491e-22	11.6984	1.05643e-29	0.638477	0.523311	3.77647	0.000168541	2.97997	0.00295322
L_Pir	-6.55792	8.77366e-11	-0.370241	0.711282	6.19598	8.48371e-10	-17.8826	3.41642e-62	-5.45711	6.11662e-08	11.8554	2.06279e-30	-10.3879	4.60121e-24	-2.19619	0.0283096	7.81019	1.45069e-14
L_AVI	-10.3156	9.09671e-24	-1.4727	0.141149	8.56828	3.98306e-17	-6.00347	2.70808e-09	-3.26156	0.00114584	2.68673	0.00733643	-5.94579	3.81028e-09	-1.86526	0.0624407	3.7866	0.000161917
L_AAIC	-4.42157	1.08822e-05	-0.63722	0.524129	3.70578	0.000222416	-11.6992	1.04842e-29	-4.1578	3.49171e-05	7.26207	7.7078e-13	-7.15142	1.66761e-12	-0.738472	0.460403	6.17372	9.71866e-10
L_FOP1	-0.493821	0.621542	5.82991	7.49991e-09	6.61819	5.94762e-11	-30.1301	4.63951e-142	-13.5572	1.56656e-38	18.1589	7.9554e-64	-0.181725	0.855835	4.09868	4.49548e-05	4.28921	1.96872e-05
L_FOP3	-0.452543	0.650977	2.90226	0.00378695	3.32525	0.000915841	-21.699	1.02088e-85	-8.10924	1.49669e-15	14.2015	8.46456e-42	3.39933	0.000702464	5.54112	3.85255e-08	2.09769	0.0361856
L_FOP2	-8.19257	7.84662e-16	-2.65903	0.00796306	5.95294	3.65282e-09	-16.2015	1.52423e-52	-1.42353	0.154898	14.4548	4.12976e-43	0.0320214	0.974461	3.82179	0.000140751	3.55711	0.000392713
L_PFt	-11.6436	1.86136e-29	-5.7108	1.48608e-08	5.71917	1.41693e-08	-15.2952	1.44235e-47	2.2364	0.0255475	16.4012	1.15899e-53	-5.46002	6.02e-08	0.635548	0.525218	5.87971	5.61439e-09
L_AIP	-8.17416	9.05439e-16	0.499742	0.617368	8.11954	1.38235e-15	-11.4021	2.20496e-28	-3.10361	0.00196601	8.09941	1.61458e-15	-6.57266	7.98019e-11	-1.76373	0.0780854	4.74667	2.37238e-06
L_EC	1.84555	0.0652567	3.76814	0.000174185	1.75922	0.0788487	-22.101	2.67848e-88	-9.4204	3.06537e-20	12.0547	2.53591e-31	-12.4036	6.07519e-33	-4.5659	5.59908e-06	7.49701	1.44751e-13
L_PreS	-1.06818	0.285701	1.48604	0.137587	2.48174	0.0132392	-24.3492	5.35757e-103	-9.00827	1.05404e-18	15.1179	1.29543e-46	-17.3921	2.52157e-59	-7.0528	3.28899e-12	9.85007	6.6898e-22
L_H	-1.24403	0.213784	3.13672	0.00175891	4.15218	3.57708e-05	-22.3673	5.12202e-90	-9.84196	7.19946e-22	11.8561	2.04891e-30	-14.2149	7.21792e-42	-5.87595	5.73863e-09	7.97502	4.18577e-15
L_ProS	-14.2202	6.7806e-42	-1.93208	0.0536351	12.353	1.04938e-32	-13.8659	4.38699e-40	-2.72026	0.00663728	10.526	1.23873e-24	-15.8879	8.39714e-51	-3.39846	0.000704674	12.576	9.34971e-34
L_PeEc	-3.87701	0.000112722	-1.37596	0.169146	2.37654	0.0176652	-15.0789	2.09407e-46	-3.13719	0.00175614	11.757	5.75591e-30	-11.3963	2.33953e-28	-4.09572	4.55232e-05	6.4867	1.38347e-10
L_STGa	-5.43527	6.89043e-08	1.78639	0.0743415	7.20742	1.12987e-12	-18.9583	1.28034e-68	-8.03308	2.68759e-15	10.9427	2.1787e-26	-15.4898	1.27305e-48	-7.96033	4.68038e-15	6.66423	4.41023e-11
L_PBelt	-9.3736	4.61075e-20	0.889925	0.373722	10.8812	3.98673e-26	-17.7333	2.57748e-61	-3.44609	0.000592656	14.1051	2.64674e-41	-9.43837	2.61956e-20	0.360831	0.718303	9.33841	6.26053e-20
L_A5	-3.4183	0.000655818	10.9403	2.23158e-26	14.6669	3.20791e-44	-28.4136	2.37289e-130	-20.6844	2.79386e-79	5.93951	3.95395e-09	-20.584	1.19452e-78	-15.1716	6.67186e-47	4.6655	3.5012e-06
L_PHA1	-3.3709	0.000778196	0.821256	0.411698	4.30835	1.80877e-05	-19.2377	2.56599e-70	-7.57587	8.17264e-14	11.7309	7.54736e-30	-17.2457	1.77743e-58	-6.54168	9.73796e-11	10.0895	7.48384e-23
L_PHA3	-6.24892	6.13085e-10	1.68377	0.0925417	7.48018	1.63418e-13	-14.6927	2.34569e-44	-4.71937	2.706e-06	9.79597	1.09103e-21	-16.5099	2.83271e-54	-5.98697	2.98686e-09	10.1512	4.22591e-23
L_STSda	5.56461	3.38173e-08	14.8281	4.52606e-45	9.08916	5.31804e-19	-30.7804	1.66394e-146	-21.084	8.40606e-82	9.0143	1.00183e-18	-19.5223	4.65238e-72	-13.2184	7.45219e-37	5.78132	9.92828e-09
L_STSdp	4.27144	2.12928e-05	15.5794	4.14198e-49	11.4676	1.13253e-28	-28.2176	5.1148e-129	-21.907	4.73653e-87	4.97701	7.61246e-07	-18.52	5.59367e-66	-14.1297	1.98009e-41	4.22153	2.64976e-05
L_STSvp	13.7537	1.61992e-39	29.1643	1.82181e-135	17.35	4.42434e-59	-34.5854	1.70751e-172	-32.3284	4.31767e-157	0.928977	0.353128	-20.2016	2.93584e-76	-17.3143	7.12291e-59	2.52797	0.011627
L_TGd	13.3681	1.36329e-37	20.7992	5.29841e-80	7.40305	2.84121e-13	-35.3474	1.1238e-177	-26.1177	8.28886e-115	9.4079	3.419e-20	-19.7136	3.09899e-73	-13.4742	4.05867e-38	5.57095	3.26458e-08
L_TE1a	30.6866	7.28075e-146	37.9881	1.61408e-195	11.3898	2.49728e-28	-47.9274	3.18203e-260	-38.3454	6.44913e-198	6.88916	9.96814e-12	-20.3564	3.17734e-77	-17.798	1.07538e-61	3.04399	0.00239629
L_TE1p	8.48228	7.95806e-17	28.919	8.5759e-134	22.6815	4.71487e-92	-29.6528	8.45456e-139	-30.5009	1.35527e-144	-2.89637	0.00385812	-19.3929	2.89137e-71	-19.1716	6.48491e-70	0.104158	0.917065
L_TE2a	5.56837	3.31173e-08	11.6815	1.25841e-29	6.92194	7.99737e-12	-23.0428	2.09667e-94	-18.9876	8.4988e-69	3.73645	0.000197312	-9.20769	1.93411e-19	-7.10164	2.35203e-12	2.16877	0.030338
L_TF	-3.56599	0.000379824	2.06224	0.0394452	5.35874	1.0426e-07	-16.282	5.4106e-53	-5.79962	8.93513e-09	10.4923	1.70913e-24	-12.4293	4.60129e-33	-6.76302	2.30728e-11	5.3327	1.19896e-07
L_TE2p	-9.69082	2.8057e-21	-4.13144	3.90959e-05	5.11968	3.67654e-07	-13.3901	1.06117e-37	1.22539	0.220719	13.3467	1.73892e-37	-13.1639	1.37804e-36	-6.55805	8.7668e-11	6.54418	9.58306e-11
L_PHT	-8.39315	1.62065e-16	8.78646	6.70233e-18	17.9173	2.1359e-62	-13.8058	8.84049e-40	-11.5136	7.07938e-29	1.66071	0.0970883	-11.0045	1.18451e-26	-10.9471	2.08785e-26	-0.00644971	0.994855
L_PH	-11.8558	2.05521e-30	-2.59074	0.00971783	9.26957	1.13573e-19	-13.3456	1.76085e-37	3.29234	0.00102873	15.0683	2.38778e-46	-16.4871	3.80976e-54	-6.89475	9.60142e-12	9.47526	1.89564e-20
L_TPOJ1	-7.21876	1.04393e-12	4.38762	1.26884e-05	11.753	5.99557e-30	-20.2598	1.27364e-76	-9.98792	1.90507e-22	8.64437	2.14857e-17	-16.1827	1.94126e-52	-10.7297	1.74564e-25	5.42456	7.30371e-08
L_TPOJ2	-5.91803	4.48606e-09	1.26135	0.207481	8.19182	7.89258e-16	-21.6445	2.27825e-85	-5.10104	4.04751e-07	16.1931	1.6983e-52	-12.1591	8.37143e-32	-5.60935	2.63463e-08	6.8943	9.63044e-12
L_TPOJ3	-0.151516	0.8796	7.84693	1.10174e-14	9.29113	9.42822e-20	-25.9034	2.28397e-113	-14.6889	2.45616e-44	11.3191	5.11047e-28	-18.5205	5.55618e-66	-10.5698	8.14991e-25	7.49504	1.4682e-13
L_DVT	-13.397	9.80845e-38	-0.42194	0.673161	13.0474	5.09659e-36	-11.3039	5.95546e-28	-4.67795	3.29953e-06	6.57242	7.99257e-11	-14.4875	2.7901e-43	-3.14579	0.0017058	11.6987	1.05333e-29
L_PGp	-10.1477	4.36522e-23	3.4024	0.000694702	13.773	1.29329e-39	-14.1005	2.79617e-41	-8.95082	1.70814e-18	6.05031	2.04787e-09	-18.1821	5.79115e-64	-9.35177	5.57461e-20	8.82279	4.96375e-18
L_IP2	-7.53461	1.10287e-13	1.43524	0.151536	8.67862	1.62486e-17	-6.98779	5.1233e-12	-3.07983	0.00212829	3.77358	0.000170481	-5.75569	1.15011e-08	-2.71006	0.00684332	3.00245	0.00274539
L_IP1	-5.57127	3.25867e-08	4.64256	3.90423e-06	10.2611	1.5174e-23	-13.8832	3.58308e-40	-7.04968	3.35987e-12	6.6026	6.57908e-11	-17.2921	9.57615e-59	-9.84777	6.83059e-22	7.2269	9.86202e-13
L_IP0	-20.9638	4.84183e-81	1.71952	0.0858315	21.1555	2.96154e-82	-4.08969	4.6702e-05	-3.31597	0.000946432	0.78689	0.431535	-13.9396	1.85329e-40	-5.07121	4.71756e-07	8.39585	1.58627e-16
L_PFop	-3.60949	0.000322168	2.51662	0.0120058	6.50495	1.23163e-10	-28.7442	1.33117e-132	-9.29863	8.83619e-20	20.9346	7.4043e-81	-0.361773	0.717599	2.88082	0.00405197	3.13732	0.00175537
L_PF	-11.7739	4.82644e-30	0.274989	0.783382	12.5924	7.81668e-34	-14.4336	5.32424e-43	-6.76122	2.33496e-11	8.75796	8.47723e-18	0.396917	0.691514	0.615428	0.538414	0.216814	0.828398
L_PFm	24.4803	7.24182e-104	35.6964	4.80627e-180	16.7376	1.45322e-55	-40.5397	1.52901e-212	-31.9502	1.664e-154	5.59528	2.85031e-08	-20.7173	1.73717e-79	-20.7635	8.8901e-80	-0.400723	0.688711
L_PGi	17.3814	2.90952e-59	26.6137	3.77548e-118	12.1329	1.10647e-31	-39.2277	8.08196e-204	-31.245	1.10643e-149	6.57448	7.88765e-11	-22.3574	5.93514e-90	-18.0328	4.44262e-63	3.58684	0.000351078
L_PGs	31.0016	5.11267e-148	39.0838	7.38332e-203	13.2501	5.20623e-37	-53.4151	7.70447e-294	-36.4509	3.7232e-185	10.1115	6.10753e-23	-26.7368	5.57523e-119	-25.8514	5.09794e-113	0.328821	0.74236
L_V6A	-20.7847	6.53088e-80	0.0613619	0.951083	19.9872	6.30528e-75	-6.61445	6.09352e-11	-3.76116	0.000179043	2.68494	0.00737544	-11.0548	7.19867e-27	-3.71777	0.00021226	6.68473	3.85804e-11
L_VMV1	-14.2001	8.60124e-42	-1.10919	0.267618	13.8457	5.55292e-40	-10.824	6.9771e-26	-3.16442	0.00160134	7.25999	7.82124e-13	-14.3437	1.56048e-42	-2.65511	0.00805555	11.5774	3.67877e-29
L_VMV3	-18.0974	1.84114e-63	-0.234975	0.814277	16.4894	3.69725e-54	-5.62846	2.36685e-08	-3.15046	0.00167905	2.39087	0.0169945	-16.0384	1.23337e-51	-4.08421	4.77993e-05	11.8979	1.32252e-30
L_PHA2	-1.48557	0.13771	1.8628	0.0627871	3.08862	0.00206697	-20.7941	5.70224e-80	-8.52271	5.75174e-17	12.4677	3.03578e-33	-14.9082	1.70132e-45	-7.02671	3.93079e-12	7.612	6.27865e-14
L_V4t	-19.8532	4.2595e-74	-2.11124	0.0350014	17.1023	1.1932e-57	-8.80963	5.53456e-18	-0.697099	0.485905	7.06577	3.00924e-12	-14.5626	1.12923e-43	-3.81761	0.000143121	9.8615	6.03134e-22
L_FST	-10.6896	2.5724e-25	-4.62909	4.16108e-06	5.5655	3.36506e-08	-14.873	2.61809e-45	3.484	0.000515602	17.3921	2.52028e-59	-11.5316	5.8887e-29	-2.52765	0.0116376	8.67011	1.74181e-17
L_V3CD	-24.784	6.95009e-106	1.83712	0.0664916	25.7212	3.8097e-112	0.935044	0.349993	-4.16083	3.4464e-05	-4.33454	1.60986e-05	-13.7318	2.08779e-39	-4.79356	1.88954e-06	8.0051	3.32831e-15
L_LO3	-20.4863	4.89175e-78	-1.40625	0.159964	17.9236	1.96129e-62	-8.67673	1.65016e-17	-2.63533	0.00853696	5.64043	2.21284e-08	-14.3612	1.26621e-42	-4.7163	2.7462e-06	9.3932	3.887e-20
L_VMV2	-18.4383	1.72482e-65	-1.60726	0.108316	15.9771	2.69654e-51	-6.96952	5.7992e-12	-4.18891	3.05305e-05	2.82386	0.00484014	-15.1343	1.05801e-46	-2.95613	0.00318916	12.3109	1.64944e-32
L_31pd	27.0512	4.17922e-121	28.2902	1.64085e-129	2.56966	0.0103252	-48.1059	2.42277e-261	-31.0774	1.54791e-148	15.0551	2.80773e-46	-22.7424	1.89477e-92	-16.7398	1.41294e-55	5.8997	4.99498e-09
L_31a	9.60243	6.16709e-21	10.4004	4.08979e-24	2.10461	0.0355764	-27.3093	7.484e-123	-11.9307	9.37815e-31	13.8844	3.53592e-40	-14.5652	1.09498e-43	-7.03641	3.67907e-12	6.82084	1.57309e-11
L_VVC	-13.5754	1.27105e-38	-0.184341	0.853784	12.9234	2.03421e-35	-13.2316	6.41625e-37	-2.63883	0.00844987	10.0154	1.48117e-22	-14.8855	2.24648e-45	-3.71507	0.000214509	10.4793	1.93465e-24
L_25	4.73664	2.49009e-06	5.00179	6.71743e-07	0.0474725	0.962146	-17.462	9.9021e-60	-9.7645	1.44873e-21	7.50275	1.38874e-13	-5.43646	6.84579e-08	-3.82299	0.000140077	1.52652	0.1272
L_s32	7.437	2.22861e-13	9.07332	6.08306e-19	1.77006	0.0770251	-24.3365	6.49477e-103	-18.1552	8.37019e-64	6.20395	8.08032e-10	-8.57744	3.69873e-17	-6.75379	2.45213e-11	2.01538	0.0441346
L_pOFC	-0.990402	0.32222	0.577266	0.563891	1.45224	0.146752	-15.107	1.48175e-46	-7.43666	2.23399e-13	7.72845	2.66502e-14	-7.28418	6.59827e-13	-4.41026	1.14544e-05	2.98277	0.00292653
L_PoI1	-1.9261	0.0543774	4.02217	6.20498e-05	6.04633	2.09724e-09	-25.7142	4.24517e-112	-12.5371	1.42845e-33	14.3125	2.26188e-42	-4.0184	6.30366e-05	1.82718	0.0679734	5.87776	5.67865e-09
L_Ig	-9.71074	2.34744e-21	-1.05201	0.293053	8.57444	3.78958e-17	-15.3679	5.84028e-48	0.667877	0.504368	15.0896	1.83721e-46	-7.79615	1.6111e-14	-0.727641	0.467006	6.73707	2.73767e-11
L_FOP5	-4.56197	5.70268e-06	-0.874852	0.381866	3.65151	0.000274351	-16.1008	5.55146e-52	-5.54113	3.85248e-08	10.8283	6.68872e-26	-1.18556	0.236081	0.942206	0.346317	2.10498	0.0355449
L_p10p	10.9565	1.90291e-26	19.1301	1.15906e-69	10.5153	1.37243e-24	-29.2841	2.77579e-136	-23.7025	9.96623e-99	4.13433	3.86152e-05	-18.25	2.28795e-64	-16.2407	9.2081e-53	2.23628	0.0255558
L_p47r	-13.8956	3.10079e-40	6.11042	1.42678e-09	19.3672	4.1487e-71	-4.16823	3.33829e-05	-6.68568	3.83425e-11	-2.7056	0.00693523	-7.80466	1.51187e-14	-9.44178	2.54244e-20	-1.36459	0.172691
L_TGv	0.684107	0.494068	4.69816	2.99584e-06	3.88004	0.000111345	-19.505	5.94702e-72	-10.5843	7.08993e-25	8.91139	2.37559e-18	-13.6725	4.14714e-39	-7.48834	1.54093e-13	5.62743	2.38068e-08
L_MBelt	-3.60368	0.000329362	4.90216	1.10717e-06	8.58505	3.47788e-17	-21.2903	4.12781e-83	-10.7749	1.1253e-25	11.4118	1.9983e-28	-6.67717	4.05333e-11	2.25683	0.0242357	8.71915	1.16614e-17
L_LBelt	-7.91285	6.70675e-15	2.08115	0.0376769	10.6293	4.60514e-25	-17.982	8.86657e-63	-5.39445	8.59917e-08	12.7382	1.58032e-34	-10.2411	1.82851e-23	0.214635	0.830096	9.85051	6.66303e-22
L_A4	-10.1319	5.05266e-23	0.144272	0.885315	10.86	4.90894e-26	-19.7676	1.43867e-73	-1.82468	0.0683506	16.5041	3.05337e-54	-8.82216	4.98968e-18	-0.274675	0.783623	7.98897	3.76413e-15
L_STSva	12.7852	9.41032e-35	20.9995	2.88032e-81	8.59181	3.29257e-17	-35.0969	5.66308e-176	-27.858	1.42099e-126	7.18825	1.29129e-12	-19.5516	3.07604e-72	-13.6799	3.80745e-39	4.71973	2.70129e-06
L_TE1m	20.2492	1.48292e-76	25.8373	6.3388e-113	10.0765	8.43586e-23	-38.2223	4.3223e-197	-29.7425	2.06107e-139	7.01233	4.33588e-12	-15.0483	3.05389e-46	-13.6459	5.64081e-39	1.44542	0.148656
L_PI	-0.211597	0.832465	4.95953	8.31216e-07	5.33852	1.16216e-07	-23.2566	8.40282e-96	-11.9289	9.55634e-31	11.3207	5.02812e-28	-3.98503	7.24224e-05	2.22312	0.0264329	5.96039	3.49567e-09
L_a32pr	-3.59863	0.000335743	1.51268	0.130681	5.06163	4.95459e-07	-12.7145	2.05073e-34	-6.37338	2.82979e-10	6.28595	4.87789e-10	-7.44122	2.16223e-13	-3.24602	0.00120955	3.96528	7.85857e-05
L_p24	-1.95189	0.0512332	0.575126	0.565337	2.5233	0.0117815	-12.7796	1.00141e-34	-4.35108	1.49517e-05	8.5678	3.99849e-17	-7.8944	7.70895e-15	-1.54222	0.123339	6.28182	5.00408e-10

## Sheet: figureS7
	Q (modularity)
subID	State 1	State 2	State 3
100307	0.236767	0.229105	0.242377
100408	0.265648	0.256964	0.263534
101107	0.147115	0.124232	0.127537
101309	0.228374	0.213278	0.21901
101915	0.27208	0.265355	0.262726
103111	0.139072	0.139409	0.172955
103414	0.201558	0.19689	0.209085
103818	0.195353	0.209221	0.217922
105014	0.1728	0.130747	0.147923
105115	0.213375	0.196684	0.186368
106016	0.167816	0.16958	0.180303
108828	0.228297	0.216774	0.20668
110411	0.277066	0.276009	0.279737
111312	0.256095	0.261966	0.254111
111716	0.199839	0.197804	0.196705
113619	0.18611	0.168484	0.173243
113922	0.253774	0.269043	0.247731
114419	0.208378	0.207044	0.218703
115320	0.251813	0.244536	0.255155
116524	0.210645	0.187607	0.191479
117122	0.203423	0.189665	0.187277
118528	0.276527	0.260667	0.276302
118730	0.227691	0.204509	0.210274
118932	0.254153	0.261126	0.26498
120111	0.234179	0.232858	0.241741
122317	0.254138	0.258644	0.253792
122620	0.255996	0.239894	0.241592
123117	0.289957	0.279504	0.282721
123925	0.158441	0.14051	0.147281
124422	0.210922	0.216918	0.18852
125525	0.122187	0.124767	0.122071
126325	0.247045	0.232613	0.241081
127630	0.210747	0.21102	0.190713
127933	0.227253	0.211482	0.242008
128127	0.250139	0.239211	0.224992
128632	0.174663	0.176683	0.177669
129028	0.20911	0.205879	0.22146
130013	0.218099	0.204012	0.206081
130316	0.225158	0.216296	0.229757
131217	0.154695	0.158987	0.153405
131722	0.226505	0.224684	0.230332
133019	0.201275	0.195582	0.204511
133928	0.178468	0.180785	0.170643
135225	0.18767	0.162588	0.175965
135932	0.267087	0.254601	0.256288
136833	0.184751	0.175478	0.192146
138534	0.217609	0.205947	0.213616
139637	0.191286	0.189642	0.183012
140925	0.19337	0.170764	0.212077
144832	0.274589	0.2603	0.272733
146432	0.201258	0.154817	0.172259
147737	0.217646	0.205446	0.205149
148335	0.304817	0.283298	0.297075
148840	0.281555	0.260274	0.248458
149337	0.277338	0.272587	0.27587
149539	0.155336	0.153986	0.168148
149741	0.241509	0.226787	0.244677
151223	0.246518	0.209388	0.236287
151526	0.127902	0.136887	0.126675
151627	0.190625	0.19963	0.194769
153025	0.230979	0.226039	0.212606
154734	0.242022	0.218768	0.239852
156637	0.191075	0.203198	0.208381
159340	0.253066	0.230465	0.235274
160123	0.261491	0.236621	0.264727
161731	0.208539	0.184254	0.186661
162733	0.227722	0.220673	0.220227
163129	0.186837	0.203391	0.198283
176542	0.16126	0.173059	0.177468
178950	0.203977	0.216733	0.211727
188347	0.204058	0.203468	0.215298
189450	0.261444	0.242354	0.262903
190031	0.281468	0.266892	0.269219
192540	0.178716	0.175983	0.186759
196750	0.162954	0.149415	0.15217
198451	0.269524	0.253891	0.26892
199655	0.198538	0.184445	0.20599
201111	0.205583	0.213487	0.213235
208226	0.241715	0.211976	0.236906
211417	0.234846	0.247057	0.258773
211720	0.176813	0.148995	0.146111
212318	0.286146	0.271857	0.292618
214423	0.197519	0.205132	0.200166
221319	0.268894	0.251472	0.276876
239944	0.258293	0.247357	0.25751
245333	0.2215	0.224548	0.228731
280739	0.244018	0.219236	0.231656
298051	0.273598	0.276921	0.260314
366446	0.278552	0.267826	0.276344
397760	0.246281	0.246494	0.255024
414229	0.263226	0.248063	0.266316
499566	0.233041	0.234098	0.243039
654754	0.222787	0.217027	0.233873
672756	0.173963	0.177823	0.183486
751348	0.245003	0.228971	0.235444
756055	0.255575	0.248087	0.244609
792564	0.178004	0.182438	0.197729
856766	0.228677	0.219426	0.222233
857263	0.26863	0.256555	0.276169
899885	0.268888	0.249853	0.252191
	0.260669	0.248732	0.248597
	0.183107	0.159963	0.185544
	0.271489	0.272148	0.265788
	0.226508	0.217635	0.239597
	0.213141	0.191751	0.201685
	0.220147	0.201913	0.212773
	0.261606	0.253049	0.257761
	0.203852	0.174732	0.224841
	0.261036	0.264337	0.273207
	0.256008	0.222852	0.238501
	0.215573	0.209645	0.193818
	0.250735	0.227066	0.219962
	0.23595	0.231106	0.239537
	0.27771	0.252177	0.268096
	0.166702	0.152588	0.158328
	0.223955	0.225251	0.22549
	0.239278	0.214872	0.233517
	0.230958	0.236197	0.246419
	0.246202	0.244423	0.248905
	0.207482	0.219516	0.223304
	0.222012	0.221222	0.232346
	0.189404	0.200592	0.186631
	0.23186	0.236856	0.250664
	0.164205	0.156334	0.15684
	0.226827	0.200693	0.224194
	0.223752	0.216464	0.226805
	0.207913	0.185364	0.188471
	0.21495	0.200608	0.195437
	0.177165	0.159918	0.155209
	0.256989	0.255872	0.243536
	0.206993	0.184727	0.193384
	0.207128	0.201951	0.197695
	0.236369	0.242595	0.238265
	0.208707	0.205051	0.206125
	0.221668	0.211666	0.199063
	0.180846	0.151768	0.150247
	0.19219	0.176284	0.17907
	0.282345	0.276302	0.274979
	0.216016	0.210481	0.217439
	0.23323	0.218467	0.228074
	0.199566	0.182612	0.197897
	0.190037	0.180715	0.177695
	0.234793	0.222799	0.223881
	0.208297	0.192534	0.22916
	0.247382	0.227524	0.244152
	0.159637	0.154652	0.166993
	0.21577	0.198707	0.214364
	0.144509	0.135484	0.137366
	0.187993	0.171264	0.186927
	0.232863	0.216727	0.221638
	0.218811	0.208189	0.213186
	0.234451	0.204553	0.210358
	0.264179	0.252542	0.259124
	0.187287	0.17692	0.166675
	0.202327	0.190447	0.197696
	0.206807	0.211875	0.210081
	0.218051	0.189895	0.23468
	0.200526	0.195196	0.209443
	0.222093	0.214034	0.204107
	0.177567	0.158005	0.187494
	0.220165	0.225047	0.22746
	0.178419	0.199359	0.192838
	0.242187	0.259532	0.274215
	0.221828	0.230729	0.238494
	0.163164	0.173314	0.174599
	0.271468	0.26719	0.261479
	0.183065	0.163041	0.178107
	0.21063	0.19231	0.209229
	0.257569	0.226986	0.258934
	0.294968	0.28731	0.287406
	0.202524	0.193551	0.212116
	0.183336	0.171576	0.164103
	0.229247	0.194061	0.218409
	0.231565	0.223513	0.228809
	0.25722	0.226758	0.246127
	0.273566	0.262754	0.261703
	0.188174	0.191098	0.185087
	0.203416	0.186128	0.186023
	0.19273	0.187878	0.188738
	0.237374	0.214686	0.248951
	0.274953	0.27145	0.271321
	0.189658	0.172532	0.189679
	0.245328	0.253942	0.257758
	0.237349	0.244051	0.240834
	0.235146	0.225121	0.239179
	0.165552	0.161721	0.171859
	0.202964	0.186081	0.181236
	0.166323	0.165673	0.165022
	0.24087	0.241721	0.222918
	0.192141	0.181931	0.181779
	0.170849	0.145637	0.16147
	0.172185	0.151858	0.153179
	0.221256	0.208782	0.202329
	0.242034	0.232799	0.231716
	0.237504	0.244135	0.227596
	0.147645	0.1394	0.154368
	0.198236	0.168582	0.187025
	0.199999	0.188703	0.199092
	0.246464	0.210173	0.228777
	0.244736	0.23168	0.238448
	0.207952	0.203408	0.190355
	0.238052	0.238679	0.232132
	0.230425	0.227044	0.239448
	0.216679	0.208858	0.216436
	0.206124	0.197981	0.202018
	0.238397	0.244312	0.242496
	0.170425	0.159166	0.177648
	0.274699	0.272185	0.282129
	0.275374	0.267537	0.256431
	0.25486	0.244471	0.260306
	0.233043	0.22573	0.248506
	0.220796	0.221824	0.225915
	0.268365	0.254344	0.265274
	0.275504	0.266784	0.270377
	0.257166	0.229625	0.243764
	0.290448	0.295705	0.282491
	0.248086	0.240144	0.245235
	0.268407	0.244029	0.257101
	0.218692	0.235339	0.220163
	0.298376	0.286039	0.288245
	0.250942	0.239218	0.262962
	0.225084	0.22693	0.218615
	0.211596	0.20501	0.216995
	0.264638	0.264031	0.257194
	0.244825	0.237332	0.230908
	0.269581	0.253	0.245984
	0.212407	0.219019	0.207796
	0.231186	0.214974	0.217608
	0.19173	0.195428	0.18588
	0.238623	0.230822	0.231738
	0.258955	0.243915	0.266566
	0.215604	0.207054	0.178271
	0.27855	0.257845	0.270605
	0.233849	0.20362	0.246156
	0.164067	0.161382	0.172701
	0.235489	0.217914	0.201493
	0.216866	0.211237	0.220681
	0.206135	0.206579	0.212949
	0.234293	0.240618	0.248288
	0.243471	0.231169	0.243821
	0.239405	0.229259	0.241316
	0.251176	0.246652	0.246495
	0.181518	0.164258	0.166474
	0.218703	0.205771	0.209746
	0.244972	0.247152	0.246239
	0.145481	0.133761	0.152144
	0.21068	0.208766	0.196162
	0.26012	0.23431	0.260874
	0.228636	0.218671	0.22732
	0.261836	0.231769	0.263689
	0.263948	0.260705	0.272246
	0.253136	0.263869	0.271087
	0.228705	0.210272	0.214365
	0.225434	0.216052	0.219099
	0.24211	0.220229	0.232267
	0.227748	0.222639	0.233371
	0.167348	0.126681	0.148264
	0.180196	0.176392	0.193172
	0.172915	0.155093	0.165223
	0.254294	0.234748	0.230646
	0.139371	0.153071	0.135009
	0.185634	0.189693	0.198835
	0.271431	0.268109	0.258309
	0.252033	0.232416	0.234209
	0.264326	0.250535	0.259068
	0.135272	0.149684	0.15312
	0.214354	0.202182	0.213029
	0.161189	0.143774	0.161478
	0.259869	0.275785	0.24862
	0.224546	0.213282	0.22375
	0.180457	0.167072	0.187394
	0.234236	0.212906	0.239328
	0.200032	0.199022	0.200201
	0.261389	0.271331	0.265867
	0.187196	0.200793	0.194598
	0.214416	0.223688	0.220426
	0.23879	0.228821	0.233408
	0.221911	0.210991	0.201908
	0.130404	0.125524	0.138708
	0.204895	0.199032	0.19346
	0.277909	0.26993	0.264406
	0.209875	0.202254	0.186926
	0.187571	0.165281	0.174144
	0.263336	0.242217	0.261083
	0.168892	0.163623	0.156217
	0.226509	0.203225	0.238714
	0.257986	0.259235	0.25781
	0.235933	0.234505	0.23923
	0.209563	0.210823	0.229101
	0.209294	0.230839	0.214354
	0.258638	0.2245	0.23423
	0.160123	0.150003	0.165612
	0.248923	0.235072	0.249187
	0.157942	0.147525	0.158812
	0.14259	0.152092	0.138967
	0.234835	0.228008	0.226144
	0.203607	0.188512	0.201966
	0.166421	0.165919	0.162814
	0.250109	0.222314	0.235663
	0.230009	0.212523	0.240917
	0.270618	0.255822	0.259126
	0.238031	0.245141	0.236379
	0.227778	0.225469	0.218567
	0.284709	0.263608	0.251636
	0.196642	0.219409	0.215482
	0.251214	0.259903	0.235072
	0.266308	0.264684	0.276185
	0.236388	0.235953	0.252776
	0.220923	0.233243	0.235062
	0.210973	0.19045	0.192426
	0.208993	0.196233	0.199154
	0.137242	0.136501	0.129963
	0.220284	0.207588	0.19879
	0.232822	0.235358	0.248303
	0.248645	0.262778	0.251105
	0.212179	0.207645	0.212086
	0.208204	0.183377	0.194763
	0.236707	0.240613	0.24895
	0.208993	0.20449	0.219201
	0.176876	0.178726	0.199607
	0.270402	0.261323	0.262435
	0.186378	0.19877	0.186021
	0.235209	0.214314	0.236708
	0.231888	0.211096	0.23401
	0.179652	0.182428	0.180423
	0.180355	0.166538	0.187727
	0.213287	0.205153	0.212182
	0.280355	0.271875	0.278857
	0.191997	0.193518	0.180513
	0.228637	0.206792	0.206633
	0.15371	0.148508	0.155129
	0.264696	0.255736	0.254864
	0.257106	0.249602	0.240782
	0.226482	0.221995	0.223656
	0.255339	0.239416	0.246496
	0.155217	0.180299	0.169589
	0.264008	0.268676	0.272319
	0.255815	0.250571	0.262922
	0.174869	0.162483	0.172742
	0.237083	0.23327	0.229325
	0.216658	0.199855	0.193463
	0.214717	0.200688	0.21904
	0.210147	0.197546	0.209168
	0.226469	0.213998	0.215527
	0.140315	0.140825	0.149566
	0.271604	0.256102	0.266549
	0.230059	0.222798	0.222686
	0.231301	0.221762	0.227589
	0.234014	0.21998	0.222375
	0.244652	0.238462	0.246571
	0.193564	0.191287	0.187906
	0.210306	0.190497	0.200756
	0.22819	0.1978	0.219886
	0.16398	0.168254	0.179782
	0.250424	0.239613	0.243112
	0.259898	0.249561	0.260712
	0.232017	0.214336	0.231281
	0.233059	0.230335	0.224949
	0.266147	0.259447	0.264564
	0.217356	0.203885	0.190381
	0.217203	0.212313	0.213917
	0.222877	0.234243	0.210671
	0.234896	0.221524	0.234335
	0.270283	0.256268	0.270719
	0.184893	0.189423	0.186109
	0.209289	0.211287	0.216796
	0.202891	0.17368	0.208071
	0.23504	0.222794	0.23446
	0.222526	0.217614	0.218347
	0.228884	0.211539	0.205501
	0.178082	0.163865	0.158296
	0.246272	0.233575	0.243749
	0.259916	0.254123	0.23342
	0.247368	0.22527	0.240864
	0.189058	0.170953	0.180283
	0.265072	0.238362	0.256381
	0.2269	0.220147	0.217178
	0.226864	0.21848	0.234154
	0.184398	0.18734	0.200742
	0.168787	0.173957	0.185729
	0.226104	0.219227	0.219193
	0.170544	0.166451	0.185834
	0.215166	0.202692	0.188216
	0.212862	0.216482	0.22378
	0.211905	0.212734	0.197152
	0.23457	0.234214	0.225751
	0.191387	0.19823	0.185949
	0.243028	0.251666	0.241594
	0.224026	0.215528	0.188448
	0.131514	0.133149	0.132366
	0.257084	0.250257	0.248475
	0.188882	0.179529	0.201384
	0.272791	0.257909	0.265727
	0.13786	0.118803	0.129809
	0.263888	0.24378	0.255672
	0.220545	0.186734	0.209826
	0.19516	0.186622	0.194057
	0.240984	0.231783	0.234533
	0.245123	0.232951	0.243636
	0.219675	0.22053	0.213048
	0.284969	0.276619	0.28442
	0.221432	0.219551	0.221261
	0.238426	0.223036	0.241565
	0.244062	0.21458	0.24358
	0.182792	0.197733	0.179295
	0.257715	0.259712	0.257485
	0.221048	0.208805	0.21826
	0.204214	0.223377	0.228873
	0.20636	0.194231	0.176341
	0.207765	0.200379	0.219935
	0.224608	0.2156	0.225712
	0.182723	0.164705	0.1863
	0.231426	0.211981	0.22789
	0.243164	0.23741	0.265175
	0.280679	0.273695	0.281807
	0.227756	0.219065	0.209204
	0.24708	0.242565	0.264292
	0.25912	0.240943	0.248627
	0.278867	0.259323	0.275828
	0.230057	0.234625	0.242276
	0.158147	0.16373	0.149676
	0.233252	0.226018	0.238449
	0.263284	0.248745	0.250898
	0.269391	0.263507	0.276007
	0.156374	0.148922	0.167647
	0.183014	0.15589	0.164139
	0.126078	0.115402	0.107891
	0.253493	0.240106	0.248736
	0.175654	0.159565	0.160643
	0.214306	0.211699	0.214742
	0.204442	0.20865	0.20434
	0.238274	0.218971	0.232642
	0.21761	0.19911	0.210328
	0.157813	0.150406	0.149068
	0.241887	0.202664	0.218357
	0.189719	0.184619	0.183847
	0.259132	0.243091	0.260156
	0.232146	0.226232	0.221386
	0.232089	0.217376	0.223103
	0.234296	0.23165	0.244002
	0.18992	0.156179	0.189533
	0.151807	0.167927	0.144047
	0.196771	0.175836	0.203843
	0.179805	0.162383	0.165284
	0.160954	0.158927	0.144765
	0.275457	0.26776	0.279542
	0.176603	0.185239	0.175958
	0.275112	0.250727	0.257059
	0.218113	0.208271	0.220024
	0.15759	0.153285	0.165911
	0.285571	0.280682	0.276916
	0.26509	0.256398	0.262916
	0.200251	0.185606	0.194449
	0.239511	0.239678	0.227858
	0.27155	0.266483	0.280186
	0.251512	0.236444	0.246789
	0.194277	0.205342	0.21825
	0.20173	0.200855	0.192181
	0.236429	0.235341	0.248973
	0.241151	0.228061	0.237382
	0.21493	0.197217	0.216207
	0.263249	0.263544	0.267904
	0.16877	0.18706	0.19358
	0.244062	0.245832	0.22021
	0.216142	0.220051	0.22249
	0.198448	0.200965	0.198522
	0.190586	0.172444	0.176714
	0.201143	0.212387	0.213566
	0.234629	0.226626	0.229278
	0.266287	0.249417	0.261304
	0.199433	0.190456	0.20618
	0.261909	0.260148	0.260862
	0.145084	0.142768	0.145335
	0.244827	0.243101	0.239533
	0.257343	0.24282	0.260895
	0.277909	0.275344	0.264707
	0.264303	0.25126	0.254453
	0.221749	0.224816	0.240631
	0.246763	0.244342	0.246913
	0.218072	0.209102	0.195305
	0.19471	0.209123	0.232464
	0.215003	0.221085	0.216221
	0.252109	0.240505	0.232119
	0.162129	0.187996	0.169918
	0.234883	0.219021	0.229514
	0.264172	0.255966	0.261553
	0.206606	0.200039	0.212049
	0.174551	0.172552	0.179489
	0.250441	0.24471	0.246793
	0.223492	0.224499	0.238865
	0.202406	0.195871	0.210863
	0.234041	0.227115	0.239325
	0.260442	0.26148	0.27512
	0.262261	0.25541	0.26063
	0.247292	0.227918	0.247232
	0.19819	0.194988	0.201263
	0.219787	0.210203	0.20085
	0.207351	0.184524	0.180449
	0.217493	0.216679	0.225264
	0.233811	0.226044	0.241661
	0.198108	0.180847	0.178997
	0.151402	0.137539	0.147309
	0.257064	0.238511	0.24219
	0.225196	0.207354	0.218336
	0.229866	0.202104	0.206941
	0.196568	0.206409	0.198956
	0.215954	0.19175	0.213649
	0.227872	0.231973	0.240279
	0.223261	0.20813	0.21905
	0.190886	0.189857	0.18301
	0.149207	0.138657	0.144142
	0.239505	0.232708	0.246215
	0.245746	0.219864	0.227013
	0.24185	0.225899	0.239309
	0.216644	0.199002	0.208465
	0.231733	0.222379	0.223602
	0.219502	0.220025	0.211073
	0.234263	0.24769	0.194926
	0.237702	0.233293	0.258998
	0.239377	0.213216	0.228896
	0.246789	0.248678	0.245406
	0.266574	0.259631	0.270301
	0.264872	0.246874	0.253993
	0.225245	0.220992	0.219808
	0.18767	0.169693	0.157037
	0.282491	0.26069	0.27183
	0.217855	0.207475	0.212642
	0.225971	0.222877	0.227727
	0.235441	0.222183	0.228559
	0.252091	0.228946	0.240023
	0.285191	0.283128	0.271571
	0.249622	0.22904	0.24045
	0.261651	0.264826	0.256768
	0.270815	0.236425	0.267244
	0.192799	0.180737	0.184401
	0.189947	0.176439	0.194161
	0.217956	0.206486	0.224946
	0.2102	0.203794	0.210777
	0.209943	0.198406	0.212883
	0.202546	0.18387	0.216139
	0.162585	0.124601	0.155994
	0.247085	0.250911	0.24674
	0.276731	0.281841	0.272505
	0.228992	0.195288	0.231039
	0.227323	0.228181	0.230692
	0.279736	0.279144	0.274982
	0.205066	0.182292	0.212198
	0.235643	0.22875	0.229895
	0.263033	0.251048	0.266216
	0.201793	0.166308	0.174897
	0.174849	0.189911	0.188413
	0.266191	0.251534	0.278102
	0.23833	0.235279	0.237195
	0.255531	0.239453	0.250434
	0.177224	0.182408	0.186149
	0.183299	0.169736	0.184175
	0.165267	0.18145	0.169354
	0.239861	0.223587	0.239944
	0.176412	0.171789	0.185357
	0.191376	0.194844	0.185012
	0.212185	0.20002	0.198624
	0.25792	0.240999	0.252875
	0.168504	0.169596	0.190497
	0.172909	0.14415	0.175588
	0.2363	0.208126	0.231195
	0.213127	0.233099	0.225393
	0.196637	0.190488	0.175678
	0.188592	0.187385	0.182199
	0.14808	0.156713	0.146077
	0.276634	0.269729	0.266727
	0.254429	0.25703	0.236985
	0.217785	0.206093	0.215755
	0.237845	0.238076	0.238331
	0.209616	0.188367	0.199319
	0.209744	0.191155	0.186384
	0.212061	0.198455	0.210819
	0.20222	0.188583	0.178341
	0.203253	0.185814	0.195681
	0.164946	0.151483	0.149407
	0.250399	0.252312	0.256197
	0.230299	0.224315	0.230186
	0.252694	0.25641	0.266757
	0.27434	0.261307	0.277725
	0.169119	0.167172	0.165898
	0.209935	0.199301	0.211815
	0.249951	0.221527	0.216739
	0.234346	0.223704	0.24506
	0.179639	0.167287	0.179709
	0.177665	0.151135	0.164627
	0.2741	0.271911	0.264378
	0.193257	0.180764	0.189681
	0.194184	0.191227	0.205087
	0.251806	0.241091	0.239468
	0.213228	0.20782	0.210898
	0.249497	0.234195	0.238114
	0.200192	0.179323	0.195576
	0.217146	0.224609	0.224591
	0.198979	0.209385	0.182814
	0.241395	0.239595	0.263998
	0.263366	0.228269	0.239187
	0.213512	0.193451	0.18604
	0.228939	0.20921	0.232801
	0.244445	0.246079	0.243596
	0.208186	0.200572	0.188955
	0.270317	0.267245	0.259743
	0.204067	0.197581	0.228503
	0.24257	0.232132	0.227431
	0.200313	0.205427	0.207148
	0.185186	0.179398	0.202524
	0.226575	0.226912	0.237746
	0.248265	0.219552	0.220336
	0.223232	0.227795	0.219364
	0.231859	0.217764	0.225211
	0.22548	0.200601	0.210725
	0.228276	0.208372	0.217616
	0.249279	0.236347	0.227805
	0.278043	0.282603	0.284686
	0.176534	0.157983	0.189765
	0.206334	0.189	0.205695
	0.198551	0.181508	0.195952
	0.262373	0.242926	0.247959
	0.20938	0.211116	0.230586
	0.279714	0.274327	0.279069
	0.235032	0.225861	0.233484
	0.276582	0.261117	0.267774
	0.217324	0.22217	0.220356
	0.181991	0.17397	0.170979
	0.224361	0.220989	0.222351
	0.211772	0.203651	0.20203
	0.183153	0.169448	0.191883
	0.187497	0.158096	0.164015
	0.249969	0.248044	0.247542
	0.245907	0.235992	0.240073
	0.228769	0.210915	0.217572
	0.21773	0.218402	0.220545
	0.21478	0.182142	0.203157
	0.229	0.226344	0.247694
	0.223283	0.216402	0.215782
	0.225565	0.212088	0.217343
	0.183471	0.15879	0.171906
	0.266735	0.250693	0.273129
	0.181809	0.177867	0.19105
	0.168996	0.189429	0.187545
	0.218948	0.199644	0.223671
	0.177841	0.172733	0.184991
	0.299151	0.296736	0.298124
	0.237969	0.210148	0.22347
	0.247571	0.236983	0.233037
	0.276794	0.268602	0.287223
	0.228482	0.234273	0.220897
	0.24023	0.246925	0.251102
	0.235025	0.239569	0.24057
	0.189134	0.194687	0.187005
	0.139737	0.142079	0.144801
	0.121552	0.125539	0.125067
	0.190137	0.159084	0.169091
	0.265695	0.270092	0.262793
	0.302028	0.303472	0.288064
	0.215454	0.204968	0.209255
	0.237327	0.210071	0.229269
	0.198623	0.194147	0.206283
	0.17598	0.167058	0.175624
	0.184679	0.190719	0.188235
	0.273879	0.271991	0.263625
	0.237182	0.219629	0.236936
	0.192098	0.172878	0.178628
	0.17894	0.171991	0.18887
	0.311236	0.296031	0.288149
	0.257162	0.2221	0.237914
	0.218792	0.2127	0.206409
	0.174541	0.188895	0.181598
	0.180082	0.171403	0.215181
	0.153849	0.131693	0.140397
	0.211091	0.210034	0.217876
	0.237751	0.223041	0.241773
	0.219659	0.188395	0.192999
	0.250945	0.243276	0.243091
	0.220368	0.208745	0.200704
	0.160004	0.161357	0.173883
	0.253241	0.236189	0.228623
	0.202326	0.203024	0.215337
	0.231637	0.222288	0.235276
	0.175337	0.174082	0.162725
	0.251307	0.221935	0.252179
	0.22909	0.201862	0.223722
	0.210529	0.218629	0.216572
	0.262505	0.238989	0.250997
	0.250859	0.225522	0.241457
	0.172029	0.162717	0.16305
	0.237804	0.23515	0.253687
	0.262139	0.231687	0.258317
	0.184623	0.173656	0.183368
	0.193958	0.189456	0.205095
	0.247068	0.239951	0.238799
	0.247662	0.243238	0.243278
	0.24894	0.220118	0.232019
	0.269996	0.246745	0.260928
	0.175702	0.173557	0.181582
	0.259756	0.258964	0.265532
	0.250185	0.235917	0.24171
	0.1784	0.167319	0.175194
	0.217576	0.203655	0.213705
	0.252855	0.234396	0.244018
	0.186691	0.177421	0.1909
	0.270177	0.263779	0.265963
	0.242492	0.228416	0.22207
	0.224091	0.201586	0.223843
	0.237972	0.189061	0.207017
	0.26943	0.246625	0.253292
	0.24316	0.233849	0.245893
	0.233803	0.230162	0.225023
	0.240553	0.221264	0.227618
	0.210885	0.21169	0.20646
	0.130678	0.124837	0.156323
	0.242791	0.234875	0.244816
	0.201869	0.169322	0.174244
	0.239213	0.236246	0.259725
	0.252168	0.244927	0.270282
	0.281425	0.29312	0.296842
	0.223439	0.217038	0.217255
	0.251758	0.237462	0.239523
	0.232192	0.236225	0.21303
	0.274102	0.26196	0.267521
	0.210407	0.194633	0.1999
	0.280049	0.258478	0.278364
	0.222193	0.209896	0.210323
	0.206421	0.188008	0.207604
	0.291529	0.260123	0.275335
	0.204542	0.213931	0.189294
	0.235811	0.237114	0.252234
	0.279111	0.263404	0.290379
	0.231076	0.214325	0.227902
	0.293819	0.275709	0.287332
	0.207834	0.213305	0.209201
	0.229291	0.225286	0.217235
	0.253767	0.240909	0.251312
	0.187647	0.179434	0.191519
	0.184035	0.171495	0.17675
	0.179447	0.163174	0.201349
	0.252053	0.24901	0.244701
	0.247146	0.216455	0.237466
	0.255613	0.24737	0.264448
	0.284398	0.288517	0.285046
	0.226378	0.211359	0.241428
	0.26016	0.245829	0.246301
	0.218763	0.23272	0.21712
	0.23724	0.233882	0.227185
	0.262722	0.255499	0.271718
	0.217554	0.204518	0.208176
	0.243075	0.244739	0.227136
	0.182575	0.1726	0.156949
	0.276287	0.263654	0.242917
	0.244952	0.24126	0.255199
	0.183089	0.163064	0.185276
	0.245935	0.255902	0.249392
	0.19947	0.184384	0.215719
	0.184243	0.175998	0.185408
	0.15881	0.178925	0.184411
	0.176238	0.177444	0.17127
	0.215015	0.208537	0.215458
	0.280206	0.249303	0.273314
	0.271373	0.279529	0.271042
	0.266663	0.243273	0.268087
	0.193167	0.186035	0.192046
	0.254935	0.239289	0.244929
	0.258775	0.245573	0.248393
	0.237778	0.229197	0.23894
	0.274549	0.26762	0.263233
	0.282592	0.274683	0.272707
	0.247019	0.246711	0.234672
	0.218403	0.214523	0.215615
	0.233052	0.226617	0.200276
	0.20338	0.178408	0.174872
	0.182783	0.174018	0.184018
	0.18803	0.187596	0.207682
	0.209861	0.191689	0.208026
	0.228084	0.2229	0.22221
	0.19425	0.195526	0.19105
	0.202148	0.201291	0.176946
	0.292056	0.27546	0.279992
	0.218042	0.214294	0.225254
	0.281938	0.278491	0.285266
	0.162992	0.139374	0.159543
	0.255801	0.253751	0.244621
	0.23511	0.214335	0.222153
	0.15997	0.176994	0.189471
	0.237215	0.223193	0.254552
	0.169868	0.152299	0.169535
	0.230054	0.200647	0.207385
	0.184748	0.172641	0.197937
	0.19886	0.193077	0.21052
	0.241179	0.227602	0.231492
	0.216652	0.204815	0.216908
	0.241249	0.242708	0.241122
	0.246812	0.239336	0.236674
	0.246067	0.243578	0.254276
	0.179906	0.165383	0.174303
	0.275476	0.273925	0.283275
	0.275883	0.256681	0.257819
	0.224727	0.206052	0.20087
	0.244309	0.224593	0.237024
	0.183963	0.166918	0.17333
	0.287991	0.28192	0.291191
	0.197737	0.192859	0.199437
	0.20285	0.184808	0.204757
	0.229825	0.202694	0.215749
	0.200091	0.169454	0.183368
	0.184945	0.166106	0.168536
	0.195459	0.176632	0.202165
	0.204447	0.19973	0.218779
	0.212646	0.204833	0.212881
	0.131168	0.141041	0.125597
	0.190515	0.211953	0.20751
	0.215427	0.219922	0.223615
	0.2412	0.222321	0.246443
	0.194652	0.170226	0.192798
	0.164061	0.150894	0.147496
	0.220178	0.199174	0.209373
	0.198137	0.181914	0.19356
	0.249385	0.24923	0.26047
	0.18653	0.175277	0.181009
	0.281505	0.256493	0.277375
	0.213779	0.208423	0.216135
	0.259222	0.244901	0.249183
	0.236396	0.224659	0.239089
	0.211518	0.185642	0.16726
	0.260902	0.258721	0.258521
	0.247769	0.240894	0.253037
	0.273343	0.274669	0.279764
	0.180782	0.151803	0.177057
	0.203119	0.185984	0.202371
	0.277797	0.271891	0.259776
	0.271015	0.255214	0.259019
	0.243817	0.225076	0.24153
	0.189377	0.158763	0.18987
	0.198111	0.182595	0.198024
	0.150433	0.15826	0.161348
	0.209187	0.199266	0.195914
	0.25585	0.269544	0.256932
	0.278346	0.254307	0.278091
	0.26199	0.245824	0.244079
	0.232214	0.226759	0.228229
	0.170167	0.14872	0.154713
	0.268756	0.23998	0.247165
	0.208532	0.201565	0.189827
	0.212789	0.19606	0.204283
	0.21227	0.188029	0.204079
	0.18452	0.176052	0.164406
	0.170347	0.170747	0.192721
	0.252069	0.244722	0.246314
	0.209309	0.180048	0.202179
	0.170426	0.163296	0.201365
	0.241304	0.200565	0.234206
	0.28251	0.283831	0.279407
	0.200639	0.196909	0.199993
	0.268848	0.251769	0.268226
	0.2668	0.262666	0.274591
	0.170836	0.16633	0.185586
	0.215802	0.20557	0.193796
	0.205024	0.185367	0.194457
	0.249117	0.232382	0.241017
	0.238699	0.237319	0.218397
	0.160299	0.139472	0.152996
	0.268219	0.250841	0.269779
	0.252492	0.241397	0.248209
	0.185992	0.206568	0.187761
	0.228198	0.214151	0.217465
	0.164374	0.142742	0.176737
	0.211949	0.188078	0.195163
	0.264631	0.263972	0.264422
	0.233474	0.233696	0.235939
	0.225741	0.208741	0.214746
	0.224374	0.210602	0.231999
	0.165573	0.145893	0.16402
	0.245076	0.212184	0.216735
	0.209933	0.189689	0.204075
	0.186018	0.193102	0.189015
	0.234889	0.217737	0.229028
	0.220212	0.229557	0.211
	0.144789	0.131373	0.137273
	0.269398	0.256591	0.249909
	0.257849	0.263442	0.259256
	0.208206	0.202376	0.184767
	0.155588	0.139764	0.156521
	0.265054	0.251025	0.25198
	0.169299	0.152319	0.17211
	0.267589	0.258931	0.279535
	0.273972	0.23266	0.257309
	0.250666	0.241553	0.235954
	0.245011	0.214985	0.221542
	0.254788	0.24618	0.240302
	0.1887	0.183485	0.175557
	0.188307	0.158542	0.160717
	0.230791	0.190881	0.220489
	0.175822	0.171156	0.185005
	0.184646	0.182119	0.192755
	0.288434	0.280541	0.286612
	0.229531	0.21489	0.229948
	0.17077	0.14595	0.150046
	0.266128	0.255222	0.276742
	0.235223	0.227088	0.223325
	0.187053	0.178115	0.188245
	0.249633	0.248751	0.23993
	0.25586	0.245702	0.254463
	0.266998	0.272783	0.265217
	0.16426	0.146515	0.159839
	0.223567	0.19949	0.235661
	0.288123	0.284322	0.2808
	0.131011	0.141411	0.164355
	0.21954	0.206183	0.195371
	0.207381	0.205792	0.207877
	0.18703	0.192	0.179504
	0.276197	0.279281	0.269254
	0.214523	0.191768	0.196898
	0.248257	0.246247	0.248806
	0.229983	0.215047	0.231177
	0.25427	0.263045	0.25055
	0.286626	0.275083	0.289097
	0.234231	0.228775	0.228521
	0.212861	0.206876	0.208287
	0.17139	0.17273	0.155633
	0.173583	0.180759	0.182627
	0.289838	0.28379	0.293111
	0.255206	0.252812	0.253516
	0.269055	0.264389	0.276787
	0.286223	0.269244	0.284763
	0.184399	0.175854	0.212583
	0.289526	0.292569	0.29172
	0.2374	0.222296	0.246157
	0.213352	0.198476	0.198833
	0.228716	0.213847	0.217352
	0.266509	0.262761	0.265997
	0.191247	0.202267	0.184846
	0.237988	0.22029	0.22943
	0.250062	0.234553	0.243331
	0.21738	0.194325	0.205345
	0.232754	0.224126	0.241296
	0.151674	0.123068	0.118564
	0.251889	0.236063	0.240342
	0.183771	0.194194	0.192446
	0.162638	0.149426	0.16576
	0.236012	0.241207	0.221028
	0.259815	0.250985	0.253166
	0.280119	0.23971	0.276052
	0.188996	0.171915	0.197581
	0.223026	0.206283	0.193866
	0.225023	0.18284	0.209463
	0.186811	0.157909	0.161163
	0.22408	0.210222	0.210561
	0.214989	0.195542	0.226184
	0.248049	0.22605	0.23382
	0.25855	0.25694	0.246686
	0.229518	0.208798	0.229443
	0.274668	0.265329	0.26353
	0.221779	0.184495	0.233998
	0.188057	0.155235	0.166628
	0.20117	0.199957	0.220474
	0.236815	0.211588	0.22254
	0.199757	0.183636	0.189222
	0.19355	0.201614	0.208835
	0.247718	0.23625	0.245943
	0.200672	0.191363	0.192997
	0.178824	0.169561	0.163741
	0.147953	0.130314	0.157258
	0.182766	0.162203	0.165501
	0.197111	0.189379	0.191479
	0.248335	0.216915	0.2475
	0.25942	0.253634	0.257328
	0.189256	0.179978	0.182712
	0.270461	0.237354	0.26225
	0.186752	0.184017	0.183247
	0.2322	0.229979	0.226815
	0.155034	0.168232	0.177014
	0.169321	0.188917	0.170273
	0.227646	0.196926	0.223264
	0.167316	0.15041	0.150361
	0.215302	0.218052	0.233618
	0.149114	0.138565	0.150262
	0.24492	0.243303	0.235988
	0.223115	0.2189	0.23161
	0.183033	0.163067	0.175328
	0.208035	0.207009	0.218733
	0.188912	0.194588	0.193297
	0.214627	0.209822	0.203529
	0.199009	0.185701	0.191648
	0.244432	0.217123	0.234668
	0.195384	0.171513	0.180472
	0.212517	0.192966	0.215429
	0.238866	0.22369	0.240334
	0.180272	0.192308	0.180473
	0.237184	0.244091	0.248451

## Sheet: figureS8
	sub-100307 REST1_LR									sub-100408 REST1_LR									sub-101107 REST1_LR
	mean(DLI)	abs(mean(DLI))	mean(ALFF)	mean(Participant Coefficent)	mean(Degree)	mean(MHC)	Q			mean(DLI)	abs(mean(DLI))	mean(ALFF)	mean(Participant Coefficent)	mean(Degree)	mean(MHC)	Q			mean(DLI)	abs(mean(DLI))	mean(ALFF)	mean(Participant Coefficent)	mean(Degree)	mean(MHC)	Q
time window	-0.0169578	0.0169578	18.6415	0.330901	131.286	0.683102	0.22627		time window	-0.0443737	0.0443737	13.8287	0.330624	145.268	0.686793	0.196192		time window	0.0473765	0.0473765	17.1537	0.247554	118.169	0.418643	0.226077
	-0.0176468	0.0176468	18.935	0.311365	128.842	0.682869	0.250333			-0.0449832	0.0449832	13.4046	0.332379	145.538	0.68376	0.196818			0.0445834	0.0445834	17.2201	0.262643	117.676	0.4202	0.218047
	-0.0184723	0.0184723	19.1058	0.294316	127.138	0.682909	0.2707			-0.0455276	0.0455276	13.0691	0.331838	145.767	0.679536	0.194782			0.0366102	0.0366102	17.1017	0.277056	117.187	0.421656	0.20871
	-0.019349	0.019349	19.1878	0.284621	126.027	0.684395	0.282396			-0.0443552	0.0443552	12.9157	0.335133	145.516	0.675206	0.19277			0.026398	0.026398	16.8019	0.375955	116.174	0.423205	0.209706
	-0.0199181	0.0199181	19.2924	0.283432	125.296	0.687874	0.286745			-0.0411857	0.0411857	12.9454	0.337576	144.212	0.671108	0.193182			0.0187005	0.0187005	16.4086	0.382486	114.593	0.425823	0.215827
	-0.019613	0.019613	19.5098	0.282114	124.632	0.692328	0.288281			-0.0374819	0.0374819	13.1342	0.332613	141.444	0.666929	0.196694			0.0133537	0.0133537	16.0523	0.392058	113.02	0.431438	0.220888
	-0.0187179	0.0187179	19.8175	0.285556	123.649	0.695883	0.285761			-0.0348945	0.0348945	13.391	0.325532	137.123	0.662481	0.203069			0.00506674	0.00506674	15.8507	0.576102	112.68	0.441869	0.225965
	-0.0183233	0.0183233	20.1526	0.291063	122.125	0.697192	0.280813			-0.0341256	0.0341256	13.6179	0.317241	131.329	0.656491	0.211879			-0.00892988	0.00892988	15.8716	0.576033	114.701	0.458102	0.230624
	-0.0189711	0.0189711	20.4043	0.297225	119.995	0.695674	0.276765			-0.034591	0.034591	13.735	0.31197	124.694	0.647816	0.221707			-0.0260245	0.0260245	16.0675	0.568336	119.148	0.478648	0.229575
	-0.0212424	0.0212424	20.5121	0.302006	117.281	0.691307	0.273189			-0.034641	0.034641	13.72	0.311888	118.021	0.636228	0.231493			-0.0420956	0.0420956	16.3425	0.420351	124.919	0.50073	0.218315
	-0.0257386	0.0257386	20.4322	0.304162	114.046	0.68425	0.271394			-0.0322897	0.0322897	13.5711	0.315099	111.809	0.621752	0.24187			-0.0556071	0.0556071	16.5384	0.418827	130.731	0.522087	0.21037
	-0.032522	0.032522	20.1993	0.382695	110.481	0.675075	0.280951			-0.0264306	0.0264306	13.3179	0.310623	106.327	0.604562	0.25143			-0.0674492	0.0674492	16.5549	0.427772	135.698	0.540779	0.202066
	-0.0410156	0.0410156	19.9004	0.367573	106.958	0.665643	0.281736			-0.0180671	0.0180671	13.0272	0.403951	101.555	0.58511	0.268944			-0.0790331	0.0790331	16.3498	0.340872	139.162	0.554976	0.19203
	-0.049801	0.049801	19.6653	0.368142	103.977	0.658022	0.28361			-0.00919901	0.00919901	12.7917	0.411501	97.4803	0.564557	0.280882			-0.0919882	0.0919882	15.9214	0.423399	140.638	0.563171	0.194615
	-0.0556361	0.0556361	19.5458	0.456393	101.8	0.653611	0.28747			-3.44854e-05	3.44854e-05	12.6971	0.408558	94.0255	0.54509	0.296733			-0.10803	0.10803	15.3777	0.324828	140.133	0.564803	0.19545
	-0.0538968	0.0538968	19.5324	0.453619	100.397	0.65193	0.283787			0.00798944	0.00798944	12.8043	0.403472	90.9676	0.529438	0.302872			-0.127398	0.127398	14.8771	0.314691	138.189	0.560475	0.20288
	-0.0441898	0.0441898	19.5938	0.475031	99.722	0.650876	0.277371			0.0124583	0.0124583	13.0772	0.406731	88.6427	0.52008	0.306302			-0.147545	0.147545	14.6345	0.303825	135.66	0.551547	0.211642
	-0.0341166	0.0341166	19.6882	0.430011	99.7052	0.648948	0.28015			0.011825	0.011825	13.4049	0.278017	87.762	0.518176	0.304615			-0.163421	0.163421	14.8089	0.2893	133.299	0.540364	0.219497
	-0.0304716	0.0304716	19.7576	0.438496	100.087	0.646115	0.272282			0.00815818	0.00815818	13.6315	0.289617	88.6987	0.522825	0.295811			-0.169784	0.169784	15.3108	0.282675	131.58	0.530638	0.225372
	-0.0310855	0.0310855	19.7042	0.543038	100.408	0.64302	0.253904			0.00564222	0.00564222	13.6509	0.38638	91.2584	0.530918	0.284781			-0.166109	0.166109	15.9566	0.276796	130.4	0.526054	0.227267
	-0.0321863	0.0321863	19.4664	0.544702	100.288	0.640601	0.254904			0.00543947	0.00543947	13.4341	0.526193	94.7723	0.539084	0.274469			-0.158338	0.158338	16.5233	0.281053	129.437	0.527292	0.223896
	-0.0369847	0.0369847	19.0454	0.54698	99.6863	0.639859	0.263707			0.00645182	0.00645182	13.0236	0.553447	98.3357	0.545901	0.257881			-0.152829	0.152829	16.8555	0.29273	128.184	0.531964	0.21663
	-0.0445177	0.0445177	18.5596	0.548282	98.7881	0.640444	0.269929			0.00728492	0.00728492	12.5756	0.552597	101.12	0.551498	0.247435			-0.151457	0.151457	16.8905	0.297732	126.533	0.537848	0.209604
	-0.048344	0.048344	18.1358	0.546561	97.9817	0.641884	0.274381			0.0071273	0.0071273	12.2988	0.537559	102.594	0.556368	0.242047			-0.149481	0.149481	16.6744	0.425926	124.956	0.544994	0.219322
	-0.0453945	0.0453945	17.8446	0.548781	97.7071	0.645092	0.279819			0.0061775	0.0061775	12.2874	0.515816	102.702	0.560679	0.237749			-0.140869	0.140869	16.3575	0.405172	123.953	0.553304	0.226583
	-0.0392589	0.0392589	17.7131	0.40145	98.0944	0.649657	0.278857			0.00521049	0.00521049	12.544	0.525639	101.787	0.563751	0.240945			-0.122715	0.122715	16.1366	0.393733	123.711	0.561477	0.231907
	-0.0333849	0.0333849	17.6916	0.417404	98.7604	0.652557	0.302495			0.00459586	0.00459586	12.9367	0.524187	100.448	0.56461	0.243157			-0.097304	0.097304	16.0938	0.294859	124.035	0.568186	0.23087
	-0.0284068	0.0284068	17.6185	0.412183	99.0497	0.650735	0.314872			0.00451518	0.00451518	13.3125	0.438094	99.2103	0.562422	0.242002			-0.071345	0.071345	16.1407	0.292494	124.575	0.573221	0.232252
	-0.0245871	0.0245871	17.3719	0.407791	98.4749	0.64301	0.319963			0.00486995	0.00486995	13.5509	0.434147	98.403	0.556864	0.24933			-0.050775	0.050775	16.1147	0.292581	124.973	0.576569	0.230373
	-0.02369	0.02369	16.9173	0.398536	97.0211	0.630454	0.314809			0.00503327	0.00503327	13.5845	0.424456	98.1457	0.548747	0.255759			-0.0369087	0.0369087	15.8719	0.284211	125.162	0.577884	0.226425
	-0.0266152	0.0266152	16.3728	0.385271	95.2584	0.615837	0.311393			0.00391927	0.00391927	13.4329	0.416788	98.3764	0.540557	0.263657			-0.0281081	0.0281081	15.3489	0.280801	125.246	0.577336	0.220306
	-0.0305635	0.0305635	15.941	0.282272	94.2589	0.602543	0.294825			0.000847692	0.000847692	13.1558	0.399126	99.0545	0.536056	0.27759			-0.0225732	0.0225732	14.6197	0.271928	125.461	0.575629	0.209852
	-0.0306658	0.0306658	15.7631	0.416624	95.067	0.593671	0.309499			-0.00447262	0.00447262	12.8383	0.386758	100.038	0.537905	0.290381			-0.0198133	0.0198133	13.8447	0.336707	126.211	0.574491	0.200104
	-0.0256248	0.0256248	15.8598	0.420392	98.1547	0.59103	0.319623			-0.0117551	0.0117551	12.5635	0.263809	101.279	0.545718	0.295478			-0.0192398	0.0192398	13.2159	0.324167	127.537	0.575736	0.189091
	-0.0178146	0.0178146	16.1872	0.412055	102.845	0.593396	0.307753			-0.0195636	0.0195636	12.3732	0.263098	102.764	0.556884	0.29587			-0.0190362	0.0190362	12.9372	0.335735	128.999	0.579241	0.183987
	-0.00949193	0.00949193	16.5707	0.413057	107.521	0.597702	0.296088			-0.0262277	0.0262277	12.2968	0.356313	104.152	0.567774	0.294713			-0.0174443	0.0174443	13.0399	0.33498	129.76	0.582922	0.174458
	-0.00212919	0.00212919	16.8361	0.294522	110.758	0.60115	0.277816			-0.0312265	0.0312265	12.319	0.347661	104.927	0.574742	0.287525			-0.013365	0.013365	13.3986	0.551617	129.135	0.584432	0.173357
	0.00236902	0.00236902	16.8871	0.292922	112.183	0.602677	0.277914			-0.0342675	0.0342675	12.4225	0.357338	104.987	0.575992	0.286672			-0.00786678	0.00786678	13.8169	0.556601	126.863	0.58248	0.178882
	0.00214147	0.00214147	16.8587	0.292584	112.396	0.604321	0.278891			-0.0350193	0.0350193	12.6143	0.364642	104.513	0.572806	0.2806			-0.00286953	0.00286953	14.156	0.55693	122.907	0.57687	0.189037
	-0.00311023	0.00311023	16.9368	0.295505	112.775	0.609877	0.276968			-0.0326604	0.0326604	12.8643	0.290456	103.998	0.566547	0.277623			0.00115753	0.00115753	14.3504	0.415248	117.314	0.568022	0.201328
	-0.0111524	0.0111524	17.2744	0.306089	114.916	0.621314	0.26734			-0.0271914	0.0271914	13.0773	0.388935	104.291	0.559477	0.289441			0.00446125	0.00446125	14.3811	0.413584	110.561	0.557169	0.224674
	-0.0183263	0.0183263	17.9304	0.323329	119.795	0.63749	0.248334			-0.0211272	0.0211272	13.2477	0.413248	106.49	0.555007	0.286323			0.00814372	0.00814372	14.2915	0.406504	103.601	0.545805	0.245048
	-0.023041	0.023041	18.7965	0.340961	126.867	0.65598	0.228979			-0.017407	0.017407	13.3762	0.304999	111.172	0.555008	0.269525			0.0125721	0.0125721	14.1686	0.401545	97.219	0.534633	0.2658
	-0.0264121	0.0264121	19.7232	0.35971	134.56	0.674216	0.207698			-0.0176354	0.0176354	13.4404	0.316239	117.588	0.558356	0.25224			0.0161327	0.0161327	14.0389	0.527646	91.9909	0.523782	0.285918
	-0.0292588	0.0292588	20.5307	0.375916	141.111	0.689377	0.186651			-0.0209557	0.0209557	13.4493	0.325505	124.045	0.562016	0.235318			0.017117	0.017117	13.8905	0.544763	88.3925	0.514241	0.284705
	-0.0315314	0.0315314	21.0703	0.386364	145.419	0.699491	0.170232			-0.025243	0.025243	13.4316	0.33175	128.994	0.563489	0.221745			0.015513	0.015513	13.6951	0.432121	86.5639	0.507392	0.298591
	-0.0335386	0.0335386	21.2965	0.396841	147.323	0.704845	0.157892			-0.0283279	0.0283279	13.4118	0.334494	131.7	0.562286	0.213048			0.0129849	0.0129849	13.5022	0.410787	86.212	0.504142	0.315806
	-0.035494	0.035494	21.2964	0.4048	147.583	0.707237	0.148097			-0.0285404	0.0285404	13.4372	0.332589	132.115	0.55929	0.207838			0.0100755	0.0100755	13.3436	0.411024	86.4043	0.505229	0.32252
	-0.0374325	0.0374325	21.1856	0.512921	147.271	0.708739	0.146638			-0.0270742	0.0270742	13.4723	0.331172	130.697	0.556196	0.20411			0.00622184	0.00622184	13.2472	0.408968	86.6224	0.510315	0.329025
	-0.0392114	0.0392114	21.0464	0.576571	147.191	0.711004	0.151497			-0.0256786	0.0256786	13.4353	0.328572	128.288	0.555003	0.198401			0.00161509	0.00161509	13.2505	0.412905	86.9917	0.517328	0.325434
	-0.0402525	0.0402525	20.989	0.60586	147.955	0.71476	0.151115			-0.0251701	0.0251701	13.3071	0.506029	125.791	0.556397	0.197301			-0.00211784	0.00211784	13.38	0.422939	87.6725	0.524178	0.318577
	-0.039894	0.039894	21.1143	0.530716	149.426	0.719645	0.155795			-0.0244855	0.0244855	13.1588	0.442052	123.799	0.558522	0.198507			-0.00323142	0.00323142	13.6263	0.431104	88.536	0.529632	0.315342
	-0.0384233	0.0384233	21.383	0.531188	150.883	0.724339	0.161018			-0.0215124	0.0215124	13.0494	0.437308	122.655	0.558156	0.207106			-0.00232295	0.00232295	13.9089	0.437888	89.3277	0.532459	0.303905
	-0.0373691	0.0373691	21.7241	0.529683	151.534	0.727205	0.16209			-0.0138006	0.0138006	13.0606	0.438031	122.397	0.554129	0.210546			-0.00118382	0.00118382	14.1983	0.441891	89.7632	0.531005	0.29938
	-0.0376765	0.0376765	22.0471	0.531892	151.065	0.727525	0.160028			-0.00056112	0.00056112	13.2693	0.436096	122.686	0.548224	0.211127			-0.000124679	0.000124679	14.4929	0.449821	89.7039	0.524683	0.289992
	-0.0386539	0.0386539	22.2743	0.528507	149.782	0.725957	0.155361			0.0143613	0.0143613	13.5745	0.437873	122.973	0.542398	0.210352			0.00105894	0.00105894	14.7783	0.55366	89.3508	0.515335	0.282808
	-0.0389075	0.0389075	22.3876	0.367145	148.425	0.723943	0.151622			0.023321	0.023321	13.8415	0.427379	123.055	0.537081	0.206416			0.00218937	0.00218937	15.0434	0.565322	89.0151	0.506233	0.270091
	-0.0372756	0.0372756	22.4122	0.363087	147.74	0.723061	0.154022			0.0229354	0.0229354	13.9797	0.428012	122.918	0.532009	0.19951			0.00306825	0.00306825	15.2435	0.446422	88.8869	0.499906	0.246192
	-0.0330725	0.0330725	22.4199	0.347818	148.151	0.724322	0.15759			0.015081	0.015081	14.0207	0.430904	122.64	0.527784	0.193226			0.0036585	0.0036585	15.3048	0.434068	89.039	0.496794	0.254486
	-0.0272479	0.0272479	22.4725	0.327675	149.396	0.727587	0.161408			0.00473618	0.00473618	14.0938	0.448156	122.538	0.526273	0.179643			0.00462677	0.00462677	15.1915	0.432878	89.6157	0.495889	0.258084
	-0.022423	0.022423	22.5587	0.328308	150.584	0.73149	0.16407			-0.00210517	0.00210517	14.2797	0.451931	123.177	0.529758	0.173025			0.00599388	0.00599388	14.9586	0.432107	90.5418	0.496049	0.264557
	-0.0203142	0.0203142	22.6471	0.329213	150.612	0.733648	0.166193			-0.001517	0.001517	14.6029	0.471379	125.068	0.539609	0.171302			0.00669896	0.00669896	14.6886	0.418494	91.5154	0.496767	0.265236
	-0.0217409	0.0217409	22.668	0.331746	148.594	0.731625	0.168533			0.00539443	0.00539443	14.9609	0.4844	128.624	0.554992	0.160141			0.00638754	0.00638754	14.4919	0.415216	92.1553	0.498614	0.270672
	-0.0273765	0.0273765	22.4837	0.333042	144.238	0.72441	0.172283			0.0133253	0.0133253	15.1862	0.54328	134.095	0.573129	0.144699			0.0056151	0.0056151	14.4431	0.419303	92.2185	0.501476	0.276599
	-0.0357542	0.0357542	22.0008	0.333097	138.064	0.712471	0.177905			0.017622	0.017622	15.1663	0.388152	141.218	0.590665	0.144889			0.00560471	0.00560471	14.6085	0.422361	91.647	0.503883	0.27236
	-0.0460336	0.0460336	21.2263	0.518539	131.246	0.697201	0.187212			0.0167842	0.0167842	14.844	0.398606	149.136	0.60539	0.139852			0.00760485	0.00760485	14.8917	0.429347	90.5829	0.504614	0.270451
	-0.0585264	0.0585264	20.285	0.510782	125.274	0.680835	0.19928			0.011688	0.011688	14.2539	0.406823	156.558	0.616819	0.132372			0.0127931	0.0127931	15.1645	0.436946	89.4706	0.504403	0.266988
	-0.0716656	0.0716656	19.3526	0.502759	121.28	0.666072	0.200225			0.00433167	0.00433167	13.5663	0.412064	162.091	0.625313	0.124636			0.0188505	0.0188505	15.3558	0.443771	88.686	0.504892	0.263559
	-0.0818811	0.0818811	18.6104	0.489945	119.587	0.65521	0.212325			-0.00291639	0.00291639	13.0459	0.415587	164.822	0.63126	0.118353			0.0218414	0.0218414	15.4603	0.448436	88.6269	0.506981	0.262351
	-0.0865728	0.0865728	18.1385	0.489057	119.582	0.648952	0.209096			-0.00858737	0.00858737	12.788	0.41753	164.565	0.635452	0.114917			0.0191274	0.0191274	15.4934	0.453154	89.6142	0.510433	0.265602
	-0.0860467	0.0860467	17.9261	0.497248	119.966	0.645338	0.207482			-0.0118893	0.0118893	12.9439	0.418488	161.721	0.63874	0.114437			0.0110097	0.0110097	15.5218	0.576042	91.6749	0.515011	0.272813
	-0.082009	0.082009	17.9235	0.50303	119.379	0.640827	0.207363			-0.0120252	0.0120252	13.5392	0.615875	156.932	0.640963	0.117758			-6.39084e-05	6.39084e-05	15.5821	0.571404	94.397	0.521123	0.273338
	-0.075909	0.075909	17.9923	0.496503	116.714	0.633103	0.215881			-0.0101183	0.0101183	14.4259	0.503971	151.01	0.641163	0.131522			-0.0106924	0.0106924	15.6833	0.588664	96.8305	0.528344	0.261616
	-0.0689738	0.0689738	18.0203	0.485174	111.657	0.622144	0.231956			-0.00781078	0.00781078	15.3723	0.497481	144.897	0.638715	0.147545			-0.0176855	0.0176855	15.7682	0.591052	98.0744	0.53494	0.252705
	-0.0621151	0.0621151	17.9764	0.304405	105.094	0.609226	0.241944			-0.00584424	0.00584424	16.1583	0.384437	139.533	0.634262	0.163764			-0.0192889	0.0192889	15.7794	0.48185	97.8677	0.540193	0.248604
	-0.0564071	0.0564071	17.8034	0.304175	98.6692	0.595546	0.259334			-0.00430287	0.00430287	16.665	0.378313	135.533	0.629549	0.177172			-0.0162096	0.0162096	15.7324	0.481852	96.7275	0.545175	0.245241
	-0.0526982	0.0526982	17.5222	0.455532	93.7682	0.581653	0.263124			-0.00291971	0.00291971	16.8588	0.377076	133.008	0.626398	0.183535			-0.0105465	0.0105465	15.6916	0.454277	95.4064	0.551004	0.258033
	-0.0507511	0.0507511	17.1428	0.463589	91.1665	0.567717	0.26139			-0.00132942	0.00132942	16.7735	0.377689	131.65	0.625475	0.185293			-0.00490626	0.00490626	15.7484	0.430688	94.9975	0.55846	0.273149
	-0.0484135	0.0484135	16.7302	0.594968	90.7596	0.554312	0.247612			0.000527534	0.000527534	16.5329	0.378169	131.058	0.625926	0.185144			-0.00218071	0.00218071	15.9493	0.417119	96.4431	0.569467	0.292762
	-0.0441216	0.0441216	16.404	0.579974	91.5581	0.541929	0.253114			0.00215244	0.00215244	16.315	0.380544	130.837	0.626326	0.183116			-0.00304173	0.00304173	16.3243	0.416743	100.157	0.585746	0.293842
	-0.0390391	0.0390391	16.2058	0.573593	92.0372	0.529917	0.258271			0.00292674	0.00292674	16.2251	0.477923	130.685	0.625647	0.185645			-0.00468341	0.00468341	16.8568	0.41089	106.632	0.606423	0.280476
	-0.0345311	0.0345311	16.1157	0.571331	91.3672	0.518169	0.266049			0.00297151	0.00297151	16.2908	0.477829	130.526	0.623555	0.183994			-0.00522081	0.00522081	17.5143	0.305559	116.049	0.629658	0.25157
	-0.0317473	0.0317473	16.1174	0.565625	89.7026	0.509221	0.273547			0.00299807	0.00299807	16.484	0.497331	130.426	0.620287	0.182695			-0.00498226	0.00498226	18.245	0.319325	127.866	0.654177	0.226912
	-0.0303545	0.0303545	16.1804	0.568781	87.7551	0.506408	0.279061			0.00384655	0.00384655	16.7242	0.5019	130.476	0.61656	0.18355			-0.00388227	0.00388227	18.9869	0.332289	141.314	0.678822	0.200472
	-0.0280127	0.0280127	16.2484	0.565946	86.249	0.510865	0.281184			0.00653498	0.00653498	16.9211	0.502332	130.6	0.61333	0.178849			-0.00205452	0.00205452	19.737	0.350772	155.492	0.702387	0.175936
	-0.0211689	0.0211689	16.2897	0.565145	85.5998	0.520945	0.278728			0.0116164	0.0116164	16.9722	0.495497	130.704	0.610417	0.1738			-0.000708473	0.000708473	20.5167	0.37065	169.508	0.723372	0.154343
	-0.00837262	0.00837262	16.3046	0.560375	85.7691	0.532744	0.273839			0.0192035	0.0192035	16.8445	0.474466	130.827	0.606611	0.172224			-0.000884556	0.000884556	21.2315	0.389912	182.845	0.740094	0.136242
	0.00559172	0.00559172	16.3557	0.455318	86.2576	0.543288	0.255101			0.0279692	0.0279692	16.5896	0.387716	131.072	0.601392	0.162531			-0.00194878	0.00194878	21.7623	0.404624	195.047	0.752164	0.121608
	0.0153815	0.0153815	16.4843	0.559796	86.5225	0.551869	0.274059			0.0351459	0.0351459	16.2169	0.489331	131.485	0.59529	0.159356			-0.00305694	0.00305694	21.9625	0.416607	205.721	0.760594	0.110397
	0.0194773	0.0194773	16.6435	0.400326	86.392	0.558744	0.283808			0.0382619	0.0382619	15.8099	0.489145	132.148	0.589837	0.156666			-0.00419276	0.00419276	21.7542	0.424774	214.734	0.766641	0.102157
	0.0184371	0.0184371	16.81	0.397725	86.2457	0.563783	0.296328			0.0369333	0.0369333	15.4773	0.492879	133.005	0.587148	0.154062			-0.00539726	0.00539726	21.1843	0.42587	221.897	0.771352	0.0959846
	0.0130502	0.0130502	16.9409	0.268382	86.6117	0.566977	0.309648			0.0336964	0.0336964	15.3238	0.618409	133.563	0.588143	0.155319			-0.00681652	0.00681652	20.3686	0.431436	227.101	0.775364	0.0913147
	0.00486544	0.00486544	16.9908	0.258136	87.7119	0.569035	0.322998			0.0322655	0.0322655	15.3469	0.6026	132.958	0.591474	0.158387			-0.00846496	0.00846496	19.4768	0.433643	230.465	0.778543	0.0878403
	-0.00190773	0.00190773	16.9432	0.241388	89.3242	0.570908	0.338247			0.0343181	0.0343181	15.3971	0.43428	130.63	0.594445	0.169558			-0.00973545	0.00973545	18.7804	0.439031	232.367	0.780234	0.0849939
	-0.00284843	0.00284843	16.8287	0.228639	91.0828	0.573137	0.347247			0.0397394	0.0397394	15.3707	0.409811	126.531	0.59472	0.180929			-0.0102025	0.0102025	18.6	0.443547	233.413	0.780477	0.0814896
	0.00265809	0.00265809	16.6647	0.219613	92.5697	0.575589	0.351271			0.0478254	0.0478254	15.2025	0.404431	121.045	0.591119	0.210288			-0.00998044	0.00998044	19.044	0.444408	234.34	0.779934	0.0766066
	0.0127312	0.0127312	16.4952	0.219009	93.4843	0.577379	0.35311			0.057893	0.057893	14.8851	0.395819	114.942	0.583293	0.241643			-0.00929794	0.00929794	20.0663	0.447884	235.701	0.779349	0.0702586
	0.0263557	0.0263557	16.3803	0.219324	93.7421	0.577312	0.353801			0.0693999	0.0693999	14.5138	0.383076	109.143	0.572047	0.273856			-0.008429	0.008429	21.4269	0.452577	237.728	0.779133	0.0631728
	0.0446024	0.0446024	16.339	0.219758	93.4798	0.574914	0.355436			0.0821234	0.0821234	14.1815	0.368904	104.545	0.559486	0.30021			-0.00713964	0.00713964	22.8332	0.465888	240.129	0.779075	0.0550258
	0.0674558	0.0674558	16.399	0.222117	93.0451	0.57097	0.35497			0.095211	0.095211	13.9854	0.368155	101.558	0.548283	0.314504			-0.00524148	0.00524148	24.0212	0.570496	242.195	0.778431	0.0477477
	0.0860856	0.0860856	16.5732	0.225893	92.7988	0.567389	0.352212			0.103226	0.103226	13.9764	0.37223	100.061	0.541063	0.318189			-0.00325261	0.00325261	24.8506	0.601831	243.122	0.776378	0.0447673
	0.0858896	0.0858896	16.8681	0.230348	92.9148	0.566444	0.347845			0.100912	0.100912	14.1046	0.368601	99.8368	0.539662	0.310365			-0.0016764	0.0016764	25.2445	0.473245	242.381	0.772518	0.0454973
	0.0629573	0.0629573	17.2572	0.236655	93.2548	0.568519	0.341736			0.0931131	0.0931131	14.283	0.365925	100.296	0.543073	0.303858			-6.03394e-05	6.03394e-05	25.1953	0.469316	239.974	0.767008	0.0493138
	0.0323321	0.0323321	17.6593	0.239634	93.587	0.571242	0.335594			0.0856394	0.0856394	14.4126	0.35798	100.672	0.547979	0.29725			0.00186598	0.00186598	24.875	0.465731	236.408	0.760327	0.0529179
	0.00963346	0.00963346	17.9796	0.240907	93.6759	0.571711	0.332868			0.079946	0.079946	14.4064	0.349056	100.553	0.551531	0.293388			0.00343542	0.00343542	24.2932	0.461498	232.323	0.753046	0.0562769
	-0.00159836	0.00159836	18.1569	0.241396	93.3997	0.568919	0.329407			0.0757839	0.0757839	14.2483	0.318783	99.9623	0.553198	0.295257			0.00441768	0.00441768	23.3706	0.457992	228.429	0.745959	0.0588618
	-0.00412139	0.00412139	18.1948	0.238224	92.7661	0.563866	0.327264			0.0722249	0.0722249	13.9666	0.359052	99.2041	0.553891	0.311173			0.00497629	0.00497629	22.0919	0.45866	225.367	0.740071	0.059247
	-0.00156657	0.00156657	18.1212	0.235125	92.0348	0.55888	0.32594			0.0681698	0.0681698	13.6017	0.351583	98.7721	0.554081	0.322887			0.00527714	0.00527714	20.631	0.459186	223.689	0.736554	0.0570209
	0.00272305	0.00272305	18.0231	0.230739	91.5687	0.555623	0.325855			0.0636493	0.0636493	13.1764	0.344312	99.01	0.553654	0.32992			0.0052862	0.0052862	19.1814	0.46354	223.85	0.73651	0.0515698
	0.0047017	0.0047017	17.9871	0.232395	91.6125	0.553612	0.323107			0.0605133	0.0605133	12.7401	0.220544	99.8849	0.552567	0.331434			0.00593521	0.00593521	17.8685	0.558006	225.99	0.740409	0.0469102
	0.00250043	0.00250043	17.9923	0.23945	92.2656	0.551462	0.316994			0.0612223	0.0612223	12.3331	0.206705	101.042	0.551703	0.33862			0.00864709	0.00864709	16.7815	0.465795	229.712	0.747416	0.0478251
	-0.00202617	0.00202617	17.9883	0.244575	93.3085	0.54811	0.311167			0.0667824	0.0667824	11.9667	0.198376	102.065	0.551204	0.342647			0.0131364	0.0131364	15.9705	0.46832	234.005	0.755654	0.0490694
	-0.00639613	0.00639613	17.8466	0.258801	94.317	0.543012	0.306287			0.0743242	0.0743242	11.6791	0.204947	102.534	0.549247	0.345084			0.0173265	0.0173265	15.4669	0.467717	237.587	0.763217	0.0492486
	-0.00897915	0.00897915	17.491	0.265872	94.9094	0.536136	0.304604			0.0786538	0.0786538	11.5126	0.204635	102.252	0.543985	0.346546			0.020173	0.020173	15.2476	0.465122	239.26	0.768318	0.0493391
	-0.0085815	0.0085815	16.9543	0.266239	94.9019	0.528276	0.306975			0.0765869	0.0765869	11.5343	0.209416	101.495	0.533938	0.346553			0.0217582	0.0217582	15.3393	0.469975	238.089	0.76932	0.0504442
	-0.00440022	0.00440022	16.324	0.260961	94.6385	0.520915	0.312299			0.0681286	0.0681286	11.6819	0.219028	100.565	0.51835	0.344607			0.0223764	0.0223764	15.6776	0.471963	233.295	0.765095	0.0540184
	0.00165195	0.00165195	15.7427	0.253025	94.6674	0.515957	0.319894			0.0559919	0.0559919	11.8838	0.225616	99.604	0.497988	0.338549			0.0225776	0.0225776	16.126	0.470214	224.317	0.755349	0.0604523
	0.00482741	0.00482741	15.3942	0.248171	95.3456	0.51443	0.325344			0.0442219	0.0442219	12.0706	0.234956	98.7736	0.475573	0.323296			0.0232074	0.0232074	16.4799	0.461685	211.201	0.74054	0.0730093
	0.00378398	0.00378398	15.37	0.245584	96.6308	0.515184	0.326355			0.0360086	0.0360086	12.1827	0.251085	98.3599	0.456158	0.297952			0.0256701	0.0256701	16.5782	0.430801	194.749	0.721307	0.0909842
	0.000813381	0.000813381	15.5696	0.249245	98.2008	0.516554	0.320151			0.0323196	0.0323196	12.2168	0.266159	98.491	0.44507	0.265586			0.0309988	0.0309988	16.3509	0.393561	176.532	0.69796	0.117282
	-0.00155586	0.00155586	15.8682	0.256717	99.6519	0.517905	0.309657			0.031067	0.031067	12.2035	0.505204	98.8481	0.443702	0.252506			0.0394274	0.0394274	15.8268	0.349265	158.516	0.670627	0.150285
	-0.00244137	0.00244137	16.1839	0.269871	100.54	0.518757	0.296922			0.029458	0.029458	12.1451	0.534983	99.2529	0.449168	0.257585			0.0507232	0.0507232	15.1239	0.29764	142.141	0.640339	0.184295
	-0.00183111	0.00183111	16.4424	0.282626	100.541	0.517872	0.283177			0.0257971	0.0257971	12.0842	0.435041	99.5417	0.457562	0.282827			0.0630082	0.0630082	14.4034	0.254323	128.077	0.609919	0.217329
	0.000743396	0.000743396	16.6273	0.409665	99.5714	0.515216	0.27805			0.0208146	0.0208146	12.0144	0.415723	99.8008	0.465523	0.304633			0.0729833	0.0729833	13.8783	0.227028	116.909	0.583514	0.246246
	0.00626862	0.00626862	16.6897	0.308006	97.9205	0.513153	0.262415			0.0142455	0.0142455	11.9674	0.235389	100.06	0.470695	0.319149			0.0804018	0.0804018	13.6938	0.199723	109.4	0.564722	0.265856
	0.015647	0.015647	16.6394	0.431516	96.1067	0.513364	0.264259			0.00445956	0.00445956	11.9315	0.212589	100.448	0.47235	0.344744			0.0925949	0.0925949	13.879	0.19626	105.925	0.554573	0.274309
	0.0287274	0.0287274	16.5355	0.44906	95.0603	0.515786	0.254378			-0.00608385	0.00608385	11.8641	0.199587	101.237	0.471088	0.359514			0.108181	0.108181	14.31	0.203789	106.372	0.55166	0.268429
	0.0439998	0.0439998	16.4028	0.59059	95.2681	0.519	0.249248			-0.0145029	0.0145029	11.7325	0.187213	102.343	0.4683	0.368503			0.117231	0.117231	14.7763	0.439263	110.066	0.554343	0.259318
	0.0582595	0.0582595	16.2701	0.406048	96.2975	0.521302	0.249341			-0.0190842	0.0190842	11.5298	0.178708	103.658	0.465571	0.373034			0.119256	0.119256	15.1225	0.4474	116.033	0.561421	0.247167
	0.0682204	0.0682204	16.1575	0.403273	97.5909	0.522154	0.250626			-0.0196815	0.0196815	11.2553	0.175412	105.146	0.463884	0.373398			0.118017	0.118017	15.2817	0.455635	123.207	0.571522	0.227375
	0.0714218	0.0714218	16.0427	0.317833	98.6352	0.522283	0.246934			-0.0175297	0.0175297	10.9173	0.176768	106.619	0.463809	0.371417			0.115278	0.115278	15.2813	0.478201	130.367	0.582724	0.208797
	0.0661356	0.0661356	15.8958	0.310784	99.0836	0.522936	0.251622			-0.0149271	0.0149271	10.5719	0.178102	107.822	0.466356	0.367827			0.111517	0.111517	15.1504	0.484565	136.542	0.593025	0.19657
	0.0528081	0.0528081	15.6743	0.305293	98.8896	0.525167	0.258539			-0.013744	0.013744	10.3569	0.178456	108.49	0.472566	0.363979			0.107258	0.107258	14.9454	0.494096	141.003	0.601129	0.184765
	0.036367	0.036367	15.3652	0.297348	98.2631	0.529557	0.267475			-0.0146439	0.0146439	10.4108	0.182859	108.565	0.481247	0.35871			0.103556	0.103556	14.7972	0.306396	143.408	0.606786	0.180004
	0.0240908	0.0240908	15.009	0.290109	97.7178	0.535687	0.274538			-0.0174099	0.0174099	10.7587	0.191345	108.019	0.489558	0.352958			0.100205	0.100205	14.8323	0.497434	143.689	0.610434	0.180183
	0.0211985	0.0211985	14.6741	0.284005	97.5399	0.542174	0.278917			-0.0210317	0.0210317	11.3241	0.203207	106.874	0.495406	0.34817			0.0956768	0.0956768	15.1103	0.487969	141.947	0.612499	0.182277
	0.0288651	0.0288651	14.4453	0.279923	97.6316	0.547621	0.280811			-0.0243338	0.0243338	11.9464	0.21259	105.135	0.497532	0.344411			0.0891901	0.0891901	15.5901	0.476039	138.483	0.612817	0.190043
	0.0429882	0.0429882	14.4113	0.280711	97.7654	0.55114	0.280439			-0.0270522	0.0270522	12.5302	0.222928	102.961	0.495469	0.341134			0.0810627	0.0810627	16.1491	0.473519	134.016	0.610713	0.195838
	0.0562577	0.0562577	14.5918	0.284107	97.6769	0.552394	0.280015			-0.0299561	0.0299561	12.9654	0.230898	100.59	0.489853	0.337687			0.0718128	0.0718128	16.6467	0.480291	129.489	0.606301	0.20154
	0.0635895	0.0635895	14.8924	0.288164	97.211	0.550937	0.280758			-0.0340543	0.0340543	13.1972	0.239683	98.2602	0.481896	0.332053			0.0617231	0.0617231	16.9541	0.485616	125.999	0.602024	0.199123
	0.0638565	0.0638565	15.1652	0.424765	96.3392	0.54588	0.282773			-0.0396359	0.0396359	13.2266	0.245371	96.1799	0.47256	0.324829			0.0519662	0.0519662	17.0258	0.581174	124.385	0.600988	0.19737
	0.0583664	0.0583664	15.2891	0.431517	95.0198	0.53715	0.285555			-0.046141	0.046141	13.1128	0.349349	94.4551	0.462658	0.327828			0.0439723	0.0439723	16.9054	0.458802	124.954	0.604165	0.195559
	0.0502225	0.0502225	15.1674	0.535037	93.2657	0.526229	0.285275			-0.0530975	0.0530975	12.9415	0.240987	93.1691	0.453226	0.316563			0.0382818	0.0382818	16.6989	0.460435	127.526	0.610465	0.196204
	0.043085	0.043085	14.8188	0.554559	91.2319	0.514981	0.289245			-0.0605325	0.0605325	12.7847	0.225497	92.4155	0.445339	0.319702			0.0345647	0.0345647	16.5286	0.345471	131.708	0.618385	0.191893
	0.0392599	0.0392599	14.419	0.56559	89.3409	0.504619	0.287605			-0.0670163	0.0670163	12.6464	0.223231	92.2417	0.440279	0.319541			0.0312478	0.0312478	16.5859	0.351013	137.65	0.627523	0.182765
	0.0385325	0.0385325	14.1705	0.568793	88.2433	0.495183	0.281148			-0.0697681	0.0697681	12.5468	0.223661	92.4783	0.439078	0.318185			0.0273455	0.0273455	17.0134	0.36291	145.987	0.639515	0.167474
	0.0394161	0.0394161	14.1988	0.557689	88.3536	0.485726	0.274133			-0.0690361	0.0690361	12.5087	0.224353	92.9138	0.441149	0.317976			0.0227512	0.0227512	17.786	0.38141	157.226	0.656067	0.147336
	0.0407489	0.0407489	14.4227	0.55785	89.6216	0.476252	0.271254			-0.0666795	0.0666795	12.5394	0.232449	93.3912	0.444571	0.318428			0.0182027	0.0182027	18.7567	0.403969	171.504	0.677374	0.12474
	0.0417439	0.0417439	14.7259	0.455591	91.3135	0.467387	0.278434			-0.0644021	0.0644021	12.6082	0.233709	93.7728	0.447584	0.320699			0.0152512	0.0152512	19.7667	0.427044	188.889	0.702247	0.1021
	0.0423898	0.0423898	14.9375	0.450999	92.6271	0.458941	0.280635			-0.0630062	0.0630062	12.7053	0.232983	93.9625	0.448992	0.322618			0.0140832	0.0140832	20.5423	0.446106	208.017	0.727802	0.0806236
	0.0434667	0.0434667	14.9502	0.448301	93.1594	0.451062	0.282149			-0.0624356	0.0624356	12.8542	0.329989	93.8581	0.448079	0.331834			0.0139261	0.0139261	20.8333	0.459228	225.774	0.751412	0.0634758
	0.0457793	0.0457793	14.7859	0.444724	92.7698	0.445961	0.285055			-0.0620833	0.0620833	13.0368	0.335967	93.3892	0.44494	0.335743			0.0138788	0.0138788	20.4765	0.469339	240.571	0.77181	0.0511379
	0.0494443	0.0494443	14.5732	0.44429	91.7647	0.446448	0.280404			-0.0614759	0.0614759	13.2319	0.339697	92.5389	0.440335	0.339829			0.0135324	0.0135324	19.4404	0.468348	252.175	0.787984	0.0421305
	0.0529617	0.0529617	14.4928	0.451784	90.9478	0.453393	0.273385			-0.0603492	0.0603492	13.4012	0.341919	91.3811	0.434959	0.342385			0.0130329	0.0130329	17.8889	0.472154	260.57	0.799484	0.0353412
	0.0527218	0.0527218	14.6266	0.542339	91.0055	0.465226	0.26875			-0.057885	0.057885	13.5121	0.346248	90.0971	0.429568	0.343356			0.0128796	0.0128796	16.2583	0.469429	265.935	0.806662	0.0311422
	0.0458186	0.0458186	14.9175	0.571558	91.9433	0.478557	0.2607			-0.0532387	0.0532387	13.5335	0.350465	89.0278	0.425425	0.343046			0.0123375	0.0123375	15.0921	0.471208	268.74	0.810216	0.0286627
	0.0329442	0.0329442	15.2019	0.554967	93.2985	0.490161	0.256061			-0.0474685	0.0474685	13.4366	0.374911	88.5458	0.42397	0.345025			0.0105784	0.0105784	14.8818	0.609368	269.388	0.810857	0.0288165
	0.0174563	0.0174563	15.3376	0.457843	94.3802	0.498209	0.256789			-0.0438147	0.0438147	13.2215	0.378844	88.9666	0.425984	0.342172			0.00841361	0.00841361	15.9161	0.471617	268.27	0.809318	0.0317714
	0.00320831	0.00320831	15.2894	0.315631	94.8455	0.502428	0.255327			-0.0430153	0.0430153	12.906	0.379294	90.3253	0.431487	0.336509			0.0073671	0.0073671	18.0413	0.474465	265.898	0.806499	0.0363597
	-0.0068005	0.0068005	15.11	0.308257	94.9116	0.504071	0.258566			-0.0427859	0.0427859	12.5106	0.372563	92.3905	0.43986	0.326688			0.00732759	0.00732759	20.8399	0.476639	262.881	0.803413	0.0412748
	-0.0110784	0.0110784	14.8887	0.304474	95.0441	0.505051	0.259818			-0.0413953	0.0413953	12.0977	0.366187	94.842	0.450199	0.321616			0.00645393	0.00645393	23.735	0.475757	259.788	0.800914	0.0461758
	-0.0104301	0.0104301	14.7272	0.301895	95.6763	0.506787	0.264348			-0.0383737	0.0383737	11.7239	0.354961	97.3147	0.461343	0.315428			0.00386421	0.00386421	26.2549	0.473604	257.043	0.79946	0.0507853
	-0.00787668	0.00787668	14.6971	0.301462	97.0265	0.510222	0.265335			-0.0340958	0.0340958	11.4235	0.34969	99.3488	0.47166	0.314519			0.000605024	0.000605024	28.1378	0.470571	254.941	0.798991	0.0548463
	-0.00581804	0.00581804	14.7902	0.305172	98.8913	0.515698	0.260984			-0.0294847	0.0294847	11.213	0.337517	100.684	0.479812	0.308533			-0.00255388	0.00255388	29.2832	0.466532	253.519	0.799027	0.0581635
	-0.00512246	0.00512246	14.9422	0.314461	100.778	0.521633	0.252856			-0.0257439	0.0257439	11.1182	0.327884	101.241	0.485468	0.299729			-0.0050978	0.0050978	29.7393	0.464945	252.566	0.798976	0.0605442
	-0.00552471	0.00552471	15.0779	0.323964	102.189	0.525398	0.244478			-0.0237211	0.0237211	11.1104	0.323799	101.007	0.488848	0.292917			-0.006107	0.006107	29.695	0.463713	251.721	0.798284	0.0621955
	-0.00637862	0.00637862	15.1261	0.330912	102.785	0.526463	0.236412			-0.0229959	0.0229959	11.1072	0.465854	100.113	0.490103	0.285713			-0.00515253	0.00515253	29.4217	0.461615	250.658	0.796595	0.0634202
	-0.00773727	0.00773727	15.0959	0.468674	102.538	0.526558	0.236118			-0.0226871	0.0226871	11.0459	0.470547	98.7693	0.48931	0.279276			-0.00267237	0.00267237	29.1212	0.460015	249.325	0.794062	0.0642825
	-0.0103224	0.0103224	15.0051	0.332906	101.993	0.52781	0.236193			-0.0228888	0.0228888	10.9362	0.509063	97.2738	0.486338	0.282755			0.00115132	0.00115132	28.786	0.459137	247.883	0.790973	0.0648069
	-0.0141108	0.0141108	14.9009	0.323833	102.005	0.531583	0.241145			-0.0237887	0.0237887	10.8624	0.308067	95.9786	0.480948	0.278466			0.00583187	0.00583187	28.2421	0.458117	246.496	0.787421	0.0650327
	-0.0178363	0.0178363	14.8116	0.316552	103.06	0.537931	0.242052			-0.0240664	0.0240664	10.9321	0.307286	94.9312	0.473442	0.278314			0.0100482	0.0100482	27.3341	0.453911	245.276	0.783565	0.0649451
	-0.0202993	0.0202993	14.7847	0.310014	104.961	0.545987	0.236761			-0.0196046	0.0196046	11.1359	0.237392	93.9901	0.46492	0.2742			0.0121901	0.0121901	26.0222	0.449302	244.32	0.779854	0.0643169
	-0.0222119	0.0222119	14.8646	0.310866	106.76	0.555152	0.225147			-0.00639859	0.00639859	11.4408	0.244321	93.1571	0.456702	0.273152			0.0118213	0.0118213	24.4068	0.446912	243.732	0.776822	0.0626218
	-0.0230971	0.0230971	15.0197	0.489258	107.426	0.565911	0.216092			0.0149084	0.0149084	11.7725	0.252969	92.6779	0.449491	0.267861			0.00982481	0.00982481	22.7166	0.451699	243.643	0.774769	0.0594636
	-0.0216815	0.0216815	15.2547	0.438706	107.196	0.579125	0.20474			0.039814	0.039814	12.0581	0.324821	92.6049	0.442436	0.267816			0.00765375	0.00765375	21.2265	0.459084	244.207	0.773701	0.0553355
	-0.0176885	0.0176885	15.5258	0.449416	107.016	0.593554	0.219613			0.063188	0.063188	12.1913	0.244772	92.5462	0.434311	0.253695			0.00618841	0.00618841	20.1386	0.464336	245.514	0.773407	0.0502848
	-0.0117945	0.0117945	15.7642	0.473854	107.231	0.60562	0.243875			0.0804818	0.0804818	12.1368	0.253141	92.5391	0.425321	0.259559			0.00535663	0.00535663	19.4523	0.47472	247.457	0.773652	0.044805
	-0.00728329	0.00728329	15.9003	0.460676	107.81	0.612118	0.265279			0.0906653	0.0906653	11.9399	0.252485	92.6193	0.416178	0.267117			0.00543927	0.00543927	19.1214	0.474736	249.59	0.774091	0.0416473
	-0.00714646	0.00714646	15.8564	0.273767	108.547	0.612214	0.282538			0.0950967	0.0950967	11.6744	0.254066	92.631	0.407485	0.277775			0.00719324	0.00719324	19.1112	0.467228	251.101	0.773986	0.0424277
	-0.0110437	0.0110437	15.6826	0.261683	109.119	0.607399	0.302708			0.0965328	0.0965328	11.3951	0.251988	92.3641	0.400295	0.288385			0.0101523	0.0101523	19.2822	0.457815	251.079	0.772035	0.0450103
	-0.0166964	0.0166964	15.4879	0.258534	109.326	0.600102	0.309852			0.0975467	0.0975467	11.1636	0.250507	91.7616	0.395574	0.297542			0.012876	0.012876	19.46	0.453391	248.29	0.766246	0.0491227
	-0.0221861	0.0221861	15.3831	0.263207	109.056	0.592587	0.306831			0.0992526	0.0992526	11.0256	0.245181	90.764	0.393512	0.304527			0.01464	0.01464	19.4501	0.438582	241.476	0.75449	0.0550406
	-0.0265472	0.0265472	15.4433	0.272583	108.509	0.587748	0.296962			0.102339	0.102339	10.974	0.245635	89.4715	0.393603	0.308875			0.0156986	0.0156986	19.0373	0.425279	230.018	0.735281	0.0628327
	-0.0292698	0.0292698	15.7164	0.282919	108.083	0.588737	0.287281			0.107812	0.107812	10.9948	0.243012	88.0241	0.395608	0.311319			0.0158512	0.0158512	18.138	0.399138	213.873	0.707669	0.0735095
	-0.0298135	0.0298135	16.2206	0.292485	107.992	0.595099	0.280044			0.115702	0.115702	11.0758	0.242492	86.6246	0.39962	0.311744			0.0147107	0.0147107	16.8242	0.382478	192.963	0.670426	0.0895005
	-0.0296327	0.0296327	16.8876	0.299001	108.506	0.603625	0.275781			0.123421	0.123421	11.2031	0.247443	85.3852	0.404961	0.309179			0.011902	0.011902	15.2986	0.375707	167.968	0.621769	0.114449
	-0.0319755	0.0319755	17.6323	0.297949	109.544	0.612141	0.278192			0.128878	0.128878	11.3675	0.419336	84.48	0.41037	0.305902			0.007206	0.007206	13.8176	0.36148	141.092	0.561821	0.155835
	-0.0369529	0.0369529	18.3691	0.292204	110.792	0.619954	0.284252			0.131457	0.131457	11.5628	0.519539	84.0199	0.415155	0.315956			0.00291773	0.00291773	12.5955	0.327657	116.337	0.498106	0.21678
	-0.043028	0.043028	19.0376	0.286368	111.96	0.626642	0.287983			0.132336	0.132336	11.755	0.526333	83.9854	0.418777	0.323107			0.00552336	0.00552336	11.7494	0.300868	98.7359	0.443745	0.270655
	-0.0486116	0.0486116	19.5745	0.281562	112.89	0.631796	0.28847			0.133047	0.133047	11.9121	0.511174	84.1543	0.419887	0.328702			0.020755	0.020755	11.2837	0.438937	90.6075	0.408312	0.294528
	-0.0531296	0.0531296	19.9215	0.277363	113.39	0.635112	0.286756			0.132238	0.132238	12.001	0.375317	84.43	0.417423	0.330836			0.0391175	0.0391175	11.0796	0.43565	91.1355	0.3948	0.291467
	-0.057016	0.057016	20.0625	0.274693	113.221	0.636269	0.287694			0.125704	0.125704	12.0125	0.365048	84.9268	0.41192	0.332171			0.0548093	0.0548093	11.0239	0.353532	95.577	0.398726	0.27967
	-0.0611043	0.0611043	20.0086	0.266446	112.332	0.635187	0.291848			0.112333	0.112333	11.9616	0.352231	85.6365	0.405726	0.330335			0.0682206	0.0682206	11.042	0.358671	99.6598	0.408555	0.264338
	-0.0656902	0.0656902	19.762	0.258858	110.818	0.632167	0.297212			0.0957226	0.0957226	11.856	0.344712	86.5124	0.401061	0.327093			0.0748089	0.0748089	11.1529	0.281203	101.953	0.416134	0.249418
	-0.0705401	0.0705401	19.3897	0.253011	108.858	0.628015	0.302075			0.0807343	0.0807343	11.7437	0.343674	87.5181	0.398565	0.320037			0.0741922	0.0741922	11.3386	0.392504	102.733	0.421504	0.241069
	-0.0748392	0.0748392	18.9942	0.249158	106.836	0.624304	0.3061			0.0700183	0.0700183	11.7146	0.229745	88.6128	0.399053	0.316885			0.0675934	0.0675934	11.6032	0.297746	102.638	0.427305	0.226017
	-0.0770285	0.0770285	18.8114	0.245304	105.262	0.623243	0.308308			0.0631899	0.0631899	11.7628	0.233947	89.8556	0.402969	0.312199			0.0576281	0.0576281	11.9328	0.307197	102.403	0.434181	0.215155
	-0.0759782	0.0759782	18.9474	0.244585	104.357	0.626553	0.308202			0.0586355	0.0586355	11.8404	0.239715	91.2124	0.409416	0.306256			0.0481506	0.0481506	12.2806	0.553116	102.687	0.441353	0.221069
	-0.0722695	0.0722695	19.3462	0.245588	103.893	0.633907	0.306818			0.0549775	0.0549775	11.9146	0.250356	92.5481	0.416868	0.301042			0.0408196	0.0408196	12.5781	0.370565	103.533	0.448813	0.242772
	-0.0695429	0.0695429	19.8797	0.245208	103.416	0.642956	0.304619			0.050589	0.050589	11.9692	0.257716	93.5601	0.423683	0.297252			0.0332687	0.0332687	12.7495	0.348452	104.762	0.456954	0.25259
	-0.0698908	0.0698908	20.3014	0.2479	102.65	0.651029	0.300882			0.0448334	0.0448334	12.0379	0.266658	93.9591	0.428603	0.295108			0.0219828	0.0219828	12.7988	0.24247	106.183	0.465935	0.267706
	-0.0726009	0.0726009	20.488	0.253867	101.645	0.65638	0.294053			0.0384568	0.0384568	12.1608	0.378754	93.6044	0.430967	0.30807			0.00775463	0.00775463	12.764	0.220034	107.881	0.475423	0.276124
	-0.0780997	0.0780997	20.4588	0.258697	100.742	0.659058	0.282643			0.032647	0.032647	12.3438	0.390116	92.6203	0.43079	0.312932			-0.00521381	0.00521381	12.6813	0.211487	110.105	0.485585	0.274803
	-0.0858988	0.0858988	20.3288	0.397152	100.25	0.660092	0.281335			0.0292796	0.0292796	12.5636	0.392804	91.3538	0.429034	0.317628			-0.0123047	0.0123047	12.5941	0.217367	113.531	0.499009	0.26214
	-0.0937738	0.0937738	20.1951	0.277524	100.338	0.659863	0.259689			0.029123	0.029123	12.75	0.392771	90.1398	0.4266	0.324977			-0.0129465	0.0129465	12.592	0.222348	119.3	0.520192	0.245045
	-0.0983661	0.0983661	20.1049	0.376728	100.814	0.658359	0.255593			0.0293135	0.0293135	12.8237	0.398842	89.2306	0.424521	0.329398			-0.0114591	0.0114591	12.7551	0.231255	128.236	0.551763	0.225154
	-0.0966124	0.0966124	20.0122	0.358915	101.294	0.655985	0.254712			0.0238189	0.0238189	12.7618	0.38294	88.5837	0.4236	0.342671			-0.0111659	0.0111659	13.0821	0.256662	140.408	0.59051	0.203734
	-0.0890995	0.0890995	19.8619	0.357446	101.213	0.653422	0.256518			0.00951804	0.00951804	12.6023	0.370313	88.1353	0.423952	0.345883			-0.0127077	0.0127077	13.5258	0.304041	154.693	0.629079	0.181558
	-0.0783795	0.0783795	19.6105	0.368882	100.233	0.651533	0.26326			-0.0115463	0.0115463	12.3878	0.228502	87.7618	0.427357	0.347058			-0.0154456	0.0154456	14.0209	0.32582	168.085	0.661657	0.162572
	-0.0659463	0.0659463	19.2409	0.377306	98.4145	0.651283	0.269961			-0.0328014	0.0328014	12.2128	0.22344	87.3316	0.436322	0.352625			-0.0187577	0.0187577	14.478	0.344006	178.435	0.685501	0.148637
	-0.0541894	0.0541894	18.871	0.408434	96.1894	0.652785	0.274821			-0.0488236	0.0488236	12.1207	0.222692	87.0991	0.451001	0.354366			-0.0222659	0.0222659	14.7853	0.35656	185.255	0.700071	0.139325
	-0.0480585	0.0480585	18.7001	0.396654	94.2931	0.65528	0.280207			-0.0591524	0.0591524	12.1214	0.222069	87.4602	0.46934	0.355191			-0.0254401	0.0254401	14.908	0.364756	188.534	0.706847	0.133765
	-0.0521892	0.0521892	18.8585	0.295714	93.4347	0.658305	0.277831			-0.0663695	0.0663695	12.2106	0.217066	88.4167	0.488196	0.362395			-0.0277719	0.0277719	14.9252	0.36785	188.577	0.708809	0.131475
	-0.0658932	0.0658932	19.2163	0.293092	93.8183	0.661713	0.277727			-0.0735606	0.0735606	12.3228	0.209919	89.6386	0.504543	0.368968			-0.0292869	0.0292869	15.011	0.370998	185.99	0.709037	0.131653
	-0.0844657	0.0844657	19.5908	0.275832	95.1413	0.664548	0.284659			-0.0833119	0.0833119	12.4169	0.20027	90.9234	0.515914	0.376765			-0.0301702	0.0301702	15.3795	0.372165	181.457	0.709437	0.13346
	-0.103543	0.103543	19.8658	0.25099	97.0239	0.665313	0.293551			-0.0956611	0.0956611	12.4675	0.194889	92.1518	0.521084	0.381512			-0.0304241	0.0304241	16.1808	0.379582	175.897	0.710489	0.13551
	-0.121115	0.121115	19.9899	0.22575	99.0859	0.663565	0.299637			-0.108643	0.108643	12.4315	0.189421	93.1351	0.520447	0.385256			-0.0297274	0.0297274	17.3338	0.390694	170.567	0.71183	0.135749
	-0.135585	0.135585	19.9663	0.209354	100.921	0.660395	0.301651			-0.11974	0.11974	12.3414	0.185527	93.7749	0.515484	0.384722			-0.0274731	0.0274731	18.6656	0.407167	166.427	0.713261	0.132044
	-0.144262	0.144262	19.8566	0.196923	102.378	0.657133	0.298367			-0.126892	0.126892	12.2498	0.179046	94.0957	0.508311	0.384062			-0.0230415	0.0230415	19.9264	0.665938	163.982	0.714703	0.135169
	-0.14575	0.14575	19.7552	0.19455	103.727	0.654097	0.291612			-0.129923	0.129923	12.2028	0.170886	94.1671	0.501101	0.380291			-0.0165755	0.0165755	20.9593	0.419489	163.323	0.715895	0.13142
	-0.141824	0.141824	19.6807	0.192532	105.538	0.651522	0.278396			-0.129102	0.129102	12.2753	0.163534	93.9332	0.495189	0.376631			-0.00931317	0.00931317	21.7038	0.400972	164.146	0.71654	0.14695
	-0.135533	0.135533	19.5954	0.201308	108.122	0.649956	0.260137			-0.124389	0.124389	12.4771	0.171701	93.4577	0.490576	0.370134			-0.00315479	0.00315479	22.1575	0.377253	165.752	0.716575	0.159754
	-0.128586	0.128586	19.4363	0.208372	111.563	0.649482	0.238946			-0.116345	0.116345	12.7882	0.181697	92.9959	0.485903	0.361172			0.000191707	0.000191707	22.3721	0.357852	167.445	0.716746	0.169239
	-0.120927	0.120927	19.1741	0.21074	115.59	0.650132	0.220028			-0.106433	0.106433	13.2122	0.197149	92.6058	0.479429	0.350877			0.000233641	0.000233641	22.437	0.342258	168.79	0.718391	0.175105
	-0.11195	0.11195	18.7812	0.204664	119.665	0.652306	0.206039			-0.0959508	0.0959508	13.6635	0.217071	92.2722	0.470562	0.34194			-0.00244886	0.00244886	22.4462	0.323256	169.772	0.721783	0.177058
	-0.102205	0.102205	18.2521	0.187289	123.183	0.656534	0.196967			-0.085731	0.085731	14.0406	0.23618	92.0956	0.460698	0.333117			-0.00648012	0.00648012	22.504	0.307082	170.801	0.726351	0.174456
	-0.0937961	0.0937961	17.6022	0.184753	125.857	0.66234	0.191294			-0.0761777	0.0761777	14.3056	0.248381	92.0055	0.452121	0.327523			-0.0107559	0.0107559	22.6694	0.301307	172.467	0.7321	0.168328
	-0.0891337	0.0891337	16.9483	0.172824	127.594	0.668026	0.188543			-0.0675102	0.0675102	14.4434	0.352315	91.8018	0.446269	0.331539			-0.0149433	0.0149433	22.879	0.300459	175.214	0.738938	0.156263
	-0.0889071	0.0889071	16.3766	0.169494	128.673	0.672215	0.188126			-0.059148	0.059148	14.4856	0.448217	91.5574	0.443347	0.340887			-0.0185699	0.0185699	22.9696	0.289342	179.161	0.746024	0.141052
	-0.0918611	0.0918611	15.9424	0.160172	129.267	0.673876	0.188569			-0.049125	0.049125	14.47	0.440103	91.3916	0.442168	0.344626			-0.021302	0.021302	22.6658	0.291989	184.413	0.752262	0.123593
	-0.0967514	0.0967514	15.6876	0.154779	129.246	0.6724	0.190048			-0.0346853	0.0346853	14.4455	0.367554	91.2234	0.440687	0.350183			-0.023049	0.023049	21.7831	0.297517	190.875	0.757535	0.104961
	-0.104025	0.104025	15.6359	0.160159	128.354	0.668058	0.192948			-0.0145964	0.0145964	14.3887	0.364733	90.9253	0.437482	0.347852			-0.0239467	0.0239467	20.2994	0.318917	198.405	0.762402	0.0867756
	-0.115693	0.115693	15.7771	0.387455	126.335	0.661709	0.202097			0.0091386	0.0091386	14.2515	0.347797	90.5989	0.432152	0.343192			-0.0242009	0.0242009	18.4188	0.330426	206.471	0.767221	0.0715022
	-0.132911	0.132911	15.9986	0.420068	123.055	0.654612	0.209338			0.0334083	0.0334083	13.9976	0.22186	90.5902	0.424651	0.346267			-0.0239698	0.0239698	16.556	0.369906	214.234	0.771881	0.0611061
	-0.15051	0.15051	16.177	0.447273	118.482	0.647536	0.221309			0.0559238	0.0559238	13.6134	0.208588	91.2874	0.414913	0.351134			-0.0230939	0.0230939	15.3102	0.40174	220.735	0.776039	0.0566791
	-0.159605	0.159605	16.2487	0.432714	113.049	0.639266	0.226939			0.0743501	0.0743501	13.1166	0.200685	92.7043	0.403187	0.354053			-0.0207297	0.0207297	15.2713	0.415622	225.076	0.779252	0.0551604
	-0.156197	0.156197	16.1195	0.446158	107.514	0.626958	0.243139			0.0868778	0.0868778	12.6037	0.197842	94.6395	0.391334	0.352916			-0.0170886	0.0170886	16.7175	0.427653	226.633	0.78093	0.0564644
	-0.142929	0.142929	15.7368	0.535083	102.574	0.608413	0.244226			0.0932033	0.0932033	12.1704	0.197149	96.689	0.380545	0.349877			-0.013652	0.013652	19.0629	0.433543	224.98	0.780546	0.0590646
	-0.125582	0.125582	15.1639	0.556394	98.976	0.584953	0.251097			0.0947771	0.0947771	11.9272	0.196358	98.2597	0.371036	0.347948			-0.0108293	0.0108293	21.6639	0.437115	219.936	0.777882	0.0634261
	-0.107627	0.107627	14.5806	0.446662	97.165	0.562428	0.27155			0.0936262	0.0936262	11.8849	0.196975	98.8992	0.363058	0.34801			-0.00817653	0.00817653	23.9529	0.437376	211.708	0.772873	0.0692465
	-0.0907761	0.0907761	14.153	0.281403	97.2952	0.547876	0.288573			0.0910057	0.0910057	12.001	0.200859	98.6611	0.356939	0.349562			-0.00562531	0.00562531	25.5611	0.443547	201.118	0.765249	0.0768541
	-0.0813316	0.0813316	13.9516	0.259895	99.4142	0.544616	0.314922			0.0875707	0.0875707	12.1676	0.203379	97.8463	0.352634	0.351027			-0.00350996	0.00350996	26.2788	0.425389	189.611	0.754404	0.0963362
	-0.0834358	0.0834358	14.0348	0.24584	103.224	0.550971	0.329874			0.0833351	0.0833351	12.2892	0.200019	96.4942	0.34982	0.350075			-0.0021226	0.0021226	26.1102	0.394683	178.892	0.739839	0.1182
	-0.0952603	0.0952603	14.3204	0.242867	107.944	0.561717	0.328719			0.0776974	0.0776974	12.3466	0.206363	94.43	0.348166	0.34752			-0.00187435	0.00187435	25.3044	0.36195	170.102	0.722184	0.135278
	-0.112517	0.112517	14.6695	0.249615	112.629	0.57229	0.312949			0.0703044	0.0703044	12.3047	0.216641	91.6738	0.347681	0.340371			-0.00330985	0.00330985	24.3232	0.32869	163.235	0.703365	0.146093
	-0.130725	0.130725	14.9481	0.261233	116.678	0.581395	0.291463			0.060318	0.060318	12.2358	0.244365	88.6561	0.349311	0.325544			-0.00647649	0.00647649	23.559	0.308686	157.871	0.685807	0.150846
	-0.14718	0.14718	15.1043	0.267672	119.858	0.589046	0.268633			0.0491772	0.0491772	12.2202	0.274167	86.1938	0.353736	0.302642			-0.0115149	0.0115149	23.0596	0.297643	153.67	0.670837	0.151317
	-0.159743	0.159743	15.077	0.278688	122.168	0.59518	0.247873			0.0402619	0.0402619	12.2718	0.430553	85.032	0.360859	0.275526			-0.0180586	0.0180586	22.7363	0.282081	150.507	0.658436	0.149092
	-0.165394	0.165394	14.9371	0.285476	123.789	0.600466	0.230379			0.0348524	0.0348524	12.3537	0.572245	85.2932	0.370944	0.277494			-0.0246457	0.0246457	22.6569	0.283952	148.319	0.648685	0.146014
	-0.163662	0.163662	14.8031	0.280433	124.791	0.605794	0.219573			0.0317751	0.0317751	12.4097	0.543366	86.6303	0.383104	0.278825			-0.0296707	0.0296707	22.8776	0.278788	146.779	0.642284	0.142097
	-0.157154	0.157154	14.7355	0.276289	125.108	0.611266	0.218044			0.0298559	0.0298559	12.4108	0.286399	88.5858	0.395774	0.284237			-0.0329295	0.0329295	23.3593	0.272765	145.388	0.639666	0.138629
	-0.149685	0.149685	14.7496	0.26134	124.892	0.616434	0.2239			0.0271425	0.0271425	12.3476	0.256525	90.7857	0.408525	0.310682			-0.035238	0.035238	23.9772	0.284292	143.868	0.63983	0.135811
	-0.144301	0.144301	14.8166	0.249668	124.545	0.621312	0.232189			0.0228583	0.0228583	12.2449	0.230711	92.7697	0.420834	0.33314			-0.0371273	0.0371273	24.5816	0.296451	142.223	0.641565	0.133802
	-0.140947	0.140947	14.9061	0.234895	124.507	0.626552	0.236295			0.0178381	0.0178381	12.1492	0.210109	94.267	0.431908	0.353878			-0.0379657	0.0379657	25.071	0.368501	140.708	0.644684	0.139011
	-0.135891	0.135891	15.0335	0.2329	125.438	0.633172	0.233645			0.0134187	0.0134187	12.0832	0.195344	95.2787	0.440145	0.367117			-0.0369191	0.0369191	25.4122	0.37368	139.597	0.649401	0.145574
	-0.126254	0.126254	15.2094	0.229659	127.807	0.641826	0.224409			0.0109108	0.0109108	12.016	0.19279	95.9301	0.443482	0.370643			-0.0340227	0.0340227	25.6339	0.383324	139.056	0.655231	0.15433
	-0.113183	0.113183	15.3626	0.23952	131.883	0.651733	0.206703			0.0105996	0.0105996	11.9104	0.191731	96.3396	0.441026	0.370673			-0.0298651	0.0298651	25.7728	0.581895	139.189	0.660726	0.153482
	-0.0991772	0.0991772	15.4735	0.251553	137.406	0.662136	0.184249			0.0115457	0.0115457	11.7862	0.189667	96.5086	0.434072	0.368758			-0.0243774	0.0243774	25.8405	0.501834	139.911	0.6644	0.161135
	-0.0854386	0.0854386	15.4856	0.270743	144.007	0.672611	0.16081			0.0130778	0.0130778	11.7033	0.188957	96.3372	0.425695	0.364905			-0.0174384	0.0174384	25.8208	0.499817	141.086	0.666245	0.167001
	-0.0721747	0.0721747	15.3593	0.298007	151.269	0.682607	0.138468			0.0138782	0.0138782	11.7102	0.18914	95.8296	0.418763	0.35974			-0.010347	0.010347	25.6874	0.334102	142.597	0.668733	0.177302
	-0.0593693	0.0593693	15.1137	0.325906	158.421	0.691018	0.121285			0.0134443	0.0134443	11.889	0.19331	95.089	0.415077	0.352014			-0.00477837	0.00477837	25.4463	0.336433	144.305	0.673628	0.18714
	-0.0470971	0.0470971	14.846	0.358828	164.458	0.69639	0.111989			0.0127478	0.0127478	12.2674	0.197263	94.2744	0.415382	0.343112			-0.00143954	0.00143954	25.16	0.336998	146.332	0.680719	0.192713
	-0.0356212	0.0356212	14.7011	0.368138	168.195	0.697773	0.107178			0.0122333	0.0122333	12.7652	0.201324	93.6331	0.418741	0.337204			0.000656825	0.000656825	24.9285	0.340309	149.044	0.689146	0.193189
	-0.0255098	0.0255098	14.7991	0.384237	168.643	0.695425	0.107189			0.0123328	0.0123328	13.2362	0.21079	93.2027	0.423598	0.332977			0.00302184	0.00302184	24.8636	0.345272	152.759	0.698204	0.189537
	-0.0177336	0.0177336	15.173	0.39755	165.375	0.690319	0.11092			0.0125775	0.0125775	13.5824	0.219449	92.9012	0.428186	0.330333			0.00597769	0.00597769	24.9922	0.351576	157.399	0.707758	0.182701
	-0.0135199	0.0135199	15.8143	0.407558	158.785	0.682709	0.117379			0.0116981	0.0116981	13.7359	0.22558	92.4927	0.430654	0.328693			0.00861721	0.00861721	25.2016	0.357546	162.661	0.717798	0.174782
	-0.0148142	0.0148142	16.6084	0.403843	149.846	0.672524	0.12676			0.0096527	0.0096527	13.6897	0.232477	91.691	0.430205	0.328224			0.0101989	0.0101989	25.3888	0.365222	168.17	0.727837	0.167194
	-0.0224902	0.0224902	17.4546	0.49017	139.646	0.660616	0.142162			0.00697035	0.00697035	13.5567	0.236383	90.3951	0.427241	0.329384			0.0110279	0.0110279	25.5224	0.372828	173.567	0.736849	0.160386
	-0.03383	0.03383	18.2391	0.477039	129.836	0.649426	0.155206			0.00305937	0.00305937	13.4117	0.244534	88.6743	0.422909	0.327992			0.0102662	0.0102662	25.5387	0.381086	178.515	0.74351	0.153961
	-0.0446401	0.0446401	18.9162	0.631026	122.389	0.642098	0.168733			-0.00507219	0.00507219	13.2808	0.363671	86.8089	0.419029	0.327528			0.0073447	0.0073447	25.3111	0.387944	182.789	0.746873	0.14711
	-0.0524624	0.0524624	19.4596	0.473141	118.255	0.639596	0.180318			-0.0207948	0.0207948	13.1973	0.390963	85.1536	0.418043	0.321793			0.00284756	0.00284756	24.8342	0.393049	186.33	0.746835	0.140118
	-0.0567136	0.0567136	19.848	0.341591	117.109	0.639929	0.189682			-0.0432455	0.0432455	13.1382	0.406272	84.2943	0.421807	0.320699			-0.00266149	0.00266149	24.2619	0.397777	189.311	0.744105	0.132469
	-0.0586054	0.0586054	20.0196	0.318218	117.804	0.640676	0.201288			-0.0665996	0.0665996	13.092	0.413809	84.7405	0.431498	0.309771			-0.00882362	0.00882362	23.8943	0.404903	191.896	0.739877	0.124339
	-0.0585959	0.0585959	19.9564	0.292623	119.335	0.640563	0.208674			-0.0860359	0.0860359	13.0482	0.281599	86.6524	0.447311	0.300562			-0.0149486	0.0149486	23.8961	0.404993	194.215	0.735303	0.117116
	-0.0567716	0.0567716	19.7714	0.270926	121.078	0.640033	0.213113			-0.101198	0.101198	13.0145	0.282981	89.5628	0.467005	0.295201			-0.0197184	0.0197184	24.2888	0.409857	196.328	0.731285	0.111408
	-0.054755	0.054755	19.5619	0.265623	122.722	0.640933	0.215088			-0.111779	0.111779	12.9797	0.282982	92.6011	0.487552	0.289896			-0.0227975	0.0227975	24.9083	0.403951	198.106	0.72871	0.108006
	-0.053996	0.053996	19.3855	0.274356	124.312	0.644764	0.213644			-0.11573	0.11573	12.8894	0.279896	95.2177	0.507209	0.287066			-0.0255823	0.0255823	25.5501	0.400716	199.246	0.727585	0.105663
	-0.0552697	0.0552697	19.3635	0.276983	126.186	0.651902	0.210885			-0.112727	0.112727	12.7459	0.276551	97.2138	0.525188	0.285144			-0.0294888	0.0294888	26.0196	0.400204	199.484	0.726558	0.104371
	-0.058489	0.058489	19.41	0.279297	128.43	0.661857	0.204217			-0.10539	0.10539	12.5708	0.274756	98.5815	0.540783	0.284278			-0.0342297	0.0342297	26.3012	0.396336	198.692	0.723822	0.103827
	-0.0626057	0.0626057	19.4588	0.275296	130.855	0.673308	0.195177			-0.0973722	0.0973722	12.3881	0.2638	99.504	0.553244	0.286076			-0.0379552	0.0379552	26.4348	0.391325	196.654	0.718662	0.104714
	-0.0662449	0.0662449	19.3856	0.290504	133.151	0.684461	0.186632			-0.0920303	0.0920303	12.2391	0.251442	100.087	0.562338	0.293816			-0.0399355	0.0399355	26.3886	0.390318	193.352	0.712091	0.107716
	-0.0693151	0.0693151	19.1385	0.300751	135.118	0.693492	0.178374			-0.0892448	0.0892448	12.152	0.251577	100.303	0.568571	0.296557			-0.039556	0.039556	26.1536	0.382667	189.132	0.705652	0.112279
	-0.0723917	0.0723917	18.7597	0.376059	136.722	0.699056	0.177532			-0.0866042	0.0866042	12.1182	0.250406	100.123	0.572703	0.293355			-0.036662	0.036662	25.6895	0.377252	184.58	0.699741	0.117663
	-0.0740878	0.0740878	18.3811	0.372887	138.03	0.700923	0.170978			-0.0817075	0.0817075	12.0962	0.246289	99.6759	0.574339	0.292991			-0.0323654	0.0323654	24.9556	0.372015	180.476	0.693791	0.122291
	-0.0731282	0.0731282	18.091	0.330242	139.089	0.700665	0.163977			-0.0733291	0.0733291	12.058	0.234245	99.2511	0.572633	0.294859			-0.028217	0.028217	24.0149	0.36668	177.678	0.687591	0.124314
	-0.0685951	0.0685951	18.0298	0.330513	139.722	0.700188	0.162519			-0.0610447	0.0610447	11.9682	0.229581	99.129	0.56729	0.300157			-0.0252828	0.0252828	22.9097	0.363901	176.859	0.681646	0.122394
	-0.0603544	0.0603544	18.2462	0.344576	139.415	0.699811	0.162413			-0.0452042	0.0452042	11.822	0.218888	99.287	0.558062	0.309595			-0.0241912	0.0241912	21.7032	0.36461	178.438	0.676572	0.116453
	-0.0495689	0.0495689	18.6629	0.352593	137.474	0.698179	0.165205			-0.026507	0.026507	11.6581	0.215314	99.56	0.545687	0.317926			-0.0261712	0.0261712	20.5038	0.382535	182.589	0.673985	0.107285
	-0.0379591	0.0379591	19.0742	0.433998	133.512	0.693699	0.178369			-0.00457676	0.00457676	11.5246	0.214151	99.7784	0.532319	0.323485			-0.0298603	0.0298603	19.4182	0.391727	188.957	0.67546	0.0963488
	-0.0270719	0.0270719	19.2868	0.431384	127.71	0.685297	0.198394			0.0217932	0.0217932	11.4753	0.219189	99.6556	0.52089	0.326083			-0.0332744	0.0332744	18.5222	0.402157	196.805	0.681218	0.0846493
	-0.0175361	0.0175361	19.2209	0.415229	120.527	0.672577	0.21723			0.0525686	0.0525686	11.5581	0.223232	99.0755	0.514485	0.326866			-0.0351431	0.0351431	17.9012	0.418782	205.206	0.690079	0.0735089
	-0.00914218	0.00914218	18.9102	0.40768	112.882	0.656507	0.238876			0.0850333	0.0850333	11.8062	0.229472	98.2379	0.515392	0.326363			-0.0344557	0.0344557	17.5087	0.43058	213.444	0.699765	0.0629198
	-0.00142557	0.00142557	18.485	0.398298	106.107	0.640078	0.259221			0.113267	0.113267	12.2611	0.24014	97.5663	0.524282	0.324765			-0.0303123	0.0303123	17.2178	0.446277	220.615	0.70779	0.0534027
	0.00473794	0.00473794	18.1738	0.487972	101.527	0.627588	0.281975			0.130371	0.130371	12.8836	0.237956	97.7086	0.539132	0.32213			-0.0226095	0.0226095	16.917	0.456647	225.529	0.712239	0.0461967
	0.00677213	0.00677213	18.1045	0.41624	99.8408	0.622106	0.284857			0.132747	0.132747	13.6124	0.226986	99.0411	0.556053	0.320115			-0.0125489	0.0125489	16.6414	0.583772	227.555	0.711825	0.0425476
	0.00411166	0.00411166	18.2787	0.281477	100.881	0.623462	0.285462			0.121324	0.121324	14.3504	0.202717	101.574	0.571724	0.324979			-0.00180614	0.00180614	16.5294	0.465947	226.295	0.705925	0.0401565
	-0.00232595	0.00232595	18.5535	0.277299	103.929	0.628857	0.28217			0.101624	0.101624	14.9617	0.171888	104.746	0.584429	0.330467			0.0083341	0.0083341	16.7604	0.466451	221.412	0.695038	0.0445926
	-0.0113838	0.0113838	18.7668	0.276929	107.766	0.63452	0.275347			0.0808179	0.0808179	15.3205	0.14799	107.852	0.593422	0.336856			0.0169295	0.0169295	17.5926	0.460592	213.381	0.680597	0.0509373
	-0.0209518	0.0209518	18.8213	0.278865	111.332	0.637795	0.26767			0.0637517	0.0637517	15.3982	0.142509	110.146	0.598801	0.340978			0.0226866	0.0226866	19.1164	0.593799	203.837	0.664313	0.0626006
	-0.0296142	0.0296142	18.6963	0.28129	113.887	0.638015	0.260076			0.051761	0.051761	15.2189	0.140418	111.316	0.601638	0.343205			0.0243179	0.0243179	21.2312	0.586119	195.055	0.648615	0.0768923
	-0.036811	0.036811	18.414	0.282509	115.103	0.635538	0.253936			0.0440072	0.0440072	14.9097	0.138053	111.477	0.603596	0.344918			0.0218042	0.0218042	23.4727	0.446839	189.547	0.636919	0.0862995
	-0.0424905	0.0424905	18.0286	0.287604	115.125	0.630726	0.248302			0.0385349	0.0385349	14.6171	0.139277	110.825	0.605993	0.344544			0.015464	0.015464	25.4786	0.44118	188.938	0.63228	0.0892439
	-0.0471462	0.0471462	17.5944	0.287358	114.224	0.623825	0.242857			0.033878	0.033878	14.5194	0.141677	109.654	0.609231	0.342046			0.00721852	0.00721852	27.0139	0.439405	192.989	0.635045	0.0847905
	-0.050928	0.050928	17.2606	0.284897	112.711	0.615339	0.237216			0.0296707	0.0296707	14.6858	0.145976	108.256	0.613273	0.338932			0.000780549	0.000780549	27.9474	0.444906	199.844	0.643194	0.0767275
	-0.053137	0.053137	17.1472	0.2822	110.951	0.606085	0.2335			0.0248819	0.0248819	15.1207	0.151072	106.827	0.617732	0.336968			-0.00227583	0.00227583	28.3002	0.450697	207.247	0.654367	0.0689337
	-0.0528278	0.0528278	17.2828	0.280309	109.28	0.597565	0.234751			0.0181832	0.0181832	15.7257	0.155324	105.46	0.621839	0.336391			-0.00315473	0.00315473	28.2272	0.450754	213.727	0.666507	0.0629461
	-0.0501471	0.0501471	17.6592	0.279411	107.811	0.592519	0.239101			0.00759141	0.00759141	16.3284	0.159792	104.18	0.62479	0.337175			-0.00343754	0.00343754	27.9706	0.451691	218.704	0.677977	0.0589818
	-0.0465232	0.0465232	18.2401	0.282042	106.595	0.593168	0.246109			-0.00848897	0.00848897	16.7838	0.166347	103.111	0.626279	0.338348			-0.00455788	0.00455788	27.7093	0.447597	222.183	0.687779	0.0567325
	-0.0431281	0.0431281	18.8851	0.267593	105.879	0.597828	0.25101			-0.0302191	0.0302191	17.0365	0.169575	102.296	0.626259	0.33937			-0.00725673	0.00725673	27.4575	0.446313	224.529	0.695562	0.0555689
	-0.0402527	0.0402527	19.4088	0.276041	105.559	0.602847	0.255544			-0.057631	0.057631	17.0994	0.171395	101.687	0.624381	0.339734			-0.0112544	0.0112544	27.0941	0.445786	226.202	0.701512	0.055009
	-0.0378814	0.0378814	19.6907	0.265864	105.724	0.605666	0.270031			-0.0887884	0.0887884	17.0585	0.172749	101.165	0.619943	0.339099			-0.0159374	0.0159374	26.5311	0.445458	227.662	0.706166	0.0544779
	-0.0361679	0.0361679	19.6524	0.247486	106.337	0.604926	0.28556			-0.116761	0.116761	16.999	0.177087	100.635	0.612522	0.337973			-0.0205833	0.0205833	25.7369	0.440754	229.29	0.709913	0.0536021
	-0.0348236	0.0348236	19.3449	0.235896	107.192	0.601028	0.298219			-0.134272	0.134272	16.96	0.18047	100.132	0.602526	0.33659			-0.0241171	0.0241171	24.7898	0.440553	231.314	0.71276	0.0517799
	-0.0334029	0.0334029	18.9384	0.224327	108.122	0.596144	0.303292			-0.136515	0.136515	16.9446	0.185852	99.5828	0.590405	0.335507			-0.0252722	0.0252722	23.831	0.447356	233.777	0.715098	0.0487297
	-0.0326256	0.0326256	18.6063	0.215914	109.023	0.593108	0.305087			-0.122149	0.122149	16.9271	0.193587	98.8641	0.576465	0.332835			-0.0240378	0.0240378	23.0375	0.45097	236.594	0.718035	0.0445402
	-0.0332689	0.0332689	18.4273	0.20618	109.753	0.593899	0.302268			-0.0940137	0.0940137	16.8514	0.205566	98.1437	0.561761	0.32555			-0.0222566	0.0222566	22.5122	0.465323	239.44	0.722339	0.0408679
	-0.0341613	0.0341613	18.397	0.201136	110.126	0.59817	0.297142			-0.0596999	0.0596999	16.6955	0.223311	97.9796	0.548952	0.3115			-0.0207219	0.0207219	22.2405	0.46684	241.808	0.727886	0.0389106
	-0.0335546	0.0335546	18.525	0.206226	110.146	0.604181	0.291654			-0.0295087	0.0295087	16.4523	0.303221	98.9596	0.541317	0.296565			-0.0188852	0.0188852	22.2361	0.468879	243.062	0.733673	0.037563
	-0.0311031	0.0311031	18.7531	0.227646	110.021	0.610405	0.287029			-0.0109717	0.0109717	16.0867	0.241043	101.087	0.540312	0.278307			-0.0164278	0.0164278	22.5247	0.471982	242.437	0.738097	0.0378045
	-0.0276333	0.0276333	19.0473	0.227603	109.954	0.615952	0.284808			-0.00553281	0.00553281	15.6468	0.237142	103.782	0.545721	0.268596			-0.0133596	0.0133596	23.0507	0.473264	239.114	0.739185	0.0399035
	-0.0247092	0.0247092	19.4568	0.232932	110.109	0.620459	0.284106			-0.00918662	0.00918662	15.2763	0.207986	106.437	0.556919	0.265838			-0.00991122	0.00991122	23.7143	0.472689	232.44	0.734999	0.0453254
	-0.0242727	0.0242727	19.9476	0.241908	110.464	0.623876	0.283432			-0.0156852	0.0156852	15.052	0.188312	108.618	0.571312	0.269735			-0.00693547	0.00693547	24.3136	0.465376	222.268	0.724426	0.0576
	-0.0278798	0.0278798	20.51	0.242567	110.772	0.626494	0.283296			-0.0204551	0.0204551	14.9883	0.179829	109.972	0.584811	0.275883			-0.00591244	0.00591244	24.6889	0.457244	209.542	0.708445	0.0738414
	-0.0352143	0.0352143	21.0915	0.246254	110.656	0.628884	0.283329			-0.022303	0.022303	14.9764	0.177275	110.224	0.594063	0.283052			-0.00819064	0.00819064	24.7251	0.44938	197.022	0.691333	0.091711
	-0.0435416	0.0435416	21.6142	0.247792	109.834	0.631521	0.283726			-0.0221698	0.0221698	14.9217	0.176835	109.214	0.597068	0.290542			-0.0138887	0.0138887	24.4154	0.43742	189.125	0.679189	0.105892
	-0.0497354	0.0497354	22.0139	0.253246	108.2	0.634752	0.28459			-0.0215667	0.0215667	14.7794	0.189797	107.066	0.59276	0.297872			-0.0207924	0.0207924	23.8323	0.42508	189.459	0.676322	0.104646
	-0.0527048	0.0527048	22.3008	0.259739	105.955	0.638792	0.285346			-0.0220389	0.0220389	14.586	0.203831	104.184	0.581087	0.296955			-0.0263633	0.0263633	23.0402	0.415931	197.83	0.683579	0.0893348
	-0.0520475	0.0520475	22.4959	0.350095	103.396	0.644107	0.293377			-0.0253427	0.0253427	14.4445	0.232775	101.243	0.563317	0.285435			-0.0297618	0.0297618	22.0036	0.432074	210.523	0.697737	0.0737154
	-0.0469468	0.0469468	22.6097	0.362782	100.902	0.650877	0.294582			-0.032944	0.032944	14.3919	0.441448	98.9707	0.542554	0.278391			-0.0308206	0.0308206	20.7623	0.446708	223.513	0.714456	0.0640002
	-0.036704	0.036704	22.676	0.378149	98.7512	0.65773	0.290651			-0.0447727	0.0447727	14.5152	0.262946	97.7397	0.523977	0.264499			-0.0300876	0.0300876	19.4457	0.45122	234.273	0.730514	0.0579606
	-0.022114	0.022114	22.7464	0.521627	97.102	0.662713	0.292387			-0.0576134	0.0576134	14.7809	0.257343	97.4077	0.513581	0.267725			-0.0285027	0.0285027	18.3058	0.456067	241.794	0.743612	0.0544602
	-0.00544296	0.00544296	22.8515	0.546941	96.1805	0.664771	0.288718			-0.0666797	0.0666797	15.1123	0.256431	97.6253	0.513762	0.274956			-0.0266524	0.0266524	17.6216	0.456992	245.9	0.752468	0.0531596
	0.0117909	0.0117909	22.973	0.552339	95.9317	0.664095	0.287			-0.0698266	0.0698266	15.4107	0.239638	98.0025	0.522935	0.283098			-0.024108	0.024108	17.569	0.45814	247.105	0.757236	0.0537658
	0.0289053	0.0289053	23.043	0.548378	96.0729	0.661405	0.283196			-0.0678307	0.0678307	15.6246	0.40212	98.281	0.538096	0.300507			-0.0201919	0.0201919	18.2742	0.454686	246.345	0.759161	0.055914
	0.0454176	0.0454176	22.9802	0.542616	96.2553	0.657365	0.282793			-0.0635592	0.0635592	15.7737	0.23216	98.4972	0.555644	0.297554			-0.0146896	0.0146896	19.618	0.455593	244.613	0.759569	0.0590019
	0.0602268	0.0602268	22.7823	0.538695	96.2647	0.652666	0.281928			-0.0600422	0.0600422	15.852	0.225134	98.723	0.572428	0.305521			-0.00924268	0.00924268	21.2306	0.45553	242.709	0.759246	0.0615874
	0.0716002	0.0716002	22.501	0.534975	96.1337	0.647838	0.286584			-0.0578908	0.0578908	15.8452	0.226353	98.949	0.586324	0.309955			-0.00558109	0.00558109	22.6825	0.458371	241.072	0.75843	0.0624155
	0.0779649	0.0779649	22.1754	0.528626	96.0434	0.643003	0.293507			-0.0567558	0.0567558	15.752	0.221677	99.1893	0.596259	0.311922			-0.00355589	0.00355589	23.6831	0.458346	239.901	0.757201	0.0606844
	0.0787343	0.0787343	21.8601	0.524997	96.2208	0.638671	0.298498			-0.0566107	0.0566107	15.5904	0.289105	99.5968	0.601898	0.320638			-0.00214116	0.00214116	24.141	0.463014	239.445	0.756042	0.056399
	0.0752932	0.0752932	21.6929	0.520764	96.8856	0.636594	0.300242			-0.0574134	0.0574134	15.3543	0.283778	100.249	0.603345	0.320653			-4.03241e-05	4.03241e-05	24.1499	0.469023	240.114	0.756279	0.0507843
	0.0714693	0.0714693	21.7876	0.497316	98.0452	0.638144	0.299373			-0.0581528	0.0581528	15.0221	0.275812	100.996	0.601162	0.319636			0.00203859	0.00203859	23.9322	0.464143	242.251	0.759621	0.0478849
	0.0726533	0.0726533	22.22	0.481868	99.711	0.643943	0.3009			-0.0579252	0.0579252	14.6002	0.208365	101.592	0.596036	0.315228			0.0035943	0.0035943	23.7196	0.475024	245.742	0.766602	0.0469058
	0.0839105	0.0839105	22.9576	0.4697	101.783	0.653602	0.298012			-0.0559881	0.0559881	14.1141	0.197251	101.963	0.588293	0.315971			0.00497537	0.00497537	23.6538	0.479503	249.719	0.776056	0.0474366
	0.105583	0.105583	23.793	0.377955	104.172	0.665782	0.298891			-0.0513954	0.0513954	13.6204	0.188774	102.274	0.578364	0.317525			0.00654299	0.00654299	23.7209	0.479093	253.013	0.785438	0.0481586
	0.131354	0.131354	24.5185	0.16017	106.848	0.678868	0.301459			-0.0442743	0.0442743	13.224	0.181748	102.613	0.567873	0.319492			0.00850922	0.00850922	23.7671	0.476756	254.341	0.791497	0.049391
	0.151006	0.151006	24.996	0.141216	109.619	0.691234	0.314007			-0.0363375	0.0363375	12.994	0.178389	102.737	0.559176	0.321446			0.0100136	0.0100136	23.6424	0.474238	252.367	0.792174	0.0526987
	0.156817	0.156817	25.1661	0.122445	112.36	0.701751	0.325585			-0.0296399	0.0296399	12.9831	0.179381	102.334	0.553154	0.324264			0.0101013	0.0101013	23.2813	0.467378	246.176	0.7863	0.0586326
	0.148193	0.148193	25.0549	0.109414	114.95	0.709458	0.334348			-0.0257504	0.0257504	13.1466	0.179437	101.2	0.548431	0.327479			0.00881438	0.00881438	22.6961	0.457986	235.321	0.773351	0.0677732
	0.131683	0.131683	24.7229	0.105957	117.076	0.713765	0.339865			-0.0262586	0.0262586	13.4265	0.183434	99.293	0.542966	0.330009			0.00633568	0.00633568	21.9925	0.454835	220.708	0.754795	0.0809432
	0.114449	0.114449	24.2407	0.104693	118.419	0.714975	0.342521			-0.0334118	0.0334118	13.726	0.192953	96.7021	0.535858	0.331622			0.00336842	0.00336842	21.4681	0.450144	206.134	0.736092	0.0975352
	0.10025	0.10025	23.7313	0.110517	118.747	0.714483	0.342882			-0.049558	0.049558	13.9816	0.405724	93.893	0.527665	0.331516			0.00134479	0.00134479	21.7115	0.444053	197.483	0.724546	0.109839
	0.0900529	0.0900529	23.2166	0.117588	118.181	0.713916	0.341976			-0.074257	0.074257	14.1449	0.398897	91.4052	0.519705	0.328423			0.00173606	0.00173606	22.8717	0.44324	197.934	0.723302	0.107682
	0.0836515	0.0836515	22.6694	0.12122	116.964	0.713874	0.341386			-0.102328	0.102328	14.1796	0.378811	89.6123	0.513368	0.335847			0.00437102	0.00437102	24.4683	0.447496	205.593	0.730594	0.0935401
	0.0806453	0.0806453	22.1168	0.127261	115.539	0.714156	0.341211			-0.128212	0.128212	14.06	0.357195	88.789	0.509444	0.332914			0.00801196	0.00801196	26.0518	0.454052	216.177	0.742684	0.0778934
	0.080777	0.080777	21.641	0.12896	114.38	0.714785	0.342146			-0.149302	0.149302	13.8486	0.227635	89.1102	0.507532	0.329879			0.0118978	0.0118978	27.3765	0.456927	226.026	0.755668	0.0655246
	0.0832197	0.0832197	21.3102	0.128141	113.9	0.716048	0.343243			-0.164996	0.164996	13.5758	0.205594	90.5278	0.505753	0.345637			0.0158741	0.0158741	28.3331	0.455989	233.376	0.76656	0.0573443
	0.0860371	0.0860371	21.1643	0.125671	114.271	0.71793	0.343704			-0.175772	0.175772	13.2448	0.179294	92.7395	0.503311	0.361003			0.0198623	0.0198623	28.947	0.453058	237.956	0.773858	0.0526583
	0.087262	0.087262	21.1687	0.122623	115.351	0.720284	0.34302			-0.182338	0.182338	12.8732	0.158359	95.3708	0.501019	0.377637			0.0229162	0.0229162	29.2818	0.456378	240.347	0.777509	0.0500189
	0.0858137	0.0858137	21.2725	0.123157	116.699	0.722833	0.341319			-0.18639	0.18639	12.4994	0.140945	97.9141	0.499142	0.389327			0.0244373	0.0244373	29.4319	0.459208	241.518	0.778439	0.0487948
	0.0817269	0.0817269	21.4273	0.122546	117.633	0.724775	0.339302			-0.189127	0.189127	12.1847	0.133244	99.7504	0.497138	0.39676			0.0256985	0.0256985	29.5256	0.467707	242.522	0.777971	0.0480965
	0.0748821	0.0748821	21.5239	0.132798	117.374	0.724644	0.336857			-0.19074	0.19074	11.9592	0.131827	100.498	0.494719	0.399716			0.0277035	0.0277035	29.6601	0.468223	244.118	0.777284	0.0475194
	0.0646728	0.0646728	21.5216	0.150192	115.511	0.720745	0.334165			-0.190839	0.190839	11.8393	0.137932	100.115	0.491526	0.398387			0.0292239	0.0292239	29.794	0.469337	246.569	0.777138	0.0466091
	0.0512379	0.0512379	21.4036	0.177517	112.375	0.713034	0.329654			-0.189094	0.189094	11.866	0.149695	98.9882	0.487524	0.393511			0.0292349	0.0292349	29.7289	0.472812	249.545	0.777988	0.0459309
	0.0361597	0.0361597	21.1284	0.322265	108.946	0.70342	0.330602			-0.184228	0.184228	12.0775	0.162863	97.7996	0.483433	0.386635			0.0280061	0.0280061	29.2113	0.473373	252.449	0.779914	0.0450205
	0.0222226	0.0222226	20.7032	0.321832	106.443	0.694288	0.318243			-0.175561	0.175561	12.4369	0.173923	96.9939	0.480552	0.38053			0.026843	0.026843	28.1345	0.474442	254.754	0.782535	0.0440885
	0.0121368	0.0121368	20.1713	0.355931	106.186	0.688257	0.296812			-0.164662	0.164662	12.9779	0.182748	96.8049	0.480044	0.372637			0.0257399	0.0257399	26.643	0.475417	256.164	0.785328	0.0431687
	0.00697183	0.00697183	19.6552	0.397127	108.674	0.688051	0.2721			-0.154754	0.154754	13.6747	0.185231	97.5104	0.482064	0.3652			0.0239081	0.0239081	25.1151	0.475896	256.598	0.78793	0.0421942
	0.00539299	0.00539299	19.2653	0.423634	113.239	0.69388	0.251045			-0.149319	0.149319	14.4667	0.189729	99.2487	0.485813	0.357001			0.0215354	0.0215354	24.0332	0.476908	256.198	0.789991	0.0412137
	0.00522084	0.00522084	19.0354	0.438958	117.717	0.701846	0.23339			-0.150322	0.150322	15.1911	0.184806	101.979	0.490241	0.349302			0.0193847	0.0193847	23.6851	0.476749	255.189	0.790987	0.040477
	0.00531675	0.00531675	18.8759	0.431247	120.284	0.707047	0.226058			-0.158212	0.158212	15.7412	0.186865	105.57	0.49479	0.337579			0.0182646	0.0182646	24.1299	0.606778	253.572	0.790591	0.0413667
	0.00470556	0.00470556	18.7094	0.450434	120.456	0.707094	0.228615			-0.172003	0.172003	16.0428	0.189883	109.807	0.499687	0.320882			0.0186736	0.0186736	25.5077	0.584105	251.075	0.788364	0.0432885
	0.00176294	0.00176294	18.532	0.450037	118.892	0.702575	0.236983			-0.189899	0.189899	16.0648	0.189852	114.053	0.50521	0.302324			0.0199505	0.0199505	27.7194	0.575665	247.228	0.783182	0.0461323
	-0.00461349	0.00461349	18.3342	0.4469	116.758	0.696325	0.255951			-0.208445	0.208445	15.8955	0.178872	117.468	0.510702	0.289229			0.0217967	0.0217967	29.9529	0.474901	241.521	0.773706	0.0475534
	-0.0122519	0.0122519	18.1543	0.437219	115.663	0.693293	0.275774			-0.223278	0.223278	15.6146	0.177783	119.573	0.514886	0.279812			0.0245233	0.0245233	31.2322	0.463058	233.688	0.759336	0.0530572
	-0.0164455	0.0164455	18.1299	0.441961	117.478	0.69683	0.276113			-0.233554	0.233554	15.3092	0.172376	120.315	0.516915	0.271998			0.0281105	0.0281105	31.1098	0.460877	223.877	0.740438	0.0595576
	-0.0158768	0.0158768	18.4645	0.451441	123.581	0.706303	0.260283			-0.240052	0.240052	15.0191	0.168059	119.855	0.516809	0.266513			0.0319095	0.0319095	29.5635	0.449845	213.099	0.718311	0.0667855
	-0.0134078	0.0134078	19.2616	0.475531	133.551	0.71815	0.228017			-0.244254	0.244254	14.7437	0.166485	118.598	0.515053	0.261949			0.035046	0.035046	26.8705	0.434298	202.965	0.695003	0.0725482
	-0.0114625	0.0114625	20.3943	0.503201	145.204	0.728948	0.194365			-0.248304	0.248304	14.4681	0.161823	117.083	0.512196	0.258272			0.0380568	0.0380568	23.5901	0.420498	194.687	0.672762	0.0763488
	-0.0106138	0.0106138	21.5624	0.528514	156.025	0.736558	0.168849			-0.254497	0.254497	14.203	0.153372	115.734	0.508751	0.25752			0.0427775	0.0427775	20.6273	0.401635	189.009	0.653937	0.0782053
	-0.0104424	0.0104424	22.4979	0.551183	164.197	0.739939	0.151588			-0.264686	0.264686	13.9352	0.151761	114.804	0.505204	0.25886			0.0508479	0.0508479	18.884	0.39806	185.977	0.640972	0.0795162
	-0.0104428	0.0104428	23.0575	0.560864	168.86	0.739254	0.137502			-0.278618	0.278618	13.7366	0.14771	114.341	0.501896	0.262014			0.0605806	0.0605806	18.3375	0.378015	184.838	0.635002	0.0820839
	-0.0102706	0.0102706	23.2099	0.560968	170.322	0.735661	0.127494			-0.293392	0.293392	13.6727	0.148079	114.137	0.498575	0.265109			0.0694802	0.0694802	18.6678	0.359088	184.514	0.634501	0.0888324
	-0.0102854	0.0102854	23.05	0.567144	169.674	0.730711	0.125374			-0.305392	0.305392	13.7568	0.155873	113.855	0.494143	0.267361			0.0773677	0.0773677	19.4097	0.348314	184.119	0.636645	0.0984127
	-0.0109236	0.0109236	22.7715	0.558204	168.202	0.725771	0.126365			-0.312287	0.312287	13.8967	0.158228	113.183	0.486709	0.267025			0.0832688	0.0832688	20.089	0.33906	183.334	0.639288	0.106879
	-0.011604	0.011604	22.6197	0.522473	167.132	0.721862	0.128849			-0.312637	0.312637	14.0373	0.393435	111.918	0.474409	0.27338			0.0859772	0.0859772	20.4204	0.327724	182.516	0.64157	0.113696
	-0.0117634	0.0117634	22.8035	0.54683	167.186	0.719803	0.136086			-0.305347	0.305347	14.1388	0.389995	110.137	0.457166	0.267857			0.0853248	0.0853248	20.4286	0.323816	182.632	0.643841	0.115932
	-0.0111881	0.0111881	23.2418	0.497028	168.356	0.720279	0.138457			-0.289428	0.289428	14.1308	0.395678	108.006	0.437424	0.260673			0.0824199	0.0824199	20.3178	0.335949	184.783	0.647758	0.11374
	-0.00910229	0.00910229	23.7802	0.414574	170.242	0.723004	0.138682			-0.264993	0.264993	13.9598	0.219941	105.643	0.41877	0.248587			0.0783564	0.0783564	20.3206	0.359353	189.932	0.65544	0.105605
	-0.00509386	0.00509386	24.3178	0.418798	172.501	0.726452	0.134873			-0.233785	0.233785	13.6175	0.340857	103.261	0.403583	0.259227			0.0734499	0.0734499	20.5846	0.377075	198.495	0.667393	0.0936315
	-0.00023411	0.00023411	24.7729	0.424566	174.903	0.72933	0.12721			-0.19766	0.19766	13.1219	0.282683	101.052	0.392561	0.255096			0.0669374	0.0669374	21.1857	0.415547	208.924	0.682152	0.0815564
	0.00432577	0.00432577	25.0896	0.522168	177.31	0.73114	0.120912			-0.157978	0.157978	12.5328	0.290004	99.0233	0.385943	0.260727			0.0583515	0.0583515	21.9438	0.434248	218.403	0.696945	0.0728671
	0.00790638	0.00790638	25.2548	0.538132	179.583	0.732213	0.115924			-0.117158	0.117158	11.9636	0.297036	97.1451	0.383851	0.262735			0.0484531	0.0484531	22.5859	0.450509	224.809	0.708575	0.0682785
	0.00985775	0.00985775	25.3352	0.548337	181.474	0.733655	0.108262			-0.0799599	0.0799599	11.516	0.307795	95.3085	0.384763	0.257243			0.0376479	0.0376479	22.9778	0.46133	226.695	0.713995	0.0677736
	0.0102405	0.0102405	25.4267	0.536904	182.555	0.736217	0.105852			-0.0515577	0.0515577	11.2503	0.467261	93.7792	0.384981	0.247119			0.025677	0.025677	23.1076	0.465259	222.953	0.711169	0.0715418
	0.0097123	0.0097123	25.575	0.536336	182.403	0.739347	0.106955			-0.0340677	0.0340677	11.159	0.493657	92.8508	0.38213	0.235413			0.0125573	0.0125573	23.0816	0.461999	213.935	0.700356	0.0796681
	0.00898308	0.00898308	25.672	0.525585	180.928	0.742013	0.109665			-0.0253405	0.0253405	11.1915	0.613512	92.6635	0.377313	0.216688			-0.000277428	0.000277428	23.1857	0.453766	201.881	0.685094	0.0935921
	0.0086806	0.0086806	25.5943	0.521843	178.445	0.743833	0.118272			-0.0218794	0.0218794	11.2875	0.609698	92.8831	0.372545	0.210784			-0.00934773	0.00934773	23.7388	0.431259	190.598	0.671229	0.11787
	0.00874175	0.00874175	25.1941	0.554912	175.702	0.745265	0.13239			-0.0222999	0.0222999	11.3615	0.618263	92.7336	0.369497	0.217968			-0.00988618	0.00988618	24.7669	0.411087	183.818	0.663753	0.142678
	0.0088764	0.0088764	24.3542	0.557926	173.874	0.74742	0.136762			-0.025025	0.025025	11.3496	0.612726	91.7945	0.371035	0.223625			-0.000304978	0.000304978	26.0688	0.396901	183.09	0.663732	0.158097
	0.0084619	0.0084619	23.0206	0.565169	174.279	0.751709	0.136821			-0.0280306	0.0280306	11.2518	0.481045	90.0696	0.379183	0.228447			0.0149884	0.0149884	27.4035	0.391108	187.214	0.668863	0.159762
	0.0065077	0.0065077	21.2599	0.572676	177.783	0.758958	0.130619			-0.0304837	0.0304837	11.1284	0.585281	88.141	0.393349	0.252779			0.0299933	0.0299933	28.5846	0.392851	193.68	0.676149	0.153628
	0.00321679	0.00321679	19.3953	0.481505	184.283	0.768688	0.121401			-0.0320232	0.0320232	11.0467	0.572474	86.5391	0.41094	0.274255			0.0416809	0.0416809	29.536	0.398883	200.264	0.683828	0.144746
	-0.000211889	0.000211889	17.745	0.422317	192.376	0.778874	0.1128			-0.03167	0.03167	11.0363	0.441471	85.7599	0.42901	0.294535			0.0492071	0.0492071	30.2529	0.40447	205.805	0.691219	0.136804
	-0.00293701	0.00293701	16.5369	0.425713	199.841	0.786365	0.107217			-0.028799	0.028799	11.1206	0.430031	85.9022	0.445836	0.312191			0.0524232	0.0524232	30.7646	0.410235	209.978	0.697893	0.130816
	-0.00459193	0.00459193	15.9035	0.425167	204.534	0.788071	0.103192			-0.0245613	0.0245613	11.2294	0.42235	86.6953	0.459655	0.318885			0.0522978	0.0522978	31.1068	0.413111	212.911	0.703631	0.126375
	-0.00517579	0.00517579	15.8697	0.427285	205.061	0.782135	0.102543			-0.0210025	0.0210025	11.2902	0.414415	87.7436	0.469004	0.328889			0.0503185	0.0503185	31.3218	0.415966	214.943	0.708704	0.123062
	-0.00489369	0.00489369	16.3832	0.416807	201.102	0.768537	0.105532			-0.0195844	0.0195844	11.2551	0.409211	88.5549	0.474202	0.330061			0.0474408	0.0474408	31.4443	0.419096	216.367	0.713686	0.120536
	-0.0039519	0.0039519	17.2143	0.402366	193.036	0.749385	0.113446			-0.0208548	0.0208548	11.1697	0.406672	88.8145	0.477472	0.331674			0.044232	0.044232	31.4624	0.42172	217.287	0.718933	0.118442
	-0.00290387	0.00290387	18.1232	0.388514	182.076	0.728595	0.124868			-0.0253616	0.0253616	11.1437	0.407289	88.4915	0.480972	0.328033			0.0417361	0.0417361	31.3058	0.424639	217.689	0.724253	0.116421
	-0.00162542	0.00162542	18.9398	0.37335	170.237	0.710739	0.139171			-0.0321934	0.0321934	11.2786	0.41096	87.7485	0.485508	0.325585			0.0409083	0.0409083	30.892	0.42766	217.56	0.729158	0.1139
	0.000530567	0.000530567	19.6259	0.361535	160.312	0.699481	0.15287			-0.0381113	0.0381113	11.5591	0.417554	87.0986	0.490966	0.31856			0.0418464	0.0418464	30.219	0.430167	217.063	0.733439	0.110865
	0.00274909	0.00274909	20.1231	0.54726	155.128	0.696243	0.162184			-0.0404975	0.0404975	11.9071	0.428369	86.9482	0.496893	0.311098			0.0436554	0.0436554	29.4075	0.434692	216.571	0.737171	0.106623
	0.00395052	0.00395052	20.3546	0.514438	156.004	0.700153	0.160097			-0.0399698	0.0399698	12.2237	0.42361	87.2629	0.502738	0.312814			0.044313	0.044313	28.6387	0.438109	216.508	0.740386	0.101531
[truncated: 758 more rows]
